# Supplementary material for: TooManyCellsInteractive: A visualization tool for dynamic exploration of single-cell data
Source: Gigascience. 2024 Aug 22;13:giae056. doi: 10.1093/gigascience/giae056 (PMC11340645; doi:10.1093/gigascience/giae056)
Supplement: giae056_Supplemental_Files [file giae056_supplemental_files.zip]

Archive with 16 entries (16 files):
- figure_s1_mdamb231.pdf
- figure_s2_cell_lines_treated.pdf
- figure_s3_comparison.pdf
- figure_s4_harmony.pdf
- table_s10_gsea_long.csv
- table_s11_gsea_short.csv
- table_s12_diapause_stats.csv
- table_s1_mean_time.csv
- table_s2_stats_time.csv
- table_s3_mean_memory.csv
- table_s4_stats_memory.csv
- table_s5_rankprod_long.csv
- table_s6_rankprod_short.csv
- table_s7_deg_ID2.csv
- table_s8_mdamb231_log2fc.csv
- table_s9_mdamb231_gsea.csv
