# Supplementary material for: TooManyCellsInteractive: A visualization tool for dynamic exploration of single-cell data
Source: Gigascience. 2024 Aug 22;13:giae056. doi: 10.1093/gigascience/giae056 (PMC11340645; doi:10.1093/gigascience/giae056)
Supplement: giae056_Supplemental_Files [file giae056_supplemental_files.zip › table_s10_gsea_long.csv]

	Name	Term	ES	NES	NOM p-val	FDR q-val	FWER p-val	Tag %	Gene %	Lead_genes	Geneset
0	prerank	LIAN_NEUTROPHIL_GRANULE_CONSTITUENTS	0.7317343559797567	2.5094906076680297	0.0	0.0	0.0	6/23	3.82%	MPO;CTSG;CYBB;CPA3;LCN2;CTSE	c2
1	prerank	MOSERLE_IFNA_RESPONSE	0.6510962332654233	2.4866763190587258	0.0	0.0	0.0	18/31	7.64%	CXCL10;DDX58;IFIH1;RSAD2;IFIT3;ZC3HAV1;OASL;IFIT2;DDX60;IFI44;SAMD9;RTP4;DDX60L;IFI44L;HERC5;OAS1;SAMD9L;IFIT1	c2
2	prerank	HECKER_IFNB1_TARGETS	0.5113805080823182	2.3457267697019346	0.0	0.0029472357073690642	0.01	26/76	8.26%	CXCL10;TNFAIP6;CCL2;KCNJ15;DDX58;HERC6;RSAD2;ISG15;SIGLEC1;PDZK1IP1;IFIT3;OASL;IFIT2;DDX60;IFI44;SAMD9;ARG1;RTP4;IFI44L;DHX58;HERC5;OAS1;SAMD9L;MGAM;IFIT1;LY6E	c2
3	prerank	VILIMAS_NOTCH1_TARGETS_DN	0.6859177881300355	2.1386257161401203	0.0	0.05305024273264316	0.18	11/19	12.17%	MPO;CTSG;CSF2RA;BTK;ITGAM;GFI1B;NCF2;ELANE;CLEC10A;CSF3R;NCF4	c2
4	prerank	DISTECHE_ESCAPED_FROM_X_INACTIVATION	0.6276194818077845	2.1324830048916343	0.0	0.04774521845937884	0.21	6/13	13.42%	KDM6A;STS;EIF1AX;EIF2S3;USP9X;ZFX	c2
5	prerank	GRANDVAUX_IRF3_TARGETS_UP	0.7510935211580829	2.1313643275190404	0.0	0.0412612999031669	0.22	8/12	10.07%	PLCG2;ISG15;IFIT3;F13B;IFI44;IFIT1;NR3C1;B4GALT5	c2
6	prerank	REACTOME_ENDOSOMAL_VACUOLAR_PATHWAY	0.7428969241659094	2.1250247945071945	0.0	0.036629929505872655	0.23	9/11	16.43%	HLA-G;HLA-B;CTSL;CTSS;HLA-C;HLA-F;HLA-A;HLA-E;B2M	c2
7	prerank	MARTINELLI_IMMATURE_NEUTROPHIL_UP	0.8469258711807449	2.116026625242245	0.0	0.03426161509816537	0.25	5/8	3.81%	MPO;CTSG;CYBB;LCN2;AZU1	c2
12	prerank	LIANG_SILENCED_BY_METHYLATION_2	0.5102657302933822	1.9620122508990026	0.0	0.13950249014880237	0.72	18/44	8.74%	CCL5;KRT17;LCN2;MMP1;CCL20;CXCL5;DHRS2;C3;IFIT3;STC1;IFIT2;IFI44;S100A4;HBEGF;IFI44L;OAS1;IFIT1;ICAM1	c2
13	prerank	WP_TYPE_II_INTERFERON_SIGNALING	0.5389330507016532	1.9619336388908024	0.0	0.12555224113392213	0.72	8/30	8.74%	CYBB;CXCL10;ISG15;IFIT2;HLA-B;IL1B;OAS1;ICAM1	c2
16	prerank	REACTOME_OAS_ANTIVIRAL_RESPONSE	0.8062264537128669	1.9426048112014391	0.0	0.1390559392840495	0.76	3/7	6.85%	DDX58;OASL;OAS1	c2
23	prerank	BLANCO_MELO_INFLUENZA_A_INFECTION_A594_CELLS_UP	0.4469860500799496	1.9000570967576222	0.0	0.19820160132056955	0.88	8/38	6.16%	CCL5;CCL2;CXCL5;STC1;IFIT2;HBEGF;HSPA6;DHX58	c2
24	prerank	DAZARD_UV_RESPONSE_CLUSTER_G28	0.6171992124508097	1.899577023533097	0.0	0.18295532429591035	0.88	2/14	1.12%	MT1G;CCL20	c2
25	prerank	SOUCEK_MYC_TARGETS	0.9099136314819063	1.8982691113562506	0.0	0.17115018786364639	0.88	2/6	0.81%	CCL5;CSF2RB	c2
26	prerank	REACTOME_CROSS_PRESENTATION_OF_PARTICULATE_EXOGENOUS_ANTIGENS_PHAGOSOMES	0.738757380539692	1.8902302313434611	0.0	0.1703502238859319	0.91	5/8	12.17%	CYBB;NCF1;NCF2;CD36;NCF4	c2
28	prerank	TURASHVILI_BREAST_CARCINOMA_DUCTAL_VS_LOBULAR_DN	0.8205355015075906	1.8865958027202454	0.03225806451612903	0.16578200853950986	0.91	2/6	1.94%	MAOB;VTCN1	c2
31	prerank	WP_BENZOAPYRENE_METABOLISM	0.8088234178877802	1.8612114194146938	0.0	0.1903567533347784	0.95	5/7	6.82%	AKR1C1;CYP1A1;CYP1B1;AKR1C3;AKR1C2	c2
37	prerank	TONKS_TARGETS_OF_RUNX1_RUNX1T1_FUSION_GRANULOCYTE_DN	0.5394563900657406	1.8537529688495014	0.0	0.19304393883267368	0.96	8/17	7.68%	CPA3;PDE4C;MS4A2;CYP1B1;ALOX5;GDPD5;NCF1;PILRA	c2
38	prerank	NIKOLSKY_BREAST_CANCER_20P13_AMPLICON	0.6960124056008722	1.851004872512434	0.03125	0.18521049655782434	0.96	3/7	3.23%	ADAM33;HSPA12B;SIGLEC1	c2
40	prerank	REACTOME_SUPPRESSION_OF_APOPTOSIS	0.74566320485068	1.8456439916297953	0.0	0.18390750813982962	0.97	1/7	0.02%	CTSG	c2
45	prerank	WP_BENZENE_METABOLISM	0.8799144735584381	1.8341828514158676	0.0	0.19030721996154526	0.97	1/5	0.01%	MPO	c2
47	prerank	BERTUCCI_INVASIVE_CARCINOMA_DUCTAL_VS_LOBULAR_DN	0.4691284999567795	1.8287449632584623	0.0	0.191704286238415	0.99	14/40	11.02%	MFAP4;ABCA6;POU2F2;NECAB1;TNXB;FABP4;TNFRSF1B;TXNIP;ALDH1L1;ERG;MRGPRF;FOXN3;EMCN;ALDH1A1	c2
50	prerank	EINAV_INTERFERON_SIGNATURE_IN_CANCER	0.4710322159090885	1.8220804617655384	0.0	0.19374871258878373	0.99	8/26	8.26%	ISG15;IFIT3;IFI44;IFI44L;OAS1;IFIT1;ERG;LY6E	c2
53	prerank	LU_TUMOR_VASCULATURE_UP	0.4873771580699059	1.8047018716218037	0.0	0.21072735307688809	1.0	8/26	6.80%	TNFAIP6;VCAN;EGFL6;MUC1;ISG15;STC1;HSPA6;FJX1	c2
74	prerank	HAN_JNK_SINGALING_UP	0.5037431806409937	1.7659046696499974	0.0	0.274092920785323	1.0	11/32	12.18%	CCL5;CXCL10;ISG15;IFIT3;TNC;ANGPTL2;GBP4;FAM3C;IRGM;USP18;IFIT1B	c2
75	prerank	REACTOME_REGULATION_OF_GENE_EXPRESSION_IN_EARLY_PANCREATIC_PRECURSOR_CELLS	0.8049772898600946	1.7644750969289549	0.0	0.26729160761447124	1.0	2/6	0.44%	ONECUT1;FGF10	c2
76	prerank	REACTOME_PURINERGIC_SIGNALING_IN_LEISHMANIASIS_INFECTION	0.4928733815212451	1.7643756609133678	0.0	0.2573919184435649	1.0	5/25	5.45%	CTSG;NLRP3;C3;TXNIP;IL1B	c2
77	prerank	REACTOME_DEFECTIVE_B4GALT1_CAUSES_B4GALT1_CDG_CDG_2D	0.7308281168286558	1.7619519288099244	0.0	0.2529359787431379	1.0	3/7	9.62%	FMOD;ACAN;PRELP	c2
78	prerank	FRIDMAN_SENESCENCE_DN	0.6796294491544747	1.757214317035522	0.0	0.2561046200886221	1.0	4/11	11.53%	COL3A1;LAMA1;ALDH1A1;LDB2	c2
80	prerank	MARTINELLI_IMMATURE_NEUTROPHIL_DN	0.7710294582445805	1.755217913716474	0.0	0.25169392940931806	1.0	6/7	11.80%	AOAH;SEMA3C;NCF2;FCGR2A;ALPL;CSF3R	c2
82	prerank	WP_GENETIC_CAUSES_OF_PSVDINCPH	0.4845352057587456	1.754520033258475	0.0	0.2447156358312249	1.0	8/33	9.22%	CYBB;NOX3;TLR8;BTK;NOTCH4;NCF1;NCF2;KCNN3	c2
87	prerank	GRAHAM_CML_QUIESCENT_VS_CML_DIVIDING_DN	0.7026345089179906	1.750727119716975	0.0	0.2428706425103819	1.0	3/9	3.71%	MPO;CPA3;MS4A3	c2
89	prerank	REACTOME_ORGANIC_ANION_TRANSPORTERS	0.6971544566576722	1.7489069366269112	0.0	0.24033367541000458	1.0	6/9	10.02%	SLC17A8;SLC17A1;SLC5A8;SLC17A5;SLC5A5;SLC25A18	c2
92	prerank	WP_INTERACTIONS_BETWEEN_IMMUNE_CELLS_AND_MICRORNAS_IN_TUMOR_MICROENVIRONMENT	0.5197141755037376	1.7429586681835636	0.05555555555555555	0.24600749816215897	1.0	5/25	3.02%	CCL5;CXCL10;CCL2;TLR8;TLR7	c2
94	prerank	WATANABE_ULCERATIVE_COLITIS_WITH_CANCER_DN	0.6084333060548361	1.7365453691232753	0.0	0.25211496308179937	1.0	5/15	10.83%	PREX1;SAMSN1;GBP5;GBP4;NLRC5	c2
95	prerank	LY_AGING_OLD_UP	0.8366770775772423	1.7356890266208127	0.0	0.24633978454093092	1.0	3/5	3.34%	PTGS1;CRYAB;FMOD	c2
98	prerank	CHEOK_RESPONSE_TO_HD_MTX_UP	0.6429074741417606	1.7337776384706525	0.038461538461538464	0.2430274633292707	1.0	4/16	5.56%	MPO;CTSG;AZU1;S100A4	c2
114	prerank	GUTIERREZ_WALDENSTROEMS_MACROGLOBULINEMIA_1_DN	0.6849829817170423	1.7180603066755205	0.12	0.2671126256889226	1.0	3/7	4.39%	HCK;FOSB;TNFRSF13B	c2
118	prerank	GRAHAM_CML_QUIESCENT_VS_NORMAL_DIVIDING_UP	0.39889506576846373	1.715271104246719	0.0	0.2670648971754429	1.0	10/47	5.45%	CCL5;CXCL10;CXCL11;CCL20;CXCL5;AKR1C1;RGS1;CYP1B1;CELA2B;IL1B	c2
126	prerank	PLASARI_TGFB1_TARGETS_1HR_DN	0.8690422737100534	1.7057973212947946	0.0	0.2813873291610614	1.0	3/5	10.69%	COL3A1;TXNIP;PPP1R3C	c2
128	prerank	HUMMERICH_BENIGN_SKIN_TUMOR_DN	0.6013480362042445	1.7025811903819772	0.0	0.28207202233454165	1.0	8/14	12.50%	ACTN3;IGFBP5;MYH1;TNNT3;TNNC2;CKM;PCDH12;ALB	c2
129	prerank	MIKI_COEXPRESSED_WITH_CYP19A1	0.7340063350102677	1.7008219880597477	0.0	0.2787242911826172	1.0	3/7	11.59%	HNF4A;VDR;NR2E3	c2
140	prerank	GENTLES_LEUKEMIC_STEM_CELL_DN	0.5612587728776572	1.6896447626111193	0.0	0.2932156827005781	1.0	3/13	3.71%	CCL5;CPA3;MS4A3	c2
144	prerank	WP_SEROTONIN_AND_ANXIETY	0.5504038768868779	1.6827779680607688	0.047619047619047616	0.2994123548168117	1.0	6/15	7.31%	CRH;CAMK2B;PLEK;ARC;HTR2A;GABRA1	c2
145	prerank	WP_ACTIVATION_OF_NLRP3_INFLAMMASOME_BY_SARSCOV2	0.7405005980595464	1.6821215781196577	0.0	0.29374115883445	1.0	4/7	10.28%	NLRP3;IL1B;TRAF3;CASP1	c2
147	prerank	REACTOME_TFAP2_AP_2_FAMILY_REGULATES_TRANSCRIPTION_OF_GROWTH_FACTORS_AND_THEIR_RECEPTORS	0.6192274767296413	1.6812444645828595	0.03571428571428571	0.2894698027368138	1.0	3/9	7.12%	TFAP2C;TGFA;TFAP2A	c2
149	prerank	WUNDER_INFLAMMATORY_RESPONSE_AND_CHOLESTEROL_DN	0.8338014844411771	1.6795743200897653	0.0	0.28688517789815887	1.0	5/6	15.53%	ACTA1;IGKC;CYP2E1;ALB;HLA-A	c2
153	prerank	REACTOME_ATORVASTATIN_ADME	0.7539473230332513	1.6749992027406357	0.0	0.28975011048072113	1.0	3/6	9.04%	SLCO2B1;PON1;PON3	c2
156	prerank	REACTOME_OLFACTORY_SIGNALING_PATHWAY	0.4241726843828184	1.6729332471981238	0.0	0.2887088039871736	1.0	24/50	12.41%	CNGA4;EBF1;OR51M1;OR1L8;OR2A42;OR4D10;OR5V1;OR2H2;CNGB1;OR4F15;OR52I1;LHX2;OR2AT4;OR10A2;OR6A2;OR7C1;OR2J2;OR10H1;OR2T12;OR4N2;OR13A1;ANO2;OR10G3;OR5H14	c2
176	prerank	CROONQUIST_NRAS_SIGNALING_UP	0.5221634871112859	1.6574316667332523	0.0	0.32148447095981747	1.0	4/29	0.65%	CCL5;CYBB;MSR1;CEACAM1	c2
177	prerank	WP_CELL_DIFFERENTIATION_EXPANDED_INDEX	0.4999937104093603	1.6572592345361374	0.0	0.316221054720069	1.0	4/16	3.40%	TLX1;PAX7;LEFTY2;ID2	c2
181	prerank	BROWNE_HCMV_INFECTION_6HR_UP	0.38613803089289944	1.6550046192688368	0.0	0.31337050434699143	1.0	10/52	6.85%	CPA3;MFAP4;COL2A1;CH25H;ISG15;OASL;FUT9;MPL;HBEGF;OAS1	c2
184	prerank	RASHI_NFKB1_TARGETS	0.504985579059998	1.6528944314624106	0.0	0.3126294178646958	1.0	2/18	0.73%	LCN2;BTG2	c2
187	prerank	BOYLAN_MULTIPLE_MYELOMA_PCA1_DN	0.648497311799607	1.650937065161533	0.04	0.3104421611762081	1.0	4/9	8.88%	EGFL6;PLK2;LHX2;KIAA1671	c2
191	prerank	YAN_ESCAPE_FROM_ANOIKIS	0.5302775800890357	1.64642574915453	0.0	0.3134787070565277	1.0	5/22	3.13%	CCL5;CXCL10;CCL20;LTA;RSAD2	c2
192	prerank	WP_SEROTONIN_AND_ANXIETYRELATED_EVENTS	0.5913608590636749	1.6460256667176845	0.05	0.30914397401939075	1.0	4/12	5.36%	CRH;PLEK;ARC;HTR2A	c2
194	prerank	WP_SARSCOV2_INNATE_IMMUNITY_EVASION_AND_CELLSPECIFIC_IMMUNE_RESPONSE	0.38890494624088695	1.6439868380376685	0.0	0.30806369025447167	1.0	13/55	7.12%	CCL5;CXCL10;CXCL11;CCL2;CXCL5;DDX58;CD160;TLR7;IFIT2;IL6R;ACE2;DHX58;TFAP2A	c2
198	prerank	REACTOME_SYNTHESIS_OF_16_20_HYDROXYEICOSATETRAENOIC_ACIDS_HETE	0.7668437893995995	1.6431114907510231	0.030303030303030304	0.3045815660339684	1.0	3/5	3.84%	CYP1A1;CYP2C8;CYP1B1	c2
200	prerank	LU_TUMOR_ENDOTHELIAL_MARKERS_UP	0.4743645553199794	1.6415959313189281	0.0	0.3028659337928582	1.0	5/19	5.93%	TNFAIP6;VCAN;EGFL6;STC1;HSPA6	c2
206	prerank	BYSTRYKH_SCP2_QTL	0.8225688083900434	1.6388906946507358	0.03225806451612903	0.30179693643459216	1.0	1/5	0.01%	MPO	c2
216	prerank	ROETH_TERT_TARGETS_UP	0.5603777874755322	1.6312684048052313	0.0	0.3126485616784462	1.0	9/14	7.64%	NRIP1;HERC6;RSAD2;IFIT3;OASL;IFI44;IFI44L;HERC5;IFIT1	c2
219	prerank	KIM_LRRC3B_TARGETS	0.46449540862235633	1.630433152389763	0.0	0.3103153983500847	1.0	15/28	18.16%	CCL5;ISG15;IFI44;HLA-B;IFIT1;HLA-C;HLA-DRB1;TAP1;HLA-A;HLA-E;B2M;GM2A;FTH1;CD59;OAS2	c2
221	prerank	REACTOME_FGFR1B_LIGAND_BINDING_AND_ACTIVATION	0.7294189719184007	1.6293182792469278	0.05714285714285714	0.3084773373712954	1.0	3/6	11.68%	FGF10;FGF22;FGF2	c2
222	prerank	VANTVEER_BREAST_CANCER_BRCA1_UP	0.48529773635010454	1.6287670149662279	0.0	0.3043481373437835	1.0	5/30	8.37%	CCL2;POU2AF1;ART3;MYBL1;VPREB3	c2
232	prerank	BLANCO_MELO_BRONCHIAL_EPITHELIAL_CELLS_INFLUENZA_A_INFECTION_UP	0.3184391225544615	1.6231255984839095	0.0	0.3117721957518413	1.0	23/122	11.41%	CCL5;RGS16;CXCL10;CXCL11;PTGS1;HERC6;ID2;ULBP1;SIRPB1;HSPA6;DHX58;ZNFX1;HERC5;ZPLD1;TLN2;HEPHL1;ICAM1;ARRDC3;KIF17;NLRC5;BATF2;HLA-F;USP18	c2
233	prerank	PAL_PRMT5_TARGETS_DN	0.5123359044457839	1.6229790183734119	0.0	0.3079861314200672	1.0	6/23	4.50%	GZMA;KRT17;LCN2;SERPINE1;FABP4;HLA-B	c2
243	prerank	REACTOME_ROS_AND_RNS_PRODUCTION_IN_PHAGOCYTES	0.44426788324232863	1.6173345048823522	0.0	0.3131547910561249	1.0	7/35	8.04%	MPO;CYBB;ATP6V0A4;NOS3;NCF1;ATP6V1B1;NCF2	c2
255	prerank	ZERBINI_RESPONSE_TO_SULINDAC_UP	0.6618073895628294	1.6113545830795784	0.06666666666666667	0.3196017074432277	1.0	1/8	0.16%	IL24	c2
258	prerank	WP_INCLUSION_BODY_MYOSITIS	0.5885857818797828	1.6081751954500385	0.034482758620689655	0.32214567688373164	1.0	11/11	41.18%	MSTN;BACE1;MAPT;PSENEN;APP;NFKB2;PSEN1;NFKB1;SIRT1;NCSTN;PSEN2	c2
266	prerank	PID_INTEGRIN4_PATHWAY	0.507357747268277	1.6058278046366936	0.0625	0.3224696897534237	1.0	4/11	13.04%	LAMA1;LAMA2;LAMB1;LAMB3	c2
273	prerank	REACTOME_SIGNALING_BY_MAPK_MUTANTS	0.6707192702876758	1.6020815380664937	0.06666666666666667	0.32627144591437807	1.0	3/7	4.00%	DUSP9;DUSP10;DUSP8	c2
274	prerank	REACTOME_MECP2_REGULATES_TRANSCRIPTION_OF_NEURONAL_LIGANDS	0.6791578240114983	1.601922310335614	0.045454545454545456	0.32198550103007023	1.0	1/7	0.11%	CRH	c2
275	prerank	BLANCO_MELO_HUMAN_PARAINFLUENZA_VIRUS_3_INFECTION_A594_CELLS_UP	0.35620353442877883	1.6016948992429565	0.0	0.31830145639585894	1.0	55/182	11.41%	CXCL10;CXCL11;TNFAIP6;RAET1L;CEACAM1;FZD4;CH25H;DDX58;HERC6;LMO2;IFIH1;RSAD2;IFIT3;ZC3HAV1;STC1;OASL;PPP1R15A;IFIT2;GBP5;DDX60;MYPN;IFI44;XDH;SAMD9;IL1B;RTP4;DDX60L;BMPER;IFI44L;DHX58;ZNFX1;HERC5;OAS1;SAMD9L;ULBP2;DUSP5;DCLK1;RAET1E;IFIT1;PLEKHA4;NCF2;PODXL;CTSS;NFE2L3;APOL1;GBP4;CORO2B;EREG;LRRN3;CASP1;NLRC5;BATF2;MXD1;HLA-F;USP18	c2
277	prerank	DELASERNA_TARGETS_OF_MYOD_AND_SMARCA4	0.6905929253570738	1.6015053043135916	0.058823529411764705	0.3143585329495138	1.0	5/8	8.19%	IGFBP5;ACTA1;TNNT3;TNNC2;MYL4	c2
279	prerank	NAKAMURA_LUNG_CANCER	0.5984778955539789	1.6008473165763952	0.037037037037037035	0.3112280906981732	1.0	2/9	1.96%	SCG5;COL11A1	c2
285	prerank	REACTOME_RHO_GTPASES_ACTIVATE_NADPH_OXIDASES	0.4801607568224606	1.5920083857460265	0.0	0.3255144279954727	1.0	4/22	8.04%	CYBB;NOX3;NCF1;NCF2	c2
286	prerank	WP_ASPIRIN_AND_MIRNAS	0.6397144955778671	1.5908982035810246	0.0	0.3235835151960788	1.0	2/8	5.62%	PTGS1;NOS3	c2
298	prerank	KEGG_OLFACTORY_TRANSDUCTION	0.3760031814705421	1.5820313665173924	0.0	0.33711842283521526	1.0	27/64	12.36%	CNGA4;CLCA4;OR51M1;CAMK2B;OR1L8;OR2A42;OR4D10;GUCA1C;OR5V1;OR2H2;CNGB1;GUCY2D;OR4F15;PDC;OR52I1;OR2AT4;OR10A2;GUCA1B;OR6A2;OR7C1;OR2J2;CLCA2;OR10H1;OR2T12;OR4N2;OR13A1;OR10G3	c2
302	prerank	KLEIN_PRIMARY_EFFUSION_LYMPHOMA_UP	0.3677314307906816	1.5764486121820083	0.0	0.34527425913545173	1.0	11/45	11.09%	GZMA;PRDM1;IQGAP2;GLDC;MUC1;ALDH1L1;TPO;DAZL;AQP3;SULT1A2;VDR	c2
307	prerank	REACTOME_MET_ACTIVATES_PTK2_SIGNALING	0.43030162328081495	1.5742389798465104	0.0	0.34571074847439126	1.0	5/29	5.95%	COL3A1;COL2A1;COL11A1;LAMA1;LAMA2	c2
310	prerank	KEGG_STEROID_HORMONE_BIOSYNTHESIS	0.4338766456416169	1.5702129280995467	0.07692307692307693	0.34973863727446225	1.0	10/31	8.32%	AKR1C1;CYP1A1;SRD5A2;CYP17A1;HSD17B2;CYP1B1;STS;AKR1C3;AKR1C2;CYP21A2	c2
316	prerank	KLEIN_TARGETS_OF_BCR_ABL1_FUSION	0.4205188810591601	1.5675140052649175	0.0	0.35054133968256684	1.0	11/41	8.82%	MPO;EBF1;POU2AF1;POU2F2;IL3RA;TNFRSF13B;GYPC;BTK;PAX5;ANPEP;CD40	c2
328	prerank	VERRECCHIA_RESPONSE_TO_TGFB1_C3	0.5247119992440954	1.5580727555206868	0.043478260869565216	0.3678363215980257	1.0	4/14	11.23%	IGFBP5;IGFBP2;NME2;ZYX	c2
329	prerank	BOWIE_RESPONSE_TO_TAMOXIFEN	0.5028435380184426	1.5563967605078257	0.041666666666666664	0.3688254970936143	1.0	6/18	7.64%	CCL5;ISG15;IFIT3;IFIT2;OAS1;IFIT1	c2
331	prerank	WILSON_PROTEASES_AT_TUMOR_BONE_INTERFACE_DN	0.67895056204544	1.5551511098146522	0.05714285714285714	0.3682310966148171	1.0	2/5	9.84%	CTSE;SERPINI2	c2
346	prerank	BIOCARTA_UCALPAIN_PATHWAY	0.5433066818166725	1.5466235442331633	0.04	0.3812215117299241	1.0	3/13	6.37%	ACTN3;ACTA1;ITGB3	c2
348	prerank	YAGUE_PRETUMOR_DRUG_RESISTANCE_DN	0.5631692020108136	1.5455924702154176	0.0	0.3782624587181951	1.0	6/12	7.05%	VCAN;COL8A1;FRMD4A;ACAN;DCHS1;TRAM2	c2
358	prerank	GROSS_ELK3_TARGETS_UP	0.45584042212272613	1.540698770787383	0.041666666666666664	0.38391094219967703	1.0	5/23	4.20%	TCF7L1;HCK;EDN1;CRYAB;ASS1	c2
363	prerank	VERRECCHIA_RESPONSE_TO_TGFB1_C1	0.4957457976307608	1.5361088113410026	0.0	0.38963118351577986	1.0	5/19	7.50%	VCAN;SERPINE1;SPARC;LRRC17;CD44	c2
368	prerank	WP_PLATELETMEDIATED_INTERACTIONS_WITH_VASCULAR_AND_CIRCULATING_CELLS	0.5388642742113956	1.532249063574872	0.037037037037037035	0.39532254954843715	1.0	6/13	8.82%	CCL5;CCL2;TLR7;IL1B;ICAM1;CD40	c2
387	prerank	REACTOME_BASIGIN_INTERACTIONS	0.4450099070557126	1.5262206352003551	0.08695652173913043	0.40564974983293983	1.0	7/23	8.81%	SLC7A10;MMP1;SLC7A11;SLC7A9;SLC7A8;SLC7A5;SLC3A2	c2
392	prerank	WP_BIOSYNTHESIS_AND_REGENERATION_OF_TETRAHYDROBIOPTERIN_AND_CATABOLISM_OF_PHENYLALANINE	0.6217685357587567	1.5242794603672545	0.0	0.40691073864132454	1.0	2/8	2.12%	MAOB;DBH	c2
396	prerank	OZANNE_AP1_TARGETS_UP	0.577687833298415	1.5227380492063642	0.0	0.40700374397570854	1.0	4/14	7.86%	MMP1;SPARC;CD44;CTSL	c2
397	prerank	WP_PATHWAYS_OF_NUCLEIC_ACID_METABOLISM_AND_INNATE_IMMUNE_SENSING	0.7017687836564095	1.5226324925072783	0.07407407407407407	0.40295609905433205	1.0	3/7	6.85%	DDX58;IFIH1;OAS1	c2
401	prerank	CROMER_TUMORIGENESIS_UP	0.4146998724628149	1.5221038125291333	0.0	0.4002035855269571	1.0	11/44	7.04%	COL3A1;KRT17;MMP1;COL11A1;SERPINE1;PDPN;SPARC;OASL;TNC;IL1B;FAP	c2
403	prerank	REACTOME_SENSORY_PROCESSING_OF_SOUND	0.3594014580321848	1.5216419486152952	0.0	0.3967716071045603	1.0	14/63	11.31%	KCNMB1;CLIC5;EPB41L3;CABP1;TMIE;SLC17A8;SYN1;USH1C;BSN;STRC;LHFPL5;TMC2;GRXCR2;TPRN	c2
408	prerank	WP_EBSTEINBARR_VIRUS_LMP1_SIGNALING	0.45601075031814486	1.519412069641799	0.08333333333333333	0.39769451725519256	1.0	2/21	1.12%	CCL5;CCL20	c2
409	prerank	PID_SYNDECAN_1_PATHWAY	0.344697482343351	1.5182944504081406	0.0	0.3958919474674118	1.0	7/45	5.56%	CCL5;COL3A1;MMP1;COL2A1;COL11A1;COL8A1;COL17A1	c2
413	prerank	REACTOME_DEFECTIVE_CSF2RB_CAUSES_SMDP5	0.6925041759745143	1.5168585988336798	0.03225806451612903	0.3943937237497511	1.0	3/5	3.80%	CSF2RB;SFTPB;CSF2RA	c2
435	prerank	SANA_TNF_SIGNALING_UP	0.31858281781330255	1.5094721882679425	0.0	0.4060111910471623	1.0	19/72	10.74%	CXCL10;CXCL11;CCL2;CCL20;IFIH1;SERPINE1;DDX60;HLA-B;C1QTNF1;IFI44L;OAS1;SAMD9L;ANO9;IFIT1;ICAM1;APOL1;CASP1;CX3CL1;HLA-C	c2
437	prerank	DAVICIONI_RHABDOMYOSARCOMA_PAX_FOXO1_FUSION_DN	0.5372608407342521	1.509100954389286	0.0	0.4026040698472374	1.0	4/14	5.78%	COL11A1;SOX11;MSTN;PLK2	c2
440	prerank	VERRECCHIA_EARLY_RESPONSE_TO_TGFB1	0.343042047635462	1.5083370736890478	0.0	0.40047732258956104	1.0	14/53	12.98%	COL3A1;VCAN;IGFBP5;SERPINE1;SPARC;IGFBP2;LRRC17;CD44;ICAM1;NME2;ZYX;HSPG2;PCDHGC3;COL6A1	c2
464	prerank	WP_ERK_PATHWAY_IN_HUNTINGTONS_DISEASE	0.4818580192813322	1.500823356913676	0.05555555555555555	0.4152168674721601	1.0	15/15	51.86%	NTRK2;GRM1;HRAS;BDNF;EGF;ELK1;MAPK1;CASP3;MAP2K7;EGFR;RPS6KA5;HTT;CREB1;RAF1;CASP7	c2
468	prerank	WP_HOSTPATHOGEN_INTERACTION_OF_HUMAN_CORONAVIRUSES_INTERFERON_INDUCTION	0.3967060566489748	1.4962639508514397	0.0	0.4210012852757194	1.0	10/31	18.16%	DDX58;IFIH1;TLR7;OAS1;TRAF3;FOS;STAT2;MAPK14;RIPK1;OAS2	c2
479	prerank	AMIT_EGF_RESPONSE_20_HELA	0.5454124632113782	1.4918185520445544	0.043478260869565216	0.4278544179754919	1.0	3/11	3.58%	BTG2;TXNIP;PPP1R15A	c2
491	prerank	PARK_APL_PATHOGENESIS_UP	0.5400081045606013	1.4845330444534655	0.12	0.44083417113525014	1.0	2/14	0.14%	MPO;GZMA	c2
496	prerank	REACTOME_ACTIVATION_OF_THE_TFAP2_AP_2_FAMILY_OF_TRANSCRIPTION_FACTORS	0.5771101603403587	1.4822856542774594	0.07692307692307693	0.4427464183200966	1.0	4/10	11.26%	TFAP2C;TFAP2A;CITED1;CITED2	c2
504	prerank	KUROZUMI_RESPONSE_TO_ONCOCYTIC_VIRUS_AND_CYCLIC_RGD	0.5644638716949741	1.4802185149597422	0.09523809523809523	0.44413204756881036	1.0	2/11	2.00%	CXCL11;LTA	c2
507	prerank	FUNG_IL2_SIGNALING_2	0.5506103615443023	1.4794565763531848	0.10714285714285714	0.44151754005164634	1.0	9/9	44.97%	ZBED2;CARD9;MYC;TNFRSF11B;IL5;SLC30A1;DDX21;IRF4;CCR6	c2
524	prerank	BURTON_ADIPOGENESIS_PEAK_AT_2HR	0.37677371886973327	1.4735379509498217	0.0	0.45229350887361064	1.0	14/39	14.39%	TNFAIP6;BTG2;SERPINE1;TNFRSF1B;PPP1R15A;FOSB;FOXC2;SEMA3C;ADM;GADD45G;KLF4;FOS;CEBPD;MAP2K3	c2
527	prerank	KEGG_PRION_DISEASES	0.41436463938181156	1.4712720594346669	0.0	0.45275912866718276	1.0	3/29	5.45%	CCL5;NCAM2;IL1B	c2
530	prerank	REACTOME_TYPE_I_HEMIDESMOSOME_ASSEMBLY	0.5745869221328799	1.4707951362982488	0.043478260869565216	0.44990079365079366	1.0	4/10	14.17%	KRT14;COL17A1;LAMB3;PLEC	c2
535	prerank	WP_ESTROGEN_METABOLISM	0.5714187786654458	1.468585261438466	0.041666666666666664	0.45069232764015427	1.0	4/9	6.05%	CYP1A1;CYP1B1;STS;ARSD	c2
540	prerank	REACTOME_VXPX_CARGO_TARGETING_TO_CILIUM	0.4606582015038411	1.4674595290270631	0.0	0.45022903371782674	1.0	3/19	7.72%	CNGA4;CNGB1;ASAP1	c2
542	prerank	GALIE_TUMOR_STEMNESS_GENES	0.7680500659054899	1.4671382166524576	0.07407407407407407	0.4471597271493516	1.0	2/5	4.31%	KRT14;TNC	c2
563	prerank	WP_MRNA_PROTEIN_AND_METABOLITE_INDUCATION_PATHWAY_BY_CYCLOSPORIN_A	0.6361866495140656	1.4576110796150388	0.15625	0.46693360198300565	1.0	3/7	8.81%	SLC7A11;SLC7A5;SLC3A2	c2
565	prerank	BAUS_TFF2_TARGETS_DN	0.5623300347192631	1.4567801370103248	0.08333333333333333	0.4655121014716265	1.0	4/10	7.02%	ART3;BEX4;OR2H2;PCP4	c2
577	prerank	REACTOME_IONOTROPIC_ACTIVITY_OF_KAINATE_RECEPTORS	0.5857520848418848	1.45256864092528	0.12	0.47220710409762306	1.0	4/10	9.42%	GRIK3;NCALD;GRIK5;GRIK4	c2
581	prerank	NIKOLSKY_BREAST_CANCER_1Q32_AMPLICON	0.6036717815181851	1.452024878275802	0.09375	0.46935347807017763	1.0	4/11	7.03%	IL24;IL20;PIGR;IL19	c2
585	prerank	BANG_VERTEPORFIN_ENDOMETRIAL_CANCER_CELLS_DN	0.4385376061590636	1.4505229926225858	0.13043478260869565	0.4701577762180499	1.0	5/15	8.59%	PPP1R27;FTCD;HSPA6;MSLNL;RBFOX3	c2
592	prerank	ZEILSTRA_CD44_TARGETS_DN	0.6174785769366161	1.4467665802172092	0.1111111111111111	0.4747485220853754	1.0	1/8	0.13%	TNFRSF17	c2
593	prerank	WP_OXIDATIVE_STRESS_RESPONSE	0.4266661156007121	1.446374827847049	0.125	0.4718717628855732	1.0	4/30	4.51%	CYBB;NOX3;CYP1A1;XDH	c2
596	prerank	KAMIKUBO_MYELOID_CEBPA_NETWORK	0.43641666943322566	1.4452941596846893	0.043478260869565216	0.4712701779880874	1.0	6/24	5.76%	CYBB;LCN2;CEBPA;CD177;CSF2RA;ITGAM	c2
599	prerank	TOMLINS_METASTASIS_UP	0.47958015268028364	1.4442283377958258	0.10344827586206896	0.46939482245831976	1.0	3/12	10.92%	RIMS2;DPYSL5;GRK5	c2
602	prerank	IYENGAR_RESPONSE_TO_ADIPOCYTE_FACTORS	0.5868951526313018	1.4437289613693105	0.07142857142857142	0.4668421360472597	1.0	3/9	3.49%	MMP1;LAMA1;STC1	c2
615	prerank	KIM_GLIS2_TARGETS_UP	0.3094199003111897	1.439454091171589	0.0	0.47366288154145675	1.0	13/75	5.83%	CCL5;COL3A1;CXCL10;MFAP4;HLA-G;SERPINE1;SPARC;IGFBP2;C3;ISG15;SPON1;S100A4;ADAMTS2	c2
616	prerank	MIKKELSEN_NPC_ICP_WITH_H3K27ME3	0.57255031822565	1.4392803714187523	0.1	0.4706990697052499	1.0	4/8	7.01%	POU2AF1;MATN1;TTLL6;LIN28B	c2
635	prerank	THEODOROU_MAMMARY_TUMORIGENESIS	0.42693387367432345	1.4321623789262086	0.0	0.4860175883683297	1.0	11/28	11.66%	FGF10;RSPO3;FOXC2;PTGIS;KLF15;NOTCH4;RSPO2;EGR3;LAMB1;AGAP1;FGFR2	c2
640	prerank	WP_SARS_CORONAVIRUS_AND_INNATE_IMMUNITY	0.4665036661810115	1.4306568302175005	0.06896551724137931	0.4861568109853203	1.0	4/15	9.40%	DDX58;IFIH1;ACE2;TRAF3	c2
7	prerank	HALLMARK_INTERFERON_ALPHA_RESPONSE	0.3051639176979331	1.4266252621854825	0.0	0.03546099290780142	0.05	25/94	11.41%	CXCL10;CXCL11;HERC6;IFIH1;RSAD2;ISG15;IFIT3;OASL;TXNIP;IFIT2;DDX60;IFI44;SAMD9;RTP4;IFI44L;DHX58;OAS1;SAMD9L;LY6E;GBP4;ISG20;CASP1;HLA-C;BATF2;USP18	h
660	prerank	KEGG_RENIN_ANGIOTENSIN_SYSTEM	0.491143936909457	1.425842497801187	0.05263157894736842	0.4947955331794602	1.0	5/14	7.32%	CTSG;CPA3;ACE2;MME;ANPEP	c2
691	prerank	GALI_TP53_TARGETS_APOPTOTIC_UP	0.5640865817852203	1.41691797038418	0.06060606060606061	0.5122115675547442	1.0	5/8	19.92%	CD40;GADD45A;BIRC3;CASP8;CASP4	c2
696	prerank	KHETCHOUMIAN_TRIM24_TARGETS_UP	0.37412009075725033	1.4152804176054314	0.0	0.5123501346742266	1.0	15/43	13.19%	CYBB;BTG2;HCK;SERPINE1;SPARC;AFP;HBEGF;SAMD4A;CD44;ICAM1;CASP1;FGFR2;TGM2;CDKN1A;FOS	c2
701	prerank	SEITZ_NEOPLASTIC_TRANSFORMATION_BY_8P_DELETION_UP	0.337274822624387	1.4138951199971344	0.0	0.5124866180776267	1.0	23/67	8.13%	CCL5;CXCL10;CXCL11;CH25H;DDX58;HERC6;BCHE;IFIH1;ISG15;ID2;IFIT3;ZC3HAV1;OASL;IFIT2;DDX60;HS3ST1;IFI44;SAMD9;IFI44L;HERC5;OAS1;IFIT1;CRISPLD2	c2
706	prerank	REACTOME_ECM_PROTEOGLYCANS	0.3419088635231063	1.4134097933638101	0.0	0.5097838001895536	1.0	16/71	6.57%	COL3A1;COL2A1;VCAN;LAMA1;IBSP;SERPINE1;SPARC;TNXB;FMOD;TNC;MATN1;COL6A5;ACAN;LAMA2;ITGB3;TNN	c2
708	prerank	BIOCARTA_SALMONELLA_PATHWAY	0.6576820147861435	1.413176295094088	0.1388888888888889	0.5065315769064964	1.0	1/5	1.79%	ACTA1	c2
709	prerank	REACTOME_MODULATION_BY_MTB_OF_HOST_IMMUNE_SYSTEM	0.5433630359054842	1.413015778042443	0.13513513513513514	0.5030671302269519	1.0	1/7	1.35%	MRC1	c2
711	prerank	REACTOME_NOSTRIN_MEDIATED_ENOS_TRAFFICKING	0.6572969315819023	1.4123517338070442	0.15625	0.5009440195751534	1.0	2/5	16.19%	NOS3;NOSTRIN	c2
712	prerank	NAKAJIMA_MAST_CELL	0.3769416704403608	1.4123008772716716	0.07142857142857142	0.4975702718136555	1.0	7/39	4.99%	CTSG;CCL2;MAOB;MS4A2;PRG2;CYP1B1;BTK	c2
41	prerank	P53_DN.V2_UP	0.29421311224355473	1.4115055955138904	0.0	0.1977401129943503	0.19	39/113	12.57%	KCNMB1;MT1G;GP5;CD5L;POU2AF1;CCL20;CXCL5;KRT14;RORC;TPTE;KCNK3;CH25H;CYP17A1;MPZ;CHST8;CYP2C8;IL1RAPL1;GUCY2D;RFPL2;DPYS;SYN1;FPR3;PDC;FGF22;NFIX;SDC4;PCDH1;CA3;PRKCE;CDH4;OSGIN1;ATP12A;RELB;CACNG2;ADAM12;BFSP2;TNNI3K;MMP13;NTRK3	c6
716	prerank	NAKAMURA_METASTASIS_MODEL_UP	0.37279575882947896	1.4103785059258294	0.07692307692307693	0.4985068972370796	1.0	14/41	14.83%	GJB3;FOLH1;HS3ST1;HOXB7;COL17A1;NTRK2;DUSP5;FOSL1;TOR4A;GRK5;TUBB6;PADI3;TUBB2A;ADCY3	c2
725	prerank	REACTOME_INFECTION_WITH_MYCOBACTERIUM_TUBERCULOSIS	0.4438788783357923	1.4088945752658113	0.05555555555555555	0.4986722816868457	1.0	2/26	1.35%	CTSG;MRC1	c2
736	prerank	CONRAD_GERMLINE_STEM_CELL	0.5089152519972967	1.4060802518239708	0.09523809523809523	0.5017198488225507	1.0	5/11	15.97%	DDX4;DPPA3;DAZL;SPAG9;STRBP	c2
743	prerank	WANG_LSD1_TARGETS_DN	0.4338907468238738	1.4046078110091134	0.125	0.5024206673822741	1.0	11/28	15.79%	RIMS2;TRO;CHST8;CPLX2;PCSK2;ATF5;CHGB;FOS;CABLES1;GADD45A;STXBP1	c2
751	prerank	REACTOME_DEFECTIVE_ST3GAL3_CAUSES_MCT12_AND_EIEE15	0.6425246682221533	1.4018696735564249	0.13793103448275862	0.5058322095521605	1.0	3/7	9.62%	FMOD;ACAN;PRELP	c2
753	prerank	GOUYER_TATI_TARGETS_DN	0.49048968282545263	1.4013711035925032	0.09375	0.5039159052162064	1.0	6/15	8.99%	IGFBP2;HPN;TAGLN;S100A4;BMP7;SNCG	c2
757	prerank	RICKMAN_TUMOR_DIFFERENTIATED_WELL_VS_MODERATELY_DN	0.32328942354051227	1.400277979985935	0.0	0.5030626466026507	1.0	33/89	17.24%	IL24;KRT17;MMP1;SLC28A3;KRT14;PTGS1;DEPDC7;PDPN;ANGPT2;IMPA2;CNGB1;LYPD5;DMKN;SH2D5;CDSN;TTLL11;KRT16;NEDD4;BNC1;SDR9C7;CDKN1A;CCDC85C;EHD4;TUBB6;RRAS2;GOLGA7B;PAQR5;ARPC5L;IFFO2;HOMER3;APLN;GPR68;APBB2	c2
765	prerank	BANDRES_RESPONSE_TO_CARMUSTIN_WITHOUT_MGMT_24HR_DN	0.5463498325005377	1.398622475843191	0.15625	0.5030083517549476	1.0	1/9	0.20%	SLCO1A2	c2
767	prerank	REACTOME_ANDROGEN_BIOSYNTHESIS	0.5720441931518275	1.3982870259332296	0.14285714285714285	0.5010300702527408	1.0	2/7	2.19%	SRD5A2;CYP17A1	c2
768	prerank	KUROZUMI_RESPONSE_TO_ONCOCYTIC_VIRUS	0.3765467633392918	1.3977511805332397	0.11764705882352941	0.49895903975567074	1.0	10/35	5.76%	CCL5;CXCL10;CCL2;CCL20;LTA;C3;TNFRSF1B;IL6R;IL1B;ITGAM	c2
785	prerank	MOROSETTI_FACIOSCAPULOHUMERAL_MUSCULAR_DISTROPHY_DN	0.5760977238897053	1.3936385778507074	0.06666666666666667	0.5081311280980126	1.0	6/10	11.02%	ASS1;OXTR;CDC42EP3;FUCA1;RARRES2;ALDH1A1	c2
796	prerank	WENG_POR_DOSAGE	0.4351618381151363	1.3902772534550232	0.07692307692307693	0.5127011236539224	1.0	2/18	1.95%	SLCO1A2;VNN1	c2
799	prerank	HAHTOLA_MYCOSIS_FUNGOIDES_CD4_UP	0.34452187481969027	1.3898269763258662	0.09090909090909091	0.5100084041957195	1.0	17/53	15.14%	BTG2;NLRP3;VNN1;PPP1R15A;IL1B;HBEGF;ADM;FUCA1;SULT1A2;EREG;CDKN1A;KLF4;ENC1;NEU1;FBN2;G0S2;PLAUR	c2
800	prerank	CHESLER_BRAIN_D6MIT150_QTL_CIS	0.611662751720829	1.389494383919465	0.07407407407407407	0.5079328065147368	1.0	2/5	2.59%	APOBEC1;A2M	c2
805	prerank	OSAWA_TNF_TARGETS	0.5774781211741364	1.3877583629608123	0.05555555555555555	0.5087737876015146	1.0	1/7	0.09%	COL3A1	c2
807	prerank	WP_INTERACTOME_OF_POLYCOMB_REPRESSIVE_COMPLEX_2_PRC2	0.42006544349655234	1.3873500253378834	0.1	0.5062738532645534	1.0	16/16	58.03%	JARID2;ELL;EZH1;STK38;TRIM35;SETX;EZH2;MORC3;AEBP2;BCLAF1;RBBP7;SUZ12;THRAP3;EED;RBBP4;MTF2	c2
809	prerank	PID_SYNDECAN_4_PATHWAY	0.36140779944681184	1.3868570617396927	0.07142857142857142	0.5046618252211763	1.0	4/31	4.39%	CCL5;LAMA1;TNC;TNFRSF13B	c2
813	prerank	NOJIMA_SFRP2_TARGETS_UP	0.3841026820434337	1.3862597484675048	0.09090909090909091	0.5031271418137535	1.0	6/29	8.82%	IL24;TP53AIP1;PPP1R15A;HSPA6;TNN;CD40	c2
833	prerank	REACTOME_TFAP2_AP_2_FAMILY_REGULATES_TRANSCRIPTION_OF_CELL_CYCLE_FACTORS	0.6496988315185023	1.3800171863675832	0.16129032258064516	0.5158037931935018	1.0	3/5	12.88%	TFAP2C;TFAP2A;CDKN1A	c2
834	prerank	NAKAMURA_LUNG_CANCER_DIFFERENTIATION_MARKERS	0.5405407255380658	1.3800149812758982	0.03225806451612903	0.5125392122239226	1.0	4/7	11.91%	MUC4;SFTPB;RARRES2;SCGB1A1	c2
839	prerank	WP_MIR517_RELATIONSHIP_WITH_ARCN1_AND_USP1	0.6589688433199795	1.3793765190765002	0.17073170731707318	0.5109283335718295	1.0	3/5	16.54%	ID2;CDKN1A;ID1	c2
851	prerank	HERNANDEZ_MITOTIC_ARREST_BY_DOCETAXEL_2_DN	0.4489880202456995	1.376656389062854	0.058823529411764705	0.5148083971846913	1.0	5/15	6.29%	FXYD3;VCAN;A2M;EGFL7;TGFBR3	c2
857	prerank	WP_TOLLLIKE_RECEPTOR_SIGNALING_PATHWAY	0.2761375446413241	1.3749506240766132	0.0	0.5160042243435974	1.0	6/79	3.12%	CCL5;CXCL10;CXCL11;TLR8;TLR7;CD14	c2
868	prerank	MATZUK_LUTEAL_GENES	0.5773388566600149	1.3714382330691435	0.22580645161290322	0.5224248183506793	1.0	1/7	0.18%	PRLR	c2
874	prerank	BIOCARTA_BTG2_PATHWAY	0.5164977215098842	1.3701897612299763	0.13043478260869565	0.5226913486418706	1.0	1/10	0.73%	BTG2	c2
878	prerank	KEGG_NOD_LIKE_RECEPTOR_SIGNALING_PATHWAY	0.3351186638471955	1.3694269645159307	0.0	0.521930284445852	1.0	4/51	1.30%	CCL5;CCL2;NLRP3;NOD2	c2
889	prerank	REACTOME_SYNTHESIS_OF_BILE_ACIDS_AND_BILE_SALTS_VIA_27_HYDROXYCHOLESTEROL	0.46330354746960456	1.366990955978912	0.11764705882352941	0.5240185087702196	1.0	5/14	7.27%	AKR1C1;PTGIS;AKR1C3;AKR1C2;NR1H4	c2
900	prerank	GRAHAM_CML_QUIESCENT_VS_CML_DIVIDING_UP	0.48937238826249313	1.3645437375025466	0.13636363636363635	0.5276262093469509	1.0	7/18	12.44%	CCL20;CXCL5;RGS1;IL1B;PCDH9;NFAT5;CRHBP	c2
901	prerank	SANA_RESPONSE_TO_IFNG_UP	0.33858138359332546	1.3645036047817067	0.0	0.5246256040297017	1.0	20/68	10.85%	CXCL10;APOL4;CXCL11;CEACAM1;ATP6V0A4;IFIH1;DDX60;HLA-B;IFI44L;OAS1;SAMD9L;HLA-DPA1;APOL1;GBP4;CASP1;ST8SIA4;CX3CL1;HLA-C;NLRC5;BATF2	c2
908	prerank	VARELA_ZMPSTE24_TARGETS_UP	0.4041169142108623	1.3639045025097885	0.08333333333333333	0.5233448548942495	1.0	6/39	3.79%	RGS16;BTG2;CD14;TNFRSF1B;TXNIP;CUX2	c2
912	prerank	HESS_TARGETS_OF_HOXA9_AND_MEIS1_DN	0.3140284336572364	1.36303004888526	0.0	0.5226547582831411	1.0	14/73	6.46%	CYBB;LCN2;MSR1;BTG2;CSF2RB;HCK;VCAN;MRC1;ID2;PLEK;IL1B;S100A4;SIRPA;NDRG1	c2
915	prerank	GALE_APL_WITH_FLT3_MUTATED_DN	0.5054292782460921	1.3628648397526792	0.17857142857142858	0.5200484089055871	1.0	3/14	4.50%	HLA-G;OASL;HLA-B	c2
931	prerank	REACTOME_CA2_ACTIVATED_K_CHANNELS	0.553466363899553	1.360338951672679	0.14285714285714285	0.5235221322300311	1.0	3/8	10.71%	KCNMB1;KCNN3;KCNMB2	c2
933	prerank	WP_SARSCOV2_B117_VARIANT_ANTAGONISES_INNATE_IMMUNE_ACTIVATION	0.5755214815726547	1.3602509848957218	0.07142857142857142	0.5206840199989753	1.0	2/7	9.40%	DDX58;TRAF3	c2
943	prerank	REACTOME_POTASSIUM_CHANNELS	0.3187032012374536	1.35653454801141	0.0	0.5274870474408574	1.0	25/80	10.75%	KCNMB1;KCNJ1;KCND2;KCNJ15;KCNJ10;KCNG1;KCNJ3;KCNK3;KCNH6;KCNK9;KCNC2;KCNH1;KCNK2;GABBR2;KCNH4;KCNK4;KCNJ12;GNG11;KCNH7;KCNH2;KCNQ5;KCNN3;HCN2;KCNMB2;KCNQ1	c2
945	prerank	FUJII_YBX1_TARGETS_UP	0.3556521878358268	1.3556616225721878	0.0	0.5269454187140896	1.0	5/39	4.38%	CCL5;CEACAM1;MAOB;MUC1;GPER1	c2
948	prerank	KOINUMA_COLON_CANCER_MSI_UP	0.45364142247568423	1.3548744152681131	0.05	0.5260057877043313	1.0	2/15	0.74%	CXCL10;HOXC6	c2
949	prerank	MIKKELSEN_IPS_HCP_WITH_H3_UNMETHYLATED	0.334418900580822	1.354234009747167	0.09090909090909091	0.5242730427631287	1.0	12/54	7.58%	CLIC5;CNGA4;KCNH6;RCVRN;SCGN;TEX101;COL8A1;TSSK2;CCDC83;JPH2;BRDT;FTL	c2
967	prerank	DAUER_STAT3_TARGETS_DN	0.346026168006458	1.3502220883168823	0.07692307692307693	0.5308520993595092	1.0	14/46	8.93%	DDX58;HERC6;IFIH1;ISG15;IFIT3;OASL;DDX60;IFI44;SAMD9;HSPA6;HERC5;OAS1;IFIT1;AQP3	c2
979	prerank	REACTOME_SODIUM_COUPLED_SULPHATE_DI_AND_TRI_CARBOXYLATE_TRANSPORTERS	0.6824885979316692	1.3476693858465225	0.06666666666666667	0.5346749183278754	1.0	3/5	7.19%	SLC13A2;SLC13A3;SLC13A5	c2
980	prerank	DACOSTA_ERCC3_ALLELE_XPCS_VS_TTD_UP	0.38371322329464386	1.347049796961441	0.0	0.5333673380140418	1.0	15/25	16.32%	RIMS2;KCNG1;EPB41L3;IGFBP2;LHX2;ANPEP;RASSF2;ISG20;PTPRN;TGM2;FOS;PTX3;NMB;NNMT;GNG4	c2
982	prerank	BYSTRYKH_HEMATOPOIESIS_STEM_CELL_SCP2_QTL_TRANS	0.41764536626904536	1.3466741787635714	0.0625	0.5312883568483966	1.0	3/21	3.55%	CTSG;SPARC;TXNIP	c2
986	prerank	WP_VITAMIN_B12_METABOLISM	0.357576847214115	1.3463845065692324	0.07692307692307693	0.5288904033759921	1.0	4/40	2.50%	MPO;CCL5;CCL2;SERPINE1	c2
991	prerank	CHASSOT_SKIN_WOUND	0.525838047522045	1.3452506846979317	0.19230769230769232	0.5287049374169921	1.0	3/9	13.19%	FOSB;EGR3;FOS	c2
1000	prerank	REACTOME_THE_NLRP3_INFLAMMASOME	0.4470345025676615	1.3434129289710435	0.05	0.530067589271246	1.0	5/15	15.51%	NLRP3;TXNIP;CASP1;HMOX1;PANX1	c2
1004	prerank	MAGRANGEAS_MULTIPLE_MYELOMA_IGG_VS_IGA_UP	0.48026114228502326	1.3430341785361226	0.08	0.5283881060581016	1.0	1/16	0.11%	PSG2	c2
1010	prerank	WP_DIFFERENTIATION_OF_WHITE_AND_BROWN_ADIPOCYTE	0.41756640232673514	1.341715675922093	0.2	0.528447327833185	1.0	4/18	1.40%	MPZL2;SLC7A10;CEBPA;ZNF423	c2
1017	prerank	PID_UPA_UPAR_PATHWAY	0.3654602975721943	1.3398051045605381	0.21428571428571427	0.5300746027882651	1.0	6/34	6.37%	CTSG;SERPINE1;CTRC;ITGAM;FPR3;ITGB3	c2
1023	prerank	KREPPEL_CD99_TARGETS_DN	0.5834102377883433	1.3382991336209948	0.18518518518518517	0.5308334003203072	1.0	1/7	0.50%	EBF1	c2
1032	prerank	FUNG_IL2_TARGETS_WITH_STAT5_BINDING_SITES_T1	0.5505138986218172	1.3368883110715526	0.16	0.5322425505366335	1.0	6/6	44.97%	ZBED2;MYC;TNFRSF11B;IL5;IRF4;CCR6	c2
1052	prerank	BIOCARTA_PEPI_PATHWAY	0.5421053559967625	1.3319131027647457	0.13333333333333333	0.5439287233266683	1.0	3/7	11.66%	CELA2B;CELA3B;ELANE	c2
1066	prerank	REACTOME_SCAVENGING_BY_CLASS_A_RECEPTORS	0.4564836139112845	1.3285123861238652	0.15789473684210525	0.5502333947989234	1.0	4/18	3.53%	COL3A1;MSR1;SCGB3A2;COLEC11	c2
1073	prerank	TERAMOTO_OPN_TARGETS_CLUSTER_5	0.6224928800222115	1.327310426637598	0.13636363636363635	0.5515188411140581	1.0	3/6	13.68%	STAB1;ILDR2;B3GALNT2	c2
1080	prerank	TENEDINI_MEGAKARYOCYTE_MARKERS	0.28467303493892554	1.3255728867823813	0.0	0.5525145940158442	1.0	9/57	6.37%	CCL5;IL3RA;GP6;PDGFB;IL6R;MPL;IL1B;JARID2;ITGB3	c2
1083	prerank	KEGG_METABOLISM_OF_XENOBIOTICS_BY_CYTOCHROME_P450	0.3574287955996731	1.3250371849046154	0.14285714285714285	0.5505680631786748	1.0	13/38	12.62%	GSTM5;AKR1C1;CYP1A1;CYP2C8;CYP1B1;AKR1C3;AKR1C2;ADH6;GSTM3;CYP2E1;CYP2F1;UGT2B4;ADH1B	c2
1098	prerank	WP_GAMMAGLUTAMYL_CYCLE_FOR_THE_BIOSYNTHESIS_AND_DEGRADATION_OF_GLUTATHIONE_INCLUDING_DISEASES	0.5907058422758493	1.3210218196918184	0.1875	0.5579846407008162	1.0	1/6	0.74%	DPEP1	c2
1101	prerank	KEGG_TOLL_LIKE_RECEPTOR_SIGNALING_PATHWAY	0.2730002782601242	1.320412737207725	0.0	0.5573902853951985	1.0	6/78	3.12%	CCL5;CXCL10;CXCL11;TLR8;TLR7;CD14	c2
1113	prerank	DONATO_CELL_CYCLE_TRETINOIN	0.6407319628864465	1.3182701820875864	0.20512820512820512	0.5600499689844938	1.0	1/6	0.73%	BTG2	c2
1118	prerank	ICHIBA_GRAFT_VERSUS_HOST_DISEASE_35D_DN	0.35285143817502296	1.316544941854497	0.0	0.5621889513274857	1.0	10/40	11.26%	PRLR;VNN1;CTSE;INMT;CES3;SLC22A25;ACSL1;IGKC;PPP1R3C;HLA-DRA	c2
1121	prerank	REACTOME_SENSORY_PROCESSING_OF_SOUND_BY_OUTER_HAIR_CELLS_OF_THE_COCHLEA	0.37079305284197644	1.3159333729434806	0.18181818181818182	0.5609571963025786	1.0	10/47	11.31%	KCNMB1;CLIC5;EPB41L3;TMIE;USH1C;STRC;LHFPL5;TMC2;GRXCR2;TPRN	c2
1126	prerank	STAMBOLSKY_TARGETS_OF_MUTATED_TP53_DN	0.31493774913107003	1.3150099893673435	0.15384615384615385	0.560893018640609	1.0	12/47	7.64%	KRT17;RTEL1;DDX58;HERC6;ISG15;DDX60;TAGLN;HLA-B;SAMD9;OAS1;SOCS2;IFIT1	c2
1130	prerank	WP_MRNA_VACCINE_ACTIVATION_OF_DENDRITIC_CELL_AND_INDUCTION_OF_IFN1	0.5366834183253442	1.3136619419480011	0.14705882352941177	0.5625094071084595	1.0	4/10	3.02%	TLR8;DDX58;IFIH1;TLR7	c2
1133	prerank	REACTOME_INFLAMMASOMES	0.4011428187415114	1.312242092269095	0.058823529411764705	0.5635378604045533	1.0	6/20	15.51%	NLRP3;TXNIP;NLRC4;CASP1;HMOX1;PANX1	c2
1137	prerank	REACTOME_OVARIAN_TUMOR_DOMAIN_PROTEASES	0.34716886000645863	1.3091957409293138	0.047619047619047616	0.5681453388363928	1.0	4/39	2.48%	NOD2;DDX58;TNIP3;IFIH1	c2
1149	prerank	SHIN_B_CELL_LYMPHOMA_CLUSTER_9	0.4112295925470546	1.3059635032304704	0.16666666666666666	0.5739269692020024	1.0	8/15	12.47%	IKZF3;TLX1;NKX3-2;PAX5;CD40;WNT2;CD79A;MMP13	c2
1158	prerank	ZHU_CMV_24_HR_DN	0.2847632870327397	1.3022532839003658	0.0	0.580302042440653	1.0	18/73	7.87%	COL3A1;VCAN;IGFBP5;AKR1C1;SERPINE1;HSD17B2;ID2;CYP1B1;TAGLN;SGCG;PTGIS;DDR2;TGFBR3;TRAM2;ANPEP;FTL;MN1;ADM	c2
1162	prerank	KEGG_CYTOSOLIC_DNA_SENSING_PATHWAY	0.35888908779288026	1.301335321066227	0.2222222222222222	0.5797140752597209	1.0	4/36	5.45%	CCL5;CXCL10;DDX58;IL1B	c2
1179	prerank	TURASHVILI_BREAST_DUCTAL_CARCINOMA_VS_DUCTAL_NORMAL_UP	0.3424697792835446	1.2986546181655074	0.14285714285714285	0.5839389582343123	1.0	9/41	8.36%	COL3A1;VCAN;COL11A1;EPB41L3;TLR7;DDX60;DCLK1;CD44;TRIM59	c2
1187	prerank	ZHU_CMV_ALL_DN	0.26766393372002867	1.2972029488014118	0.0	0.5856029209859401	1.0	24/105	9.19%	COL3A1;MMP1;VCAN;IGFBP5;AKR1C1;SERPINE1;IGFBP2;HSD17B2;ID2;CYP1B1;TAGLN;SGCG;PTGIS;DDR2;TGFBR3;TRAM2;TFAP2A;ANPEP;FTL;MN1;ADM;CFHR1;NR3C1;FBLN1	c2
1189	prerank	REACTOME_METABOLISM_OF_ANGIOTENSINOGEN_TO_ANGIOTENSINS	0.4452341125079282	1.296468703164139	0.18181818181818182	0.584657883449338	1.0	5/14	7.32%	CTSG;CPA3;ACE2;MME;ANPEP	c2
1190	prerank	ISHIKAWA_STING_SIGNALING	0.5916253609431706	1.2959232519467814	0.08	0.5833411459652443	1.0	1/7	0.02%	CCL5	c2
1210	prerank	REACTOME_DEFECTIVE_FACTOR_IX_CAUSES_HEMOPHILIA_B	0.5419936560445862	1.291200230874295	0.20588235294117646	0.5938258916676183	1.0	1/6	0.70%	GP5	c2
1229	prerank	REACTOME_FGFRL1_MODULATION_OF_FGFR1_SIGNALING	0.45592226264859287	1.2871886061941318	0.17857142857142858	0.6018646416816379	1.0	6/12	15.25%	FGF10;FGF17;FGF22;FGF2;SPRED2;FGFRL1	c2
1230	prerank	REACTOME_ACTIVATION_OF_C3_AND_C5	0.5961146052835927	1.2864185987872299	0.21875	0.6007356103152454	1.0	3/5	10.33%	C3;C2;CFP	c2
1231	prerank	DAZARD_UV_RESPONSE_CLUSTER_G3	0.5010721515204499	1.2862304682484342	0.15	0.5983303589579957	1.0	4/12	7.87%	PRDM1;PPP1R15A;LAMA2;ADM	c2
1240	prerank	REACTOME_PROLACTIN_RECEPTOR_SIGNALING	0.48403319059884836	1.2842534109952013	0.20689655172413793	0.5996247451548677	1.0	1/11	0.18%	PRLR	c2
1255	prerank	ZIRN_TRETINOIN_RESPONSE_UP	0.4230440288412126	1.2815134516643563	0.09090909090909091	0.6035801647961269	1.0	6/17	9.76%	CCL2;SLCO2A1;THSD4;PLK2;RARB;VGLL3	c2
1260	prerank	BIOCARTA_TALL1_PATHWAY	0.43183258206012026	1.2805747179411326	0.1724137931034483	0.6033237095960088	1.0	1/13	0.13%	TNFRSF17	c2
1265	prerank	REACTOME_NEPHRIN_FAMILY_INTERACTIONS	0.36967094131360284	1.2795869321441795	0.125	0.6032733440088437	1.0	4/21	7.09%	ACTN3;MAGI2;NPHS1;KIRREL2	c2
1304	prerank	WP_CHOLESTASIS	0.40597862976828336	1.2727139551453384	0.17647058823529413	0.6216774622369681	1.0	4/18	7.56%	SLCO1A2;ABCG5;NR1H4;SLC22A1	c2
1318	prerank	TERAMOTO_OPN_TARGETS_CLUSTER_4	0.42453084364846316	1.2684960087635677	0.16	0.6295779948042902	1.0	2/14	5.56%	COL3A1;S100A4	c2
1323	prerank	WP_WHITE_FAT_CELL_DIFFERENTIATION	0.36646250611042674	1.2675053224928599	0.047619047619047616	0.6297304949831709	1.0	4/30	1.40%	EBF1;CEBPA;TCF7L1;ZNF423	c2
1330	prerank	FURUKAWA_DUSP6_TARGETS_PCI35_UP	0.3585146843296764	1.2661613314373847	0.0	0.630641761836089	1.0	16/64	6.33%	KCNMB1;PSG11;KRT17;FXYD3;KRT14;GCM2;BTN1A1;HERC6;ENPP5;MUC20;C15orf48;PSG1;RTP4;AKR1C3;LYPD5;HERC5	c2
1338	prerank	IWANAGA_CARCINOGENESIS_BY_KRAS_DN	0.2855372934137047	1.2640928419422375	0.0	0.6333768845174356	1.0	24/113	10.50%	TMEM200A;MYCT1;SLC43A2;ABCA6;KLRB1;MYOZ2;CALB1;HSPA12B;GALR1;SPON1;C15orf48;FCRL1;ITPRIPL2;SCML4;TSPAN11;IRS2;C11orf94;ZSCAN5B;KLF7;TRIO;PRKCE;GRIK4;FGF12;IRGM	c2
1348	prerank	BIOCARTA_CDC25_PATHWAY	0.49693359032766793	1.261660018395723	0.17857142857142858	0.6376337844741159	1.0	9/9	50.33%	CDC25A;MYT1;CHEK1;CDC25C;CDK1;WEE1;YWHAH;ATM;CDC25B	c2
1354	prerank	LUDWICZEK_TREATING_IRON_OVERLOAD	0.5805622179168608	1.2606839009055049	0.17142857142857143	0.6371555194868496	1.0	2/7	2.82%	LCN2;HAMP	c2
1362	prerank	REACTOME_ARACHIDONIC_ACID_METABOLISM	0.32494662381469397	1.2589529226274896	0.2	0.6397073344034798	1.0	11/47	5.59%	DPEP1;AWAT1;PTGS1;CYP1A1;CYP2C8;PON1;CYP1B1;DPEP2;ALOX5;PTGIS;AKR1C3	c2
1365	prerank	TAKAYAMA_BOUND_BY_AR	0.4990362712458386	1.257920282087415	0.19047619047619047	0.64043692738449	1.0	9/9	50.12%	TES;STEAP2;MET;CDK14;PGC;CDH2;SKAP2;CATSPER2;PPIP5K1	c2
1372	prerank	BILANGES_SERUM_SENSITIVE_VIA_TSC1	0.43084616026420974	1.2567780354891505	0.13043478260869565	0.641043241478591	1.0	2/17	1.21%	MFAP4;MEOX1	c2
1388	prerank	REACTOME_VOLTAGE_GATED_POTASSIUM_CHANNELS	0.3450287261030113	1.2543336098506317	0.11538461538461539	0.6449792669073984	1.0	12/27	13.51%	KCND2;KCNG1;KCNH6;KCNC2;KCNH1;KCNH4;KCNH7;KCNH2;KCNQ5;KCNQ1;KCNG3;KCNH5	c2
1402	prerank	WP_TYPE_I_INTERFERON_INDUCTION_AND_SIGNALING_DURING_SARSCOV2_INFECTION	0.3416063265115599	1.2514471362137187	0.11764705882352941	0.6507728102319508	1.0	6/26	9.40%	DDX58;IFIH1;TLR7;ACE2;OAS1;TRAF3	c2
1404	prerank	KEGG_GLYCOSPHINGOLIPID_BIOSYNTHESIS_GLOBO_SERIES	0.4669433771445746	1.250963530719872	0.19047619047619047	0.6492119559919404	1.0	5/13	13.88%	GBGT1;FUT9;B3GALT5;FUT2;FUT1	c2
1409	prerank	WP_DEGRADATION_PATHWAY_OF_SPHINGOLIPIDS_INCLUDING_DISEASES	0.441575134377191	1.24939476897858	0.15	0.6513008155401557	1.0	14/14	55.88%	NEU4;NEU1;NPC2;GM2A;NPC1;GLA;SCARB2;NEU3;GLB1;HEXB;ARSA;PSAP;HEXA;LIPA	c2
1425	prerank	KASLER_HDAC7_TARGETS_1_DN	0.4051615875857242	1.247189956766635	0.21739130434782608	0.6544768810687362	1.0	3/17	3.55%	C3;SEMA4A;TXNIP	c2
1426	prerank	BROWNE_INTERFERON_RESPONSIVE_GENES	0.28754514792390684	1.247168035735751	0.1111111111111111	0.6517059146569482	1.0	10/62	6.85%	CXCL10;LMO2;RSAD2;ISG15;IFIT3;OASL;IFIT2;IFI44;IFI44L;OAS1	c2
1427	prerank	REACTOME_INTERLEUKIN_1_PROCESSING	0.5155369738123069	1.2471634853990647	0.18181818181818182	0.6489208466455937	1.0	2/9	5.45%	CTSG;IL1B	c2
1451	prerank	REACTOME_RAF_INDEPENDENT_MAPK1_3_ACTIVATION	0.39614384204413844	1.244409181286931	0.16666666666666666	0.6545496970353142	1.0	6/23	9.95%	DUSP9;DUSP10;DUSP8;IL6R;DUSP5;PEA15	c2
1453	prerank	WP_ACE_INHIBITOR_PATHWAY	0.4240540055662881	1.2439185907595742	0.11538461538461539	0.6530125217725777	1.0	3/11	5.62%	CTSG;ACE2;NOS3	c2
1455	prerank	TESAR_JAK_TARGETS_MOUSE_ES_D3_DN	0.5486544190608482	1.243529895306361	0.10344827586206896	0.6514137048907751	1.0	2/5	1.02%	ESRRB;STRA8	c2
1469	prerank	WP_MYD88_DISTINCT_INPUTOUTPUT_PATHWAY	0.4336595809783496	1.2420388220253158	0.21428571428571427	0.652057325240443	1.0	3/16	7.16%	TLR8;TLR7;TLR10	c2
1478	prerank	JISON_SICKLE_CELL_DISEASE_UP	0.25753898016701143	1.240413255617631	0.0	0.6533614622742056	1.0	21/167	8.26%	MPO;CTSG;CXCL10;LILRA2;PTCRA;RSAD2;CPLX2;IFIT3;OASL;PLEK;IFIT2;AZU1;IFI44;CEBPE;ITGB3;SLC22A4;IFIT1;CTSL;ADM;GNG11;LY6E	c2
1479	prerank	HUMMERICH_SKIN_CANCER_PROGRESSION_DN	0.2801229174261907	1.2403860785518663	0.0	0.6507128037407471	1.0	10/88	4.28%	COL3A1;MFAP4;DES;ELOVL4;MYH1;TNNT3;C3;ID2;TXNIP;EPHA1	c2
77	prerank	RELA_DN.V1_UP	0.2674238078217955	1.2400365213788507	0.0	0.2570621468926554	0.42	18/121	5.45%	SCG5;CCL2;DAPP1;TLX1;SAMSN1;P2RY10;CDHR5;PPP1R15A;FGF17;MS4A3;FOSB;DUSP8;TNC;APBA2;SIRPB1;FLRT1;NOVA1;IL1B	c6
1486	prerank	WP_STRIATED_MUSCLE_CONTRACTION_PATHWAY	0.32399653774297993	1.2395514270745573	0.2	0.6505075061497204	1.0	8/35	8.19%	ACTN3;DES;ACTA1;MYBPC1;TNNT3;TNNC2;MYOM1;MYL4	c2
1494	prerank	REACTOME_PHASE_1_INACTIVATION_OF_FAST_NA_CHANNELS	0.5139315340481215	1.238285645852195	0.20689655172413793	0.6513269126686153	1.0	1/7	0.60%	KCND2	c2
1517	prerank	HAHTOLA_CTCL_PATHOGENESIS	0.4791770612675116	1.2345618686026851	0.16	0.6597805565644844	1.0	2/12	0.46%	CCL5;TBX21	c2
1546	prerank	REACTOME_NON_INTEGRIN_MEMBRANE_ECM_INTERACTIONS	0.2780777671123296	1.2287322209635394	0.0	0.6746874791250567	1.0	9/57	6.37%	COL3A1;COL2A1;COL11A1;LAMA1;PDGFB;TNC;DDR2;LAMA2;ITGB3	c2
1586	prerank	MILICIC_FAMILIAL_ADENOMATOUS_POLYPOSIS_DN	0.5638643748622527	1.2215538032556308	0.23076923076923078	0.694380762189651	1.0	2/5	9.19%	C3;FBLN1	c2
1603	prerank	WONG_ENDMETRIUM_CANCER_UP	0.39006440940254195	1.2192029417082368	0.22727272727272727	0.6980635598600239	1.0	4/19	1.18%	LCN2;EPPK1;CCL20;CXCL5	c2
1611	prerank	WP_NOVEL_INTRACELLULAR_COMPONENTS_OF_RIGILIKE_RECEPTOR_PATHWAY	0.2676872618138714	1.217136379780973	0.23076923076923078	0.7012869806850284	1.0	8/51	11.24%	CXCL10;DDX58;IFIH1;ISG15;DHX58;TRAF3;TBKBP1;MAP3K1	c2
1619	prerank	PLASARI_NFIC_TARGETS_BASAL_DN	0.4036219086753187	1.2160676229777816	0.2222222222222222	0.7022383273554249	1.0	3/18	1.21%	MFAP4;CCL2;MEOX1	c2
1621	prerank	REACTOME_ASPIRIN_ADME	0.3882375427853568	1.2157295746392627	0.17391304347826086	0.700696412211009	1.0	4/21	2.88%	SLCO2B1;ACSM5;BCHE;CYP2C8	c2
1622	prerank	BIOCARTA_CELL2CELL_PATHWAY	0.4541208740045247	1.2156764168159733	0.25	0.6979997270476301	1.0	2/9	3.09%	ACTN3;LRRTM2	c2
1629	prerank	GILDEA_METASTASIS	0.3700225669727373	1.2152465659063536	0.058823529411764705	0.6966983404822154	1.0	5/28	5.59%	MPZL2;IGFBP5;SPARC;TAGLN;AKR1C3	c2
1638	prerank	WP_FOLATE_METABOLISM	0.299994137408562	1.2140448823165995	0.08333333333333333	0.6974071923258915	1.0	7/52	8.74%	MPO;CCL2;FOLR3;SERPINE1;IL1B;SAA4;ICAM1	c2
1659	prerank	RIZ_ERYTHROID_DIFFERENTIATION_6HR	0.37555215650092955	1.2109348874681953	0.10526315789473684	0.7040165611654127	1.0	11/31	12.65%	EBF1;GCM2;TRPC4;ELF5;MYBL1;RAB25;SIM2;VDR;VAX1;DPPA2;BNC1	c2
1672	prerank	MIKKELSEN_MCV6_LCP_WITH_H3K27ME3	0.3963030080267643	1.20889528558697	0.28125	0.7068840414513022	1.0	6/18	8.10%	GZMA;ZNF385C;MLC1;CYP17A1;CAMK1G;TG	c2
1676	prerank	REACTOME_LIPID_PARTICLE_ORGANIZATION	0.5308029197080293	1.2083590011247534	0.20689655172413793	0.706227022208154	1.0	5/5	46.94%	CIDEC;FITM1;HSD17B13;FITM2;HILPDA	c2
1683	prerank	REACTOME_KERATAN_SULFATE_DEGRADATION	0.445258386183629	1.207051070494329	0.2608695652173913	0.707129342257901	1.0	3/12	9.62%	FMOD;ACAN;PRELP	c2
1686	prerank	WEBER_METHYLATED_HCP_IN_FIBROBLAST_UP	0.5134805161692235	1.2066692895880302	0.22580645161290322	0.7056163932856752	1.0	2/6	7.52%	DMRT1;SPAG6	c2
1687	prerank	REACTOME_RESPONSE_OF_MTB_TO_PHAGOCYTOSIS	0.41054382221123265	1.2065739246672578	0.2222222222222222	0.7030527969380971	1.0	1/22	0.02%	CTSG	c2
1688	prerank	WP_BIOMARKERS_FOR_UREA_CYCLE_DISORDERS	0.4467500373047109	1.2065307315207008	0.27586206896551724	0.7004748588359748	1.0	4/10	12.53%	ASS1;ARG1;F10;F7	c2
1696	prerank	WP_QUERCETIN_AND_NFKB_AP1_INDUCED_APOPTOSIS	0.4267262851775205	1.205090710116048	0.2608695652173913	0.7022355848904366	1.0	1/14	0.53%	MMP1	c2
1701	prerank	WP_GABA_METABOLISM_AKA_GHB	0.5843673045039955	1.2048384765489337	0.275	0.7002564288163899	1.0	3/6	12.93%	DPEP1;PON3;ADHFE1	c2
1705	prerank	MEISSNER_BRAIN_HCP_WITH_H3_UNMETHYLATED	0.36179293106187604	1.2041018218246018	0.13333333333333333	0.6999459825176537	1.0	6/26	4.41%	C5orf47;DDX4;EPPK1;DES;KCNG1;MAEL	c2
1708	prerank	LIU_TOPBP1_TARGETS	0.46614999057448675	1.2035540777927018	0.3225806451612903	0.6994361850777192	1.0	4/11	9.22%	MPZL2;PAX5;AQP3;HIC1	c2
1735	prerank	PID_REG_GR_PATHWAY	0.2682154560558022	1.1987147512427336	0.16666666666666666	0.7109536317730737	1.0	5/69	2.15%	KRT17;TBX21;MMP1;KRT14;BGLAP	c2
1764	prerank	WANG_METHYLATED_IN_BREAST_CANCER	0.321810154166897	1.1939999120694864	0.2631578947368421	0.7227845335328608	1.0	8/33	8.81%	KRT17;GJB3;HBEGF;IRS2;SLC7A5;FOSL1;PTPRG;SLC3A2	c2
1770	prerank	REACTOME_TRIF_MEDIATED_PROGRAMMED_CELL_DEATH	0.5421438847281954	1.1927159941175096	0.2903225806451613	0.7243551940036087	1.0	4/6	18.53%	CD14;LY96;RIPK1;CASP8	c2
1783	prerank	EBAUER_MYOGENIC_TARGETS_OF_PAX3_FOXO1_FUSION	0.33083500193618676	1.1900211748352911	0.21428571428571427	0.7299872352049849	1.0	12/44	8.19%	CXCL10;DES;MYH1;MYBPC1;CRYAB;TNNT3;TAGLN;SGCG;HBEGF;TNNC2;MYOM1;MYL4	c2
1810	prerank	BROWN_MYELOID_CELL_DEVELOPMENT_UP	0.2628512931242054	1.185711993486614	0.0	0.7400310912536807	1.0	32/140	11.65%	CYBB;LCN2;CEACAM1;GP5;HCK;CLEC5A;AOAH;TNNT3;SIGLEC9;C3;ID2;CSF2RA;TEX101;XDH;SERPINC1;IL1B;ITGAM;SPACA7;C2;SIRPA;NFAM1;ANPEP;CD44;FCGR2A;CTSS;C5AR1;EREG;EMCN;HLX;ZYX;MXD1;F10	c2
1813	prerank	WEST_ADRENOCORTICAL_TUMOR_MARKERS_DN	0.4098918086080452	1.1854121989401691	0.25	0.7382989790958058	1.0	8/16	12.62%	IGFBP5;C3;SPON1;FOSB;FBLN1;RARRES2;KCNQ1;ADH1B	c2
1822	prerank	REACTOME_HISTIDINE_CATABOLISM	0.5123947713746875	1.183905268850257	0.25	0.740673080325261	1.0	2/7	1.99%	UROC1;FTCD	c2
92	prerank	HINATA_NFKB_IMMU_INF	0.4016406550345974	1.1834820068084844	0.2727272727272727	0.2715630885122411	0.59	5/13	17.38%	IL1B;ICAM1;OLR1;PTX3;CD83	c6
1841	prerank	SCHAEFFER_SOX9_TARGETS_IN_PROSTATE_DEVELOPMENT_UP	0.39155810929197776	1.180686242987403	0.21739130434782608	0.7469774338031151	1.0	3/18	2.49%	FGF10;MAOB;EDN1	c2
1866	prerank	REACTOME_WAX_AND_PLASMALOGEN_BIOSYNTHESIS	0.5304007505693823	1.1772869909292156	0.23529411764705882	0.7549907706546385	1.0	1/6	1.40%	AWAT1	c2
1875	prerank	VALK_AML_CLUSTER_5	0.35901257697022326	1.1763422939327977	0.24	0.7552372468147166	1.0	9/26	11.09%	NOD2;VCAN;TLR8;EPB41L3;SIRPB1;STS;PILRA;KCNQ1;VDR	c2
1879	prerank	WP_EXRNA_MECHANISM_OF_ACTION_AND_BIOGENESIS	0.5468348516701704	1.1755584037409004	0.2682926829268293	0.7549656198132111	1.0	6/6	45.34%	ERI1;DICER1;AGO2;DGCR8;DROSHA;XPO5	c2
1881	prerank	OHASHI_AURKB_TARGETS	0.5061935560206131	1.1753908822451269	0.28	0.7527668685450752	1.0	1/7	0.97%	DES	c2
1883	prerank	KAYO_CALORIE_RESTRICTION_MUSCLE_UP	0.2666279536369423	1.1744885549847421	0.25	0.7532429694279218	1.0	12/84	8.90%	CPA3;COL3A1;DES;CALB1;MYCL;PSG1;S100A4;HSPA6;LAMA2;FAP;RASSF2;RGS6	c2
1905	prerank	REACTOME_RUNX1_REGULATES_TRANSCRIPTION_OF_GENES_INVOLVED_IN_WNT_SIGNALING	0.5379138557479926	1.171912983488679	0.2962962962962963	0.7591738707299548	1.0	1/6	2.15%	RSPO3	c2
1908	prerank	PETRETTO_LEFT_VENTRICLE_MASS_QTL_CIS_UP	0.5275110470655424	1.1718630930820408	0.23333333333333334	0.7566020529777265	1.0	1/5	0.58%	SLC28A3	c2
1911	prerank	REACTOME_TRAFFICKING_AND_PROCESSING_OF_ENDOSOMAL_TLR	0.4318803505217893	1.1714060328320175	0.2692307692307692	0.7555064436954676	1.0	4/12	8.72%	TLR8;TLR7;CTSL;CTSS	c2
1917	prerank	HASLINGER_B_CLL_WITH_6Q21_DELETION	0.42941191988847094	1.1706604718349656	0.22580645161290322	0.7553659859568791	1.0	1/11	0.65%	CEACAM1	c2
1924	prerank	REACTOME_DIGESTION_OF_DIETARY_CARBOHYDRATE	0.497744245172799	1.169517048327318	0.27586206896551724	0.7558243657656116	1.0	3/7	6.99%	CHIT1;SI;MGAM	c2
1926	prerank	WP_TNFRELATED_WEAK_INDUCER_OF_APOPTOSIS_TWEAK_SIGNALING_PATHWAY	0.31051779025806503	1.1692264116636566	0.2222222222222222	0.7540847446588655	1.0	2/42	0.62%	CCL5;CCL2	c2
1929	prerank	WP_UNFOLDED_PROTEIN_RESPONSE	0.3313168848783403	1.1685357486585246	0.21428571428571427	0.7535446433855243	1.0	4/24	10.28%	TXNIP;PPP1R15A;IL1B;CASP1	c2
1932	prerank	GRAHAM_NORMAL_QUIESCENT_VS_NORMAL_DIVIDING_UP	0.304401604196848	1.1684257399268714	0.1111111111111111	0.7511715121204307	1.0	14/54	12.44%	CXCL10;MPZL2;CXCL11;NRIP1;VNN1;ALOX5;IL1B;PCDH9;IL18R1;NFAT5;ALDH1A1;HLX;CYTIP;CRHBP	c2
1933	prerank	REACTOME_IRAK4_DEFICIENCY_TLR2_4	0.4304923761721264	1.168133243489214	0.2857142857142857	0.7494975521508339	1.0	5/12	13.08%	CD14;BTK;CD36;TLR6;LY96	c2
1943	prerank	WP_SPINAL_CORD_INJURY	0.23060569873761916	1.1657868952437782	0.0	0.7543583758270546	1.0	10/100	5.45%	CXCL10;CCL2;BTG2;COL2A1;VCAN;TACR1;PTPRZ1;ACAN;ARG1;IL1B	c2
1947	prerank	LI_PROSTATE_CANCER_EPIGENETIC	0.3217833312273957	1.1655880043152635	0.22727272727272727	0.7524693256357777	1.0	12/30	14.01%	CPA3;EDNRB;CDH13;CD44;HIC1;RARB;CXADR;VDR;RASSF1;LAMB3;PLAU;GSTP1	c2
1950	prerank	REACTOME_BILE_ACID_AND_BILE_SALT_METABOLISM	0.2877208315979026	1.1646023426009564	0.1111111111111111	0.7529880228608441	1.0	8/41	7.27%	SLCO1A2;AKR1C1;CH25H;PTGIS;AKR1C3;CYP46A1;AKR1C2;NR1H4	c2
1959	prerank	STEGMEIER_PREMITOTIC_CELL_CYCLE_REGULATORS	0.4300484841404289	1.1638858843513904	0.2702702702702703	0.7524323355055511	1.0	11/11	57.02%	SOCS2;CYLD;RAD18;FBXO5;RING1;LTN1;SKP2;DZIP3;RNF32;TRIM32;UBE2J2	c2
1968	prerank	MOREAUX_B_LYMPHOCYTE_MATURATION_BY_TACI_UP	0.283684629682269	1.163149425821925	0.23076923076923078	0.7521548782840842	1.0	17/70	12.57%	POU2F2;AKR1C1;DAO;FMOD;MAN1C1;PDGFB;PI16;HRK;PINK1;SASH1;STYK1;KCNH2;CEP170B;SNTA1;C3AR1;AZGP1;NTRK3	c2
1987	prerank	REACTOME_GABA_B_RECEPTOR_ACTIVATION	0.32883944222519673	1.1603570885198775	0.30434782608695654	0.7580168703860146	1.0	7/33	8.06%	KCNJ15;KCNJ10;KCNJ3;ADCY4;GABBR2;KCNJ12;GNG11	c2
1989	prerank	ZHU_CMV_8_HR_DN	0.31877123109170435	1.1601667235858384	0.23076923076923078	0.755875119483431	1.0	10/45	9.19%	MMP1;AKR1C1;IGFBP2;ID2;TGFBR3;TFAP2A;MN1;ADM;NR3C1;FBLN1	c2
1997	prerank	AZARE_NEOPLASTIC_TRANSFORMATION_BY_STAT3_DN	0.4210825183129948	1.1591537661508509	0.22580645161290322	0.7567958119977006	1.0	3/15	2.36%	CCL20;PTGS1;CDA	c2
2019	prerank	BIOCARTA_AMAN_PATHWAY	0.3729347145386818	1.1556462713764506	0.3333333333333333	0.7646572968935288	1.0	3/14	10.45%	FUT9;MAN1C1;ST8SIA4	c2
2035	prerank	MCGOWAN_RSP6_TARGETS_UP	0.3343057294074284	1.1524185657555088	0.18518518518518517	0.7722257084782774	1.0	4/17	6.58%	SLC45A2;EDNRB;TRPM1;DDIT4L	c2
2039	prerank	REACTOME_REGULATION_OF_GENE_EXPRESSION_IN_LATE_STAGE_BRANCHING_MORPHOGENESIS_PANCREATIC_BUD_PRECURSOR_CELLS	0.38667524201541265	1.1522316197423652	0.2	0.7702142504849121	1.0	1/15	0.12%	ONECUT1	c2
2060	prerank	WP_FERROPTOSIS	0.3130664939933773	1.1504225046320158	0.16666666666666666	0.7734260977520028	1.0	10/62	10.46%	CYBB;AKR1C1;MAP1LC3C;SLC7A11;AKR1C3;AKR1C2;FTL;SLC3A2;ACSL1;BACH1	c2
2066	prerank	RAGHAVACHARI_PLATELET_SPECIFIC_GENES	0.2897074518331981	1.1498145737450731	0.16666666666666666	0.7724922370173922	1.0	5/60	2.97%	CCL5;CXCL5;DAPP1;PTGS1;SPARC	c2
2070	prerank	WU_HBX_TARGETS_2_DN	0.44560209345960344	1.149275278700086	0.2857142857142857	0.7717420484038577	1.0	5/15	14.77%	MMP1;IGKC;MAP3K1;NCOA3;PTPN14	c2
2079	prerank	HINATA_NFKB_TARGETS_FIBROBLAST_UP	0.2519867315116304	1.1484937486641473	0.2	0.7714684187609262	1.0	15/77	11.68%	ANXA13;MMP1;CCL20;CXCL5;EDN1;SERPINE1;KDM6A;IL1B;MYBL1;ICAM1;ETS1;LRRN3;GTF2H4;RELB;FGF2	c2
2085	prerank	REACTOME_TP53_REGULATES_TRANSCRIPTION_OF_GENES_INVOLVED_IN_CYTOCHROME_C_RELEASE	0.36082273556486305	1.1479114791092173	0.23529411764705882	0.7708734883902295	1.0	3/19	9.60%	TP53AIP1;TP63;PPP1R13B	c2
2092	prerank	LIM_MAMMARY_LUMINAL_PROGENITOR_UP	0.3140124224163783	1.1470518791947963	0.3333333333333333	0.7708973186496837	1.0	16/50	9.46%	SLC28A3;SLC13A2;DAPP1;ELF5;C3;CD14;PDZK1IP1;XDH;RASAL1;PIGR;C1QTNF1;NCALD;ATP6V1B1;ANPEP;SECTM1;ACSL1	c2
2093	prerank	ZHENG_IL22_SIGNALING_DN	0.31614289123337636	1.1470282670028353	0.2	0.7684406447312567	1.0	5/33	8.69%	COL11A1;SCN3A;SLC9A2;SLC17A1;DPYSL5	c2
2097	prerank	KEGG_GLYCINE_SERINE_AND_THREONINE_METABOLISM	0.30761494604361644	1.1465111232927938	0.3181818181818182	0.7670762619686022	1.0	8/29	11.87%	MAOB;DAO;GLDC;AGXT2;PIPOX;GNMT;ALAS2;BHMT	c2
2098	prerank	REACTOME_SYNTHESIS_OF_EPOXY_EET_AND_DIHYDROXYEICOSATRIENOIC_ACIDS_DHET	0.47507169547809713	1.1464330880636087	0.25	0.7647062038493956	1.0	3/6	3.84%	CYP1A1;CYP2C8;CYP1B1	c2
2102	prerank	REACTOME_MET_PROMOTES_CELL_MOTILITY	0.3034523580728097	1.1459099101031403	0.25	0.7635940984180614	1.0	4/40	2.23%	COL3A1;COL2A1;COL11A1;LAMA1	c2
2105	prerank	WP_STING_PATHWAY_IN_KAWASAKILIKE_DISEASE_AND_COVID19	0.35941418111031803	1.1456218693052267	0.29411764705882354	0.7619420313435435	1.0	4/18	10.50%	NLRP3;IL1B;FCGR2A;NFKBIE	c2
2109	prerank	HUMMERICH_MALIGNANT_SKIN_TUMOR_DN	0.38204610931456023	1.14511076095739	0.24	0.7612193108990792	1.0	7/16	14.48%	TNNT3;TNNC2;CKM;CA3;PCDH12;ALB;CCL27	c2
2124	prerank	KASLER_HDAC7_TARGETS_2_UP	0.5498647179450957	1.1426177244867963	0.2962962962962963	0.7659379166490787	1.0	2/5	2.25%	CPA3;CST7	c2
2128	prerank	REACTOME_INWARDLY_RECTIFYING_K_CHANNELS	0.3260050114183384	1.141684301467798	0.2692307692307692	0.7671179185683712	1.0	7/31	8.06%	KCNJ1;KCNJ15;KCNJ10;KCNJ3;GABBR2;KCNJ12;GNG11	c2
2152	prerank	ABBUD_LIF_SIGNALING_1_UP	0.32464796015922015	1.1382450425374007	0.16666666666666666	0.7760801318947979	1.0	5/38	4.89%	MPO;LCN2;RGS4;TMEM176B;LRG1	c2
2153	prerank	TIAN_TNF_SIGNALING_NOT_VIA_NFKB	0.3888107837522387	1.1382079851571547	0.26666666666666666	0.7737627284038935	1.0	4/21	7.03%	RGS16;PPP1R15A;FOSB;TIPARP	c2
2162	prerank	CLASPER_LYMPHATIC_VESSELS_DURING_METASTASIS_UP	0.3180896170338653	1.1363870751800278	0.17647058823529413	0.7769120478572336	1.0	7/18	9.45%	EDN1;ANGPT2;PDGFB;TNC;CD200;ADM;CXADR	c2
2165	prerank	KYNG_WERNER_SYNDROM_AND_NORMAL_AGING_UP	0.24953494454360436	1.1360747072561737	0.25	0.7753107130576414	1.0	6/71	6.46%	MPO;BTG2;CHIT1;TCHH;SLC4A1;NDRG1	c2
2169	prerank	WP_LIPID_METABOLISM_IN_SENESCENT_CELLS	0.3368262915045476	1.1355987010470727	0.3181818181818182	0.7746738884540839	1.0	4/17	4.48%	SLCO2A1;PLA2G4C;PLA2G1B;ALOX5	c2
2185	prerank	REACTOME_DISEASES_ASSOCIATED_WITH_SURFACTANT_METABOLISM	0.5190778385561591	1.1333081524900674	0.2692307692307692	0.7794412509510762	1.0	3/7	3.80%	CSF2RB;SFTPB;CSF2RA	c2
2219	prerank	HOFFMAN_CLOCK_TARGETS_DN	0.5047255088047959	1.1288546236952026	0.3225806451612903	0.7926855407264556	1.0	2/5	1.30%	CCL5;MGAT3	c2
2228	prerank	REACTOME_SYNTHESIS_OF_PYROPHOSPHATES_IN_THE_CYTOSOL	0.4264383534072368	1.127983041909075	0.375	0.7928064052822782	1.0	2/8	14.17%	IP6K3;ITPK1	c2
2230	prerank	REACTOME_AMINO_ACID_TRANSPORT_ACROSS_THE_PLASMA_MEMBRANE	0.3356834162511924	1.1278201905010339	0.125	0.7909031747000902	1.0	9/29	9.53%	SLC7A10;SLC43A2;SLC7A11;SLC7A9;SLC7A8;SLC7A5;SLC16A10;SLC3A2;SLC6A12	c2
2232	prerank	KRISHNAN_FURIN_TARGETS_UP	0.44691734731241023	1.1272728361955004	0.3448275862068966	0.790255204373087	1.0	3/8	13.19%	S100A4;TGM2;FOS	c2
2240	prerank	MASRI_RESISTANCE_TO_TAMOXIFEN_AND_AROMATASE_INHIBITORS_DN	0.36683649043290467	1.1258339600399245	0.39285714285714285	0.792200431585436	1.0	6/16	13.71%	KRT17;TAGLN;PCSK2;AQP3;NT5E;FBN2	c2
2247	prerank	WP_STEROID_BIOSYNTHESIS	0.466073619191593	1.1251599956221736	0.32142857142857145	0.7918545030662335	1.0	3/8	3.92%	CYP17A1;HSD17B2;F13B	c2
2252	prerank	REACTOME_THE_PHOTOTRANSDUCTION_CASCADE	0.3172577312035202	1.1242413421378967	0.2857142857142857	0.7920581906444941	1.0	5/31	4.43%	GUCY2F;GUCA1C;RCVRN;CNGB1;GUCY2D	c2
2255	prerank	JECHLINGER_EPITHELIAL_TO_MESENCHYMAL_TRANSITION_UP	0.2792842125131542	1.124047635035298	0.3333333333333333	0.790541400062726	1.0	19/57	13.49%	COL3A1;PTGS1;SPARC;TNXB;ISG15;IFIT3;CYP1B1;TNC;DDR2;SLC3A2;CDH15;GBP4;LAMB1;COL6A2;IFIT1B;MMP13;PTPN22;COL6A1;HTRA1	c2
2258	prerank	REACTOME_ESTROGEN_BIOSYNTHESIS	0.4760422528915208	1.123492409913376	0.3181818181818182	0.7899589221680818	1.0	1/5	3.32%	HSD17B2	c2
2262	prerank	BIOCARTA_RNA_PATHWAY	0.44681969511126673	1.1229041785714422	0.3333333333333333	0.7891901651505371	1.0	9/9	55.34%	MAP3K14;RELA;NFKB1;NFKBIA;EIF2AK2;EIF2S1;TP53;CHUK;EIF2S2	c2
2274	prerank	WP_AMINO_ACID_METABOLISM_PATHWAY_EXCERPT_HISTIDINE_CATABOLISM_EXTENSION	0.5005556806609385	1.1214428498934204	0.3	0.790967762822635	1.0	2/6	1.99%	UROC1;FTCD	c2
2276	prerank	WP_ALTERNATIVE_PATHWAY_OF_FETAL_ANDROGEN_SYNTHESIS	0.43369239222489964	1.1208215672060216	0.2916666666666667	0.7906588768247745	1.0	3/9	6.82%	SRD5A2;CYP17A1;AKR1C2	c2
2293	prerank	SAGIV_CD24_TARGETS_DN	0.31222391489538065	1.1184323224178565	0.29411764705882354	0.7962911307843042	1.0	16/42	13.54%	CABP1;FOXD1;OASL;PPP1R15A;PDGFB;ADRB2;ULBP2;DUSP5;N4BP3;KLHL22;ICAM1;ISG20;RELB;BIK;CDKN1A;PLAU	c2
2295	prerank	HASEGAWA_TUMORIGENESIS_BY_RET_C634R	0.48657710413419375	1.1181837410263413	0.4166666666666667	0.7945479536548146	1.0	4/7	12.18%	COL11A1;DHX58;USP18;IFIT1B	c2
2312	prerank	REACTOME_DEFECTS_OF_CONTACT_ACTIVATION_SYSTEM_CAS_AND_KALLIKREIN_KININ_SYSTEM_KKS	0.39022095105787513	1.1162471865532158	0.25	0.7986919726616467	1.0	1/13	0.70%	GP5	c2
2328	prerank	BIOCARTA_PLK3_PATHWAY	0.4574231982245063	1.1134755180998577	0.34210526315789475	0.8047018747035871	1.0	8/8	54.28%	CHEK2;CHEK1;CDC25C;TP53;YWHAH;ATR;ATM;PLK3	c2
2350	prerank	JI_CARCINOGENESIS_BY_KRAS_AND_STK11_UP	0.4657294639935088	1.1113742122351176	0.2916666666666667	0.8091091325284459	1.0	4/8	12.65%	COL17A1;TP63;TFAP2A;BNC1	c2
2351	prerank	WP_UREA_CYCLE_AND_RELATED_DISEASES	0.43785978172268936	1.1113373140058578	0.36	0.8068454831577998	1.0	2/7	5.37%	ASS1;ARG1	c2
2359	prerank	LANDIS_ERBB2_BREAST_PRENEOPLASTIC_UP	0.34572578937090725	1.110479427022705	0.23076923076923078	0.8074458089152995	1.0	2/16	3.40%	LCN2;ID2	c2
2365	prerank	LIU_VAV3_PROSTATE_CARCINOGENESIS_DN	0.37858580311461776	1.1102404652686522	0.3076923076923077	0.8061215951744991	1.0	3/14	4.62%	GAD2;PTGS1;TH	c2
2373	prerank	MOOTHA_PYR	0.412836535653799	1.1096199598071113	0.3125	0.8055660993388107	1.0	7/7	58.73%	PDK3;PDHX;PDHA1;PDK4;PDP1;PDK1;PDHB	c2
2377	prerank	LEE_LIVER_CANCER_DENA_DN	0.2665044288802879	1.109077084644013	0.2222222222222222	0.8051708438415959	1.0	19/62	11.87%	AKR1C1;RORC;MYH1;TNNT3;DMBT1;CTRC;PON1;PLA2G1B;DPYS;TNNC2;RGN;CA3;ACSL1;ALDH1A1;CYP2E1;SLC2A2;ELANE;CYP2F1;BHMT	c2
2381	prerank	DAVIES_MULTIPLE_MYELOMA_VS_MGUS_DN	0.3705036391325748	1.108058602554821	0.23809523809523808	0.8065514780060261	1.0	1/22	0.02%	CTSG	c2
2395	prerank	NOUSHMEHR_GBM_GERMLINE_MUTATED	0.49986577239078006	1.1066646826838735	0.2962962962962963	0.8093282619241766	1.0	1/6	1.69%	CDH19	c2
2402	prerank	GRAHAM_CML_QUIESCENT_VS_NORMAL_DIVIDING_DN	0.4366080983791378	1.1060282236987917	0.38461538461538464	0.8086920921741971	1.0	1/8	0.01%	MPO	c2
2410	prerank	WP_EV_RELEASE_FROM_CARDIAC_CELLS_AND_THEIR_FUNCTIONAL_EFFECTS	0.543799299070949	1.104915132547646	0.3055555555555556	0.8096625252928452	1.0	1/5	0.05%	RGS16	c2
2413	prerank	WP_LNCRNAMEDIATED_MECHANISMS_OF_THERAPEUTIC_RESISTANCE	0.4532257114890813	1.1046620236380207	0.3870967741935484	0.8079464324437484	1.0	3/8	12.88%	LINC00970;LINC-ROR;CDKN1A	c2
2427	prerank	BENNETT_SYSTEMIC_LUPUS_ERYTHEMATOSUS	0.3195055182716065	1.1029292809523337	0.3333333333333333	0.8110467099944548	1.0	9/24	14.36%	ISG15;IFIT3;OASL;IFI44L;OAS1;LY6E;TAP1;MX1;IFITM3	c2
2438	prerank	WP_ROBO4_AND_VEGF_SIGNALING_PATHWAYS_CROSSTALK	0.4933578169522844	1.1016960204488249	0.32	0.8127707236826304	1.0	2/6	10.51%	ROBO4;SLIT2	c2
2450	prerank	REACTOME_ANTIGEN_PROCESSING_CROSS_PRESENTATION	0.23616726029338334	1.1003570641190896	0.5	0.8145358801074184	1.0	12/95	8.72%	CYBB;MRC1;HLA-G;CD14;HLA-B;BTK;CD207;NCF1;CTSL;NCF2;CD36;CTSS	c2
2483	prerank	REACTOME_CELLULAR_HEXOSE_TRANSPORT	0.33191429924241955	1.0958463070598872	0.38461538461538464	0.8271964841846913	1.0	6/18	17.70%	SLC2A9;SLC2A6;SLC2A8;SLC2A2;SLC2A14;SLC2A7	c2
2496	prerank	WP_ALANINE_AND_ASPARTATE_METABOLISM	0.4039170179948204	1.0937161396515842	0.3333333333333333	0.8313745415218148	1.0	2/10	4.20%	GAD2;ASS1	c2
2500	prerank	REACTOME_TRAF6_MEDIATED_IRF7_ACTIVATION	0.3881817124310961	1.0929774103057401	0.3	0.8314751511391348	1.0	2/16	2.48%	DDX58;IFIH1	c2
2502	prerank	REACTOME_SARS_COV_2_ACTIVATES_MODULATES_INNATE_AND_ADAPTIVE_IMMUNE_RESPONSES	0.24386854421325949	1.09229079102052	0.125	0.831120469478076	1.0	9/101	4.50%	NLRP3;NOD2;TLR8;HLA-G;DDX58;IFIH1;TLR7;ISG15;HLA-B	c2
2519	prerank	GEISS_RESPONSE_TO_DSRNA_UP	0.28879192455460395	1.090706627832128	0.21428571428571427	0.8334883340634838	1.0	12/38	15.43%	TNFAIP6;CCL2;IQGAP2;CD44;IFIT1;EIF2S3;FGF2;KLF4;TAP1;AFAP1;PLAUR;TNFAIP3	c2
2537	prerank	YANG_BREAST_CANCER_ESR1_BULK_DN	0.3399128377276328	1.0892129423066326	0.34615384615384615	0.8367470103739625	1.0	3/20	6.09%	RGS16;APBA2;SIRPA	c2
2554	prerank	WP_MIRNAS_INVOLVED_IN_DNA_DAMAGE_RESPONSE	0.3431876606683806	1.0868677330275924	0.3333333333333333	0.8414650163376519	1.0	14/14	65.71%	CCNE1;CDKN1A;ABL1;E2F1;CDC25A;CCND1;MYC;CCND3;TP53;CREB1;ATM;CDK6;RAD52;CDKN1B	c2
2558	prerank	CERVERA_SDHB_TARGETS_1_DN	0.3025711433069748	1.086501566222018	0.4666666666666667	0.8402618954856783	1.0	8/31	9.53%	FTCD;SCGN;MEP1A;AFP;FJX1;TTYH1;ADH6;SULT2A1	c2
2563	prerank	WP_CYTOSOLIC_DNASENSING_PATHWAY	0.29794625481988346	1.085709507608298	0.2	0.8405350195968269	1.0	5/53	5.45%	CCL5;CXCL10;DDX58;ISG15;IL1B	c2
2564	prerank	MISSIAGLIA_REGULATED_BY_METHYLATION_UP	0.2742656438892171	1.0856849309328631	0.25	0.838198802426954	1.0	34/110	15.69%	PSG11;LCN2;CCL20;SERPINE1;ISG15;TXNIP;PSG1;IL1B;IFI44L;OAS1;DUSP5;IFIT1;CTSL;SDC4;LY6E;YPEL5;ISG20;CDKN1A;USP9X;NEU1;TAP1;PON2;MAP2K3;ST3GAL5;BCL11A;GADD45A;BIRC3;PLAUR;ATP1B1;MXD4;PLAT;TNFAIP3;PANX1;HLA-E	c2
2569	prerank	KEGG_RIG_I_LIKE_RECEPTOR_SIGNALING_PATHWAY	0.25656930365156244	1.0851454642003393	0.3	0.8377331748046941	1.0	8/51	11.24%	CXCL10;DDX58;IFIH1;ISG15;DHX58;TRAF3;TBKBP1;MAP3K1	c2
2570	prerank	IIZUKA_LIVER_CANCER_PROGRESSION_G2_G3_UP	0.32263858061122996	1.0851124338391773	0.3125	0.8355660205450575	1.0	5/25	9.67%	CCL5;SCML2;FOXN3;ACSL1;RARRES2	c2
2580	prerank	KEGG_LYSOSOME	0.21424598645148074	1.0838792207243158	0.0	0.8372776471397105	1.0	10/113	9.24%	CTSG;PSAPL1;ATP6V0A4;CTSE;AP1S2;SLC17A5;CTSW;CTSL;CTSS;FUCA1	c2
2589	prerank	BOYAULT_LIVER_CANCER_SUBCLASS_G56_UP	0.4267866949005825	1.0829057519011493	0.41379310344827586	0.8385376793416215	1.0	3/9	10.34%	RHBG;CPPED1;NEDD4	c2
2597	prerank	REACTOME_SIGNALING_BY_MET	0.2399315537459911	1.0821926565628126	0.16666666666666666	0.8384926407904149	1.0	13/78	11.27%	COL3A1;COL2A1;COL11A1;LAMA1;MUC20;HPN;LAMA2;LRIG1;COL24A1;RAPGEF1;LAMB1;SH3KBP1;HRAS	c2
2601	prerank	UROSEVIC_RESPONSE_TO_IMIQUIMOD	0.34721883488624655	1.0817947429754375	0.34615384615384615	0.8372021962001885	1.0	5/17	10.20%	CXCL11;ISG15;OASL;SECTM1;ISG20	c2
2605	prerank	WP_SELENIUM_MICRONUTRIENT_NETWORK	0.26858628068763823	1.0811279189955765	0.0	0.8370149408928143	1.0	10/59	9.07%	MPO;CCL2;PTGS1;SERPINE1;ALOX5;XDH;IL1B;SAA4;ICAM1;DIO2	c2
2606	prerank	WANG_IMMORTALIZED_BY_HOXA9_AND_MEIS1_UP	0.3182962368855084	1.0810096626104764	0.25	0.8352255477847688	1.0	5/29	6.29%	MPO;CD177;MS4A3;CSF2RA;TGFBR3	c2
2610	prerank	CHOW_RASSF1_TARGETS_UP	0.3224447197131543	1.0807099778321114	0.35	0.8339788843833053	1.0	1/25	0.02%	CCL5	c2
2618	prerank	LANDIS_BREAST_CANCER_PROGRESSION_UP	0.2839545894988808	1.0795559088672588	0.25	0.835058169644479	1.0	8/42	11.62%	LCN2;FXYD3;TFAP2C;ID2;ARHGEF5;IRX3;VDR;HAVCR1	c2
2623	prerank	REACTOME_ERYTHROPOIETIN_ACTIVATES_PHOSPHOLIPASE_C_GAMMA_PLCG	0.46619890898654404	1.0781090258560495	0.2647058823529412	0.837239798112995	1.0	3/7	13.02%	PLCG2;IRS2;LYN	c2
2628	prerank	HELLEBREKERS_SILENCED_DURING_TUMOR_ANGIOGENESIS	0.2527622571976873	1.077360467327831	0.2	0.8372952486367217	1.0	24/70	15.43%	SLCO1A2;COL2A1;VCAN;FABP4;ASS1;TAGLN;TGFA;GABRA1;FILIP1;ADM;SDC4;ICAM1;FUCA1;HLA-C;RELB;CDKN1A;COL6A1;MX1;BDNF;OLFML3;GADD45A;NPC2;DMD;TNFAIP3	c2
2636	prerank	CHANG_POU5F1_TARGETS_UP	0.40478681086842505	1.0765342501540376	0.36666666666666664	0.837973391529357	1.0	1/14	0.09%	COL3A1	c2
2640	prerank	WP_ANTIVIRAL_AND_ANTIINFLAMMATORY_EFFECTS_OF_NRF2_ON_SARSCOV2_PATHWAY	0.3407730934940102	1.0756370707701806	0.3181818181818182	0.8383372142101744	1.0	5/26	5.45%	MMP1;CCL2;SLC7A11;ACE2;IL1B	c2
2641	prerank	KOBAYASHI_RESPONSE_TO_ROMIDEPSIN	0.3426833179682022	1.075479295303669	0.2903225806451613	0.8364588586838767	1.0	2/17	1.12%	TNFAIP6;ELOVL4	c2
2645	prerank	REACTOME_FOXO_MEDIATED_TRANSCRIPTION_OF_CELL_CYCLE_GENES	0.3516888435362717	1.075050286185796	0.42105263157894735	0.8354937869793334	1.0	7/16	15.94%	MSTN;CDKN1A;KLF4;FOXO1;GADD45A;FOXO3;FOXO4	c2
2647	prerank	KEGG_TRYPTOPHAN_METABOLISM	0.2797327441225557	1.0743297409157504	0.3333333333333333	0.8357902182798325	1.0	6/38	5.94%	MAOB;OGDHL;CYP1A1;CYP1B1;INMT;IDO2	c2
2654	prerank	REACTOME_DEFECTIVE_CHST6_CAUSES_MCDC1	0.4642732224555327	1.0728101885566972	0.4375	0.838260029774537	1.0	3/7	9.62%	FMOD;ACAN;PRELP	c2
2663	prerank	WP_OSTEOBLAST_SIGNALING	0.41739638592337514	1.0719125325606977	0.3333333333333333	0.8390426390594841	1.0	4/12	6.37%	BGLAP;IBSP;PDGFB;ITGB3	c2
2686	prerank	LI_CYTIDINE_ANALOG_PATHWAY	0.3631170811816267	1.068520698411828	0.375	0.8476986703320271	1.0	2/15	2.36%	SLC28A3;CDA	c2
2690	prerank	BIOCARTA_IL3_PATHWAY	0.36642395717819676	1.0680510524479427	0.2962962962962963	0.8472794514598582	1.0	2/14	1.62%	CSF2RB;IL3RA	c2
2693	prerank	REACTOME_SYNTHESIS_OF_BILE_ACIDS_AND_BILE_SALTS_VIA_24_HYDROXYCHOLESTEROL	0.3637249262571789	1.067826021510776	0.4166666666666667	0.845903429534086	1.0	5/13	6.82%	AKR1C1;PTGIS;AKR1C3;CYP46A1;AKR1C2	c2
2722	prerank	ZHANG_INTERFERON_RESPONSE	0.3913287331719152	1.0644067310433836	0.42857142857142855	0.8553126865905435	1.0	9/21	14.36%	ISG15;OASL;IFIT2;IFI44;RTP4;OAS1;ISG20;MX1;IFITM3	c2
2733	prerank	TSAI_DNAJB4_TARGETS_UP	0.3466057420397677	1.0632096243950158	0.34285714285714286	0.8567614201321869	1.0	4/13	7.64%	ISG15;IFIT3;TXNIP;IFIT1	c2
2743	prerank	WP_MYOMETRIAL_RELAXATION_AND_CONTRACTION_PATHWAYS	0.23066746022460877	1.06193125703557	0.25	0.858527440898571	1.0	19/143	8.19%	RGS16;CRH;RGS18;IGFBP5;CAMK2B;RGS1;RGS4;ACTA1;RXFP2;IGFBP2;PLCG2;ADCY4;IL1B;NOS3;OXTR;ATF5;ADM;GNG11;MYL4	c2
2764	prerank	REACTOME_STRIATED_MUSCLE_CONTRACTION	0.3122587635711716	1.059828224990186	0.36363636363636365	0.8619738610848009	1.0	7/33	8.19%	ACTN3;DES;ACTA1;MYBPC1;TNNT3;TNNC2;MYL4	c2
2810	prerank	WP_METASTATIC_BRAIN_TUMOR	0.48627657089465093	1.0527956141135564	0.43333333333333335	0.8823238804358665	1.0	6/6	51.39%	PIK3R1;E2F3;MYC;TP53;CDC42;CDK6	c2
2814	prerank	SHI_SPARC_TARGETS_UP	0.327358047591756	1.051730377609695	0.375	0.8833878527259492	1.0	9/24	14.51%	MMP1;PPP1R15A;MME;ARHGEF5;SEMA3C;ABL2;PPP1R3C;AHRR;PIK3R1	c2
2816	prerank	BIOCARTA_DSP_PATHWAY	0.40887998195374947	1.0516317854523671	0.4444444444444444	0.8813689244992983	1.0	2/9	4.00%	DUSP9;DUSP8	c2
2820	prerank	REACTOME_STAT3_NUCLEAR_EVENTS_DOWNSTREAM_OF_ALK_SIGNALING	0.383152800078106	1.0514575234240642	0.3333333333333333	0.8797498586496657	1.0	1/10	1.06%	PRDM1	c2
2830	prerank	REACTOME_SODIUM_CALCIUM_EXCHANGERS	0.4003347338577292	1.0504378707021274	0.25	0.880675153581049	1.0	3/11	9.59%	SLC24A4;SLC8A2;SLC24A2	c2
2843	prerank	REACTOME_TRAF3_DEPENDENT_IRF_ACTIVATION_PATHWAY	0.39748760009060624	1.048287153023289	0.45	0.8856975018426295	1.0	3/14	9.40%	DDX58;IFIH1;TRAF3	c2
2848	prerank	JACKSON_DNMT1_TARGETS_UP	0.23265587461388773	1.047599227356916	0.2727272727272727	0.8856026596366645	1.0	7/78	4.50%	RGS16;CXCL10;HLA-G;CRYAB;ISG15;IFIT3;HLA-B	c2
2852	prerank	WP_SARSCOV2_AND_COVID19_PATHWAY	0.39633240885973253	1.0474085214363813	0.4	0.8839440017716909	1.0	4/9	7.86%	TLR7;ACE2;TMPRSS4;CTSL	c2
2861	prerank	BERENJENO_TRANSFORMED_BY_RHOA_REVERSIBLY_UP	0.4335516477908144	1.0463923102482156	0.3448275862068966	0.8852335261103076	1.0	1/7	3.27%	TNFRSF1B	c2
2874	prerank	WP_PRION_DISEASE_PATHWAY	0.2814920148392403	1.0451139316914733	0.3157894736842105	0.8873059093790174	1.0	3/32	6.50%	EBF1;POU2F2;PAX5	c2
2880	prerank	MOLENAAR_TARGETS_OF_CCND1_AND_CDK4_UP	0.24449459827835301	1.044690056710927	0.3	0.8867579801981043	1.0	5/62	5.63%	MC4R;SCG5;ZNF423;LRRTM2;MAGI2	c2
2897	prerank	REACTOME_CGMP_EFFECTS	0.3699055608809054	1.0420226129096402	0.42105263157894735	0.8930348602138469	1.0	2/15	1.37%	KCNMB1;PDE9A	c2
2905	prerank	WP_TRANSCRIPTION_FACTOR_REGULATION_IN_ADIPOGENESIS	0.3292741480931992	1.0412295031567476	0.4375	0.8928781149208451	1.0	7/19	15.15%	CEBPA;NRIP1;IRS2;NR3C1;CEBPD;FOXO1;RXRA	c2
2910	prerank	XU_HGF_TARGETS_INDUCED_BY_AKT1_6HR	0.35531764751378925	1.0408471943391304	0.30434782608695654	0.891784404454756	1.0	5/16	15.14%	ISG15;IFIT1;EREG;MX1;PLAUR	c2
2911	prerank	WILSON_PROTEASES_AT_TUMOR_BONE_INTERFACE_UP	0.3551541797866632	1.0408245959413704	0.4	0.8896271813414905	1.0	1/19	0.02%	CTSG	c2
2922	prerank	KEGG_EPITHELIAL_CELL_SIGNALING_IN_HELICOBACTER_PYLORI_INFECTION	0.24376589151182917	1.0395048355095546	0.36363636363636365	0.8919905134845426	1.0	6/64	7.29%	CCL5;ATP6V0A4;PLCG2;PTPRZ1;HBEGF;ATP6V1B1	c2
2936	prerank	IRITANI_MAD1_TARGETS_UP	0.38516230314734023	1.0374872770009236	0.4074074074074074	0.8961147727090044	1.0	1/11	0.04%	CPA3	c2
2949	prerank	MIKKELSEN_PARTIALLY_REPROGRAMMED_TO_PLURIPOTENCY	0.44039730400035515	1.0363658801792062	0.4	0.8974774814294906	1.0	4/9	12.88%	FOXD1;CDH13;TFAP2A;CDKN1A	c2
2953	prerank	REACTOME_DISEASES_OF_IMMUNE_SYSTEM	0.29788204824586373	1.036027766829834	0.3157894736842105	0.8961874962046056	1.0	7/25	13.08%	CD14;BTK;TLR10;CD36;TRAF3;TLR6;LY96	c2
2958	prerank	BERENJENO_TRANSFORMED_BY_RHOA_REVERSIBLY_DN	0.3014381177946996	1.0355608159663772	0.375	0.8957177177806352	1.0	10/26	12.99%	ACTA1;SERPINE1;TAGLN;TNC;ADM;SORBS1;LATS2;IRGM;PBX3;PHLDB2	c2
2962	prerank	RIZ_ERYTHROID_DIFFERENTIATION_HBZ	0.29302810350184333	1.0350792928017711	0.35714285714285715	0.8951405721637058	1.0	8/32	7.81%	POU2F3;TFAP2C;GCM2;FOSB;MPL;TBX2;EYA2;TAL2	c2
31	prerank	HALLMARK_APICAL_SURFACE	0.2964999297726873	1.0350577299076202	0.4444444444444444	0.3829787234042553	0.66	4/40	2.46%	RHCG;SCUBE1;ATP6V0A4;CD160	h
2968	prerank	WP_CELL_DIFFERENTIATION_INDEX	0.3776059523032216	1.0345589726915678	0.38095238095238093	0.8944130858076157	1.0	2/11	2.85%	TLX1;LEFTY2	c2
2969	prerank	REACTOME_NEGATIVE_REGULATORS_OF_DDX58_IFIH1_SIGNALING	0.2981646596152563	1.0345255495951344	0.36363636363636365	0.8923574780645223	1.0	6/35	10.83%	DDX58;IFIH1;ISG15;HERC5;TRAF3;NLRC5	c2
2983	prerank	STANHILL_HRAS_TRANSFROMATION_UP	0.47842202909448184	1.0322255588564881	0.3793103448275862	0.8979123801763588	1.0	1/5	2.77%	CRYAB	c2
2984	prerank	REACTOME_SYNTHESIS_OF_BILE_ACIDS_AND_BILE_SALTS	0.284175223739937	1.0319131388389438	0.25	0.8969879289233561	1.0	7/32	7.27%	AKR1C1;CH25H;PTGIS;AKR1C3;CYP46A1;AKR1C2;NR1H4	c2
3004	prerank	PID_IL5_PATHWAY	0.3732462445901612	1.0302972685586538	0.3103448275862069	0.9000554458394069	1.0	2/14	4.24%	CSF2RB;IL5RA	c2
3051	prerank	REACTOME_NITRIC_OXIDE_STIMULATES_GUANYLATE_CYCLASE	0.3397442950825356	1.0254856290979537	0.5	0.9141546921089165	1.0	3/19	5.62%	KCNMB1;PDE9A;NOS3	c2
3053	prerank	KEGG_OTHER_GLYCAN_DEGRADATION	0.34490213263219405	1.025275089467628	0.4	0.9126151309767178	1.0	15/15	65.54%	FUCA1;NEU4;NEU1;MAN2B1;NEU3;GLB1;GBA;HEXB;FUCA2;MANBA;MAN2B2;AGA;HEXA;MAN2C1;ENGASE	c2
3055	prerank	WP_OSTEOPONTIN_SIGNALING	0.351171350119764	1.0251546165734842	0.5	0.910803396924025	1.0	13/13	64.91%	ITGB3;PLAU;MAP3K14;RELA;MMP9;MAPK1;NFKB1;MAP2K1;CHUK;SPP1;IKBKB;MAPK3;ITGAV	c2
3058	prerank	KINNEY_DNMT1_METHYLATION_TARGETS	0.41905355071410916	1.0243252386331798	0.47619047619047616	0.9112108844773577	1.0	4/9	7.69%	MC4R;URAD;ERVFRD-1;PRPH2	c2
3063	prerank	CHESLER_BRAIN_QTL_TRANS	0.4544491288725632	1.0235652275146097	0.375	0.9118947091190215	1.0	3/6	18.02%	ATF5;MYH9;CD59	c2
3065	prerank	FIRESTEIN_CTNNB1_PATHWAY_AND_PROLIFERATION	0.43184207452400425	1.0231794613490803	0.5185185185185185	0.91105889884534	1.0	8/8	56.84%	MAP3K14;FOXO4;CSNK1E;CDK8;PLK4;CSNK1G3;DKC1;TAOK1	c2
3069	prerank	HOLLEMAN_PREDNISOLONE_RESISTANCE_ALL_DN	0.4036176834963961	1.0229620705765177	0.4074074074074074	0.9096518729770813	1.0	4/10	14.71%	CST7;MATN1;POLH;STOM	c2
3079	prerank	BRACHAT_RESPONSE_TO_CAMPTOTHECIN_UP	0.3011423442003858	1.0223838766325413	0.5	0.9094843496684828	1.0	6/22	13.41%	BTG2;TXNIP;GRB10;EI24;CDKN1A;CD53	c2
3096	prerank	TSUTSUMI_FBXW8_TARGETS	0.41226055819879825	1.021014941082626	0.5217391304347826	0.9115863652296271	1.0	2/9	4.12%	ACTN3;MYPN	c2
3143	prerank	KRISHNAN_FURIN_TARGETS_DN	0.40515734809301274	1.014618684031886	0.4074074074074074	0.9300079833437487	1.0	1/9	0.92%	ZNF385C	c2
3149	prerank	WP_DOPAMINE_METABOLISM	0.3461972506940455	1.01421134294993	0.3793103448275862	0.9290756113893448	1.0	2/11	4.62%	MAOB;TH	c2
3150	prerank	REACTOME_NF_KB_ACTIVATION_THROUGH_FADD_RIP_1_PATHWAY_MEDIATED_BY_CASPASE_8_AND_10	0.3635533543534111	1.0139440705752296	0.4230769230769231	0.9277476973125334	1.0	2/13	2.48%	DDX58;IFIH1	c2
3151	prerank	GAUTSCHI_SRC_SIGNALING	0.43740668609348626	1.0138106488267664	0.45714285714285713	0.9259010496255101	1.0	2/7	3.40%	SERPINE1;ID2	c2
3168	prerank	MIKKELSEN_ES_ICP_WITH_H3K27ME3	0.29881928812653624	1.0125915421781084	0.4666666666666667	0.9280230653068574	1.0	7/28	6.21%	UPK3A;NEURL3;LRRC4B;DUSP8;LRRTM3;TH;TNNC2	c2
3170	prerank	REACTOME_TRANSPORT_OF_ORGANIC_ANIONS	0.40495126568147183	1.0125313082157599	0.35294117647058826	0.925996376398276	1.0	3/9	1.14%	SLCO1A2;SLCO2B1;SLCO2A1	c2
3193	prerank	WP_MAMMARY_GLAND_DEVELOPMENT_PATHWAY_PREGNANCY_AND_LACTATION_STAGE_3_OF_4	0.2903179180412342	1.0105049660375243	0.4666666666666667	0.9301517598622437	1.0	3/30	2.78%	PRLR;CEBPA;ELF5	c2
3201	prerank	BIOCARTA_CD40_PATHWAY	0.3733756778017133	1.009291491657188	0.4090909090909091	0.9318743226365823	1.0	5/13	15.43%	CD40;TRAF3;MAP3K1;MAP3K14;TNFAIP3	c2
3209	prerank	REACTOME_POST_TRANSLATIONAL_MODIFICATION_SYNTHESIS_OF_GPI_ANCHORED_PROTEINS	0.23319217201655998	1.0086855634769958	0.42857142857142855	0.9321982011322122	1.0	17/74	10.05%	RAET1L;ART3;VNN1;TEX101;LYPD6B;TECTA;LYPD5;OPCML;BST1;ULBP2;LY6E;MDGA1;NRN1;PSCA;NEGR1;CNTN4;ALPL	c2
3213	prerank	BIOCARTA_INTEGRIN_PATHWAY	0.2604119626433636	1.0083014165452822	0.35294117647058826	0.9311953418929333	1.0	2/33	1.79%	ACTN3;ACTA1	c2
3215	prerank	RAY_ALZHEIMERS_DISEASE	0.43438581832309225	1.0079998743103098	0.40625	0.9300319033580976	1.0	1/7	0.02%	CCL5	c2
3221	prerank	REACTOME_TP53_REGULATES_TRANSCRIPTION_OF_ADDITIONAL_CELL_CYCLE_GENES_WHOSE_EXACT_ROLE_IN_THE_P53_PATHWAY_REMAIN_UNCERTAIN	0.30339119024101135	1.0075894705350434	0.42857142857142855	0.9293273096571921	1.0	3/20	5.78%	BTG2;PLAGL1;PLK2	c2
3259	prerank	WP_MAJOR_RECEPTORS_TARGETED_BY_EPINEPHRINE_AND_NOREPINEPHRINE	0.3568682934639116	1.002832111297176	0.5	0.9429166592987662	1.0	3/13	4.47%	ADRA2C;ADCY4;ADRB2	c2
3268	prerank	RADAEVA_RESPONSE_TO_IFNA1_DN	0.4019485905286338	1.0010710734866568	0.4482758620689655	0.9463088348855747	1.0	4/9	14.17%	MYCL;CEP170B;FOS;PLEC	c2
3272	prerank	LIU_TARGETS_OF_VMYB_VS_CMYB_UP	0.3781602192007397	1.0005448676865005	0.32	0.9456328568581449	1.0	3/13	6.78%	CNBD1;AGXT2;FGL2	c2
3279	prerank	CHANDRAN_METASTASIS_UP	0.2044450766974009	1.0	1.0	0.9464497414095251	1.0	21/181	10.09%	MPO;PRLR;KCNJ15;HOXC6;VCAN;CRB2;NPIPB3;FOLH1;GOLT1A;DUSP8;OSBP2;HSPA6;SLC7A5;HBD;KCNQ1OT1;EIF1AX;CDK18;TRIO;PVT1;SULT1A2;TMSB10	c2
3278	prerank	REACTOME_SENSORY_PERCEPTION	0.25482727782262593	1.0	1.0	0.9464497414095251	1.0	61/219	12.81%	KCNMB1;CLIC5;CNGA4;EBF1;TAS2R10;SCN2B;OR51M1;GUCY2F;OR1L8;AKR1C1;EPB41L3;SCN3A;OR2A42;TAS2R5;CABP1;OR4D10;GUCA1C;TMIE;OR5V1;RCVRN;SLC17A8;OR2H2;CNGB1;GUCY2D;OR4F15;OPN1SW;AKR1C3;SYN1;USH1C;SCNN1B;BSN;OR52I1;STRC;LHX2;OR2AT4;SDC4;LHFPL5;OR10A2;SCN4B;GUCA1B;OR6A2;OR7C1;TMC2;NMT2;GRM1;GRXCR2;HSPG2;TPRN;OR2J2;OR10H1;OR2T12;OR4N2;OR13A1;RPE65;GRM4;ANO2;OR10G3;OR5H14;SDR9C7;TAS1R1;OTOG	c2
3297	prerank	WP_ATR_SIGNALING	0.3916827288125694	0.9988860828146913	0.4857142857142857	0.9481358899423774	1.0	9/9	60.85%	RAD9B;RAD1;CHEK1;HUS1;ATRIP;ATR;RAD9A;TOPBP1;RPA1	c2
3314	prerank	YORDY_RECIPROCAL_REGULATION_BY_ETS1_AND_SP100_UP	0.3144082957212443	0.9967580810023712	0.47368421052631576	0.9527142215518254	1.0	4/19	8.25%	MYCL;SIRPA;ATF5;RASSF2	c2
3324	prerank	ABRAHAM_ALPC_VS_MULTIPLE_MYELOMA_UP	0.31770000843643326	0.9954794811724856	0.47619047619047616	0.9542366887870515	1.0	4/24	8.64%	IGFBP5;A2M;CD44;CD36	c2
3331	prerank	ASGHARZADEH_NEUROBLASTOMA_POOR_SURVIVAL_DN	0.24309664647043983	0.9947625967983168	0.5384615384615384	0.9543997055390546	1.0	5/34	5.88%	HOXC6;SCN3A;GFRA3;APBA2;HRK	c2
3339	prerank	SALVADOR_MARTIN_PEDIATRIC_TBD_ANTI_TNF_THERAPY_NONRESPONDER_POST_TREATMENT_UP	0.3352877388862802	0.9939862774958955	0.3181818181818182	0.9548036663729742	1.0	6/20	10.85%	GZMA;GBP5;IL1B;SECTM1;HLA-C;BATF2	c2
3340	prerank	BROCKE_APOPTOSIS_REVERSED_BY_IL6	0.21071526474657865	0.9939213853636517	1.0	0.9527542267737915	1.0	14/133	7.96%	RGS16;CCL2;POU2AF1;PRDM1;HCK;POU2F2;MUC1;ID2;AP1S2;HBEGF;OAS1;DUSP5;CD44;PTPRG	c2
3344	prerank	XU_AKT1_TARGETS_6HR	0.3049552800782727	0.9933873930644921	0.4090909090909091	0.9523380687076908	1.0	8/24	14.02%	IFIH1;ISG15;IFIT3;HERC5;IFIT1;INHBC;SOAT1;MX1	c2
3345	prerank	KUROKAWA_LIVER_CANCER_EARLY_RECURRENCE_DN	0.4416768292528245	0.9933749644362946	0.40625	0.9502634731415839	1.0	2/6	15.53%	HLA-B;HLA-A	c2
3357	prerank	BIOCARTA_BAD_PATHWAY	0.3129578619839885	0.9918367562916659	0.4444444444444444	0.9535870945373306	1.0	2/22	1.62%	CSF2RB;IL3RA	c2
3365	prerank	REACTOME_TRIGLYCERIDE_BIOSYNTHESIS	0.3642055386016865	0.9906214938036539	0.4166666666666667	0.9552827305283877	1.0	2/11	3.29%	MOGAT3;AGMO	c2
3401	prerank	GOERING_BLOOD_HDL_CHOLESTEROL_QTL_TRANS	0.3658096141010436	0.9872572193923734	0.4666666666666667	0.9637262073049152	1.0	1/11	0.01%	MPO	c2
3403	prerank	REACTOME_NEUREXINS_AND_NEUROLIGINS	0.25596472162220296	0.9867752320250942	0.5555555555555556	0.9630125714587469	1.0	9/55	7.48%	EPB41L3;APBA1;LRRTM2;LRRTM3;APBA2;NLGN3;BEGAIN;SYT10;DLGAP2	c2
3424	prerank	CHEOK_RESPONSE_TO_MERCAPTOPURINE_AND_LD_MTX_DN	0.3190027368777094	0.9842148591404696	0.5172413793103449	0.9699174692002823	1.0	3/17	11.66%	LCN2;CTSL;ELANE	c2
3428	prerank	JOHANSSON_BRAIN_CANCER_EARLY_VS_LATE_UP	0.46352974545885506	0.9836921464270696	0.40625	0.9694892387483742	1.0	2/5	13.19%	ADM;FOS	c2
3443	prerank	REACTOME_REGULATION_OF_FOXO_TRANSCRIPTIONAL_ACTIVITY_BY_ACETYLATION	0.3623749508270029	0.9819577972276073	0.38461538461538464	0.973139159377045	1.0	4/10	15.94%	TXNIP;FOXO1;FOXO3;FOXO4	c2
3450	prerank	DEMAGALHAES_AGING_DN	0.33590480050094024	0.981069980369102	0.4482758620689655	0.9737273812386404	1.0	2/15	1.74%	COL3A1;CALB1	c2
3467	prerank	GROSS_HIF1A_TARGETS_UP	0.4225445930482099	0.978458506752627	0.5263157894736842	0.9794886280148992	1.0	3/6	5.76%	TCF7L1;C3;DDR2	c2
3470	prerank	LEE_LIVER_CANCER_MYC_DN	0.2472149759988952	0.9778497583475465	0.5	0.9791799411754861	1.0	10/49	11.87%	RGS16;IGFBP2;DMBT1;CTRC;KLF15;CFHR1;SATB1;ELANE;CYP2F1;BHMT	c2
3476	prerank	LEE_LIVER_CANCER_MYC_E2F1_DN	0.2517581248450345	0.9773574974139239	0.4166666666666667	0.9788530990746089	1.0	11/50	11.87%	RGS16;IGFBP2;CTRC;TNNC2;CFHR1;RGN;ACSL1;CYP2E1;ELANE;CYP2F1;BHMT	c2
3477	prerank	BIOCARTA_SET_PATHWAY	0.4191665006115015	0.9769312688215576	0.4838709677419355	0.9781576694162023	1.0	1/9	0.14%	GZMA	c2
3503	prerank	WP_DISORDERS_OF_FOLATE_METABOLISM_AND_TRANSPORT	0.3325000899107032	0.973612748619994	0.42857142857142855	0.9870065673539968	1.0	2/13	7.09%	FTCD;ALDH1L1	c2
3506	prerank	WP_ID_SIGNALING_PATHWAY	0.3440250572734178	0.9734565437271425	0.5	0.9854819396515309	1.0	5/15	12.13%	ID2;PAX8;PAX5;CCNE1;PAX2	c2
3533	prerank	BIOCARTA_SARS_PATHWAY	0.41407876602553295	0.9704305218779962	0.40625	0.9930959006077946	1.0	2/7	8.08%	ANPEP;CKM	c2
3538	prerank	BIOCARTA_RB_PATHWAY	0.32978909855699035	0.9697222203030732	0.47619047619047616	0.9931862583210672	1.0	13/13	67.05%	CDC25A;MYT1;CHEK1;CDC25C;CDK1;WEE1;TP53;YWHAH;ATM;CDC25B;RB1;CDK2;CDK4	c2
3541	prerank	REACTOME_DEFECTS_IN_BIOTIN_BTN_METABOLISM	0.32215862632869985	0.9695151893200289	0.4166666666666667	0.9915810802126139	1.0	8/8	67.80%	HLCS;PCCA;PC;MCCC2;BTD;PCCB;MCCC1;ACACA	c2
3573	prerank	LU_TUMOR_VASCULATURE_DN	0.37094077816335397	0.9662884505282452	0.4444444444444444	0.999708758973733	1.0	1/11	0.96%	MAOB	c2
3576	prerank	REACTOME_SIGNALING_BY_CTNNB1_PHOSPHO_SITE_MUTANTS	0.33765702600058445	0.9659763614825585	0.5714285714285714	0.9982881902509314	1.0	15/15	66.26%	PPP2R1B;PPP2R5D;PPP2R5B;PPP2R1A;AMER1;GSK3B;APC;PPP2CB;AXIN1;PPP2R5C;CSNK1A1;PPP2R5E;PPP2CA;PPP2R5A;CTNNB1	c2
3593	prerank	WP_SULINDAC_METABOLIC_PATHWAY	0.446655107084439	0.9638024923137963	0.4642857142857143	1.0	1.0	1/5	3.84%	CYP1B1	c2
3598	prerank	WP_2Q112_COPY_NUMBER_VARIATION_SYNDROME	0.24943148240775098	0.9631979495014327	0.5714285714285714	1.0	1.0	3/36	3.78%	COL2A1;NEURL3;FAM178B	c2
3600	prerank	ROYLANCE_BREAST_CANCER_16Q_COPY_NUMBER_UP	0.22413874131705072	0.9627826316170449	0.4444444444444444	1.0	1.0	10/52	11.56%	PRDM7;CCL17;PLCG2;CNGB1;C16orf78;CCDC113;IRX3;CX3CL1;NLRC5;CCL22	c2
3601	prerank	REACTOME_REGULATED_PROTEOLYSIS_OF_P75NTR	0.3646241018751095	0.962738279229484	0.5714285714285714	0.9999115106026903	1.0	11/11	63.56%	PSENEN;RELA;PSEN1;NFKB1;TRAF6;NGFR;APH1A;ADAM17;NCSTN;PSEN2;APH1B	c2
3605	prerank	BANDRES_RESPONSE_TO_CARMUSTIN_WITHOUT_MGMT_48HR_DN	0.25909900172355693	0.9624876264358786	0.35	0.998581643425969	1.0	3/28	3.22%	KRT17;ATP1A3;SHOX	c2
3607	prerank	SMIRNOV_RESPONSE_TO_IR_2HR_UP	0.25510355128855666	0.9624383189570126	0.42105263157894735	0.996575883910827	1.0	7/47	8.75%	RGS16;ID2;PPP1R15A;SLC7A11;PLK2;FOSL1;HLA-DPA1	c2
3622	prerank	TAGHAVI_NEOPLASTIC_TRANSFORMATION	0.3739904198564006	0.9610464497782659	0.5172413793103449	0.9984327734810275	1.0	2/11	4.02%	FOSB;PDGFB	c2
3643	prerank	SEMBA_FHIT_TARGETS_UP	0.36444352241708555	0.9578329717637681	0.45	1.0	1.0	5/11	14.03%	IFI44L;OAS1;ULBP2;LY96;JMY	c2
3644	prerank	ZHENG_RESPONSE_TO_ARSENITE_UP	0.3678439517427855	0.9577379689133727	0.5	1.0	1.0	1/11	0.08%	MT1G	c2
3647	prerank	BRACHAT_RESPONSE_TO_METHOTREXATE_UP	0.3063900119916628	0.9570869151825473	0.5	1.0	1.0	6/20	13.41%	BTG2;TXNIP;EI24;CDKN1A;MALAT1;CD53	c2
3656	prerank	REACTOME_MASTL_FACILITATES_MITOTIC_PROGRESSION	0.3530957943925235	0.9563926090197555	0.6086956521739131	1.0	1.0	10/10	64.71%	PPP2R1B;CDK1;CCNB1;PPP2R2D;MASTL;PPP2R1A;PPP2CB;ARPP19;PPP2CA;ENSA	c2
3658	prerank	REACTOME_NEGATIVE_REGULATION_OF_ACTIVITY_OF_TFAP2_AP_2_FAMILY_TRANSCRIPTION_FACTORS	0.41813902591541774	0.9563215895163806	0.5769230769230769	1.0	1.0	2/8	7.12%	TFAP2C;TFAP2A	c2
3665	prerank	OLSSON_E2F3_TARGETS_UP	0.3212497574086892	0.9558470587717973	0.5384615384615384	1.0	1.0	4/22	5.59%	CCL20;AKR1C1;TMPRSS4;AKR1C3	c2
3676	prerank	WP_PHASE_I_BIOTRANSFORMATIONS_NON_P450	0.4830546083448106	0.9550268478050047	0.5333333333333333	1.0	1.0	3/6	13.95%	PON1;PON3;PON2	c2
3683	prerank	WU_HBX_TARGETS_3_DN	0.3616443508819049	0.9533900442593183	0.5	1.0	1.0	2/13	7.88%	GSTM5;WT1	c2
3693	prerank	SYED_ESTRADIOL_RESPONSE	0.3088348307403942	0.9519578997484531	0.4827586206896552	1.0	1.0	4/16	12.04%	PLEK;SOCS2;ACHE;TGM3	c2
3707	prerank	WP_MITOCHONDRIAL_IMMUNE_RESPONSE_TO_SARSCOV2	0.26874507920104473	0.9500172880162417	0.5882352941176471	1.0	1.0	6/27	9.40%	DDX58;IFIH1;TLR7;ACE2;CTSL;TRAF3	c2
3730	prerank	KANG_AR_TARGETS_UP	0.3165075706753874	0.9467166079122956	0.47619047619047616	1.0	1.0	5/17	12.98%	COL2A1;VDR;FGFR2;PHEX;COL6A1	c2
3735	prerank	LIU_CMYB_TARGETS_DN	0.4246671338472318	0.946345308979155	0.59375	1.0	1.0	6/6	57.55%	RHOBTB3;SOBP;ATP6V1A;CYB5B;SERINC3;SRRM2	c2
3759	prerank	VISALA_AGING_LYMPHOCYTE_UP	0.4033096516518953	0.9442739954211797	0.5517241379310345	1.0	1.0	1/7	2.28%	GNLY	c2
3779	prerank	BIOCARTA_EPHA4_PATHWAY	0.38118978896161965	0.940471876341503	0.6363636363636364	1.0	1.0	1/7	1.79%	ACTA1	c2
3787	prerank	POMEROY_MEDULLOBLASTOMA_DESMOPLASIC_VS_CLASSIC_DN	0.24815215226907733	0.9398911526639963	0.4	1.0	1.0	4/54	1.42%	COL3A1;SCG5;VCAN;IGFBP5	c2
3796	prerank	REACTOME_GP1B_IX_V_ACTIVATION_SIGNALLING	0.3530061064287292	0.9387879513989793	0.56	1.0	1.0	1/9	0.70%	GP5	c2
3798	prerank	ZHAN_MULTIPLE_MYELOMA_LB_UP	0.2730011217098604	0.9385946383648581	0.6	1.0	1.0	7/44	5.88%	LINC01088;CSF2RB;SCUBE1;EDN1;LYPD6B;PHACTR3;HRK	c2
3804	prerank	REACTOME_SYNTHESIS_OF_PROSTAGLANDINS_PG_AND_THROMBOXANES_TX	0.3589436024590108	0.9381547794347531	0.6296296296296297	1.0	1.0	3/12	5.59%	PTGS1;PTGIS;AKR1C3	c2
3825	prerank	SA_G2_AND_M_PHASES	0.40293190047891614	0.9365004562170324	0.5172413793103449	1.0	1.0	8/8	59.73%	CDKN1A;CDC25A;CHEK1;CDK1;NEK1;WEE1;CDC25B;CDK7	c2
3831	prerank	TIAN_TNF_SIGNALING_VIA_NFKB	0.29472739420067456	0.9357123156517654	0.4444444444444444	1.0	1.0	5/23	11.06%	CCL20;PLK2;SDC4;NFKBIE;RELB	c2
3834	prerank	REACTOME_INTERFERON_GAMMA_SIGNALING	0.2151633434661985	0.9352774503330777	0.7142857142857143	1.0	1.0	17/80	11.61%	CAMK2B;HLA-G;GBP6;TRIM31;OASL;GBP5;HLA-B;TRIM29;OAS1;CD44;ICAM1;HLA-DPA1;GBP4;HLA-C;HLA-DRA;HLA-F;TRIM17	c2
3852	prerank	BIOCARTA_TNFR2_PATHWAY	0.3136556520899838	0.9334663985791156	0.5333333333333333	1.0	1.0	6/16	16.72%	TNFRSF1B;TRAF3;MAP3K1;MAP3K14;TNFAIP3;RIPK1	c2
3855	prerank	LIU_COMMON_CANCER_GENES	0.2331843324313519	0.9327917246457251	0.42857142857142855	1.0	1.0	5/59	2.80%	CCDC152;CDK13;PDE4C;SFTPB;PDF	c2
3875	prerank	PID_FOXM1_PATHWAY	0.217142246666437	0.9288495154132012	0.5	1.0	1.0	4/38	9.75%	ONECUT1;TGFA;CHEK2;CCNE1	c2
3880	prerank	BROWNE_HCMV_INFECTION_10HR_UP	0.2145992679696419	0.9283735563047207	0.8571428571428571	1.0	1.0	10/83	10.41%	CCL5;IL24;FMOD;FOSB;SLC7A5;NCF2;PPP1R13B;SULT1A2;LRRN3;PCDH9	c2
3885	prerank	MOTAMED_RESPONSE_TO_ANDROGEN_DN	0.44312076617612717	0.9279237190741754	0.5483870967741935	1.0	1.0	6/6	55.70%	ACHE;ASH1L;KLHL42;BACH2;STIM1;NT5DC1	c2
3886	prerank	REACTOME_ACTIVATED_NTRK2_SIGNALS_THROUGH_PI3K	0.4028742556441586	0.9278490643636709	0.5483870967741935	1.0	1.0	3/6	14.51%	NTRK2;BDNF;PIK3R1	c2
3896	prerank	WP_15Q112_COPY_NUMBER_VARIATION_SYNDROME	0.34682553589159504	0.9268259528620769	0.5454545454545454	1.0	1.0	9/9	65.34%	CYFIP1;NIPA1;TUBGCP2;TUBGCP5;NIPA2;TUBGCP4;TUBGCP3;FMR1;TUBGCP6	c2
3903	prerank	WENG_POR_TARGETS_LIVER_DN	0.30531116952643167	0.9261056341824623	0.47368421052631576	1.0	1.0	3/17	8.16%	VNN1;ATF5;SDC4	c2
3909	prerank	BIOCARTA_RAB_PATHWAY	0.3554384309001358	0.9257660268764817	0.4642857142857143	1.0	1.0	2/13	5.83%	ACTA1;RAB6C	c2
3930	prerank	MYLLYKANGAS_AMPLIFICATION_HOT_SPOT_23	0.32702796567190057	0.9235380921807403	0.5	1.0	1.0	8/19	21.65%	POU2AF1;MAML2;BIRC3;ARHGEF12;PCSK7;CCND1;PICALM;KMT2A	c2
3936	prerank	BIOCARTA_CLASSIC_PATHWAY	0.4042817518408055	0.9225608066457536	0.5555555555555556	1.0	1.0	2/8	6.04%	C3;C2	c2
3944	prerank	ABBUD_LIF_SIGNALING_2_UP	0.3119961196868769	0.9218622377678127	0.5769230769230769	1.0	1.0	4/13	15.17%	COL11A1;DIO2;PPP2R2B;ATP1B1	c2
3963	prerank	SHIN_B_CELL_LYMPHOMA_CLUSTER_2	0.27204710876321947	0.9194600333622872	0.5294117647058824	1.0	1.0	5/28	9.40%	POU2AF1;PRDM1;FOSB;SOCS2;TRAF3	c2
3968	prerank	GNATENKO_PLATELET_SIGNATURE	0.2633812715843102	0.9185922083841215	0.6470588235294118	1.0	1.0	2/33	2.97%	CCL5;SPARC	c2
3982	prerank	MCBRYAN_TERMINAL_END_BUD_DN	0.36908778289364075	0.9165307649218302	0.575	1.0	1.0	2/6	10.11%	NRIP1;ETS1	c2
3989	prerank	REACTOME_MRNA_EDITING_C_TO_U_CONVERSION	0.3711390861480739	0.915584527856004	0.6153846153846154	1.0	1.0	4/8	7.37%	APOBEC1;A1CF;APOBEC2;APOBEC3H	c2
4007	prerank	LU_TUMOR_ANGIOGENESIS_UP	0.29460718394389196	0.9136813097659838	0.5263157894736842	1.0	1.0	4/25	3.49%	TNFAIP6;VCAN;EDN1;STC1	c2
4021	prerank	REACTOME_EGFR_INTERACTS_WITH_PHOSPHOLIPASE_C_GAMMA	0.4318667572946897	0.9119569172625132	0.5454545454545454	1.0	1.0	5/9	17.80%	HBEGF;TGFA;EREG;EPGN;EGF	c2
4022	prerank	WANG_METASTASIS_OF_BREAST_CANCER	0.3508998671523901	0.9118844017236449	0.53125	1.0	1.0	2/11	4.11%	COL2A1;ACOT11	c2
4029	prerank	REACTOME_ORGANIC_CATION_TRANSPORT	0.3973738891071203	0.9115508119202086	0.5454545454545454	1.0	1.0	3/9	7.65%	SLC22A4;SLC22A1;SLC22A15	c2
4034	prerank	TERAO_AOX4_TARGETS_SKIN_DN	0.3040030803157111	0.9112468112020804	0.6521739130434783	1.0	1.0	3/17	8.60%	RGS18;DDIT4L;KLHL13	c2
4044	prerank	MAINA_HYPOXIA_VHL_TARGETS_UP	0.4567623424589403	0.9104077072298964	0.5172413793103449	1.0	1.0	1/6	2.50%	SERPINE1	c2
4050	prerank	CAFFAREL_RESPONSE_TO_THC_8HR_5_DN	0.33438467379241876	0.9088564795283265	0.48484848484848486	1.0	1.0	9/9	66.58%	HSPA2;PABPC4;HSPA1L;HSPH1;HSPA8;RRM2;SRSF3;RDH11;SRSF7	c2
4058	prerank	HOUSTIS_ROS	0.23050632461609735	0.9073541958951993	0.6	1.0	1.0	5/33	8.16%	TXNIP;CYP1B1;XDH;FTL;SDC4	c2
4066	prerank	SCHWAB_TARGETS_OF_BMYB_POLYMORPHIC_VARIANTS_DN	0.3212192895468573	0.9064761812811231	0.42857142857142855	1.0	1.0	2/15	1.45%	CDK13;CAMK2B	c2
4067	prerank	COWLING_MYCN_TARGETS	0.2589345949181241	0.9064235043452739	0.6923076923076923	1.0	1.0	8/36	7.66%	IGFBP5;COL11A1;CRYAB;TAGLN;BMPER;STMN2;SAMD9L;CPXM2	c2
4068	prerank	PID_CONE_PATHWAY	0.2875949157597037	0.9063750407711284	0.5	1.0	1.0	6/20	9.59%	GUCY2F;GUCA1C;GUCY2D;PDE6H;GUCA1B;SLC24A2	c2
4069	prerank	NIKOLSKY_BREAST_CANCER_7Q21_Q22_AMPLICON	0.2221545742617514	0.9063585496184119	0.6666666666666666	1.0	1.0	10/61	9.04%	PON1;BRI3;SAMD9;GJC3;LRRD1;SAMD9L;ASB4;GNG11;FZD1;PON3	c2
4076	prerank	BAKKER_FOXO3_TARGETS_UP	0.22176262826415638	0.9059517356577612	0.6666666666666666	1.0	1.0	5/49	6.31%	CSF2RB;CTSE;ARG1;SIRPA;PINK1	c2
4078	prerank	REACTOME_FGFR2B_LIGAND_BINDING_AND_ACTIVATION	0.34234795042466626	0.9057317687363213	0.6363636363636364	1.0	1.0	4/10	11.68%	FGF10;FGF22;FGFR2;FGF2	c2
4080	prerank	BENPORATH_ES_CORE_NINE	0.389391712992896	0.9055596599766361	0.5517241379310345	1.0	1.0	2/8	9.36%	TCF7L1;NFE2L3	c2
4081	prerank	REACTOME_SHC1_EVENTS_IN_EGFR_SIGNALING	0.3036861808726411	0.9055226062568806	0.5909090909090909	1.0	1.0	5/14	13.99%	HBEGF;TGFA;EREG;HRAS;EPGN	c2
4093	prerank	DAVICIONI_PAX_FOXO1_SIGNATURE_IN_ARMS_DN	0.29817299748812215	0.9047205874656873	0.5416666666666666	1.0	1.0	4/17	6.21%	CCL2;MSTN;PLK2;TNNC2	c2
4108	prerank	NIKOLSKY_BREAST_CANCER_19Q13.1_AMPLICON	0.2894967560932843	0.9034552451649389	0.7058823529411765	1.0	1.0	21/21	71.09%	ZNF793;ZFP30;ZNF461;ZNF420;ZNF570;ZNF567;ZNF382;ZNF345;ZNF585A;ZNF529;ZNF571;ZNF790;ZNF569;ZNF568;ZNF383;ZNF829;ZNF527;ZNF260;ZNF540;ZNF781;ZNF585B	c2
4111	prerank	NAM_FXYD5_TARGETS_DN	0.2880371183603715	0.9029195393200438	0.52	1.0	1.0	1/18	0.62%	CCL2	c2
4115	prerank	YAGI_AML_SURVIVAL	0.20715621325845004	0.9025946404179218	0.8333333333333334	1.0	1.0	10/115	6.79%	COL3A1;TNFRSF17;PRLR;CD14;AZU1;TLL1;CEBPE;BST1;HNF4A;SLC22A4	c2
4118	prerank	BIOCARTA_CCR5_PATHWAY	0.2867495488740637	0.902304770774777	0.5483870967741935	1.0	1.0	1/13	0.62%	CCL2	c2
4135	prerank	PID_LPA4_PATHWAY	0.3233926460807825	0.9002999458853187	0.5714285714285714	1.0	1.0	5/13	14.83%	ADCY4;LPAR4;PRKCE;ADCY9;ADCY3	c2
4138	prerank	WP_DRAVET_SYNDROME	0.2592609069978633	0.8998167397284087	0.5	1.0	1.0	9/23	18.33%	SCN2B;SCN3A;SCN4B;PRR5;SCN1A;STXBP1;RICTOR;MAPKAP1;PCDH19	c2
4144	prerank	CHIBA_RESPONSE_TO_TSA	0.26967906600230673	0.8992529068488524	0.7857142857142857	1.0	1.0	8/35	14.36%	DHRS2;ID2;SDC4;TGM2;CDKN1A;NEAT1;ATP6AP2;IFITM3	c2
4151	prerank	REACTOME_NICOTINAMIDE_SALVAGING	0.34201212346252485	0.8985983960645887	0.5294117647058824	1.0	1.0	3/14	5.46%	SLC22A13;SLC5A8;PTGIS	c2
4153	prerank	REACTOME_PHOSPHOLIPASE_C_MEDIATED_CASCADE_FGFR2	0.3029245505162453	0.8981218516269124	0.6	1.0	1.0	5/16	11.68%	FGF10;FGF17;FGF22;FGFR2;FGF2	c2
4160	prerank	WP_CALORIC_RESTRICTION_AND_AGING	0.3745254920282661	0.896851195694234	0.5483870967741935	1.0	1.0	7/7	62.56%	SIRT1;TP53;PPARGC1A;PRKAB2;MTOR;IGF1;AKT1	c2
4162	prerank	REACTOME_ACTIVATION_OF_PUMA_AND_TRANSLOCATION_TO_MITOCHONDRIA	0.35242583056711196	0.896775277835006	0.53125	1.0	1.0	3/9	14.16%	TP63;PPP1R13B;E2F1	c2
4168	prerank	REACTOME_RUNX2_REGULATES_GENES_INVOLVED_IN_CELL_MIGRATION	0.3698750146010979	0.8962276975995933	0.6	1.0	1.0	8/8	63.03%	MMP13;ITGA5;CBFB;AKT3;RUNX2;ITGBL1;AKT1;AKT2	c2
4175	prerank	DANG_MYC_TARGETS_DN	0.25144933919411083	0.8956438616064312	0.6666666666666666	1.0	1.0	4/29	6.46%	CEBPA;SERPINE1;PDGFB;NDRG1	c2
4183	prerank	WP_HIPPOYAP_SIGNALING_PATHWAY	0.2844938762579332	0.8949815615102532	0.6875	1.0	1.0	4/22	11.40%	CXCL10;NDRG1;LATS2;RASSF1	c2
4184	prerank	REACTOME_DEFECTIVE_FACTOR_VIII_CAUSES_HEMOPHILIA_A	0.41181966830179867	0.8947926391937143	0.5185185185185185	1.0	1.0	6/6	58.83%	F10;VWF;TPST1;F2;F8;TPST2	c2
4199	prerank	LOPEZ_MESOTELIOMA_SURVIVAL_TIME_DN	0.4258302814691923	0.8925898144844253	0.6	1.0	1.0	1/5	0.73%	BTG2	c2
4202	prerank	WILLIAMS_ESR2_TARGETS_DN	0.34410220012428505	0.892199472813402	0.7142857142857143	1.0	1.0	2/11	7.87%	EDN1;ADM	c2
4216	prerank	NAKAMURA_METASTASIS_MODEL_DN	0.22484809277530943	0.8901370339590311	0.7	1.0	1.0	11/40	15.36%	C3;PTPRZ1;OSBP2;CD44;IRX3;AQP3;PTHLH;SNCAIP;NTSR1;RRAGD;PLAT	c2
4220	prerank	BROWNE_HCMV_INFECTION_30MIN_UP	0.24261737315309673	0.8892155615505696	0.5714285714285714	1.0	1.0	11/39	14.32%	LCN2;COL2A1;NPIPB3;APBA2;RGS6;EGR3;COL6A2;ALB;COL6A1;FOS;CD38	c2
4225	prerank	WP_BLADDER_CANCER	0.249228424267525	0.8888356162950485	0.6470588235294118	1.0	1.0	9/39	14.51%	MMP1;UPK3A;HBEGF;HRAS;RASSF1;CDKN1A;E2F1;DAPK2;PIK3R1	c2
4227	prerank	PEPPER_CHRONIC_LYMPHOCYTIC_LEUKEMIA_DN	0.28087332148793	0.888566736107743	0.6956521739130435	1.0	1.0	7/18	19.63%	CHST8;EXT1;CCR4;CDC14A;APBB2;OR3A2;ADCY8	c2
4238	prerank	REACTOME_METALLOPROTEASE_DUBS	0.3033159885548715	0.887549259482463	0.5909090909090909	1.0	1.0	1/17	1.05%	NLRP3	c2
4241	prerank	STAMBOLSKY_RESPONSE_TO_VITAMIN_D3_DN	0.2564968844476905	0.8872513373498909	0.5416666666666666	1.0	1.0	4/22	5.18%	ATP6V0A4;NRF1;TXNIP;PIGR	c2
4243	prerank	REACTOME_MRNA_EDITING	0.345985796820298	0.8869035286714357	0.7916666666666666	1.0	1.0	4/10	7.37%	APOBEC1;A1CF;APOBEC2;APOBEC3H	c2
4251	prerank	STARK_BRAIN_22Q11_DELETION	0.33936738297128055	0.8852997747779973	0.6538461538461539	1.0	1.0	2/10	6.92%	FJX1;BSN	c2
4255	prerank	REACTOME_ALTERNATIVE_COMPLEMENT_ACTIVATION	0.40248448480920673	0.8846933939281381	0.5517241379310345	1.0	1.0	2/5	10.33%	C3;CFP	c2
4261	prerank	LEE_SP4_THYMOCYTE	0.30259643955526866	0.8835164837926337	0.7096774193548387	1.0	1.0	5/15	10.04%	RSAD2;IFI44L;TPRG1;CTSL;EGR3	c2
4265	prerank	REACTOME_SYNTHESIS_OF_LEUKOTRIENES_LT_AND_EOXINS_EX	0.31400790665938927	0.8829653760089704	0.7083333333333334	1.0	1.0	3/15	4.48%	DPEP1;DPEP2;ALOX5	c2
4272	prerank	BYSTROEM_CORRELATED_WITH_IL5_DN	0.2266191724502224	0.8819968247494834	0.6666666666666666	1.0	1.0	2/58	0.65%	CYBB;CEACAM1	c2
4282	prerank	AMIT_SERUM_RESPONSE_120_MCF10A	0.21438015021880727	0.8802418419411939	0.7333333333333333	1.0	1.0	5/63	3.40%	CXCL10;DAPP1;EDN1;DUSP10;ID2	c2
4295	prerank	REACTOME_BIOTIN_TRANSPORT_AND_METABOLISM	0.2787546001518781	0.8790747935443514	0.6363636363636364	1.0	1.0	11/11	72.14%	SLC5A6;HLCS;PCCA;PDZD11;PC;MCCC2;BTD;PCCB;MCCC1;ACACA;ACACB	c2
4309	prerank	BIOCARTA_G2_PATHWAY	0.26347480416228236	0.8777478062095749	0.6086956521739131	1.0	1.0	24/24	73.69%	CHEK2;CDKN1A;GADD45A;CDC34;CDC25A;MYT1;CHEK1;CDC25C;CDK1;CCNB1;WEE1;TP53;CDKN2D;YWHAH;ATR;ATM;CDC25B;YWHAQ;BRCA1;PRKDC;EP300;PLK1;MDM2;RPS6KA1	c2
4312	prerank	REACTOME_DETOXIFICATION_OF_REACTIVE_OXYGEN_SPECIES	0.2549026161694286	0.8773862108345771	0.5555555555555556	1.0	1.0	1/33	0.04%	CYBB	c2
4314	prerank	FINETTI_BREAST_CANCER_KINOME_RED	0.3107981769311672	0.8771435543434015	0.6521739130434783	1.0	1.0	16/16	68.95%	SRPK1;BUB1;TTK;CHEK1;MELK;CDK1;BUB1B;MASTL;VRK1;PLK4;AURKB;AURKA;PBK;CDC7;NEK2;PLK1	c2
4319	prerank	WP_MAMMARY_GLAND_DEVELOPMENT_PATHWAY_PUBERTY_STAGE_2_OF_4	0.27756388743441146	0.8768669819041617	0.7777777777777778	1.0	1.0	2/13	7.55%	NRIP1;FOSL1	c2
4344	prerank	SILIGAN_TARGETS_OF_EWS_FLI1_FUSION_DN	0.27657336527785903	0.8732664970845018	0.6296296296296297	1.0	1.0	17/17	72.37%	SLC2A5;DLG2;SSR3;CDC14B;TBL1X;CDK14;ASIC2;LRBA;PCCA;ASNS;RFC1;STYXL1;GTF2E2;CLASP2;POT1;NOP56;IDH3B	c2
4357	prerank	MARIADASON_RESPONSE_TO_BUTYRATE_CURCUMIN_SULINDAC_TSA_8	0.34863149616533606	0.8718873378312144	0.631578947368421	1.0	1.0	1/9	3.27%	A1CF	c2
4376	prerank	XU_HGF_SIGNALING_NOT_VIA_AKT1_48HR_UP	0.2614831827845954	0.8698420528477223	0.6428571428571429	1.0	1.0	11/31	17.16%	MMP1;CCL20;STC1;CD44;ISG20;GRK5;PLAU;HMOX1;ITPR3;UAP1;HPCAL1	c2
4378	prerank	REACTOME_MET_ACTIVATES_RAS_SIGNALING	0.3270338633830985	0.8697987261257772	0.6785714285714286	1.0	1.0	2/10	11.27%	MUC20;HRAS	c2
4382	prerank	REACTOME_TRAF6_MEDIATED_INDUCTION_OF_TAK1_COMPLEX_WITHIN_TLR4_COMPLEX	0.2862818415517643	0.8696668856385145	0.6666666666666666	1.0	1.0	14/14	71.40%	CD14;LY96;IRAK2;UBC;SARM1;TRAF6;TAB3;TAB2;RPS27A;TICAM1;UBA52;TAB1;MAP3K7;UBB	c2
4384	prerank	WU_HBX_TARGETS_1_UP	0.3378759335848329	0.8694222588145488	0.625	1.0	1.0	1/14	0.53%	MMP1	c2
4387	prerank	KORKOLA_EMBRYONAL_CARCINOMA	0.36363329385915377	0.8688790980809017	0.6206896551724138	1.0	1.0	3/8	6.50%	NLRP7;HERC5;POU5F1	c2
4390	prerank	BIOCARTA_IFNG_PATHWAY	0.423824817518248	0.8685750239512701	0.5476190476190477	1.0	1.0	5/5	57.63%	IFNGR2;JAK1;STAT1;IFNGR1;JAK2	c2
4391	prerank	WP_NICOTINE_EFFECT_ON_DOPAMINERGIC_NEURONS	0.2992291702454353	0.8684831018410444	0.6956521739130435	1.0	1.0	3/15	4.62%	KCNK3;KCNK9;TH	c2
4399	prerank	PID_IGF1_PATHWAY	0.26055432113203114	0.8678646423731893	0.6470588235294118	1.0	1.0	28/28	73.99%	IRS2;GRB10;HRAS;PRKD1;PIK3R1;PRKCZ;BCAR1;SOS1;PTPN1;CRK;PXN;PDPK1;IRS1;RAF1;BAD;RPS6KB1;PRKCD;NCK2;IGF1R;CRKL;AKT1;GRB2;PTK2;YWHAE;YWHAZ;PTPN11;PIK3CA;SHC1	c2
4404	prerank	AMIT_EGF_RESPONSE_40_MCF10A	0.3174008262497926	0.8672076123547257	0.7083333333333334	1.0	1.0	5/16	15.48%	DUSP5;ADM;EGR3;FOS;UNC93B1	c2
4409	prerank	DEBIASI_APOPTOSIS_BY_REOVIRUS_INFECTION_UP	0.15417091031506822	0.866714919313374	1.0	1.0	1.0	13/262	4.48%	CCL5;CXCL10;CXCL11;LINC00222;DHRS2;NRIP1;ISG15;IFIT3;ZC3HAV1;OASL;PPP1R15A;DUSP8;IFI44	c2
4413	prerank	WATANABE_RECTAL_CANCER_RADIOTHERAPY_RESPONSIVE_DN	0.17209524240932833	0.8659901164910796	1.0	1.0	1.0	3/86	1.03%	COL3A1;POU2AF1;FXYD3	c2
4419	prerank	KIM_PTEN_TARGETS_DN	0.4344525547445256	0.8653128279974529	0.6206896551724138	1.0	1.0	5/5	56.57%	RBM4;MGA;ZNF574;RIT2;PTEN	c2
4421	prerank	PODAR_RESPONSE_TO_ADAPHOSTIN_UP	0.17990708684202042	0.8651662792798686	1.0	1.0	1.0	20/129	11.78%	MFAP4;AKR1C1;ID2;PPP1R15A;PLEK;SLC7A11;AKR1C3;HSPA6;DUSP5;CD44;NCF2;SLC3A2;YPEL5;ISG20;BACH1;PALLD;DGKG;FNDC3A;IER5;CYTIP	c2
4429	prerank	ASTON_MAJOR_DEPRESSIVE_DISORDER_UP	0.2216308698019993	0.8643251817298803	0.6666666666666666	1.0	1.0	5/38	8.62%	ZNF423;PLAGL1;SAMD4A;MN1;GSTM3	c2
4432	prerank	REACTOME_NEUROTRANSMITTER_CLEARANCE	0.34568151034434286	0.8628578172315454	0.7142857142857143	1.0	1.0	4/10	11.93%	BCHE;SLC22A1;ACHE;SLC6A3	c2
4434	prerank	REACTOME_PROTEIN_PROTEIN_INTERACTIONS_AT_SYNAPSES	0.21573388272703112	0.8624392132446449	0.6666666666666666	1.0	1.0	13/82	7.48%	EPB41L3;APBA1;LRRTM2;IL1RAPL1;LRRC4B;LRRTM3;APBA2;SLITRK3;NLGN3;GRIA1;BEGAIN;SYT10;DLGAP2	c2
4441	prerank	WP_HFE_EFFECT_ON_HEPCIDIN_PRODUCTION	0.4104254252759285	0.861831623097557	0.575	1.0	1.0	2/6	5.43%	HAMP;TMPRSS6	c2
4446	prerank	WP_SOMATROPH_AXIS_GH_AND_ITS_RELATIONSHIP_TO_DIETARY_RESTRICTION_AND_AGING	0.37450362064938103	0.8612661909127132	0.6206896551724138	1.0	1.0	6/6	62.56%	FOXO1;SIRT1;PTEN;MTOR;IGF1R;AKT1	c2
4447	prerank	REACTOME_ANTIGEN_PRESENTATION_FOLDING_ASSEMBLY_AND_PEPTIDE_LOADING_OF_CLASS_I_MHC	0.2501403911844877	0.8612294315787045	0.7368421052631579	1.0	1.0	9/29	17.28%	HLA-G;HLA-B;HLA-C;HLA-F;TAP1;HLA-A;HLA-E;B2M;SEC24D	c2
167	prerank	SIRNA_EIF4GI_UP	0.19470789273562392	0.8592331407976257	0.8333333333333334	1.0	1.0	6/87	4.50%	SLCO1A2;BTG2;FXYD3;TXNIP;ASS1;HLA-B	c6
4472	prerank	WP_HYPOTHESIZED_PATHWAYS_IN_PATHOGENESIS_OF_CARDIOVASCULAR_DISEASE	0.2853414857727389	0.8579259633870875	0.7272727272727273	1.0	1.0	3/21	6.29%	SERPINE1;ANGPT2;TGFBR3	c2
4483	prerank	REACTOME_SIGNALING_BY_HIPPO	0.2606078316773818	0.8566961106945695	0.75	1.0	1.0	20/20	73.97%	LATS2;AMOTL2;YAP1;MOB1A;AMOTL1;WWC1;TJP1;STK4;CASP3;LATS1;SAV1;NPHP4;MOB1B;STK3;YWHAB;DVL2;AMOT;YWHAE;TJP2;WWTR1	c2
4488	prerank	REACTOME_UREA_CYCLE	0.3651956258999935	0.8563835165770527	0.56	1.0	1.0	2/7	5.37%	ASS1;ARG1	c2
4492	prerank	ROZANOV_MMP14_CORRELATED	0.3206054918085243	0.8556115038029826	0.7	1.0	1.0	2/11	9.15%	SLCO2A1;NR3C1	c2
4504	prerank	DACOSTA_LOW_DOSE_UV_RESPONSE_VIA_ERCC3_XPCS_DN	0.3664114387900046	0.8541432346710287	0.7352941176470589	1.0	1.0	2/9	7.06%	SERPINE1;DUSP5	c2
4510	prerank	SCIAN_INVERSED_TARGETS_OF_TP53_AND_TP73_UP	0.3179248999380562	0.8538302875478326	0.6896551724137931	1.0	1.0	3/9	10.86%	FTL;ASB4;RHCE	c2
4512	prerank	REACTOME_TRANSCRIPTIONAL_REGULATION_BY_MECP2	0.22436168871398493	0.8535358744830873	0.75	1.0	1.0	3/57	1.55%	CRH;CAMK2B;GAD2	c2
4519	prerank	BIOCARTA_SKP2E2F_PATHWAY	0.3243969394311081	0.8530748577997235	0.6129032258064516	1.0	1.0	9/9	67.58%	CCNE1;E2F1;CUL1;CDC34;SKP2;SKP1;RB1;CDK2;TFDP1	c2
4527	prerank	WP_LEUKOTRIENE_METABOLIC_PATHWAY	0.3290649081143513	0.8517666967324385	0.6521739130434783	1.0	1.0	3/12	4.48%	DPEP1;DPEP2;ALOX5	c2
4529	prerank	MIZUKAMI_HYPOXIA_UP	0.31248429628264623	0.8516835312972257	0.56	1.0	1.0	3/9	11.68%	TGFA;ADM;FGF2	c2
4540	prerank	WP_EFFECTS_OF_NITRIC_OXIDE	0.3686835736549613	0.8498736604911724	0.6551724137931034	1.0	1.0	2/8	5.62%	XDH;NOS3	c2
4551	prerank	REACTOME_TRAF6_MEDIATED_NF_KB_ACTIVATION	0.2862125959674392	0.8486588307358023	0.6956521739130435	1.0	1.0	2/24	2.48%	DDX58;IFIH1	c2
4552	prerank	REACTOME_SIGNALING_BY_FLT3_FUSION_PROTEINS	0.2648588627198877	0.8486260445629739	0.6	1.0	1.0	19/19	73.54%	HRAS;NOX4;CDKN1A;PIK3R1;SOS1;GAB2;MYO18A;SPTBN1;STAT5A;NRAS;ZMYM2;GRB2;GOLGB1;ETV6;STAT5B;TRIP11;PIM1;PIK3CA;KRAS	c2
4562	prerank	BIOCARTA_SAM68_PATHWAY	0.37558822039517126	0.8471527833033554	0.6153846153846154	1.0	1.0	2/6	14.64%	HRAS;RASA1	c2
4572	prerank	BIOCARTA_FBW7_PATHWAY	0.32439693943110803	0.846540488510987	0.65625	1.0	1.0	9/9	67.58%	CCNE1;E2F1;CUL1;CDC34;FBXW7;SKP1;RB1;CDK2;TFDP1	c2
4587	prerank	KEGG_GLYCOSAMINOGLYCAN_DEGRADATION	0.2794153933066116	0.8443117513317175	0.7142857142857143	1.0	1.0	2/18	4.85%	HS3ST3A1;HYAL4	c2
4588	prerank	REACTOME_NUCLEOTIDE_BIOSYNTHESIS	0.293316976282276	0.844243418166549	0.6896551724137931	1.0	1.0	12/12	70.69%	CAD;IMPDH1;PPAT;GMPS;DHODH;GART;UMPS;ATIC;PAICS;IMPDH2;PFAS;ADSL	c2
4591	prerank	PID_TOLL_ENDOGENOUS_PATHWAY	0.2843945395754358	0.8436898252422255	0.6470588235294118	1.0	1.0	2/19	3.12%	VCAN;CD14	c2
4606	prerank	REACTOME_N_GLYCAN_ANTENNAE_ELONGATION_IN_THE_MEDIAL_TRANS_GOLGI	0.2520703841253142	0.8422318826208113	0.7222222222222222	1.0	1.0	6/23	10.78%	MGAT3;CHST8;MGAT4C;FUCA1;B4GALT5;ST8SIA6	c2
4607	prerank	WP_TOLLLIKE_RECEPTOR_SIGNALING_RELATED_TO_MYD88	0.2609515013588529	0.8420797552940593	0.7222222222222222	1.0	1.0	5/28	12.51%	TLR8;TLR7;TRAF3;RELB;TLR6	c2
4616	prerank	HASINA_NOL7_TARGETS_DN	0.3196977673958751	0.8407652040034864	0.7727272727272727	1.0	1.0	1/12	0.51%	EML1	c2
4621	prerank	REACTOME_INTERFERON_SIGNALING	0.18024990489270132	0.8402839746577114	0.75	1.0	1.0	28/164	11.61%	CAMK2B;HLA-G;DDX58;GBP6;RSAD2;ISG15;IFIT3;TRIM31;OASL;IFIT2;GBP5;HLA-B;TRIM29;HERC5;OAS1;CD44;IFIT1;ICAM1;HLA-DPA1;GBP4;ISG20;NEDD4;HLA-C;FLNB;HLA-DRA;HLA-F;USP18;TRIM17	c2
4623	prerank	REACTOME_DCC_MEDIATED_ATTRACTIVE_SIGNALING	0.2989600373919139	0.8401220967389234	0.6086956521739131	1.0	1.0	14/14	70.13%	TRIO;ABLIM2;NTN1;ABLIM3;RAC1;DOCK1;ABLIM1;NCK1;WASL;CDC42;DCC;SRC;FYN;PTK2	c2
4628	prerank	NIKOLSKY_BREAST_CANCER_17P11_AMPLICON	0.31770934165241865	0.8394929915203082	0.6111111111111112	1.0	1.0	1/10	0.17%	MFAP4	c2
4632	prerank	REACTOME_GLYOXYLATE_METABOLISM_AND_GLYCINE_DEGRADATION	0.23916963504847233	0.8391580329065348	0.7222222222222222	1.0	1.0	3/27	3.96%	DAO;GLDC;AGXT2	c2
4633	prerank	SIMBULAN_PARP1_TARGETS_DN	0.29805151916148775	0.8390106105251117	0.6785714285714286	1.0	1.0	1/14	1.42%	IGFBP5	c2
4634	prerank	ROVERSI_GLIOMA_LOH_REGIONS	0.21392955621693716	0.8388858949446832	0.6666666666666666	1.0	1.0	4/40	4.24%	PTTG2;GSG1;PDPN;IL5RA	c2
4637	prerank	REACTOME_PKMTS_METHYLATE_HISTONE_LYSINES	0.24773272482593184	0.8387981600218241	0.7368421052631579	1.0	1.0	39/39	75.28%	PRDM9;WDR5;EHMT1;RELA;ASH1L;KMT2A;NFKB2;NFKB1;SETD6;SETD7;SUV39H1;SMYD3;KMT2C;EZH2;SMYD2;SETD2;KMT2B;SUV39H2;ASH2L;SETD3;RBBP5;AEBP2;ATF7IP;NSD1;RBBP7;DOT1L;SUZ12;KMT2E;DPY30;EED;PRDM16;SETDB1;RBBP4;EHMT2;MECOM;SETD1B;SETDB2;KMT2D;SETD1A	c2
4639	prerank	REACTOME_CYTOSOLIC_IRON_SULFUR_CLUSTER_ASSEMBLY	0.33681827435474976	0.8387349585274065	0.6666666666666666	1.0	1.0	1/11	1.39%	RTEL1	c2
4653	prerank	STAMBOLSKY_TARGETS_OF_MUTATED_TP53_UP	0.266293213866854	0.837684958192576	0.7857142857142857	1.0	1.0	8/41	13.16%	CDK13;NPIPB3;STC1;SATL1;DIO2;EGR3;EMILIN3;MALAT1	c2
4655	prerank	HOFMANN_MYELODYSPLASTIC_SYNDROM_RISK_DN	0.2890319239441762	0.8375619626893785	0.7	1.0	1.0	3/17	5.92%	UPK3A;DLEC1;TP63	c2
4668	prerank	PID_RAC1_PATHWAY	0.21444353691574275	0.835523433518942	0.875	1.0	1.0	1/53	0.04%	CYBB	c2
4670	prerank	REACTOME_NEF_MEDIATED_DOWNREGULATION_OF_MHC_CLASS_I_COMPLEX_CELL_SURFACE_EXPRESSION	0.32218895913083323	0.8352895274353563	0.6176470588235294	1.0	1.0	4/10	16.43%	AP1S2;PACS1;HLA-A;B2M	c2
4672	prerank	REACTOME_ACROSOME_REACTION_AND_SPERM_OOCYTE_MEMBRANE_BINDING	0.4059187311805095	0.835128458884957	0.7333333333333333	1.0	1.0	2/5	10.97%	IZUMO1;IZUMO4	c2
4675	prerank	ZHANG_ADIPOGENESIS_BY_BMP7	0.284879644776817	0.8348212443232376	0.75	1.0	1.0	14/14	71.54%	GRB10;HRAS;PIK3R1;MAP3K5;PIK3C2A;IRS1;SH2B2;SGK1;AKT1;GRB2;AKT2;MAPK3;GRB14;MYO1C	c2
4686	prerank	REACTOME_REGULATION_OF_PYRUVATE_DEHYDROGENASE_PDH_COMPLEX	0.31942740286298577	0.8335996003631151	0.7368421052631579	1.0	1.0	15/15	68.09%	RXRA;PPARD;PDK3;PDHX;PDPR;PDHA1;PDK2;DLD;PDK4;PDP1;DLAT;PDK1;PDP2;PDHB;GSTZ1	c2
4690	prerank	ZHAN_V2_LATE_DIFFERENTIATION_GENES	0.22214185068264086	0.8327432938645498	0.8461538461538461	1.0	1.0	8/42	12.88%	RGS16;SLC2A5;CTSS;NR3C1;SC5D;BIK;FBP1;ATP1B3	c2
4691	prerank	REACTOME_CHONDROITIN_SULFATE_BIOSYNTHESIS	0.2797147801603859	0.8327215883517431	0.5909090909090909	1.0	1.0	7/17	13.77%	VCAN;BCAN;CHPF2;CHPF;CHST13;CHST7;CHST3	c2
4696	prerank	PID_MYC_REPRESS_PATHWAY	0.21005624151375063	0.8321718785270444	0.8235294117647058	1.0	1.0	3/58	3.40%	CCL5;CEBPA;ID2	c2
4699	prerank	BIOCARTA_IGF1MTOR_PATHWAY	0.2707030565133539	0.8308446098240451	0.75	1.0	1.0	19/19	72.96%	EIF2S3;PIK3R1;PDPK1;GSK3B;EIF2S1;EIF4EBP1;EIF4E;PDK2;RPS6KB1;PPP2CA;EIF2S2;PTEN;MTOR;IGF1R;IGF1;AKT1;EIF2B5;INPPL1;PIK3CA	c2
4703	prerank	NAGASHIMA_NRG1_SIGNALING_DN	0.23341381183030058	0.8304801625603099	0.8888888888888888	1.0	1.0	7/48	7.60%	MPZL2;ARL14;ID2;FUT9;TCHH;CD44;SOCS2	c2
4708	prerank	REACTOME_HEME_DEGRADATION	0.3448710405561335	0.8298197467831196	0.7083333333333334	1.0	1.0	1/10	0.65%	SLCO2B1	c2
4714	prerank	PID_RETINOIC_ACID_PATHWAY	0.23768335921024142	0.8289923129174608	0.6875	1.0	1.0	2/28	1.59%	RXRG;NRIP1	c2
4715	prerank	TANG_SENESCENCE_TP53_TARGETS_UP	0.2388340010921869	0.828879908922215	0.7619047619047619	1.0	1.0	5/28	7.61%	A2M;WFDC1;HSD17B2;GABBR2;SIM2	c2
4719	prerank	BIOCARTA_DICER_PATHWAY	0.41027737226277367	0.8277639859700718	0.7272727272727273	1.0	1.0	5/5	58.98%	DICER1;AGO2;AGO3;AGO4;AGO1	c2
4732	prerank	ITO_PTTG1_TARGETS_UP	0.30547327939912033	0.8252255845589643	0.76	1.0	1.0	3/10	15.08%	AKR1C3;CALU;ALCAM	c2
4738	prerank	REACTOME_SYNTHESIS_OF_PG	0.34165145791349644	0.8247767735441057	0.5806451612903226	1.0	1.0	2/8	6.47%	PLD4;PLD6	c2
4750	prerank	REACTOME_N_GLYCAN_TRIMMING_AND_ELONGATION_IN_THE_CIS_GOLGI	0.397765866914841	0.8229847595746153	0.6666666666666666	1.0	1.0	1/5	3.83%	MAN1C1	c2
4769	prerank	WP_FOLATEALCOHOL_AND_CANCER_PATHWAY_HYPOTHESES	0.3544993205953608	0.8203316548048283	0.7586206896551724	1.0	1.0	3/8	11.04%	ALDH1L1;ALDH1A1;CYP2E1	c2
4778	prerank	XU_HGF_TARGETS_REPRESSED_BY_AKT1_UP	0.34261515136072984	0.8187884153827603	0.7142857142857143	1.0	1.0	2/10	4.47%	CCL2;PAX8	c2
4787	prerank	HEDENFALK_BREAST_CANCER_BRACX_UP	0.26764483077311163	0.8169854982792227	0.6666666666666666	1.0	1.0	4/18	11.48%	CYP1A1;KDM6A;CHPF;COL6A2	c2
4800	prerank	WP_PHYSICOCHEMICAL_FEATURES_AND_TOXICITYASSOCIATED_PATHWAYS	0.2058612529741798	0.8152040087467713	0.9230769230769231	1.0	1.0	5/60	6.82%	WNT16;FZD4;ACTA1;GRIA1;TGFA	c2
4801	prerank	CAFFAREL_RESPONSE_TO_THC_8HR_5_UP	0.27837897739096756	0.8151014635230759	0.6923076923076923	1.0	1.0	3/14	13.86%	ID2;CTSL;NEAT1	c2
4803	prerank	CHIN_BREAST_CANCER_COPY_NUMBER_DN	0.3130038555906063	0.8149750615932452	0.7741935483870968	1.0	1.0	12/12	68.72%	CDH13;HRAS;PRKCZ;CDKN1C;ANKRD11;TOP3A;FANCA;CDH1;PDIA3;CTSB;LLGL1;CDK11B	c2
4816	prerank	SCIAN_CELL_CYCLE_TARGETS_OF_TP53_AND_TP73_UP	0.3521200794299732	0.8132505314640674	0.7096774193548387	1.0	1.0	8/8	64.80%	HRAS;CDKN1A;JAG2;TP53;GAS2L1;LTBP2;SFN;NEDD9	c2
4817	prerank	DAZARD_UV_RESPONSE_CLUSTER_G2	0.24794289928980814	0.813093976528511	0.6086956521739131	1.0	1.0	4/22	11.33%	CCL20;LY6E;CITED2;HLA-F	c2
4819	prerank	KANNAN_TP53_TARGETS_DN	0.24481204447249477	0.8130476001372213	0.6666666666666666	1.0	1.0	8/21	15.09%	APBA2;CXADR;CCNE1;FOSL2;ARL4A;SORL1;G0S2;BIRC3	c2
4821	prerank	REACTOME_ABC_TRANSPORTERS_IN_LIPID_HOMEOSTASIS	0.2778349204223216	0.8129176027165765	0.7307692307692307	1.0	1.0	2/18	3.20%	ABCA6;ABCG5	c2
4827	prerank	NIKOLSKY_BREAST_CANCER_1Q21_AMPLICON	0.2132671393686053	0.8122263385787107	0.8181818181818182	1.0	1.0	3/33	3.01%	THEM5;RORC;MUC1	c2
4835	prerank	REACTOME_REGULATION_OF_LOCALIZATION_OF_FOXO_TRANSCRIPTION_FACTORS	0.2932585582427854	0.8111588901499523	0.6666666666666666	1.0	1.0	12/12	70.69%	FOXO1;FOXO3;FOXO4;AKT3;YWHAG;YWHAB;YWHAQ;AKT1;SFN;AKT2;FOXO6;YWHAZ	c2
4838	prerank	BIOCARTA_IFNA_PATHWAY	0.3626861313868613	0.810965790971566	0.7105263157894737	1.0	1.0	5/5	63.74%	STAT2;IRF9;JAK1;STAT1;TYK2	c2
4846	prerank	RAFFEL_VEGFA_TARGETS_UP	0.3082232860310078	0.8098670617320382	0.72	1.0	1.0	4/9	14.08%	SOX11;WT1;CITED2;PBX1	c2
4849	prerank	PODAR_RESPONSE_TO_ADAPHOSTIN_DN	0.2730864341175582	0.809597014380736	0.782608695652174	1.0	1.0	1/17	0.15%	CXCL10	c2
4850	prerank	REACTOME_CLEC7A_INFLAMMASOME_PATHWAY	0.370190105141166	0.8094777651989629	0.6666666666666666	1.0	1.0	1/6	5.45%	IL1B	c2
4857	prerank	REACTOME_P38MAPK_EVENTS	0.2647660220833089	0.8088730018632565	0.7391304347826086	1.0	1.0	13/13	73.54%	HRAS;MAPK14;MAPK13;MAPK12;MAPKAPK2;RALB;MAPK11;RALA;NRAS;RALGDS;MAPKAPK3;SRC;KRAS	c2
4862	prerank	INAMURA_LUNG_CANCER_SCC_DN	0.29406810728713473	0.80785598633208	0.68	1.0	1.0	2/11	11.44%	ADAMTS8;ADARB1	c2
4871	prerank	TURJANSKI_MAPK7_TARGETS	0.34663003088666944	0.8066233661842186	0.8064516129032258	1.0	1.0	3/7	13.19%	FOSL1;ETS1;FOS	c2
4875	prerank	BIOCARTA_EXTRINSIC_PATHWAY	0.29807700488712907	0.8057037965088424	0.71875	1.0	1.0	3/9	12.53%	SERPINC1;F10;F7	c2
4879	prerank	GRAHAM_NORMAL_QUIESCENT_VS_NORMAL_DIVIDING_DN	0.1903745180145124	0.8053783495987433	0.8	1.0	1.0	8/79	9.75%	CPA3;CSF2RB;PRG2;SLC7A5;HBD;CD36;AQP3;CCNE1	c2
4884	prerank	WP_PREGNANE_X_RECEPTOR_PATHWAY	0.25477150539327087	0.8044299582654134	0.6875	1.0	1.0	9/20	18.39%	NRIP1;SULT2A1;NCOA3;FOXO1;RXRA;NCOA1;CYP4F12;SRPX2;ABCC2	c2
4885	prerank	REACTOME_CHK1_CHK2_CDS1_MEDIATED_INACTIVATION_OF_CYCLIN_B_CDK1_COMPLEX	0.29327569083367433	0.8042868255830358	0.6666666666666666	1.0	1.0	13/13	70.69%	CHEK2;CHEK1;CDC25C;CDK1;CCNB1;WEE1;YWHAG;YWHAH;YWHAB;YWHAQ;SFN;YWHAE;YWHAZ	c2
4887	prerank	REACTOME_NUCLEOTIDE_BINDING_DOMAIN_LEUCINE_RICH_REPEAT_CONTAINING_RECEPTOR_NLR_SIGNALING_PATHWAYS	0.21105978278848805	0.8041971018124606	0.8181818181818182	1.0	1.0	18/55	19.92%	NLRP3;NOD2;TXNIP;NLRC4;CASP1;CYLD;CARD9;BIRC3;HMOX1;TNFAIP3;PANX1;MAPK14;MAPK13;ITCH;CASP8;MAPK12;CASP4;IRAK2	c2
4888	prerank	KEGG_TERPENOID_BACKBONE_BIOSYNTHESIS	0.29250450154862845	0.804145435822346	0.8095238095238095	1.0	1.0	1/15	0.27%	IDI2	c2
4897	prerank	REACTOME_RHOG_GTPASE_CYCLE	0.17586968347792978	0.8023623575118404	0.75	1.0	1.0	3/70	1.34%	PREX1;IQGAP2;ARHGEF16	c2
4904	prerank	CROONQUIST_STROMAL_STIMULATION_DN	0.3926527274851069	0.8011979023822436	0.7272727272727273	1.0	1.0	8/8	60.75%	RHOBTB3;NFKB2;TRIM25;ZNF217;ANKRD17;YY1;GATM;CDC6	c2
4906	prerank	REACTOME_GROWTH_HORMONE_RECEPTOR_SIGNALING	0.28790692396136425	0.8011319144619738	0.6842105263157895	1.0	1.0	3/20	7.60%	PRLR;IRS2;SOCS2	c2
4909	prerank	WP_HYPOTHETICAL_CRANIOFACIAL_DEVELOPMENT_PATHWAY	0.3665122320542755	0.80099483020393	0.7058823529411765	1.0	1.0	2/6	7.12%	TP63;TFAP2A	c2
4922	prerank	REACTOME_RAC3_GTPASE_CYCLE	0.18350049792664105	0.7993586824909346	0.8333333333333334	1.0	1.0	10/90	9.87%	CYBB;PREX1;NOX3;SLITRK3;NCF1;NCF2;TRIO;RAPGEF1;OPHN1;ABL2	c2
4929	prerank	REACTOME_SYNTHESIS_OF_PIPS_AT_THE_ER_MEMBRANE	0.39124087591240875	0.7985724377679431	0.6	1.0	1.0	5/5	60.89%	SBF1;MTMR2;PI4KA;PI4K2B;SACM1L	c2
4933	prerank	YAGUE_PRETUMOR_DRUG_RESISTANCE_UP	0.3677318300129593	0.7980089961056768	0.71875	1.0	1.0	2/6	3.83%	HSD17B2;MAN1C1	c2
4938	prerank	SCHAVOLT_TARGETS_OF_TP53_AND_TP63	0.3142239896277826	0.7973008868260497	0.7333333333333333	1.0	1.0	4/13	12.88%	VCAN;PODXL;CASP1;CDKN1A	c2
4939	prerank	REACTOME_DEFECTIVE_CHST3_CAUSES_SEDCJD	0.3386680720102992	0.7972013313510282	0.6	1.0	1.0	3/7	13.77%	VCAN;BCAN;CHST3	c2
4947	prerank	REACTOME_SIGNALING_BY_ERYTHROPOIETIN	0.2383106636732919	0.7964416117172693	0.7916666666666666	1.0	1.0	7/25	14.51%	PLCG2;IRS2;PIK3R5;RAPGEF1;HRAS;LYN;PIK3R1	c2
4963	prerank	BAE_BRCA1_TARGETS_DN	0.20563805509416697	0.7936445037557108	0.9285714285714286	1.0	1.0	1/30	0.40%	TNFAIP6	c2
4973	prerank	BILD_CTNNB1_ONCOGENIC_SIGNATURE	0.17312164983775535	0.7920152013391198	1.0	1.0	1.0	12/75	11.29%	KRTAP2-3;VCAN;PLAGL1;DDR2;DUSP5;HIPK2;NR3C1;KAZN;LATS2;FLNB;PTHLH;NCOA3	c2
4975	prerank	BIOCARTA_NO1_PATHWAY	0.23726241054678296	0.7918835111252974	0.7727272727272727	1.0	1.0	3/24	5.62%	ACTA1;PDE3B;NOS3	c2
4976	prerank	MYLLYKANGAS_AMPLIFICATION_HOT_SPOT_22	0.3230916685673086	0.7917483309624538	0.8333333333333334	1.0	1.0	2/9	7.61%	PDGFB;MN1	c2
4982	prerank	REACTOME_GAB1_SIGNALOSOME	0.24644283234532516	0.7911408257440992	0.8260869565217391	1.0	1.0	7/17	19.04%	HBEGF;TGFA;EREG;EPGN;PIK3R1;EGF;PAG1	c2
4984	prerank	PID_A6B1_A6B4_INTEGRIN_PATHWAY	0.19538230753689353	0.7908289078953392	0.9	1.0	1.0	4/46	5.95%	RXRG;LAMA1;COL17A1;LAMA2	c2
4986	prerank	WP_FATTY_ACID_OMEGAOXIDATION	0.31932522395124857	0.7906389135483352	0.7741935483870968	1.0	1.0	5/10	12.62%	CYP1A1;ADH6;ALDH1A1;CYP2E1;ADH1B	c2
4994	prerank	WP_EICOSANOID_METABOLISM_VIA_CYTOCHROME_P450_MONOOXYGENASES_PATHWAY	0.3379676484983392	0.7897780827710972	0.8095238095238095	1.0	1.0	1/6	2.88%	CYP2C8	c2
5008	prerank	REACTOME_NR1H2_NR1H3_REGULATE_GENE_EXPRESSION_TO_LIMIT_CHOLESTEROL_UPTAKE	0.3731386861313868	0.788631962589899	0.7575757575757576	1.0	1.0	5/5	62.70%	RXRA;RXRB;NR1H2;MYLIP;NR1H3	c2
5009	prerank	PASINI_SUZ12_TARGETS_UP	0.20418768174041785	0.7885599178350838	0.8571428571428571	1.0	1.0	15/93	8.93%	ESRRB;GJB3;FMR1NB;NPL;LAMA1;ZC3HAV1;C15orf48;IMPA2;ASS1;TMEM40;PRDM14;NPHS1;PLEKHA4;KLHL13;AQP3	c2
5020	prerank	WP_RAC1PAK1P38MMP2_PATHWAY	0.18964938473314624	0.7866435690512582	1.0	1.0	1.0	4/68	3.19%	TIE1;TNIP3;DOK2;ANGPT2	c2
5029	prerank	REACTOME_EGFR_TRANSACTIVATION_BY_GASTRIN	0.3167921850612282	0.7849970850616079	0.8275862068965517	1.0	1.0	2/8	11.27%	HBEGF;HRAS	c2
5039	prerank	WP_MIRNA_REGULATION_OF_P53_PATHWAY_IN_PROSTATE_CANCER	0.24288069477630814	0.7838235364516922	0.7857142857142857	1.0	1.0	2/24	2.50%	TP53AIP1;SERPINE1	c2
5040	prerank	BIOCARTA_ACTINY_PATHWAY	0.28999750363099813	0.7835488215487979	0.7368421052631579	1.0	1.0	1/12	1.79%	ACTA1	c2
5047	prerank	SCHWAB_TARGETS_OF_BMYB_POLYMORPHIC_VARIANTS_UP	0.26435707191680785	0.782973403209633	0.7391304347826086	1.0	1.0	13/13	73.58%	CUX2;HIF3A;RXRA;CDC25A;CCND1;NFATC3;CENPF;CUL4B;RHOT2;ING1;ACVR1B;CDKN2C;MDM2	c2
5054	prerank	REACTOME_SYNTHESIS_OF_ACTIVE_UBIQUITIN_ROLES_OF_E1_AND_E2_ENZYMES	0.22583474650605223	0.7819342558555523	0.7142857142857143	1.0	1.0	29/29	77.45%	USP9X;UBE2W;UBE2H;UBA1;CDC34;UBC;UBE2Q2;UBE2K;UBE2B;UBE2Z;UBE2D2;UBE2G2;UBE2R2;RPS27A;UBA6;UBE2S;UBE2L3;UBE2C;UBE2T;UBE2G1;UBA52;UBE2E1;USP7;UBE2D1;USP5;UBE2A;UBB;UBE2E3;UCHL3	c2
5062	prerank	REACTOME_BIOSYNTHESIS_OF_MARESINS	0.3430265532383846	0.7810210040437003	0.8611111111111112	1.0	1.0	3/6	11.04%	CYP2C8;ALOX5;CYP2E1	c2
5064	prerank	BIOCARTA_FLUMAZENIL_PATHWAY	0.33854711413922667	0.7804987562895401	0.65625	1.0	1.0	3/7	12.07%	GABRA1;PRKCE;GABRA5	c2
5065	prerank	NADELLA_PRKAR1A_TARGETS_UP	0.3660359729035271	0.7803921189212757	0.76	1.0	1.0	6/6	63.41%	CDH4;TJP1;HNRNPAB;CDH1;CDH3;TRIM28	c2
5066	prerank	JI_RESPONSE_TO_FSH_DN	0.19099338683400316	0.7803172854261994	0.8823529411764706	1.0	1.0	4/50	5.63%	VCAN;SERPINE1;GPR176;MAGI2	c2
5068	prerank	THUM_MIR21_TARGETS_HEART_DISEASE_UP	0.2923632959051823	0.7797674905863773	0.75	1.0	1.0	1/15	1.13%	SVEP1	c2
5069	prerank	BIOCARTA_CDK5_PATHWAY	0.2580324804299567	0.7795642947951561	0.8181818181818182	1.0	1.0	12/12	74.21%	HRAS;DPM2;NGF;MAP2K2;MAPK1;EGR1;CDK5R1;NGFR;RAF1;MAP2K1;MAPK3;CDK5	c2
5074	prerank	WP_ANGIOGENESIS	0.20611790478246902	0.7786124546313112	0.9333333333333333	1.0	1.0	6/23	16.62%	PDGFB;NOS3;FGFR2;FGF2;TEK;MAPK14	c2
5081	prerank	PUJANA_BREAST_CANCER_WITH_BRCA1_MUTATED_DN	0.31538371685550753	0.7776453106164812	0.5151515151515151	1.0	1.0	8/8	68.48%	SSBP2;DDX39B;CD47;TBCA;ZNF330;BUB3;PAXIP1;TOP1	c2
5084	prerank	CARRILLOREIXACH_HEPATOBLASTOMA_VS_NORMAL_HYPERMETHYLATED_AND_DN	0.21816144489552763	0.7772121500467145	0.8333333333333334	1.0	1.0	3/18	9.46%	CYP1A1;EDNRB;ACSL1	c2
5092	prerank	PID_ERBB4_PATHWAY	0.199961821726307	0.7761716238803691	1.0	1.0	1.0	9/37	14.51%	PRLR;HBEGF;LRIG1;NRG3;EREG;NEDD4;NRG2;PIK3R3;PIK3R1	c2
5093	prerank	CHEOK_RESPONSE_TO_MERCAPTOPURINE_UP	0.2974062390466174	0.7761403713177288	0.8181818181818182	1.0	1.0	12/12	70.28%	CEP68;BYSL;NME6;SLC26A2;CKS2;TP53;SNX2;EIF4A1;TCEAL4;CBR4;POLG2;GABPB1	c2
5096	prerank	REACTOME_COHESIN_LOADING_ONTO_CHROMATIN	0.290929268150225	0.7758111766730018	0.8275862068965517	1.0	1.0	9/9	70.92%	STAG1;PDS5B;NIPBL;MAU2;PDS5A;SMC3;RAD21;STAG2;SMC1A	c2
5097	prerank	REACTOME_NF_KB_IS_ACTIVATED_AND_SIGNALS_SURVIVAL	0.28626511655079734	0.7750627306272719	0.8260869565217391	1.0	1.0	13/13	71.40%	NGF;RELA;UBC;NFKB1;TRAF6;NGFR;IRAK1;NFKBIA;RPS27A;SQSTM1;IKBKB;UBA52;UBB	c2
5098	prerank	REACTOME_NGF_STIMULATED_TRANSCRIPTION	0.22433532122475122	0.7750621173063625	0.8421052631578947	1.0	1.0	6/35	10.04%	ID2;FOSB;ARC;EGR4;FOSL1;EGR3	c2
5106	prerank	MAGRANGEAS_MULTIPLE_MYELOMA_IGLL_VS_IGLK_DN	0.21036941781622617	0.7744179900040952	0.8461538461538461	1.0	1.0	22/22	78.99%	LTA;CDSN;PBX1;AXL;ZNF331;HYAL1;DUSP1;ALG8;ANKS1A;GAS2L1;SAMHD1;RHOG;CKAP2;SCN1B;RPL4;RBL2;CTNNB1;PNPLA6;CD46;GAS2;PRKD2;LTBP4	c2
5111	prerank	ZIRN_TRETINOIN_RESPONSE_WT1_DN	0.3769563186171456	0.7737087876419763	0.7407407407407407	1.0	1.0	6/6	62.32%	KRBOX4;TYSND1;ECE1;TLR5;AQP1;SCAF11	c2
5117	prerank	BIOCARTA_MSP_PATHWAY	0.4021870426650266	0.7730141885774877	0.7407407407407407	1.0	1.0	2/6	5.45%	CCL2;IL1B	c2
5120	prerank	MYLLYKANGAS_AMPLIFICATION_HOT_SPOT_15	0.3161614391682729	0.7725716725447805	0.65	1.0	1.0	9/9	68.40%	FANCE;CCND3;DEK;IRF4;HSP90AB1;HMGA1;SRSF3;TFEB;PIM1	c2
5127	prerank	BIOCARTA_ALTERNATIVE_PATHWAY	0.30718348292462827	0.7719663208043025	0.7666666666666667	1.0	1.0	2/8	10.33%	C3;CFP	c2
5136	prerank	WP_TRANSCRIPTIONAL_CASCADE_REGULATING_ADIPOGENESIS	0.2708774941981801	0.7702799109330042	0.7777777777777778	1.0	1.0	2/13	5.61%	CEBPA;KLF15	c2
5151	prerank	WP_EFFECT_OF_INTESTINAL_MICROBIOME_ON_ANTICOAGULANT_RESPONSE_OF_VITAMIN_K_ANTAGONISTS	0.3346520860974729	0.7677429749832291	0.8214285714285714	1.0	1.0	3/7	11.09%	CD36;NPC1L1;VDR	c2
5154	prerank	LASTOWSKA_COAMPLIFIED_WITH_MYCN	0.2246461033031231	0.7672422011826127	0.8125	1.0	1.0	12/33	19.19%	SNTG2;TPO;YPEL5;FOSL2;ROCK2;ALK;NBAS;NOL10;HPCAL1;PLB1;ODC1;PDIA6	c2
5158	prerank	SCHLOSSER_MYC_TARGETS_AND_SERUM_RESPONSE_DN	0.19638258019199278	0.7669360157989156	1.0	1.0	1.0	46/46	80.41%	EIF1AX;ADCY3;PRNP;HDGF;URI1;ODC1;SRPK1;CUL1;BYSL;MXI1;CSE1L;HSPA9;PDIA5;MYC;PPAT;NCL;IRAK1;AMD1;RPP40;PRDX4;MRPL19;DDX21;FTSJ1;CEBPZ;RSL1D1;AKAP1;TIMM17A;LDHA;PMM2;DKC1;PAICS;BAG2;FBL;SRRM2;UTP18;SYNCRIP;RPIA;NOP14;RRS1;TFDP1;TRIM14;FABP5;PA2G4;EXOSC7;UCHL3;RAN	c2
5159	prerank	REACTOME_HSF1_DEPENDENT_TRANSACTIVATION	0.20025182374992698	0.7669294104419287	0.8888888888888888	1.0	1.0	4/35	8.68%	CAMK2B;CRYAB;HSPA6;CRYBA4	c2
5170	prerank	MACLACHLAN_BRCA1_TARGETS_DN	0.29623305385718424	0.7661168978803717	0.7894736842105263	1.0	1.0	3/14	11.23%	COL8A1;FRZB;ZYX	c2
5173	prerank	BRACHAT_RESPONSE_TO_CISPLATIN	0.2713688518261527	0.7655054479200589	0.75	1.0	1.0	6/20	13.41%	BTG2;TXNIP;EI24;CDKN1A;MALAT1;CD53	c2
5174	prerank	CHEN_HOXA5_TARGETS_6HR_UP	0.30105602698399186	0.765397542382082	0.84	1.0	1.0	1/8	7.03%	TIPARP	c2
5184	prerank	REACTOME_G2_M_DNA_REPLICATION_CHECKPOINT	0.380963503649635	0.7642769491932007	0.7647058823529411	1.0	1.0	5/5	61.91%	PKMYT1;CDK1;CCNB1;WEE1;CCNB2	c2
5188	prerank	GALLUZZI_PERMEABILIZE_MITOCHONDRIA	0.20212606218946416	0.7641029017723822	0.8666666666666667	1.0	1.0	1/38	0.14%	GZMA	c2
5192	prerank	REACTOME_ERYTHROPOIETIN_ACTIVATES_PHOSPHOINOSITIDE_3_KINASE_PI3K	0.2746049297422389	0.7638348471195228	0.8214285714285714	1.0	1.0	4/12	14.51%	IRS2;PIK3R5;LYN;PIK3R1	c2
5194	prerank	YAGI_AML_WITH_T_9_11_TRANSLOCATION	0.17522214778640618	0.763281608674949	1.0	1.0	1.0	22/113	13.42%	KIAA0408;PLCG2;GFRA1;GAPDHS;SERTAD2;SGCG;IFI44L;OAS1;SOCS2;DACH1;IMPG1;CKM;SATB1;FRMPD1;PALLD;CYP2E1;FLNB;NTRK3;PBX3;ZEB2;CYLD;ZFX	c2
5196	prerank	KYNG_DNA_DAMAGE_BY_4NQO_OR_GAMMA_RADIATION	0.2660668380462724	0.763000109745538	0.7727272727272727	1.0	1.0	14/14	73.42%	EPHA1;FGF2;SERPINE2;EGR1;EGFR;AGPAT1;DCTD;LRRFIP2;LIMS1;PPP1R12C;UBE2N;FAN1;CYP19A1;PPOX	c2
5210	prerank	REACTOME_NEGATIVE_FEEDBACK_REGULATION_OF_MAPK_PATHWAY	0.35266292922214443	0.7605405758213021	0.8055555555555556	1.0	1.0	6/6	64.75%	MAP2K2;MAPK1;BRAF;RAF1;MAP2K1;MAPK3	c2
5211	prerank	REACTOME_CAMK_IV_MEDIATED_PHOSPHORYLATION_OF_CREB	0.2959993831610226	0.7604156900127791	0.782608695652174	1.0	1.0	1/9	1.45%	CAMK2B	c2
5216	prerank	SCHMAHL_PDGF_SIGNALING	0.31073797177404516	0.7594483748914785	0.6956521739130435	1.0	1.0	3/9	10.33%	TXNIP;TIPARP;MYO1E	c2
5223	prerank	KOHOUTEK_CCNT1_TARGETS	0.19922989528243412	0.7582806556018262	0.9	1.0	1.0	11/49	13.49%	KRT14;ENPP5;CRYAB;C15orf48;PATL2;AQP3;MROH1;CXCL16;PXDC1;FAM102A;HTRA1	c2
5231	prerank	REACTOME_PYRIMIDINE_CATABOLISM	0.2786472319187796	0.757219318435726	0.7894736842105263	1.0	1.0	2/11	5.87%	AGXT2;DPYS	c2
5240	prerank	MAINA_VHL_TARGETS_UP	0.33414820602942796	0.7554377827024901	0.7567567567567568	1.0	1.0	3/9	15.97%	TAGLN;ALDH1A1;NREP	c2
5241	prerank	GAZIN_EPIGENETIC_SILENCING_BY_KRAS	0.21422594916653737	0.755425755264273	0.8571428571428571	1.0	1.0	2/25	3.26%	HDAC9;S100Z	c2
5246	prerank	REACTOME_MAPK1_ERK2_ACTIVATION	0.30199917149674493	0.7546704112213086	0.7142857142857143	1.0	1.0	1/9	4.38%	IL6R	c2
5251	prerank	SESTO_RESPONSE_TO_UV_C3	0.26015309998246944	0.754096564872611	0.8571428571428571	1.0	1.0	17/17	74.01%	IL1B;HBEGF;PMAIP1;ATF3;DUSP1;ATP6V0D1;EIF2S1;BRD2;IER3;CYCS;MAD2L1BP;MYD88;HSPA1B;RND3;SOX9;PHLDA2;TAX1BP3	c2
5254	prerank	REACTOME_ESTROGEN_DEPENDENT_NUCLEAR_EVENTS_DOWNSTREAM_OF_ESR_MEMBRANE_SIGNALING	0.22237359656057887	0.7532186011402542	0.7777777777777778	1.0	1.0	8/24	18.49%	HBEGF;TGFA;EREG;FOS;EPGN;FOXO3;EGF;ELK1	c2
5263	prerank	REACTOME_REGULATION_OF_PTEN_LOCALIZATION	0.2861982360843409	0.7520798999651366	0.7241379310344828	1.0	1.0	9/9	71.40%	NEDD4;UBC;PML;RPS27A;XIAP;UBA52;PTEN;USP7;UBB	c2
5266	prerank	HOEGERKORP_CD44_TARGETS_TEMPORAL_UP	0.30803893046258257	0.7517537778749248	0.78125	1.0	1.0	3/10	16.26%	MME;PRIM2;VGLL4	c2
5268	prerank	KEGG_DRUG_METABOLISM_OTHER_ENZYMES	0.22522818153927726	0.7514015177647471	0.8260869565217391	1.0	1.0	3/26	5.87%	CDA;XDH;DPYS	c2
5275	prerank	OHASHI_AURKA_TARGETS	0.3598832116788321	0.7509002358771578	0.7777777777777778	1.0	1.0	5/5	64.02%	CENPA;TP53;MBD3;CDC25B;DLGAP5	c2
5284	prerank	REACTOME_NICOTINATE_METABOLISM	0.26629837546624446	0.7500291772522633	0.7333333333333333	1.0	1.0	4/20	6.64%	SLC22A13;SLC5A8;PTGIS;BST1	c2
5293	prerank	WP_SEROTONIN_TRANSPORTER_ACTIVITY	0.2720436526743677	0.7484330032812982	0.8076923076923077	1.0	1.0	2/11	6.37%	IL1B;ITGB3	c2
177	prerank	CSR_EARLY_UP.V1_UP	0.14841879408077394	0.7475142525038824	1.0	1.0	1.0	20/137	13.77%	TMEM200A;NRIP1;FOXD1;STC1;ITPRIPL2;TBX2;HBEGF;ZPBP;DDIT4L;FJX1;CRISPLD2;SLC28A1;ETS1;KLF13;HLX;PTPN12;BCAR3;NT5E;ELL;EHD4	c6
5301	prerank	REACTOME_IRAK2_MEDIATED_ACTIVATION_OF_TAK1_COMPLEX	0.28621495327102797	0.7470758341512663	0.8333333333333334	1.0	1.0	10/10	71.40%	IRAK2;UBC;TRAF6;TAB3;TAB2;RPS27A;UBA52;TAB1;MAP3K7;UBB	c2
5302	prerank	DASU_IL6_SIGNALING_DN	0.3454360612678038	0.7468903793710072	0.6764705882352942	1.0	1.0	2/6	10.69%	SERPINE1;PPP1R3C	c2
5304	prerank	REACTOME_TIE2_SIGNALING	0.24365735585808002	0.7463647036005095	0.631578947368421	1.0	1.0	2/18	3.19%	DOK2;ANGPT2	c2
5306	prerank	REACTOME_CREB1_PHOSPHORYLATION_THROUGH_THE_ACTIVATION_OF_CAMKII_CAMKK_CAMKIV_CASCASDE	0.34196702807159524	0.7460492145703206	0.7741935483870968	1.0	1.0	1/7	1.45%	CAMK2B	c2
5308	prerank	REACTOME_SUMOYLATION_OF_TRANSCRIPTION_FACTORS	0.22848965533368487	0.745804080729966	0.8260869565217391	1.0	1.0	3/18	9.22%	TFAP2C;TFAP2A;HIC1	c2
5310	prerank	NUTT_GBM_VS_AO_GLIOMA_UP	0.20762790051631877	0.745330800141073	1.0	1.0	1.0	3/45	4.49%	MAOB;IGFBP5;AP1S2	c2
5319	prerank	WP_TCA_CYCLE_NUTRIENT_USE_AND_INVASIVENESS_OF_OVARIAN_CANCER	0.35264233576642334	0.7436172216270477	0.7575757575757576	1.0	1.0	5/5	64.75%	MAPK1;EGFR;STAT3;JAK1;MAPK3	c2
5326	prerank	REACTOME_NRAGE_SIGNALS_DEATH_THROUGH_JNK	0.2024719703418947	0.7420681138901102	0.9090909090909091	1.0	1.0	6/57	8.94%	PREX1;ARHGEF16;ARHGEF10;ARHGEF35;ARHGEF5;TRIO	c2
5340	prerank	REACTOME_PTK6_REGULATES_RTKS_AND_THEIR_EFFECTORS_AKT1_AND_DOK1	0.2861982360843408	0.7399226767821352	0.7368421052631579	1.0	1.0	9/9	71.40%	ARAP1;UBC;PTK6;CBL;RPS27A;DOK1;UBA52;AKT1;UBB	c2
5342	prerank	FRASOR_RESPONSE_TO_SERM_OR_FULVESTRANT_UP	0.24702629065617787	0.7395156504684288	0.8421052631578947	1.0	1.0	2/20	3.18%	NCAM2;DUSP10	c2
5343	prerank	BIOCARTA_TSP1_PATHWAY	0.28551930927849595	0.7394710567310542	0.7857142857142857	1.0	1.0	3/7	16.62%	CD36;FOS;MAPK14	c2
5344	prerank	WP_MAPK_PATHWAY_IN_CONGENITAL_THYROID_CANCER	0.26035641250365166	0.7394626409308991	0.75	1.0	1.0	15/15	73.99%	FOS;ALK;MAP2K2;ELK1;SOS1;BRAF;MYC;JUN;RAF1;MAP2K1;SOS2;MAPK3;KSR1;KRAS;SHC1	c2
5351	prerank	LY_AGING_MIDDLE_DN	0.2766839983641994	0.7386167785909593	0.7619047619047619	1.0	1.0	13/13	72.35%	KIF23;CCNB1;CCNF;CENPA;KIF11;MYBL2;KIF2C;CENPF;UBE2C;CDC20;HMGN2;PLK1;FOXM1	c2
5356	prerank	BANDRES_RESPONSE_TO_CARMUSTIN_MGMT_48HR_UP	0.28996505631064917	0.7382071899619673	0.8095238095238095	1.0	1.0	2/14	2.75%	CCL2;GCM1	c2
5361	prerank	PID_EPO_PATHWAY	0.22684610152778023	0.7377385717618564	0.9047619047619048	1.0	1.0	9/33	14.51%	PLCG2;TRPC6;BTK;IRS2;RAPGEF1;VAV2;HRAS;LYN;PIK3R1	c2
5365	prerank	ZHENG_FOXP3_TARGETS_DN	0.34429501858703454	0.7370364484165092	0.8	1.0	1.0	1/6	2.48%	PDE3B	c2
5382	prerank	MURAKAMI_UV_RESPONSE_1HR_UP	0.2545210671153795	0.7343980681297603	0.7272727272727273	1.0	1.0	1/11	1.38%	KRT14	c2
5396	prerank	HOFFMANN_SMALL_PRE_BII_TO_IMMATURE_B_LYMPHOCYTE_DN	0.19769530723503634	0.7332260404413196	0.9473684210526315	1.0	1.0	6/33	8.81%	GFRA1;HLA-B;FGL2;RAB36;FCGR2A;SLC3A2	c2
5407	prerank	WP_DISRUPTION_OF_POSTSYNAPTIC_SIGNALING_BY_CNV	0.19664889823754	0.732172084619726	0.9090909090909091	1.0	1.0	3/33	5.87%	CAMK2B;ARC;NLGN3	c2
5409	prerank	BIOCARTA_HIF_PATHWAY	0.23551142419856702	0.7315378559066054	0.7241379310344828	1.0	1.0	2/15	5.62%	EDN1;NOS3	c2
5411	prerank	SMID_BREAST_CANCER_NORMAL_LIKE_DN	0.34135789593611005	0.7311602438469027	0.78125	1.0	1.0	1/6	1.96%	COL11A1	c2
5417	prerank	WP_PROTEOGLYCAN_BIOSYNTHESIS	0.27696622648124336	0.7292828278436416	0.8181818181818182	1.0	1.0	16/16	72.33%	EXT1;CHST3;XYLT1;EXTL3;SLC35B3;SLC35B2;EXT2;SLC26A2;B3GALT6;B4GALT7;B3GAT3;PAPSS2;XYLT2;CHSY1;CHST14;CANT1	c2
5418	prerank	WP_NANOMATERIALINDUCED_INFLAMMASOME_ACTIVATION	0.3456089763465353	0.7292706023396706	0.7692307692307693	1.0	1.0	2/6	10.28%	IL1B;CASP1	c2
5424	prerank	JONES_TCOF1_TARGETS	0.3664233576642334	0.7282866586713653	0.8529411764705882	1.0	1.0	5/5	63.37%	TP53INP1;PMAIP1;ZMAT3;PERP;CCNG1	c2
5433	prerank	WP_AMINO_ACID_METABOLISM_IN_TRIPLENEGATIVE_BREAST_CANCER_CELLS	0.2887148916068869	0.7266995167906615	0.7352941176470589	1.0	1.0	1/7	4.09%	SLC7A11	c2
5435	prerank	BIOCARTA_LECTIN_PATHWAY	0.3150582011429536	0.7259482060401795	0.7333333333333333	1.0	1.0	2/8	6.04%	C3;C2	c2
5436	prerank	REACTOME_TP53_REGULATES_TRANSCRIPTION_OF_DEATH_RECEPTORS_AND_LIGANDS	0.2690734898936792	0.7257786551987561	0.8181818181818182	1.0	1.0	12/12	73.11%	TP63;PPP1R13B;TNFRSF10A;TNFRSF10D;FAS;TP53;TP53BP2;TNFRSF10C;TNFRSF10B;TP73;IGFBP3;TMEM219	c2
5442	prerank	LIU_BREAST_CANCER	0.19988899209879807	0.7250582396335986	0.8	1.0	1.0	2/27	3.23%	FNDC5;SIGLEC1	c2
5449	prerank	REACTOME_ONCOGENIC_MAPK_SIGNALING	0.17766259343563792	0.7224982441197962	0.8	1.0	1.0	5/75	4.00%	DUSP9;CAMK2B;DUSP10;ZC3HAV1;DUSP8	c2
5460	prerank	REACTOME_SOS_MEDIATED_SIGNALLING	0.31089438564206073	0.7202150406919686	0.9428571428571428	1.0	1.0	2/7	11.27%	IRS2;HRAS	c2
5462	prerank	REACTOME_SIGNAL_ATTENUATION	0.295946497421337	0.719595052465064	0.8888888888888888	1.0	1.0	2/9	9.61%	IRS2;GRB10	c2
5475	prerank	CEBALLOS_TARGETS_OF_TP53_AND_MYC_DN	0.21154431389964934	0.7170573714993582	0.9230769230769231	1.0	1.0	7/30	15.22%	TRIM31;SLC4A1;HBEGF;SLC2A5;TCN2;PLAUR;REN	c2
5480	prerank	REACTOME_SIGNALING_BY_FLT3_ITD_AND_TKD_MUTANTS	0.264812434264345	0.715615803428041	0.8928571428571429	1.0	1.0	16/16	73.54%	HRAS;NOX4;CDKN1A;FLT3;PIK3R1;SOS1;GAB2;BCL2L1;STAT5A;NRAS;GRB2;STAT5B;PIM1;PTPN11;PIK3CA;KRAS	c2
5481	prerank	ITO_PTTG1_TARGETS_DN	0.3186145669061386	0.7153748964094647	0.8	1.0	1.0	9/9	68.16%	ITGA5;RRAS;ARHGAP1;FSCN1;EIF4A1;RHOG;PSMD2;ARHGDIA;PTTG1	c2
5496	prerank	BIOCARTA_PTDINS_PATHWAY	0.2142264571303464	0.7131190920278554	0.9285714285714286	1.0	1.0	22/23	65.35%	BTK;PRKCE;VAV2;LYN;PRKCZ;AP2A1;GSK3A;ARHGEF2;PDPK1;GSK3B;RAC1;ARF1;BAD;PFKL;RPS6KB1;PLCG1;RAB5A;AP2M1;PFKM;EEA1;AKT1;PFKP	c2
5505	prerank	REACTOME_ACTIVATED_NTRK2_SIGNALS_THROUGH_CDK5	0.2999370646645794	0.711096562667683	0.8076923076923077	1.0	1.0	2/6	14.03%	NTRK2;BDNF	c2
5517	prerank	REACTOME_BLOOD_GROUP_SYSTEMS_BIOSYNTHESIS	0.21319488285795324	0.7084647880083521	0.7777777777777778	1.0	1.0	5/19	13.88%	FUT9;B3GALT5;FUT2;RHCE;FUT1	c2
5520	prerank	RANKIN_ANGIOGENIC_TARGETS_OF_VHL_HIF2A_UP	0.3645547445255475	0.7077013897827185	0.7777777777777778	1.0	1.0	5/5	63.56%	MAPK14;PLG;ANG;BMP4;DHCR7	c2
5524	prerank	REACTOME_NEGATIVE_REGULATION_OF_TCF_DEPENDENT_SIGNALING_BY_DVL_INTERACTING_PROTEINS	0.33413138686131383	0.7073263768042184	0.8181818181818182	1.0	1.0	5/5	66.60%	CXXC4;DVL3;CCDC88C;DVL1;DVL2	c2
5532	prerank	KEGG_GLYCOSPHINGOLIPID_BIOSYNTHESIS_LACTO_AND_NEOLACTO_SERIES	0.18444911338947523	0.7061358801340699	0.875	1.0	1.0	6/24	13.88%	FUT9;B3GALT5;FUT2;ABO;GCNT2;FUT1	c2
5538	prerank	REACTOME_TP53_REGULATES_TRANSCRIPTION_OF_CELL_DEATH_GENES	0.16767939791686703	0.7056839708349205	0.9285714285714286	1.0	1.0	6/42	10.28%	TP53AIP1;TP63;NDRG1;NLRC4;PPP1R13B;CASP1	c2
5543	prerank	FLORIO_HUMAN_NEOCORTEX	0.26529212124601875	0.7041146524894074	0.9375	1.0	1.0	5/24	9.80%	FAM9C;MAP1LC3C;LAMB4;APOL1;MUC22	c2
5554	prerank	REACTOME_ACTIVATION_OF_NOXA_AND_TRANSLOCATION_TO_MITOCHONDRIA	0.32432116788321164	0.7026748406140648	0.875	1.0	1.0	5/5	67.58%	E2F1;PMAIP1;TP53;TFDP2;TFDP1	c2
5556	prerank	NIKOLSKY_BREAST_CANCER_7P22_AMPLICON	0.20538699964576804	0.7021890648424214	0.8666666666666667	1.0	1.0	3/33	6.81%	CYP2W1;GPER1;ADAP1	c2
5558	prerank	WP_ACQUIRED_PARTIAL_LIPODYSTROPHY_BARRAQUERSIMONS_SYNDROME	0.2854425316118235	0.7020635890882805	0.8666666666666667	1.0	1.0	1/9	3.02%	C3	c2
5561	prerank	REACTOME_REGULATION_OF_GENE_EXPRESSION_BY_HYPOXIA_INDUCIBLE_FACTOR	0.24277118990595256	0.7015162599201337	0.782608695652174	1.0	1.0	11/11	75.74%	HIF3A;CITED2;EPAS1;CREBBP;VEGFA;ARNT;HIGD1A;EPO;EP300;HIF1A;CA9	c2
5570	prerank	SEMENZA_HIF1_TARGETS	0.20779238861942195	0.6998627369621686	1.0	1.0	1.0	3/35	2.97%	EDN1;SERPINE1;IGFBP2	c2
5571	prerank	KEGG_ONE_CARBON_POOL_BY_FOLATE	0.22755707072041914	0.6992730669414308	0.875	1.0	1.0	2/17	7.09%	FTCD;ALDH1L1	c2
5581	prerank	BIOCARTA_MCALPAIN_PATHWAY	0.23544053696319184	0.6979437598849344	0.8928571428571429	1.0	1.0	1/16	1.79%	ACTA1	c2
5594	prerank	WP_DRUG_INDUCTION_OF_BILE_ACID_PATHWAY	0.21093063122785802	0.6954939739831717	0.9090909090909091	1.0	1.0	4/15	11.09%	NR1H4;SULT2A1;NR1I3;VDR	c2
5599	prerank	WP_IRON_METABOLISM_IN_PLACENTA	0.24446592298568617	0.6929455563420628	0.8846153846153846	1.0	1.0	2/12	8.09%	HAMP;HEPHL1	c2
5606	prerank	WP_NSP1_FROM_SARSCOV2_INHIBITS_TRANSLATION_INITIATION_IN_THE_HOST_CELL	0.23080518873436967	0.6914590276450899	0.8064516129032258	1.0	1.0	16/16	76.94%	EIF1AX;EIF2S3;EIF3C;EIF3B;EIF3A;EIF2S1;EIF3E;EIF3D;EIF2S2;EIF3F;EIF3H;EIF3G;EIF5;EIF1;EIF3J;EIF3I	c2
5620	prerank	REACTOME_CONSTITUTIVE_SIGNALING_BY_EGFRVIII	0.23236926672509503	0.68852750518213	0.8421052631578947	1.0	1.0	15/15	76.78%	HRAS;PIK3R1;EGF;SOS1;CBL;EGFR;GAB1;CDC37;NRAS;PLCG1;GRB2;PIK3CA;KRAS;SHC1;HSP90AA1	c2
5621	prerank	REACTOME_CONSTITUTIVE_SIGNALING_BY_LIGAND_RESPONSIVE_EGFR_CANCER_VARIANTS	0.23242358716615047	0.6884961187517437	1.0	1.0	1.0	19/19	76.78%	HRAS;PIK3R1;EGF;SOS1;UBC;CBL;EGFR;GAB1;RPS27A;CDC37;NRAS;PLCG1;UBA52;GRB2;UBB;PIK3CA;KRAS;SHC1;HSP90AA1	c2
5624	prerank	REACTOME_INSULIN_PROCESSING	0.20695935659797463	0.6881302001264676	0.9523809523809523	1.0	1.0	3/23	7.16%	SLC30A8;PCSK2;PCSK1	c2
5626	prerank	WP_NEUROINFLAMMATION	0.24564785605795061	0.6873058227725881	0.8333333333333334	1.0	1.0	12/12	75.45%	FOS;MAPK14;RELA;ASCC1;MT-CO2;JUN;MAPK8;NFKBIA;MT-CO1;CHUK;MTOR;NOS2	c2
5627	prerank	LOPEZ_MBD_TARGETS_IMPRINTED_AND_X_LINKED	0.21725781853363363	0.6870448661257873	0.9130434782608695	1.0	1.0	2/15	8.52%	IL3RA;EIF1AX	c2
5629	prerank	REACTOME_RESPONSE_OF_EIF2AK1_HRI_TO_HEME_DEFICIENCY	0.23863277408591804	0.686913373152096	0.9285714285714286	1.0	1.0	4/15	10.58%	PPP1R15A;ATF5;GRB10;EIF2S3	c2
5642	prerank	WP_ALPHA_6_BETA_4_SIGNALING_PATHWAY	0.18382358396244858	0.6844543599208794	1.0	1.0	1.0	7/33	14.51%	LAMA1;LAMA2;IRS2;LAMB1;HRAS;LAMB3;PIK3R1	c2
5646	prerank	REACTOME_MYOCLONIC_EPILEPSY_OF_LAFORA	0.28619823608434086	0.6841270332867659	0.8928571428571429	1.0	1.0	9/9	71.40%	PPP1R3C;NHLRC1;UBC;GYS1;EPM2A;RPS27A;GYG1;UBA52;UBB	c2
5657	prerank	REACTOME_SYNTHESIS_OF_IP2_IP_AND_INS_IN_THE_CYTOSOL	0.24296323895523494	0.6822566812284242	0.896551724137931	1.0	1.0	2/13	6.47%	IMPA2;INPP4B	c2
5662	prerank	PID_P38_MKK3_6PATHWAY	0.19781258444807467	0.6815211894157442	0.9523809523809523	1.0	1.0	8/26	18.02%	CAMK2B;GADD45G;MAP3K1;MAP2K3;GADD45A;MAP3K5;MAPK14;CCM2	c2
5668	prerank	REACTOME_MAPK3_ERK1_ACTIVATION	0.27155373831775703	0.6800465116421006	0.88	1.0	1.0	10/10	72.86%	IL6R;IL6;CDK1;IL6ST;JAK1;MAP2K1;JAK2;TYK2;MAPK3;PTPN11	c2
5670	prerank	WP_SYNAPTIC_SIGNALING_PATHWAYS_ASSOCIATED_WITH_AUTISM_SPECTRUM_DISORDER	0.18325272632551096	0.6799508935099361	0.9333333333333333	1.0	1.0	10/48	14.51%	GRIN3B;CAMK2B;ARC;NTRK2;PRKAG2;GRM1;HRAS;PIK3R3;BDNF;PIK3R1	c2
5674	prerank	HOWLIN_CITED1_TARGETS_2_UP	0.24953456821019626	0.6790395705642542	0.9130434782608695	1.0	1.0	2/14	4.98%	IFI44;SGCG	c2
5676	prerank	BIOCARTA_AGR_PATHWAY	0.2047356261066346	0.6778450772410782	0.8	1.0	1.0	4/30	9.26%	ACTA1;LAMA2;NRG3;RAPSN	c2
5682	prerank	REACTOME_PTK6_REGULATES_CELL_CYCLE	0.3296542863816867	0.6771957159433128	0.8333333333333334	1.0	1.0	6/6	67.05%	CCNE1;CCND1;PTK6;CDK2;CDKN1B;CDK4	c2
5684	prerank	TCGA_GLIOBLASTOMA_MUTATED	0.2705291437916132	0.6769535984771744	0.8461538461538461	1.0	1.0	8/8	72.96%	PIK3R1;EGFR;TP53;NF1;ERBB2;PTEN;RB1;PIK3CA	c2
5696	prerank	REACTOME_SYNTHESIS_OF_DOLICHYL_PHOSPHATE	0.3077551973837888	0.6743490291689737	0.8214285714285714	1.0	1.0	6/6	69.24%	SRD5A3;DOLK;DHDDS;NUS1;DOLPP1;MVD	c2
5697	prerank	BUCKANOVICH_T_LYMPHOCYTE_HOMING_ON_TUMOR_UP	0.22098089582067793	0.674199269319782	0.8695652173913043	1.0	1.0	2/19	3.84%	C3;CYP1B1	c2
5699	prerank	WP_ONECARBON_METABOLISM_AND_RELATED_PATHWAYS	0.17734366657791467	0.6738013298858672	1.0	1.0	1.0	3/46	3.96%	GAD2;BHMT2;AGXT2	c2
5703	prerank	PID_LYSOPHOSPHOLIPID_PATHWAY	0.17843777396529595	0.6726135093014001	1.0	1.0	1.0	12/52	14.83%	ADCY4;LPAR3;HBEGF;LPAR4;PRKCE;HRAS;PRKD1;LYN;FOS;PIK3R1;ADCY9;ADCY3	c2
5711	prerank	REACTOME_ADENYLATE_CYCLASE_INHIBITORY_PATHWAY	0.27815627352483585	0.6711270972959595	0.9354838709677419	1.0	1.0	3/8	14.83%	ADCY4;ADCY9;ADCY3	c2
5712	prerank	REACTOME_ADENYLATE_CYCLASE_ACTIVATING_PATHWAY	0.27815627352483585	0.6711270972959595	0.9354838709677419	1.0	1.0	3/8	14.83%	ADCY4;ADCY9;ADCY3	c2
5717	prerank	WP_GLYOXYLATE_METABOLISM	0.28202865060921123	0.6697726816272243	0.9411764705882353	1.0	1.0	1/8	2.27%	DAO	c2
5721	prerank	REACTOME_RHOC_GTPASE_CYCLE	0.17210028373066072	0.6682843991751105	1.0	1.0	1.0	14/70	14.71%	PREX1;ARHGEF10;ARHGEF5;ARHGAP18;FMNL2;OPHN1;STK10;VAV2;ARHGEF17;DLC1;MCF2L;ROCK2;PIK3R1;STOM	c2
5727	prerank	BIOCARTA_RANBP2_PATHWAY	0.24333908584269748	0.6676840576010359	0.78125	1.0	1.0	1/11	2.45%	HDAC9	c2
5732	prerank	CHEOK_RESPONSE_TO_HD_MTX_DN	0.1960554569618575	0.6661427143088682	0.9090909090909091	1.0	1.0	2/21	7.60%	AP1S2;SOCS2	c2
5741	prerank	BARRIER_CANCER_RELAPSE_NORMAL_SAMPLE_DN	0.19677700835025191	0.6648254582384606	0.9166666666666666	1.0	1.0	2/30	3.58%	NPIPB3;PPP1R15A	c2
5742	prerank	BIOCARTA_MPR_PATHWAY	0.21211916182568577	0.6647581330838961	1.0	1.0	1.0	1/20	1.79%	ACTA1	c2
5749	prerank	REACTOME_RAF_ACTIVATION	0.19681815523191193	0.6634940849782331	0.9375	1.0	1.0	33/33	80.36%	CAMK2B;HRAS;MAP2K2;PPP2R1B;MRAS;MARK3;BRAF;PPP2R5D;ARAF;PPP2R5B;CAMK2D;SHOC2;PPP2R1A;MAP3K11;PPP2CB;PPP2R5C;RAF1;PPP2R5E;MAP2K1;PPP1CB;NRAS;PPP2CA;YWHAB;JAK2;CAMK2G;PPP2R5A;BRAP;KSR1;PPP1CC;SRC;CALM1;KRAS;CAMK2A	c2
5760	prerank	SCHAEFFER_PROSTATE_DEVELOPMENT_AND_CANCER_BOX2_UP	0.2867350744308046	0.6610965429966322	0.9090909090909091	1.0	1.0	3/6	15.97%	FBLN1;LDB2;NREP	c2
5765	prerank	BIOCARTA_EIF2_PATHWAY	0.26378504672897196	0.659543175585858	0.90625	1.0	1.0	10/10	73.64%	EIF2S3;EIF2AK4;EIF2AK2;GSK3B;EIF2S1;EIF2AK3;EIF2S2;EIF5;EIF2B5;EIF2AK1	c2
5766	prerank	BIOCARTA_NGF_PATHWAY	0.19876103091578506	0.6593204077892932	0.9444444444444444	1.0	1.0	19/19	80.15%	HRAS;FOS;PIK3R1;DPM2;NGF;ELK1;SOS1;JUN;MAPK8;NGFR;RAF1;MAP2K1;PLCG1;CSNK2A1;GRB2;MAPK3;PIK3CA;SHC1;PIK3CG	c2
5769	prerank	BIOCARTA_ERK_PATHWAY	0.20571729217818324	0.658739696717014	0.9230769230769231	1.0	1.0	24/24	79.46%	HRAS;DPM2;NGF;PTPRR;MAP2K2;ELK1;SOS1;MAPK1;MYC;NGFR;EGFR;STAT3;RPS6KA5;RAF1;MAP2K1;PPP2CA;ITGB1;IGF1R;GRB2;MAPK3;MKNK1;RPS6KA1;SHC1;MKNK2	c2
5781	prerank	REACTOME_STAT5_ACTIVATION_DOWNSTREAM_OF_FLT3_ITD_MUTANTS	0.27155373831775687	0.6561066871299542	0.8275862068965517	1.0	1.0	10/10	72.86%	NOX4;CDKN1A;FLT3;GAB2;BCL2L1;STAT5A;GRB2;STAT5B;PIM1;PTPN11	c2
5783	prerank	REACTOME_ACTIVATED_NTRK2_SIGNALS_THROUGH_RAS	0.2770249618917925	0.6556087151192158	0.92	1.0	1.0	3/8	14.03%	NTRK2;HRAS;BDNF	c2
5784	prerank	WP_THYMIC_STROMAL_LYMPHOPOIETIN_TSLP_SIGNALING_PATHWAY	0.17852383640010805	0.6555004526537791	1.0	1.0	1.0	3/44	4.99%	HCK;CRLF2;BTK	c2
5787	prerank	STARK_HYPPOCAMPUS_22Q11_DELETION_DN	0.21017938781477666	0.6550400120781342	0.9545454545454546	1.0	1.0	2/17	8.25%	ENHO;FOXN3	c2
5790	prerank	PID_INSULIN_PATHWAY	0.18160004681921946	0.6538463577367395	1.0	1.0	1.0	43/43	81.89%	SORBS1;RAPGEF1;GRB10;HRAS;PIK3R1;PRKCZ;RASA1;FOXO3;INSR;SOS1;EXOC2;PTPN1;CAV1;EXOC4;TRIP10;RHOQ;CBL;CRK;PDPK1;EXOC3;NCK1;EIF4EBP1;IRS1;SH2B2;DOK1;PRKCI;RPS6KB1;SGK1;PTPRA;EXOC1;EXOC7;NCK2;EXOC5;AKT1;GRB2;AKT2;GRB14;PTPN11;PIK3CA;SHC1;EXOC6;F2RL2;PARD6A	c2
5791	prerank	WP_ONECARBON_METABOLISM	0.20397120224514806	0.6530434814106999	1.0	1.0	1.0	3/28	7.09%	FTCD;FOLH1;ALDH1L1	c2
5795	prerank	RIZ_ERYTHROID_DIFFERENTIATION	0.15274003289286714	0.6524260440141041	1.0	1.0	1.0	79/80	81.66%	POU2F3;GCM2;NFIX;FOSL2;E2F1;KIF4A;POLA1;RXRA;ANK1;ID1;MAFG;POLR2J;MCM7;CLOCK;RBL1;PLA2G6;EZH2;MCM3;TRIM27;CENPA;C1D;CENPC;YBX3;BLM;MCM4;MAX;FEN1;PBX2;DHX9;POU2F1;EXO1;TERF2;CTCF;CDKN2D;MYBL2;RAB7A;FOXH1;AURKB;STAT1;RAB2A;CCNC;RAB1A;MCM2;MID1;MBD4;ETAA1;UHRF1;SP3;HNRNPDL;TOP2A;ARNTL;CENPB;BMI1;BRCA1;DNMT1;ANKFY1;HSF1;ZBTB17;SUPT4H1;PIAS3;MCM5;ELF4;HMGN2;PER3;STAT5B;TFDP1;NFYC;ANKRD49;POLG2;HMGB2;P…	c2
5814	prerank	WEBER_METHYLATED_LCP_IN_FIBROBLAST_UP	0.2748954772884548	0.6471980766814907	0.9259259259259259	1.0	1.0	2/8	11.56%	CCIN;SPATA3	c2
5831	prerank	REACTOME_CARGO_CONCENTRATION_IN_THE_ER	0.17975371792104772	0.6438058474520786	0.9090909090909091	1.0	1.0	4/31	10.19%	LMAN1L;GRIA1;TGFA;MCFD2	c2
5838	prerank	WP_ACETYLCHOLINE_SYNTHESIS	0.29519971969166087	0.6429936353821134	0.9666666666666667	1.0	1.0	6/6	70.49%	ACHE;CHKA;CHAT;PDHA1;PCYT1A;PEMT	c2
5844	prerank	PEART_HDAC_PROLIFERATION_CLUSTER_UP	0.1445416932513243	0.6408963429336669	1.0	1.0	1.0	2/49	3.40%	BTG2;ID2	c2
5848	prerank	WP_NEURODEGENERATION_WITH_BRAIN_IRON_ACCUMULATION_NBIA_SUBTYPES_PATHWAY	0.15760519693334119	0.6399082035298046	1.0	1.0	1.0	43/43	84.28%	FA2H;FTL;DEPTOR;C19orf12;ATG7;RHEB;ATG16L1;ATG2A;CP;STK11;WIPI2;PLA2G6;PRKAA1;RPTOR;ATG12;WDR45;MECP2;SPTLC1;TSC1;DCAF17;ATG13;MAP1LC3A;AKT1S1;ATG3;PANK2;RB1CC1;BECN1;ATG5;GTPBP2;PIK3R4;MTOR;MLST8;PIK3C3;TSC2;ATG10;ACACA;ATP13A2;ATG14;ULK1;WIPI1;COASY;ATG4A;SCP2	c2
5852	prerank	REACTOME_TP53_REGULATES_TRANSCRIPTION_OF_CASPASE_ACTIVATORS_AND_CASPASES	0.2405506539533259	0.6388062998921391	0.9166666666666666	1.0	1.0	3/11	10.28%	TP63;NLRC4;CASP1	c2
5855	prerank	AMIT_SERUM_RESPONSE_40_MCF10A	0.18561805040724377	0.6373775756187884	1.0	1.0	1.0	5/29	13.19%	FOSB;TP63;ADM;CITED2;FOS	c2
5869	prerank	REACTOME_UPTAKE_AND_FUNCTION_OF_DIPHTHERIA_TOXIN	0.29700301335793755	0.6350540146094255	0.9259259259259259	1.0	1.0	1/6	5.60%	HBEGF	c2
5872	prerank	SCHAEFFER_PROSTATE_DEVELOPMENT_AND_CANCER_BOX2_DN	0.26724288968054666	0.6340136236075596	0.84375	1.0	1.0	7/7	73.29%	FAP;CAST;PTGR1;TRIM8;TLE1;YWHAE;SOX9	c2
5874	prerank	WEBER_METHYLATED_LCP_IN_SPERM_UP	0.24387145219037193	0.6324919349283935	0.8275862068965517	1.0	1.0	2/9	11.56%	CCIN;SPATA3	c2
5876	prerank	HOFFMAN_CLOCK_TARGETS_UP	0.2909536880219591	0.6319655751204888	0.9	1.0	1.0	7/7	70.92%	CD36;TNFRSF11B;JUN;ANTXR1;HOXA7;MIF;ANXA1	c2
5881	prerank	CHEN_ETV5_TARGETS_TESTIS	0.19724225765057135	0.629702869840467	0.9047619047619048	1.0	1.0	1/21	1.02%	STRA8	c2
5888	prerank	WP_SARSCOV2_ALTERING_ANGIOGENESIS_VIA_NRP1	0.2983508154913701	0.6284273218249221	0.9642857142857143	1.0	1.0	2/5	13.65%	ACE2;FURIN	c2
5889	prerank	BIOCARTA_INSULIN_PATHWAY	0.19878426559120937	0.6278386502624955	0.9444444444444444	1.0	1.0	21/21	80.15%	HRAS;FOS;PIK3R1;RASA1;INSR;ELK1;SOS1;JUN;SLC2A4;MAPK8;SRF;IRS1;RAF1;MAP2K1;CSNK2A1;GRB2;MAPK3;PTPN11;PIK3CA;SHC1;PIK3CG	c2
5893	prerank	REACTOME_SYNTHESIS_OF_PIPS_AT_THE_GOLGI_MEMBRANE	0.2140293635253793	0.6269369612276752	0.9230769230769231	1.0	1.0	1/18	1.63%	TPTE	c2
5894	prerank	BIOCARTA_GLEEVEC_PATHWAY	0.19880750569942127	0.6268512345709851	0.95	1.0	1.0	23/23	80.15%	MAP3K1;HRAS;FOS;PIK3R1;SOS1;MYC;BCR;JUN;MAPK8;MAP2K4;STAT1;RAF1;BAD;STAT5A;MAP2K1;JAK2;CRKL;AKT1;GRB2;MAPK3;STAT5B;PIK3CA;PIK3CG	c2
5897	prerank	REACTOME_NADE_MODULATES_DEATH_SIGNALLING	0.29564963503649644	0.6260046122321888	0.9473684210526315	1.0	1.0	5/5	70.44%	NGF;NGFR;CASP3;CASP2;YWHAE	c2
5909	prerank	POMEROY_MEDULLOBLASTOMA_PROGNOSIS_UP	0.16594996015046984	0.6204633100676505	1.0	1.0	1.0	7/41	12.57%	SLCO2A1;NPIPB3;CRMP1;SATB1;ACSL1;COL6A2;NTRK3	c2
5911	prerank	REACTOME_ESTROGEN_STIMULATED_SIGNALING_THROUGH_PRKCZ	0.2646577902359262	0.6201349791525282	0.967741935483871	1.0	1.0	6/6	73.54%	HRAS;PRKCZ;MAPK1;PDPK1;NRAS;KRAS	c2
5912	prerank	REACTOME_EICOSANOIDS	0.28337288730265786	0.6199699882360062	0.9032258064516129	1.0	1.0	2/7	11.90%	PTGIS;CYP4B1	c2
5914	prerank	JAZAERI_BREAST_CANCER_BRCA1_VS_BRCA2_UP	0.1629790290835719	0.6192855765668168	1.0	1.0	1.0	3/44	5.49%	CXCL5;IL1B;AFP	c2
185	prerank	BCAT_BILD_ET_AL_DN	0.1646184456928839	0.6183784967571012	1.0	1.0	1.0	42/42	83.58%	PLAGL1;PTHLH;IER5;SORL1;TNFAIP3;STARD13;ZSWIM6;GCLM;ANKRD28;IRAK2;RASAL2;ASH1L;SMURF2;TAF1D;ARPC2;OSBPL10;COPB1;FRYL;ARHGAP29;LNPEP;RAP1A;SMAD5;CTBP2;ZNF281;PUM1;SECISBP2;CLK1;GRID1;PRKDC;RIF1;PRPF38B;IL1RAP;LSS;SRSF1;ATP10D;NBPF10;EFR3A;ISCU;SHC1;IL1A;ATP9B;ZNF236	c6
5924	prerank	REACTOME_REACTIONS_SPECIFIC_TO_THE_COMPLEX_N_GLYCAN_SYNTHESIS_PATHWAY	0.2456182185167947	0.6161394856430702	0.8666666666666667	1.0	1.0	2/9	9.24%	CHST8;FUCA1	c2
5932	prerank	MOOTHA_ROS	0.2822519418326229	0.6134721110449356	1.0	1.0	1.0	7/7	71.79%	SBNO2;GPX4;PRDX6;ZNF33B;RHOA;SOD2;PRDX3	c2
5934	prerank	BIOCARTA_IGF1_PATHWAY	0.19878426559120926	0.6131137793370471	0.9375	1.0	1.0	21/21	80.15%	HRAS;FOS;PIK3R1;RASA1;ELK1;SOS1;JUN;MAPK8;SRF;IRS1;RAF1;MAP2K1;CSNK2A1;IGF1R;IGF1;GRB2;MAPK3;PTPN11;PIK3CA;SHC1;PIK3CG	c2
5935	prerank	REACTOME_INHIBITION_OF_REPLICATION_INITIATION_OF_DAMAGED_DNA_BY_RB1_E2F1	0.2245136414091256	0.612912731672733	0.9615384615384616	1.0	1.0	13/13	77.57%	E2F1;POLA1;PRIM2;PPP2R1B;PPP2R1A;POLA2;PPP2CB;PPP2CA;RB1;TFDP2;PPP2R3B;TFDP1;PRIM1	c2
5936	prerank	WP_NAD_METABOLISM_IN_ONCOGENEINDUCED_SENESCENCE_AND_MITOCHONDRIAL_DYSFUNCTIONASSOCIATED_SENESCENCE	0.18060669822900244	0.6128022584425595	0.8888888888888888	1.0	1.0	21/21	81.96%	IL1B;CCL27;RELA;IL6;PRKAA1;SLC2A4;GOT2;SLC2A1;SIRT1;TP53;GOT1;SIRT2;PARP1;ELAVL1;HMGA1;SIRT3;RB1;MDH2;G6PD;MDH1;SIRT5	c2
5937	prerank	IWANAGA_E2F1_TARGETS_NOT_INDUCED_BY_SERUM	0.2748029197080291	0.6126106111164794	0.9629629629629629	1.0	1.0	5/5	72.53%	NEO1;DTNBP1;WASF1;CDKN1B;ARHGEF26	c2
5943	prerank	HEDENFALK_BREAST_CANCER_BRACX_DN	0.20435161764528365	0.6082912405232181	1.0	1.0	1.0	1/18	1.99%	FTCD	c2
5957	prerank	WP_OXIDATIVE_DAMAGE_RESPONSE	0.1839910097161523	0.6045863343479271	0.9	1.0	1.0	8/34	12.88%	TNFRSF1B;C2;TRAF3;C5AR1;NFKBIE;MAP3K1;C3AR1;CDKN1A	c2
5958	prerank	REACTOME_DDX58_IFIH1_MEDIATED_INDUCTION_OF_INTERFERON_ALPHA_BETA	0.16243590048389345	0.6043990171813914	1.0	1.0	1.0	8/65	11.24%	DDX58;IFIH1;ISG15;DHX58;HERC5;TRAF3;NLRC5;MAP3K1	c2
5963	prerank	WP_APOE_AND_MIR146_IN_INFLAMMATION_AND_ATHEROSCLEROSIS	0.2629212170764469	0.6019693110847091	1.0	1.0	1.0	7/7	73.72%	SPI1;TLR2;RELA;NFKB2;TRAF6;IRAK1;APOE	c2
5967	prerank	REACTOME_ACTIVATION_OF_IRF3_IRF7_MEDIATED_BY_TBK1_IKK_EPSILON	0.20446606777006784	0.6006434477198427	0.9375	1.0	1.0	3/15	13.08%	CD14;TRAF3;LY96	c2
5968	prerank	WP_INTEGRATED_CANCER_PATHWAY	0.1503600257962877	0.6006276205467793	0.9333333333333333	1.0	1.0	1/43	0.53%	MMP1	c2
5969	prerank	REACTOME_SEMA4D_INDUCED_CELL_MIGRATION_AND_GROWTH_CONE_COLLAPSE	0.1977790765634133	0.6005252092712072	0.875	1.0	1.0	20/20	80.25%	MYH14;ROCK2;PLXNB1;MYH9;ARHGEF12;ARHGEF11;LIMK1;MYH11;RHOB;RHOC;SEMA4D;MYL12B;ERBB2;RHOA;MYH10;MYL9;LIMK2;ROCK1;RND1;MYL6	c2
5971	prerank	REACTOME_PTK6_PROMOTES_HIF1A_STABILIZATION	0.28457307188149217	0.6000541431779762	0.9166666666666666	1.0	1.0	1/6	5.60%	HBEGF	c2
5972	prerank	REACTOME_ETHANOL_OXIDATION	0.22973292370494755	0.6000528231486948	0.9655172413793104	1.0	1.0	3/10	12.62%	ADH6;ALDH1A1;ADH1B	c2
5976	prerank	BIOCARTA_MET_PATHWAY	0.15562737479184696	0.5990249998081656	0.9	1.0	1.0	6/32	14.64%	ACTA1;RAPGEF1;HRAS;FOS;PIK3R1;RASA1	c2
5978	prerank	BIOCARTA_TERT_PATHWAY	0.22129424132694783	0.5981942741551258	0.967741935483871	1.0	1.0	8/8	77.88%	WT1;MYC;MAX;TP53;MZF1;SP3;SP1;HDAC1	c2
5985	prerank	REACTOME_SEMA4D_IN_SEMAPHORIN_SIGNALING	0.19782532444756246	0.596526392318051	1.0	1.0	1.0	24/24	80.25%	MYH14;ROCK2;PLXNB1;MYH9;ARHGEF12;ARHGEF11;ARHGAP35;MET;RRAS;LIMK1;MYH11;RHOB;RHOC;RAC1;SEMA4D;MYL12B;ERBB2;RHOA;MYH10;MYL9;LIMK2;ROCK1;RND1;MYL6	c2
5987	prerank	RUNNE_GENDER_EFFECT_UP	0.26164337459488823	0.5962362994996017	0.9411764705882353	1.0	1.0	2/7	13.11%	UTY;EIF1AY	c2
5991	prerank	PHESSE_TARGETS_OF_APC_AND_MBD2_UP	0.2381690875524736	0.5943650827719865	1.0	1.0	1.0	3/11	11.26%	CCL24;RSPH4A;HLA-DRA	c2
5992	prerank	WP_METHYLATION_PATHWAYS	0.2326970795409481	0.594255172128962	0.96875	1.0	1.0	1/8	4.91%	INMT	c2
5995	prerank	STEINER_ERYTHROCYTE_MEMBRANE_GENES	0.20836053036271127	0.5931445227368809	0.9615384615384616	1.0	1.0	5/13	20.14%	SLC4A1;TMOD1;ANK1;SPTB;EPB42	c2
5996	prerank	PID_IFNG_PATHWAY	0.17169004251588185	0.5924333998684433	1.0	1.0	1.0	5/39	11.24%	CAMK2B;IL1B;RAPGEF1;CASP1;MAP3K1	c2
5997	prerank	DER_IFN_ALPHA_RESPONSE_UP	0.1403170909051691	0.5918255015687087	1.0	1.0	1.0	8/72	9.21%	ISG15;IFIT3;OASL;IFI44;CSRP3;OAS1;IFIT1;PDXK	c2
6004	prerank	REACTOME_ERYTHROPOIETIN_ACTIVATES_RAS	0.22254031315727962	0.5903043865036122	0.9629629629629629	1.0	1.0	14/14	77.76%	IRS2;RAPGEF1;HRAS;LYN;SOS1;NRAS;JAK2;EPO;CRKL;GRB2;KRAS;SHC1;VAV1;EPOR	c2
6007	prerank	BIOCARTA_CDC42RAC_PATHWAY	0.26560766220872506	0.5897909999638907	0.967741935483871	1.0	1.0	7/7	73.45%	PIK3R1;RAC1;WASL;CDC42;RHOA;PIK3CA;PAK1	c2
6010	prerank	MYLLYKANGAS_AMPLIFICATION_HOT_SPOT_25	0.27411490136541594	0.5890434736016218	0.8536585365853658	1.0	1.0	1/6	3.32%	HOXD13	c2
6012	prerank	GARGALOVIC_RESPONSE_TO_OXIDIZED_PHOSPHOLIPIDS_YELLOW_UP	0.1631292755656905	0.5883032904441496	0.9583333333333334	1.0	1.0	27/27	83.71%	OSGIN1;KLF4;CHIC2;ENTPD7;HMOX1;GCLM;SLC7A1;NPC1;NUP153;SGMS2;PHLPP2;UNKL;TNPO1;LCOR;GCLC;XPO1;JOSD1;CNST;ATXN7;RAB8B;GK;C16orf72;KITLG;C10orf88;TULP3;PPP3R1;LDLR	c2
6013	prerank	SCHLINGEMANN_SKIN_CARCINOGENESIS_TPA_UP	0.16447291602814734	0.5880205157137085	0.9523809523809523	1.0	1.0	4/31	8.56%	PDPN;RORB;KBTBD11;ANXA6	c2
6023	prerank	LOPEZ_MESOTHELIOMA_SURVIVAL_WORST_VS_BEST_UP	0.21949765391314513	0.5860255215404432	0.9565217391304348	1.0	1.0	3/12	13.30%	CDC42EP3;FLNB;DDAH1	c2
6041	prerank	REACTOME_SIGNALING_BY_EGFR_IN_CANCER	0.17674162218342473	0.579863704415569	1.0	1.0	1.0	6/25	14.51%	HBEGF;TGFA;EREG;HRAS;EPGN;PIK3R1	c2
6046	prerank	FAELT_B_CLL_WITH_VH3_21_DN	0.1517188365473777	0.5782853161699948	1.0	1.0	1.0	45/47	71.07%	FCGR2B;ADARB1;PBX3;LMO4;NPC2;ASMTL;MXI1;SCRN1;HEBP2;RABGAP1L;TBL1X;CBX7;IFI6;MICB;HMGN4;CCNG2;COX7A2;MKRN1;RNF13;SERP1;PSMD8;TSPO;MOAP1;TAB2;ACBD3;ASAH1;TBCC;PUM1;SMC5;PLP2;SNW1;CALCOCO2;RAB31;DDX1;YWHAB;POP4;ING1;SAP18;DDX19A;CTDSP2;SMAD2;SPEN;CDKN1B;N4BP2L1;PLCL2	c2
6083	prerank	BIOCARTA_HBX_PATHWAY	0.26023477194416866	0.5635761622243237	1.0	1.0	1.0	7/7	73.99%	HRAS;SOS1;LAMTOR5;PTK2B;CREB1;GRB2;SHC1	c2
6086	prerank	REACTOME_PERK_REGULATES_GENE_EXPRESSION	0.16892100964926346	0.5623404196012451	0.9545454545454546	1.0	1.0	1/31	0.62%	CCL2	c2
6087	prerank	PID_MET_PATHWAY	0.13014300155506922	0.562304623153482	1.0	1.0	1.0	75/76	81.89%	MUC20;RAPGEF1;ETS1;SH3KBP1;MAP3K1;HRAS;PIK3R1;PRKCZ;DEPTOR;MAP2K2;BCAR1;SOS1;MAPK1;RANBP9;ARHGEF4;PTPN2;EGR1;NUMB;PTPN1;GAB2;MET;JUN;RPTOR;MAPK8;CBL;CRK;KPNB1;MAP2K4;PXN;PTPRJ;ARF6;GAB1;PDPK1;RAP1A;RAC1;APC;RANBP10;NCK1;WASL;EPS15;EIF4EBP1;CDH1;CDC42;EIF4E;AKT1S1;PAK2;RAF1;BAD;PRKCI;MAP2K1;PAK4;PLCG1;RAB5A;RHOA;MTOR;MLST8;NCK2;CRKL;AKT1;GRB2;AKT2;MAPK3;CTNNB1;INPPL1;SRC;PTK2;RIN2;PTPN11;PIK3CA;PA…	c2
6091	prerank	WP_SEROTONIN_RECEPTOR_467_AND_NR3C_SIGNALING	0.18354467363992277	0.5604607136389914	1.0	1.0	1.0	17/17	81.66%	HTR4;NR3C1;MAP2K2;ELK1;MAPKAPK2;MAPK1;BRAF;EGR1;RPS6KA5;RAP1A;SRF;CREB1;MAP2K1;ELK4;MAPK3;HTR7;ATF1	c2
6094	prerank	KEGG_GLYCOSAMINOGLYCAN_BIOSYNTHESIS_CHONDROITIN_SULFATE	0.1712195768011979	0.5588871598716915	1.0	1.0	1.0	8/19	18.91%	CHPF2;CHPF;CHST13;CHST7;CHST3;XYLT1;CHST11;CHST15	c2
6095	prerank	BIOCARTA_IL6_PATHWAY	0.19019229645215965	0.5583415968891579	0.8947368421052632	1.0	1.0	21/21	81.00%	IL6R;HRAS;FOS;ELK1;SOS1;IL6;JUN;IL6ST;STAT3;SRF;JAK1;RAF1;MAP2K1;CSNK2A1;JAK2;GRB2;MAPK3;PTPN11;CEBPB;SHC1;JAK3	c2
6101	prerank	REACTOME_RHOBTB3_ATPASE_CYCLE	0.22751168224299045	0.5560425909486435	0.9285714285714286	1.0	1.0	10/10	77.26%	CCNE1;RHOBTB3;RAB9B;CUL3;PLIN3;LRRC41;VHL;RAB9A;HTR7;HGS	c2
6113	prerank	REACTOME_ANTIVIRAL_MECHANISM_BY_IFN_STIMULATED_GENES	0.14841008723746624	0.549153523010661	1.0	1.0	1.0	9/72	11.41%	DDX58;ISG15;OASL;HERC5;OAS1;IFIT1;NEDD4;FLNB;USP18	c2
6117	prerank	REACTOME_SEMA4D_MEDIATED_INHIBITION_OF_CELL_ATTACHMENT_AND_MIGRATION	0.2151617801658684	0.5452237287112175	1.0	1.0	1.0	8/8	78.49%	PLXNB1;ARHGAP35;MET;RRAS;RAC1;SEMA4D;RHOA;RND1	c2
6125	prerank	REACTOME_TP53_REGULATES_TRANSCRIPTION_OF_CELL_CYCLE_GENES	0.15005277824671187	0.5433028282510288	1.0	1.0	1.0	3/45	5.78%	BTG2;PLAGL1;PLK2	c2
6137	prerank	REACTOME_REGULATION_OF_TP53_EXPRESSION_AND_DEGRADATION	0.14331318716473762	0.5384027774032878	1.0	1.0	1.0	1/35	1.06%	PRDM1	c2
6148	prerank	BIOCARTA_PS1_PATHWAY	0.17503067126248747	0.5291567020693844	1.0	1.0	1.0	13/13	82.51%	FZD1;HNF1A;BTRC;PSEN1;RBPJ;DLL1;GSK3B;APC;ADAM17;DVL1;AXIN1;CTNNB1;NOTCH1	c2
6150	prerank	YIH_RESPONSE_TO_ARSENITE_C1	0.18433664523670362	0.5272916908023467	1.0	1.0	1.0	20/20	81.59%	MYCL;WT1;RASA1;CCNB1;USP4;FAS;HSF2;ZFP36;MYBL2;CLK1;TOP2A;IFNGR1;CSDE1;HSPD1;DDIT3;PTK2;PIK3CA;SGPL1;CFLAR;SMARCA1	c2
6154	prerank	REACTOME_MRNA_DECAY_BY_5_TO_3_EXORIBONUCLEASE	0.17867367806018114	0.5260625473771638	1.0	1.0	1.0	15/15	82.15%	EDC4;LSM2;DDX6;XRN1;LSM5;LSM6;EDC3;LSM4;DCP2;LSM1;PATL1;LSM7;DCP1A;LSM3;DCP1B	c2
6156	prerank	WP_SEROTONIN_RECEPTOR_2_AND_ELKSRFGATA4_SIGNALING	0.18219011651235084	0.525762354959295	1.0	1.0	1.0	2/19	5.84%	HTR2A;RASGRF1	c2
6158	prerank	MARKS_HDAC_TARGETS_UP	0.17083670921700675	0.5247397940655607	1.0	1.0	1.0	3/21	9.75%	TXNIP;RARB;CCNE1	c2
6162	prerank	REACTOME_DNA_REPLICATION_INITIATION	0.22444807849550275	0.5206468198778497	1.0	1.0	1.0	8/8	77.57%	POLE4;POLA1;PRIM2;POLA2;POLE;POLE3;POLE2;PRIM1	c2
6188	prerank	BIOCARTA_ERAD_PATHWAY	0.16821778335138524	0.5077396178064779	1.0	1.0	1.0	5/18	18.21%	MAN1C1;FBXO2;MOGS;EDEM1;CUL1	c2
6194	prerank	PID_E2F_PATHWAY	0.13405627198124226	0.5038337988127762	1.0	1.0	1.0	70/70	86.65%	CEBPA;SERPINE1;CES3;HIC1;SULT2A1;CCNE1;CES4A;CDKN1A;PLAU;E2F1;POLA1;TFE3;CDC25A;E2F3;MCL1;HBP1;MYC;RBL1;CDK1;RYBP;MCM3;SMARCA2;CREBBP;TYMS;SIRT1;CCND3;E2F6;TRRAP;YY1;CES2;UXT;RRM1;MYBL2;E2F7;ATM;RANBP1;WASF1;RRM2;CASP7;TOPBP1;E2F4;SP1;BRCA1;RB1;CDK2;RBBP4;PRMT5;CCNE2;TFDP2;CDC6;TRIM28;RBL2;EP300;KAT2B;DHFR;CDKN1B;KAT2A;ORC1;TFDP1;TP73;CDKN2C;APAF1;HDAC1;CBX5;RBBP8;E2F5;XRCC1;TK1;E2F2;CDKN2A	c2
6207	prerank	WP_ETHANOL_METABOLISM_PRODUCTION_OF_ROS_BY_CYP2E1	0.2055109743866238	0.4974982474589484	1.0	1.0	1.0	4/9	18.53%	CYP2E1;MAP2K2;MAFF;MAFG	c2
6209	prerank	ZHOU_TNF_SIGNALING_4HR	0.12747071159054976	0.4960097974225754	1.0	1.0	1.0	1/46	0.62%	CCL2	c2
6216	prerank	HUMMERICH_MALIGNANT_SKIN_TUMOR_UP	0.19763422867284544	0.49260825358533156	1.0	1.0	1.0	6/12	20.76%	HBD;KRT16;FAM110D;COTL1;GSTO1;CCND1	c2
6217	prerank	REACTOME_RHO_GTPASES_ACTIVATE_KTN1	0.2136069677417476	0.492345204546299	1.0	1.0	1.0	10/11	62.05%	KLC3;KIF5A;RAC1;CDC42;KLC2;KLC1;RHOG;RHOA;KLC4;KIF5B	c2
6218	prerank	REACTOME_PTK6_REGULATES_RHO_GTPASES_RAS_GTPASE_AND_MAP_KINASES	0.1569876139284878	0.4918890362651276	1.0	1.0	1.0	14/14	84.31%	HRAS;RASA1;BCAR1;ARHGAP35;PTK6;CRK;PXN;RAC1;DOCK1;ELMO2;NRAS;RHOA;KRAS;ELMO1	c2
6223	prerank	SIG_CD40PATHWAYMAP	0.14102714085166113	0.48978791469675936	1.0	1.0	1.0	34/34	85.93%	CD40;TRAF3;NFKBIE;PIK3R1;MAPK8IP1;MAPK14;MAPK13;MAPK12;TRAF2;MAPK1;NFKB2;NFKB1;MAPK11;TRAF6;MAPK8;MAPK8IP2;NFKBIB;DUSP1;MAP2K4;NFKBIA;MAP2K7;PIK3CD;TONSL;MAPK8IP3;NFKBIL1;GORASP1;MAPK9;MAPK3;MAPKAPK5;MAPK10;PIK3CA;SYT1;TRAF5;IKBKG	c2
6232	prerank	PID_S1P_S1P4_PATHWAY	0.21041873503474867	0.48090418861186934	1.0	1.0	1.0	7/7	78.97%	S1PR4;MAPK1;CDC42;PLCG1;RHOA;MAPK3;S1PR5	c2
188	prerank	PDGF_UP.V1_UP	0.11754739092984956	0.48037428214259514	1.0	0.9988700564971752	1.0	27/135	15.51%	KCNK3;ACOT11;KDM6A;ARC;SLC7A5;DUSP5;SLCO3A1;FOSL1;KBTBD11;GNG11;TET3;CCNE1;EGR3;FAM3C;STK10;CITED1;ZNF460;HSPA2;CDKN1A;CHKA;FOS;OR2B6;GADD45A;WDR46;SDC3;FAM98A;PANX1	c6
6237	prerank	REACTOME_ERYTHROPOIETIN_ACTIVATES_STAT5	0.22345565347634863	0.47873194426120774	1.0	1.0	1.0	2/7	13.02%	IRS2;LYN	c2
6238	prerank	REACTOME_P75NTR_NEGATIVELY_REGULATES_CELL_CYCLE_VIA_SC1	0.2212683952347583	0.47759604160367497	1.0	1.0	1.0	6/6	77.88%	NGF;NGFR;HDAC3;HDAC2;PRDM4;HDAC1	c2
6247	prerank	HE_PTEN_TARGETS_UP	0.17191608718518103	0.46798658396541093	1.0	1.0	1.0	17/17	82.83%	PLAGL1;CDKN1A;MYC;FGF1;ZNF274;CCND3;TP53;CCNI;TGFB2;CDK6;RB1;ITGB1;ELK3;AKT2;ECT2;PDGFA;MAF	c2
6260	prerank	WU_HBX_TARGETS_1_DN	0.14411382947661108	0.4513540567758552	1.0	1.0	1.0	5/22	14.77%	ANPEP;MAP3K1;NCOA3;MAP2K3;PTPN14	c2
6261	prerank	WP_RALA_DOWNSTREAM_REGULATED_GENES	0.1543988783736418	0.4504769131767713	1.0	1.0	1.0	12/12	84.57%	HRAS;RALBP1;EXOC2;YBX3;RAC2;RAC1;EXOC8;CDC42;RALA;NRAS;KRAS;RAC3	c2
6267	prerank	WP_PATHWAYS_AFFECTED_IN_ADENOID_CYSTIC_CARCINOMA	0.12551163281075817	0.4344861220579601	1.0	1.0	1.0	4/60	6.65%	CEBPA;KDM6A;MAGI2;MYBL1	c2
6268	prerank	REACTOME_IKK_COMPLEX_RECRUITMENT_MEDIATED_BY_RIP1	0.1521340595045999	0.4342424358759751	0.9411764705882353	1.0	1.0	1/20	3.12%	CD14	c2
6269	prerank	BIOCARTA_ETS_PATHWAY	0.15906036346637067	0.4289130446804589	1.0	1.0	1.0	17/17	84.11%	ETS1;HRAS;FOS;E2F1;CSF1;DDX20;RBL1;JUN;ETS2;HDAC2;ETV3;E2F4;SIN3A;SIN3B;HDAC5;CSF1R;NCOR2	c2
6283	prerank	REACTOME_PROLONGED_ERK_ACTIVATION_EVENTS	0.14845758354755767	0.4093884503438732	1.0	1.0	1.0	14/14	85.17%	RAPGEF1;NGF;MAP2K2;MAPK1;BRAF;CRK;RAP1A;FRS2;KIDINS220;MAP2K1;YWHAB;CRKL;MAPK3;NTRK1	c2
6289	prerank	BIOCARTA_EGF_PATHWAY	0.11803049776959136	0.3850781417758166	1.0	1.0	1.0	26/27	73.99%	MAP3K1;HRAS;FOS;PIK3R1;RASA1;EGF;ELK1;SOS1;JUN;MAPK8;MAP2K4;EGFR;STAT3;SRF;JAK1;STAT1;PRKCA;RAF1;STAT5A;MAP2K1;PLCG1;CSNK2A1;GRB2;MAPK3;PIK3CA;SHC1	c2
6290	prerank	DORSAM_HOXA9_TARGETS_UP	0.12014962409322838	0.38464901987992567	1.0	0.9998440272172506	1.0	1/34	1.74%	CALB1	c2
6300	prerank	REACTOME_ASSOCIATION_OF_TRIC_CCT_WITH_TARGET_PROTEINS_DURING_BIOSYNTHESIS	-0.09319328772124845	-0.24505894736331502	1.0	1.0	1.0	26/39	65.47%	SPHK1;CCT2;WRAP53;NOP56;DCAF7;FBXL3;TCP1;CCNE2;XRN2;FBXW9;SKIV2L;CCT6A;LONP2;FBXW4;FKBP9;CCT3;FBXW10;GBA;CCT4;TP53;USP11;CCT5;HDAC3;CCT8;STAT3;AP3M1	c2
6299	prerank	IKEDA_MIR133_TARGETS_UP	-0.11388827906903481	-0.3087505434223033	1.0	1.0	1.0	22/41	58.14%	ASPH;MAFK;PPP1R12A;GPC6;EBF2;HIF1A;APPBP2;AKAP9;SACM1L;RBMX;RAP2C;SNX1;YWHAQ;PPP2CA;SEC61B;MAML1;ACTR3;ELAVL1;USP32;CDC42;CTBP2;ARPC5	c2
6298	prerank	BIOCARTA_EIF_PATHWAY	-0.15507845071641346	-0.362675771634393	1.0	0.9999290649600853	1.0	5/16	36.67%	EIF4A2;EIF4G2;EIF6;EIF1;EIF5	c2
6297	prerank	LUI_TARGETS_OF_PAX8_PPARG_FUSION	-0.13353746495464983	-0.3627056081488643	1.0	1.0	1.0	22/31	59.45%	UQCR11;TRIB1;RPL17;RAN;UBE2E3;RPL21;ITM2B;RPL18;TMBIM6;EIF3G;SRSF3;FBL;ERGIC3;RPS5;EIF3K;HSPA8;SKP1;HSP90AB1;RPS12;LITAF;RPS2;ATXN10	c2
6296	prerank	HOLLEMAN_DAUNORUBICIN_B_ALL_UP	-0.17680393424570662	-0.3673130341612396	1.0	1.0	1.0	1/10	15.83%	CHD4	c2
6295	prerank	WP_PI3KAKTMTOR_SIGNALING_PATHWAY_AND_THERAPEUTIC_OPPORTUNITIES	-0.14679578248862368	-0.3695242697155525	1.0	1.0	1.0	12/30	43.63%	PIK3R2;PIK3CG;ULK1;KRAS;PIK3CA;CDKN1B;TFEB;TSC2;AKT1;MTOR;PTEN;PDK1	c2
6294	prerank	FIRESTEIN_CTNNB1_PATHWAY	-0.1377386557782817	-0.3707663443646848	0.9886363636363636	1.0	1.0	18/31	58.09%	LTK;SRPK3;ULK1;RPS6KA1;PLK1;CAMKK2;KSR2;TAOK1;DKC1;DGKH;STK25;NRAS;MAP2K1;SLK;PTK2B;CSNK1G3;PLK4;CDK8	c2
6293	prerank	REACTOME_METABOLISM_OF_INGESTED_SEMET_SEC_MESEC_INTO_H2SE	-0.1967244738850514	-0.37431163236020715	1.0	1.0	1.0	2/6	32.58%	SCLY;AHCY	c2
6292	prerank	HU_ANGIOGENESIS_UP	-0.166873828516247	-0.3834037224426016	1.0	1.0	1.0	4/17	33.22%	COL7A1;THBS1;RND3;SIPA1L1	c2
6291	prerank	REACTOME_TP53_REGULATES_TRANSCRIPTION_OF_GENES_INVOLVED_IN_G1_CELL_CYCLE_ARREST	-0.1764124498627296	-0.3835066844673216	0.9864864864864865	1.0	1.0	1/12	9.25%	ZNF385A	c2
6288	prerank	WIEMANN_TELOMERE_SHORTENING_AND_CHRONIC_LIVER_DAMAGE_UP	-0.23126414394477632	-0.3908755359705324	1.0	1.0	1.0	1/6	18.68%	ALAD	c2
6287	prerank	WP_PHOTODYNAMIC_THERAPYINDUCED_UNFOLDED_PROTEIN_RESPONSE	-0.15940394196350988	-0.3934002046729604	1.0	1.0	1.0	10/21	52.00%	HSP90B1;ERP27;ATF4;ERN1;DDIT3;TRIB3;UBE2E1;BCL2L11;EIF2A;CALR	c2
6286	prerank	WP_TP53_NETWORK	-0.16662002150625127	-0.3975088973463051	0.9873417721518988	1.0	1.0	7/18	43.78%	TNFSF10;CDKN2A;MDM2;TP73;BID;BCL2;SUMO1	c2
6285	prerank	REACTOME_PINK1_PRKN_MEDIATED_MITOPHAGY	-0.18161460699028842	-0.4018116083182275	1.0	1.0	1.0	1/18	6.82%	TOMM5	c2
6284	prerank	SNIJDERS_AMPLIFIED_IN_HEAD_AND_NECK_TUMORS	-0.1463275745373018	-0.4054939505272011	1.0	1.0	1.0	7/37	26.56%	JAG1;TACC1;ADAM9;FGF3;MMP7;MDM2;PAK1	c2
6282	prerank	KYNG_ENVIRONMENTAL_STRESS_RESPONSE_NOT_BY_UV_IN_WS	-0.1912777339314434	-0.41080258001271	0.9733333333333334	1.0	1.0	4/10	39.95%	LCK;TAF1C;TP53I11;ARPC1B	c2
6281	prerank	BIOCARTA_TPO_PATHWAY	-0.16618487275279825	-0.4134311056735615	1.0	1.0	1.0	14/23	53.11%	PRKCB;PIK3CG;SHC1;PIK3CA;STAT5B;MAPK3;GRB2;JAK2;CSNK2A1;PLCG1;MAP2K1;STAT5A;RAF1;PRKCA	c2
6280	prerank	REACTOME_HDMS_DEMETHYLATE_HISTONES	-0.1682269945932044	-0.4140247159280373	0.9759036144578314	1.0	1.0	13/21	53.82%	KDM5B;KDM6B;KDM1B;JMJD6;KDM5A;KDM5C;KDM2B;KDM4A;ARID5B;KDM3A;PHF2;KDM1A;PHF8	c2
6279	prerank	DER_IFN_BETA_RESPONSE_UP	-0.13159325513020478	-0.4141821218817935	1.0	1.0	1.0	23/98	32.21%	IFITM1;ITGA2;IFI35;TRIM22;PSME1;EIF2B1;SMAD4;MX2;PSMB10;NMI;SRP9;ADAM9;SP110;PTPN11;GMFB;MAP3K10;HIF1A;TRIM14;TRIM21;MAP1B;HADH;GBP1;PSMB9	c2
6278	prerank	REACTOME_REGULATION_OF_TP53_ACTIVITY_THROUGH_ASSOCIATION_WITH_CO_FACTORS	-0.18997806585179142	-0.41705931331581964	1.0	1.0	1.0	6/12	44.40%	ZNF385A;TP73;AKT2;AKT1;PPP1R13L;BANP	c2
6277	prerank	BIOCARTA_PDGF_PATHWAY	-0.16401376154699507	-0.41851602935575544	1.0	1.0	1.0	13/27	53.11%	PRKCB;PDGFA;PIK3CG;SHC1;PIK3CA;MAPK3;GRB2;CSNK2A1;PLCG1;MAP2K1;STAT5A;RAF1;PRKCA	c2
6276	prerank	NICK_RESPONSE_TO_PROC_TREATMENT_DN	-0.15217645589735473	-0.4186836047552421	1.0	1.0	1.0	11/25	46.26%	PRKAB1;ETNK1;FLOT1;CASP9;ERAP1;NFYC;TLK1;FUBP1;UBR5;ITPR2;ZSCAN32	c2
6275	prerank	GENTILE_UV_RESPONSE_CLUSTER_D8	-0.1533979607385276	-0.41907059827540843	1.0	1.0	1.0	9/35	35.96%	INSIG1;HEG1;PPP1R12A;CBX3;TSPAN5;HMGCR;FYN;PPID;HNRNPH3	c2
6274	prerank	BIOCARTA_ARF_PATHWAY	-0.1786149303218597	-0.4241652051782247	0.9882352941176471	1.0	1.0	7/16	43.65%	CDKN2A;PIK3CG;MDM2;PIK3CA;POLR1B;RB1;POLR1D	c2
6273	prerank	LOPEZ_TRANSLATION_VIA_FN1_SIGNALING	-0.15885165568784695	-0.4273232364636119	1.0	1.0	1.0	14/34	48.60%	SSTR2;SOX4;THBS1;MMP16;ANP32A;STX16;ARHGDIA;SNRPD1;ILF3;PTMA;EIF5B;PTBP1;TGFBR2;IMP3	c2
6272	prerank	WP_METHIONINE_METABOLISM_LEADING_TO_SULFUR_AMINO_ACIDS_AND_RELATED_DISORDERS	-0.21439485330458935	-0.42810311536232015	0.9855072463768116	1.0	1.0	4/9	39.35%	MAT2B;AHCY;CSAD;MTR	c2
6271	prerank	BOYAULT_LIVER_CANCER_SUBCLASS_G12_UP	-0.15651634870019396	-0.4283594079821	0.987012987012987	1.0	1.0	18/36	46.53%	FGFR4;TMEM106B;PIGC;MKKS;SLC29A1;TTC13;NUAK1;TMEM260;RAP2A;MFF;NCK2;PRCC;RCOR3;TMEM183A;TOR3A;SCAMP3;HSPA14;GORASP2	c2
6270	prerank	DACOSTA_UV_RESPONSE_VIA_ERCC3_COMMON_DN	-0.1280590164976765	-0.4285796341414018	1.0	1.0	1.0	200/436	56.74%	THBS2;ZNF804A;BHLHE40;NRG1;TLE4;FGF5;SEMA5A;MBD2;PHLPP1;SHB;BAZ2B;NEK7;HEG1;BPTF;WDR7;E2F2;STAU2;RGS7;C2CD5;KIF5C;PMS1;SPECC1L;ATF2;NBN;MAN2A1;USP6;UCK2;ZMYM4;USP24;SLC4A7;PPP1R12A;RBFOX2;BAZ1A;SATB2;G6PD;TIAM1;MTX2;FXR1;PRR3;EPS8;ACVR1;LARP4;FUT8;TSPAN5;PEX3;AUH;TJP2;KAT6B;CDS2;R3HDM1;USP13;MAP4K5;HELZ;STK39;FERMT2;ADSL;ZDHHC17;RBM39;RAB3GAP1;PTK2;KDM5A;FYN;ACSL3;CNOT2;FNBP1L;FAM169A;MAP1B;NFYC;…	c2
6266	prerank	KUROKAWA_LIVER_CANCER_EARLY_RECURRENCE_UP	-0.20117693386539962	-0.43577365513552324	1.0	1.0	1.0	4/12	39.21%	KRT8;HSPA1A;NMT1;DAPK1	c2
6265	prerank	REACTOME_GASTRIN_CREB_SIGNALLING_PATHWAY_VIA_PKC_AND_MAPK	-0.18543627700967158	-0.43712308450181725	1.0	1.0	1.0	6/16	39.49%	RPS6KA2;RPS6KA1;KRAS;MAPK3;GRB2;MAPK7	c2
6264	prerank	SMID_BREAST_CANCER_LUMINAL_A_DN	-0.18401094731666884	-0.43843217468593926	0.9871794871794872	1.0	1.0	11/17	51.69%	CDCA3;ANP32E;CDC45;NCAPH;CDC20;LRP8;DKC1;TOP2A;CENPN;CDCA8;TTLL4	c2
6263	prerank	PID_HDAC_CLASSIII_PATHWAY	-0.18031782244649056	-0.44585774426896013	0.9871794871794872	1.0	1.0	6/22	35.28%	FHL2;TUBA1B;SIRT7;MEF2D;KAT2B;EP300	c2
6262	prerank	WP_NANOPARTICLE_TRIGGERED_AUTOPHAGIC_CELL_DEATH	-0.18157787484337792	-0.45010952548316474	1.0	1.0	1.0	12/22	55.93%	VMP1;ATG4A;ULK1;ATG14;ATG10;TSC2;BCL2;ATG5;BECN1;ATG3;AMBRA1;MAP1LC3A	c2
6259	prerank	YAGI_AML_RELAPSE_PROGNOSIS	-0.17076952116185565	-0.45206413391215344	1.0	1.0	1.0	11/34	35.30%	PTP4A2;GABARAP;TYMP;HSPE1;NME1;POLR2H;CD68;PGD;KAT2A;HNRNPD;ENSA	c2
6258	prerank	ELVIDGE_HIF1A_AND_HIF2A_TARGETS_UP	-0.17148308166636742	-0.4520976614346095	1.0	1.0	1.0	19/39	48.76%	SPAG1;CORO1A;ATP6V0A2;RET;SLC29A1;ABCF2;OSTM1;RPP25;RRS1;FLAD1;ADAT1;WDR77;SLC35B1;AREL1;TAF9B;TOR3A;POLR3K;GCH1;CHUK	c2
6257	prerank	NUNODA_RESPONSE_TO_DASATINIB_IMATINIB_UP	-0.17547827137241284	-0.4548441134562868	0.9883720930232558	1.0	1.0	13/28	49.68%	CCND2;E2F5;CASP6;RAD50;CDK4;XRCC4;BCL2;E2F4;CDK9;CASP7;CDK6;RAD51;CDC25B	c2
6256	prerank	MATZUK_SPERMATOCYTE	-0.15966522257767649	-0.459557294413057	1.0	1.0	1.0	25/64	44.19%	TERT;TEX15;RAD51C;REC8;PSMC3IP;PIWIL2;DMC1;SYCP3;PMS2;GNPAT;UBB;MSH5;BCL6;STX2;LIMK2;TRIP13;RARA;MORC1;BSG;BMP8A;HSF1;BCL2;MLH1;CDK2;ERCC1	c2
6255	prerank	XU_RESPONSE_TO_TRETINOIN_AND_NSC682994_DN	-0.1991608399490568	-0.46000561893091624	1.0	1.0	1.0	4/13	37.46%	DDX10;PRMT1;DDX18;RABGGTB	c2
6254	prerank	REACTOME_COPII_MEDIATED_VESICLE_TRANSPORT	-0.15613910499737815	-0.4618693177240212	0.989247311827957	1.0	1.0	29/63	52.14%	LMAN1;COL7A1;SEC16B;TRAPPC1;CSNK1D;CNIH1;SEC23A;TMED2;SCFD1;NSF;GOSR2;TRAPPC6B;TFG;LMAN2;TRAPPC5;GOLGA2;LMAN2L;TRAPPC3;GORASP1;SEC24C;SEC22A;SEC22C;SEC23IP;STX17;BET1;TRAPPC2L;F8;RAB1B;SEC13	c2
6253	prerank	WANG_TUMOR_INVASIVENESS_DN	-0.14256336192088695	-0.46196289151012254	1.0	1.0	1.0	105/195	55.44%	ERBB3;IL16;MRPL38;IGF2BP1;MYADM;ABCG1;SLC9A3R1;LPAR1;WNT4;DHRS3;KLHL9;TGFB1I1;INSIG2;UGDH;ESD;MFNG;COMMD10;SS18L2;SRRM1;HSD17B10;PPP1R12A;ATF4;PDE6D;CD9;CACYBP;JMJD6;LUC7L3;PTGES3;STK39;TMEM254;RAB11B;YWHAZ;ERGIC2;TBC1D10A;VBP1;ITM2B;SLC50A1;ARVCF;ESYT1;TSPYL1;MYSM1;DYNC1LI2;HNRNPH2;PPP1R7;DLGAP5;ANKRD13A;PEX19;CINP;CCNG1;CSAD;EIF3G;SNHG7;BTG1;NOMO1;LCP1;ANGEL2;TCEA1;MARCKS;ILF3;ABCD4;PRKCD;TRAP1…	c2
6252	prerank	DACOSTA_UV_RESPONSE_VIA_ERCC3_XPCS_DN	-0.14961219649382573	-0.4624833958022248	1.0	1.0	1.0	17/80	31.12%	PLCB4;DKK1;PDLIM5;PLCE1;HEG1;SMAD4;MTAP;E2F5;SLC25A12;FAM168A;VPS13B;PHF14;SON;WDR37;TERF1;MPHOSPH9;UBXN7	c2
6251	prerank	BIOCARTA_NDKDYNAMIN_PATHWAY	-0.19051413792686978	-0.4634799777980111	0.9863013698630136	1.0	1.0	6/17	45.20%	NME1;CALM1;CALM2;EPN1;AP2M1;CALM3	c2
6250	prerank	REACTOME_DISASSEMBLY_OF_THE_DESTRUCTION_COMPLEX_AND_RECRUITMENT_OF_AXIN_TO_THE_MEMBRANE	-0.17180165882360124	-0.46650314654677516	1.0	1.0	1.0	18/29	63.09%	FRAT1;LRP6;LRP5;DVL2;CTNNB1;FZD5;PPP2R5A;CSNK1G2;PPP2CA;PPP2R5E;CSNK1A1;PPP2R5C;AXIN1;PPP2CB;DVL1;APC;GSK3B;DVL3	c2
6249	prerank	RAMPON_ENRICHED_LEARNING_ENVIRONMENT_EARLY_DN	-0.22939576657731314	-0.4672410051571334	1.0	1.0	1.0	7/8	65.23%	CASP6;CIT;PREP;PAFAH1B1;SPTBN1;NRGN;BAX	c2
6248	prerank	REACTOME_SYNTHESIS_OF_PIPS_AT_THE_EARLY_ENDOSOME_MEMBRANE	-0.20207248004396483	-0.46724404524897506	0.9452054794520548	1.0	1.0	11/16	58.85%	FIG4;MTMR4;MTM1;INPP5F;PIK3C3;PIK3R4;PI4K2B;INPP4A;MTMR10;PIKFYVE;PIK3C2A	c2
6246	prerank	REACTOME_REGULATION_OF_NF_KAPPA_B_SIGNALING	-0.19707757136916138	-0.46811615511023497	1.0	1.0	1.0	8/18	48.76%	IKBKG;UBB;LRRC14;IKBIP;NLRX1;UBA52;IKBKB;CHUK	c2
6245	prerank	WP_METABOLISM_OF_ALPHALINOLENIC_ACID	-0.25878308709523457	-0.46901476516271867	0.9850746268656716	1.0	1.0	3/5	37.44%	FADS2;ALOX15;FADS1	c2
6244	prerank	PID_RHOA_REG_PATHWAY	-0.1693178773998526	-0.4698663479445923	1.0	1.0	1.0	14/44	35.67%	ARHGAP9;ARHGEF25;VAV3;ABR;NGEF;VAV1;ECT2;ARHGAP4;ARHGAP5;ARHGEF3;ARHGEF1;CDKN1B;NET1;ARHGDIA	c2
6243	prerank	WP_LEPTIN_SIGNALING_PATHWAY	-0.1658507253366231	-0.47038327636420013	0.9886363636363636	1.0	1.0	20/74	33.07%	PIK3R2;IL1RN;SOCS3;PRKAA2;IKBKG;LEPR;CFL2;SHC1;RPS6KA1;ESR1;ROCK1;PTPN11;SH2B1;ACACB;PTK2;FYN;SRC;ACACA;STAT5B;RPS6	c2
6242	prerank	CHEOK_RESPONSE_TO_MERCAPTOPURINE_AND_HD_MTX_UP	-0.2636136087716073	-0.4739960646885672	1.0	1.0	1.0	2/5	29.65%	PLS1;TERF1	c2
6241	prerank	CARDOSO_RESPONSE_TO_GAMMA_RADIATION_AND_3AB	-0.2139576087443395	-0.4763736489239279	0.987012987012987	1.0	1.0	9/13	53.98%	ALYREF;DDX3Y;MPG;ARHGAP17;ANXA3;BNIP2;TWF2;MED31;CSNK1A1	c2
6240	prerank	REACTOME_SIGNALING_BY_EGFR	-0.16922734298777858	-0.4764163338988528	0.9885057471264368	1.0	1.0	12/50	30.85%	SPRY1;SH3GL2;BTC;PTPN3;STAM2;HGS;SHC1;KRAS;PIK3CA;PTPN11;UBB;SRC	c2
6239	prerank	REACTOME_REGULATION_OF_TP53_ACTIVITY_THROUGH_METHYLATION	-0.20285316155720218	-0.4765297783924619	0.9868421052631579	1.0	1.0	10/18	51.42%	TTC5;MDM2;UBB;EP300;EHMT2;PRMT5;UBA52;L3MBTL1;ATM;SETD9	c2
6236	prerank	BENPORATH_ES_CORE_NINE_CORRELATED	-0.14432249206569076	-0.4787784596522832	1.0	1.0	1.0	34/93	41.49%	SIX3;PAX6;RUNX3;HMGB3;GATA6;SOX4;NMI;NFIL3;ATF4;TEAD4;WWTR1;CEBPB;TGIF2;SOX9;FOXM1;HMGB2;HIF1A;YEATS2;SPIB;FOXK2;TFDP1;TRIP13;ETV6;IRF1;ELF4;SSRP1;TLE1;ETV7;YBX1;TFDP2;ILF3;WDHD1;DR1;HSF1	c2
6235	prerank	KEGG_NON_SMALL_CELL_LUNG_CANCER	-0.1608550873827308	-0.4792533539182495	0.9885057471264368	1.0	1.0	8/54	19.87%	PRKCG;PIK3R2;PRKCB;CDKN2A;E2F2;CASP9;RASSF5;PIK3CG	c2
6234	prerank	WP_3Q29_COPY_NUMBER_VARIATION_SYNDROME	-0.16908908657040028	-0.48017962359570027	1.0	1.0	1.0	25/62	42.24%	TGFB1;SLC40A1;DYNC2H1;TFRC;LINC00885;MCRS1;SLC51B;HIF1A;PIGX;UBXN7;STAT5B;PIGZ;PCYT1A;CEP19;TM4SF19-AS1;RNF168;DYNC2LI1;RABL2B;MAD2L1BP;AKT1;DYNLRB1;UBE2N;NCBP2-AS1;DYNLL1;ADAM10	c2
6233	prerank	STEIN_ESRRA_TARGETS_DN	-0.1507765468853794	-0.48063744756107696	1.0	1.0	1.0	15/92	21.32%	DBNDD1;DHX40;CLDN3;PPL;PATZ1;TNFAIP8;PLS1;HEXIM1;BPTF;PRKAR2B;SSB;RGS19;UCK2;TACC1;PRKD2	c2
6231	prerank	BIOCARTA_EGFR_SMRTE_PATHWAY	-0.22268685409507272	-0.48102356865628976	0.9878048780487805	1.0	1.0	3/11	33.56%	NCOR2;THRB;RARA	c2
6230	prerank	WP_ESTRADIOL_REGULATION_IN_PORTOSINUSOIDAL_VASCULAR_DISEASE	-0.26772902464550763	-0.4811633119763921	1.0	1.0	1.0	4/5	49.85%	ESR1;CALM1;SP1;SP3	c2
6229	prerank	BIOCARTA_ATM_PATHWAY	-0.19571011042490394	-0.4835186879301627	0.9859154929577465	1.0	1.0	5/19	31.89%	NBN;RBBP8;MDM2;RAD50;TP73	c2
6228	prerank	WP_PDGFRBETA_PATHWAY	-0.1854809186639294	-0.4847116375375402	0.9875	1.0	1.0	14/29	53.11%	PDGFRB;PRKCB;SHC1;PIK3CA;STAT5B;MAPK3;GRB2;STAT6;JAK2;PLCG1;MAP2K1;STAT5A;RAF1;PRKCA	c2
6227	prerank	PID_P53_REGULATION_PATHWAY	-0.159039428321366	-0.48544962123767466	1.0	1.0	1.0	26/55	47.00%	CDKN2A;TTC5;CSNK1D;RPL23;NEDD8;MDM2;RPL5;KAT8;KAT2B;EP300;MAPK9;TRIM28;CCNG1;AKT1;PPP1R13L;PPM1D;UBE2D1;PRKCD;USP7;PRMT5;CSNK1G2;CDK2;RPL11;RCHY1;PPP2CA;DYRK2	c2
6226	prerank	WP_CANONICAL_NFKB_PATHWAY	-0.2502480318578352	-0.48834028787675965	1.0	1.0	1.0	1/8	14.09%	IKBKG	c2
6225	prerank	REACTOME_CONSTITUTIVE_SIGNALING_BY_AKT1_E17K_IN_CANCER	-0.1911221380940435	-0.4885616483836458	0.958904109589041	1.0	1.0	10/26	41.16%	NR4A1;CASP9;MDM2;FOXO6;CDKN1B;TSC2;AKT2;AKT1;MLST8;MTOR	c2
6224	prerank	SA_TRKA_RECEPTOR	-0.21039187000119702	-0.4886411730600497	0.9868421052631579	1.0	1.0	7/17	43.02%	NTRK1;SHC1;PIK3CA;AKT2;GRB2;AKT1;RHOA	c2
6222	prerank	PID_RET_PATHWAY	-0.17869674423954118	-0.49083297325948566	0.9642857142857143	1.0	1.0	10/38	30.85%	DOK6;DOK4;SHANK3;PRKACA;RET;SHC1;PIK3CA;PTPN11;PTK2;SRC	c2
6221	prerank	DAIRKEE_CANCER_PRONE_RESPONSE_BPA	-0.1788527176873022	-0.4911686181492531	1.0	1.0	1.0	23/47	51.58%	ERBB3;TNNI1;PSMA2;UCK2;C1QBP;TNNC1;MYH3;INPPL1;SNRPD1;TRAP1;MTOR;GTF3A;SNRPA1;RB1;PTEN;EIF2S2;PSMD1;TOP2A;NDUFB2;FARSA;RANBP1;BRWD1;TRIP12	c2
6220	prerank	REACTOME_NRIF_SIGNALS_CELL_DEATH_FROM_THE_NUCLEUS	-0.20836880293345672	-0.4914184736188928	1.0	1.0	1.0	8/16	60.68%	ITGB3BP;UBB;APH1B;UBA52;SQSTM1;PSEN2;RPS27A;NCSTN	c2
6219	prerank	WP_ESTROGEN_SIGNALING_PATHWAY	-0.19191013986796657	-0.4917827439001715	0.9883720930232558	1.0	1.0	12/22	52.81%	IKBKG;PRKACA;ESR1;PIK3CA;MAPK9;AKT1;BCL2;IKBKB;SP1;CHUK;MAP2K1;CREB1	c2
6215	prerank	QI_HYPOXIA_TARGETS_OF_HIF1A_AND_FOXA2	-0.1806654168647372	-0.4932864119380581	0.9759036144578314	1.0	1.0	7/32	29.08%	F2RL1;JUND;SLC16A3;ATN1;ABCF2;GPRC5A;IP6K2	c2
6214	prerank	ZHU_SKIL_TARGETS_DN	-0.24987949819595875	-0.49355912334386515	0.972972972972973	1.0	1.0	3/8	27.99%	BIRC5;CDKN2C;TJP2	c2
6213	prerank	BIOCARTA_P53_PATHWAY	-0.20404074311768722	-0.4939971772293386	0.9868421052631579	1.0	1.0	7/15	43.01%	TIMP3;APAF1;MDM2;CDK4;BCL2;CDK2;RB1	c2
6212	prerank	REACTOME_SIGNAL_TRANSDUCTION_BY_L1	-0.20390871605755312	-0.4945357002184726	0.9733333333333334	1.0	1.0	6/21	35.27%	NCAM1;NRP1;CSNK2B;PAK1;ITGAV;MAPK3	c2
6211	prerank	WEIGEL_OXIDATIVE_STRESS_BY_HNE_AND_TBH	-0.16629570617503403	-0.4950371503502747	0.9888888888888889	1.0	1.0	22/56	47.18%	NFATC1;SELENBP1;CLU;ERBB4;TADA3;ERCC5;TSPAN31;TERF1;TCF3;TSG101;BMP1;S100A1;FASTK;IGF1R;STAT6;DFFB;MLH1;CPE;TNFRSF1A;PPP1CA;EZR;SP2	c2
6210	prerank	BIOCARTA_GCR_PATHWAY	-0.20994527792114093	-0.4952282383279509	0.9642857142857143	1.0	1.0	8/16	37.45%	NPPA;PIK3CG;HSP90AA1;PIK3CA;ANXA1;CALM1;CALM2;AKT1	c2
6208	prerank	REACTOME_REGULATION_OF_CYTOSKELETAL_REMODELING_AND_CELL_SPREADING_BY_IPP_COMPLEX_COMPONENTS	-0.23988901713547273	-0.4974284799562781	0.958904109589041	1.0	1.0	1/8	14.94%	ARHGEF6	c2
6206	prerank	HOLLEMAN_VINCRISTINE_RESISTANCE_B_ALL_DN	-0.2160467279738425	-0.4976731203772336	0.9873417721518988	1.0	1.0	6/16	37.19%	VIM;PDLIM1;SCNM1;ATP13A2;RPS11;LSM3	c2
6205	prerank	LOPEZ_MESOTELIOMA_SURVIVAL_TIME_UP	-0.23275063507070837	-0.4977920276004543	0.9864864864864865	1.0	1.0	4/11	41.82%	BIRC5;ACOT7;TRIP13;DCLRE1B	c2
6204	prerank	REACTOME_FOXO_MEDIATED_TRANSCRIPTION_OF_CELL_DEATH_GENES	-0.21837224320868137	-0.498590713679603	0.9759036144578314	1.0	1.0	6/16	35.28%	FASLG;NFYB;BCL6;NFYC;DDIT3;EP300	c2
6203	prerank	WP_GLYCOSYLATION_AND_RELATED_CONGENITAL_DEFECTS	-0.19432234551739716	-0.49878145724673406	0.9764705882352941	1.0	1.0	16/25	63.93%	MPI;ALG13;DPM3;MGAT2;ALG14;ALG1;ALG6;ALG11;PMM2;GMPPB;ALG9;DPM1;ALG2;MPDU1;DPAGT1;ALG12	c2
6202	prerank	REACTOME_REGULATION_OF_BACH1_ACTIVITY	-0.2325653726640079	-0.49888341714128526	0.9722222222222222	1.0	1.0	3/11	28.62%	MAFK;RBX1;UBB	c2
6201	prerank	GOLUB_ALL_VS_AML_DN	-0.211269289394044	-0.4989941901443971	0.9620253164556962	1.0	1.0	9/20	38.29%	CTSD;LYZ;SRGN;CAT;LGALS3;CST3;CFD;CD33;LTC4S	c2
6200	prerank	WP_NONHOMOLOGOUS_END_JOINING	-0.25205944556555737	-0.49986138432405275	0.9736842105263158	1.0	1.0	6/10	46.57%	LIG4;XRCC4;POLM;PRKDC;POLL;XRCC5	c2
6199	prerank	SAGIV_CD24_TARGETS_UP	-0.19867232308960384	-0.4999512627661826	1.0	1.0	1.0	5/20	23.09%	MCAM;EPHB6;SMC4;EDEM3;SLC4A4	c2
6198	prerank	GARGALOVIC_RESPONSE_TO_OXIDIZED_PHOSPHOLIPIDS_LIGHTYELLOW_UP	-0.2524341540963846	-0.501144159947185	0.9696969696969697	1.0	1.0	3/9	31.61%	UGDH;RBBP6;PIM1	c2
6197	prerank	ELVIDGE_HIF1A_TARGETS_UP	-0.1712927555263077	-0.5024397598827066	0.9775280898876404	1.0	1.0	32/62	54.41%	RRP15;SPAG1;CORO1A;ATP6V0A2;SLC29A1;ABCF2;SCYL2;GDPD3;OSTM1;RPP25;GULP1;RRS1;RAB35;ADAT1;WDR77;HHEX;SLC35B1;JAK2;AREL1;MRPS12;TAF9B;TOR3A;POLR3K;GCH1;FASTKD5;SEC23IP;CHUK;TMEM33;SLC25A44;LSG1;GPATCH2;GYG1	c2
6196	prerank	REACTOME_ATTACHMENT_OF_GPI_ANCHOR_TO_UPAR	-0.2652622957982454	-0.5030136936107585	0.9855072463768116	1.0	1.0	4/7	50.60%	PIGT;PIGS;PIGK;GPAA1	c2
6195	prerank	REACTOME_TP53_REGULATES_TRANSCRIPTION_OF_SEVERAL_ADDITIONAL_CELL_DEATH_GENES_WHOSE_SPECIFIC_ROLES_IN_P53_DEPENDENT_APOPTOSIS_REMAIN_UNCERTAIN	-0.23148312407158553	-0.5037630402800393	0.9493670886075949	1.0	1.0	6/14	31.89%	BCL2L14;TP53I3;BIRC5;RABGGTA;BCL6;TP73	c2
6193	prerank	REACTOME_DOWNREGULATION_OF_ERBB4_SIGNALING	-0.25583947805511614	-0.5045480535331072	0.9571428571428572	1.0	1.0	3/9	30.85%	ERBB4;UBB;SRC	c2
6192	prerank	WP_SMALL_CELL_LUNG_CANCER	-0.17100708445261958	-0.5045523765528633	1.0	1.0	1.0	38/93	45.46%	ITGA2;COL4A5;PIK3R2;CDKN2B;FN1;IKBKG;COL4A4;TRAF1;E2F2;COL4A1;CASP9;COL4A6;TRAF5;NOS2;APAF1;LAMA5;PIK3CA;PTK2;LAMB2;CDK4;CDKN1B;ITGAV;AKT2;AKT1;LAMA3;BID;ZBTB17;ITGB1;CCNE2;CYCS;BCL2;CDK2;RB1;PTEN;COL4A2;DDB2;IKBKB;COL4A3	c2
6191	prerank	PID_NECTIN_PATHWAY	-0.2032472526538077	-0.5067450566979147	1.0	1.0	1.0	9/25	35.10%	PDGFRB;F11R;RAP1B;PIK3CA;PTK2;CLDN1;SRC;CTNNB1;ITGAV	c2
6190	prerank	DAZARD_RESPONSE_TO_UV_NHEK_DN	-0.15376126835666823	-0.5073970542820677	1.0	1.0	1.0	85/281	42.28%	RAPGEF5;ERBB3;TTC9;KLF9;MEIS1;HMGA2;TLE4;KANK1;FLG;LPCAT4;INSIG1;MBD2;DDIT4;AHR;PHLPP1;DKK1;LPCAT1;TNFAIP8;BAZ2B;KLHL9;MTUS1;HEG1;BPTF;INSIG2;PMS1;PTPN3;ATF2;E2F5;USP6;USP24;SMC4;VPS13B;PPP1R12A;ZFC3H1;POLE2;BAZ1A;PIP4K2B;BRD8;KAT6B;HELZ;WDR37;FERMT2;ADSL;METTL18;PTK2;KDM5A;FYN;CNOT2;FNBP1L;BTBD3;GNE;RRS1;SH2B3;SUCO;MTM1;ZMIZ1;SART3;APPBP2;CDKN1B;SPEN;ELF2;MNT;LARP7;AKAP9;PNISR;CBLB;PIK3C3;ZNF264…	c2
6189	prerank	SUZUKI_RESPONSE_TO_TSA	-0.24067737317657686	-0.507618189563411	0.958904109589041	1.0	1.0	8/13	45.86%	C1orf105;TRADD;PPP1R12A;RGPD5;ARFIP2;AVIL;TRIM32;RAD23B	c2
6187	prerank	REACTOME_NOD1_2_SIGNALING_PATHWAY	-0.198385898238367	-0.5082952420834672	0.9523809523809523	1.0	1.0	5/36	18.21%	MAP2K6;RIPK2;IKBKG;UBE2V1;CASP9	c2
6186	prerank	BIOCARTA_CERAMIDE_PATHWAY	-0.21656288344488003	-0.509928391808705	0.9634146341463414	1.0	1.0	9/21	52.32%	TRADD;AIFM1;FADD;MAPK3;BCL2;TNFRSF1A;MAP2K1;BAD;RAF1	c2
6185	prerank	REACTOME_ACYL_CHAIN_REMODELING_OF_DAG_AND_TAG	-0.2802898873273657	-0.5104317560023371	1.0	1.0	1.0	2/6	27.08%	DGAT2;PNPLA2	c2
6184	prerank	IKEDA_MIR1_TARGETS_UP	-0.17894252949172662	-0.5104319823136956	1.0	1.0	1.0	16/54	38.26%	GPRC5B;JAG1;PDCD10;SEC62;E2F5;ANP32E;PMP22;ACVR1;KAT6B;GNPDA2;YWHAZ;SPRED1;CLTC;CNN3;IGF1;SYNCRIP	c2
6183	prerank	GOERING_BLOOD_HDL_CHOLESTEROL_QTL_CIS	-0.24455931207232307	-0.5104826172748268	0.974025974025974	1.0	1.0	3/10	21.23%	RPS26;IKZF1;TIMM10	c2
6182	prerank	DORSAM_HOXA9_TARGETS_DN	-0.19449607308100667	-0.5106405072082661	1.0	1.0	1.0	16/30	51.88%	KRT18;TSC22D3;FXR1;TPR;SRSF11;SRP72;RBBP6;SBNO1;DYNC1LI2;SDCBP;BMI1;ARNTL;DCT;OSBPL8;JUNB;GATA2	c2
6181	prerank	CAFFAREL_RESPONSE_TO_THC_UP	-0.19503917417191896	-0.5116031967800491	0.9655172413793104	1.0	1.0	9/30	40.19%	SHMT2;TFRC;ZRANB2;IMPA1;NUCB2;CDKN1B;PNISR;MCCC1;FNTA	c2
6180	prerank	REACTOME_CONSTITUTIVE_SIGNALING_BY_OVEREXPRESSED_ERBB2	-0.23915025619679026	-0.5130131323163251	0.9605263157894737	1.0	1.0	6/10	48.77%	HSP90AA1;SHC1;KRAS;GRB2;ERBB2;NRAS	c2
6179	prerank	WP_AMINO_ACID_METABOLISM	-0.17473762009010485	-0.5130377564081565	1.0	1.0	1.0	26/79	37.15%	DDC;AOC3;CPS1;GPT2;PPM1L;EHHADH;HMGCL;MDH1;BCAT1;IDH1;HIBCH;ADH7;HMGCS2;CS;AUH;GSR;HIBADH;MARS2;ARG2;HADH;ACLY;ACADM;PYCR1;MAOA;ADH5;MCCC1	c2
6178	prerank	CHIBA_RESPONSE_TO_TSA_DN	-0.2071000841142338	-0.5131748623848631	0.95	1.0	1.0	9/20	35.10%	ITGA1;DSP;ADAM9;MDM2;ROCK1;TPR;PTK2;HNRNPH1;ITGAV	c2
6177	prerank	KEGG_SPHINGOLIPID_METABOLISM	-0.1897542774990713	-0.5133947289894004	0.967391304347826	1.0	1.0	13/35	42.54%	DEGS2;SPHK1;SMPD3;SPTLC2;SGPL1;ENPP7;B4GALT6;SMPD2;ASAH2;GALC;SPHK2;UGT8;SGPP2	c2
6176	prerank	REACTOME_DISEASES_ASSOCIATED_WITH_N_GLYCOSYLATION_OF_PROTEINS	-0.21329925504820813	-0.5134536699406161	0.9512195121951219	1.0	1.0	13/20	63.93%	RFT1;ALG13;MGAT2;ALG14;ALG1;ALG6;ALG11;ALG9;ALG2;MPDU1;DPAGT1;GLB1;ALG12	c2
6175	prerank	GENTILE_RESPONSE_CLUSTER_D3	-0.17351516280423582	-0.5134551571324903	1.0	1.0	1.0	21/51	45.34%	MBD2;DKK1;TNFAIP8;E2F2;POLE2;COIL;BRD8;NR2F6;CNOT2;ZFAND5;ZMIZ1;ELF4;UNG;CRKL;CDC6;TLK1;DR1;TUBGCP3;BMI1;TRAPPC8;FOXJ3	c2
6174	prerank	REACTOME_SIGNALLING_TO_ERKS	-0.1931510773810521	-0.5140011078190734	0.9876543209876543	1.0	1.0	15/34	51.65%	SHC2;NTRK1;SHC1;KRAS;SRC;MAPK3;MAPKAPK3;GRB2;CRKL;RALGDS;YWHAB;NRAS;RIT2;MAP2K1;RALA	c2
6173	prerank	NADERI_BREAST_CANCER_PROGNOSIS_DN	-0.22842105075068247	-0.5155033965042064	0.935064935064935	1.0	1.0	6/17	30.38%	IFT81;SHOX2;SPARCL1;DCN;ANXA5;CLDN1	c2
6172	prerank	REACTOME_CELLULAR_RESPONSE_TO_HEAT_STRESS	-0.1660954498115234	-0.5158488004216769	0.9891304347826086	1.0	1.0	46/93	51.02%	NUP210;NDC1;NUP37;RLN1;NUP62;RPA3;FKBP4;CAMK2A;AAAS;COL4A6;HSP90AA1;MRPL18;NUP85;PTGES3;UBB;TPR;NUP107;YWHAE;HSPA13;HSPA1B;HSPB1;DEDD2;MAPK3;EP300;HSPA1A;NUP54;RPA1;NUP88;ST13;MLST8;RANBP2;MTOR;HSF1;CAMK2G;HSBP1;NUP50;BAG2;BAG4;HSPA14;RAE1;BAG1;NUP43;BAG3;CCAR2;NUP35;ATM	c2
6171	prerank	BURTON_ADIPOGENESIS_PEAK_AT_16HR	-0.18490740881774878	-0.5159591334271529	0.9879518072289156	1.0	1.0	16/37	39.99%	EMB;SMC2;POLD1;ABCF2;MRPL18;SNX5;HMGB2;MCM6;MCM5;PRPS1;CDCA7;ASF1B;CDC6;DUT;HELLS;HAT1	c2
6170	prerank	IIZUKA_LIVER_CANCER_PROGRESSION_G1_G2_DN	-0.21827132285534948	-0.5175594732736398	1.0	1.0	1.0	16/24	56.16%	ATXN2L;VEZF1;ATP2A2;PRPF40A;FDPS;UBQLN2;PPIB;ACTB;SFPQ;GORASP2;CCT6A;SP3;GOLGA4;ADNP;EFCAB14;EIF4G1	c2
6169	prerank	KAPOSI_LIVER_CANCER_MET_DN	-0.29974833887242236	-0.5177794591070793	0.9733333333333334	1.0	1.0	2/5	29.96%	EPHX2;ALDH6A1	c2
6168	prerank	REACTOME_EGR2_AND_SOX10_MEDIATED_INITIATION_OF_SCHWANN_CELL_MYELINATION	-0.20597354023965386	-0.5177826520613674	0.9875	1.0	1.0	8/22	32.91%	POU3F2;CYP51A1;MBP;WWTR1;PMP22;HMGCR;EGR2;SREBF2	c2
6167	prerank	WP_TRANSCRIPTIONAL_ACTIVATION_BY_NRF2_IN_RESPONSE_TO_PHYTOCHEMICALS	-0.24178575603322494	-0.5181013521351924	0.9558823529411765	1.0	1.0	4/14	27.05%	EPHB2;MAF;CEBPB;PIK3CA	c2
6166	prerank	REACTOME_JNK_C_JUN_KINASES_PHOSPHORYLATION_AND_ACTIVATION_MEDIATED_BY_ACTIVATED_HUMAN_TAK1	-0.2162889274540611	-0.5185334835516606	0.9743589743589743	1.0	1.0	10/22	44.38%	RIPK2;IKBKG;UBE2V1;MAPK10;UBB;MAPK9;MAP3K7;UBE2N;TAB1;UBA52	c2
6165	prerank	KEGG_UBIQUITIN_MEDIATED_PROTEOLYSIS	-0.16263376958419204	-0.5189137719186484	1.0	1.0	1.0	67/119	61.91%	SOCS3;UBA7;SOCS1;KLHL9;UBE3B;UBE2O;UBE2F;UBE2L6;RBX1;UBE2M;MDM2;ERCC8;UBE2E3;PIAS2;UBE2A;UBE2I;TRIM37;CDC26;UBE2Q1;PIAS3;CBLB;CDC20;CDC23;UBE2D1;UBE2N;CDC16;UBR5;UBE2E1;CUL4A;PRPF19;CDC27;UBE2J2;BRCA1;DDB2;UBE2G1;RCHY1;UBOX5;TRIM32;HERC2;PPIL2;XIAP;MGRN1;FBXW8;CUL7;UBE2C;TRIP12;CUL4B;UBE2J1;UBE2L3;MID1;UBE3A;SKP1;KEAP1;UBE2S;UBA6;UBA2;HUWE1;FANCL;UBE2R2;FBXW11;UBE4B;UBE2G2;SKP2;PML;UBE2D2;VHL;FZR1	c2
6164	prerank	WP_DNA_DAMAGE_RESPONSE	-0.17618818994635038	-0.5198349058195354	0.9887640449438202	1.0	1.0	28/65	44.28%	CCND2;HUS1B;CASP9;NBN;RRM2B;CDK5;APAF1;MDM2;RAD50;SMC1A;CDK4;CDKN1B;RAD17;TNFRSF10B;RAD52;SFN;CCNB2;BID;TLK1;CCNE2;CYCS;FANCD2;PRKDC;CDK2;RB1;BRCA1;TLK2;DDB2	c2
6163	prerank	REACTOME_NEGATIVE_REGULATION_OF_MET_ACTIVITY	-0.21554732484170103	-0.5204815915189563	0.9382716049382716	1.0	1.0	7/20	44.38%	SH3GL2;STAM2;HGS;UBB;GRB2;USP8;UBA52	c2
6161	prerank	WP_GLYCOGEN_SYNTHESIS_AND_DEGRADATION	-0.19306810466844518	-0.5213720122500699	1.0	1.0	1.0	16/39	46.50%	GYG2;PGM1;PYGB;CALM1;PHKG1;CALM2;PPP2R3B;PYGL;PHKG2;PHKB;PHKA2;PPP2R5A;HK3;PPP2R2C;CALM3;PPP2CA	c2
6160	prerank	REACTOME_ACTIVATED_NTRK2_SIGNALS_THROUGH_FRS2_AND_FRS3	-0.24647386557195977	-0.5241175966188137	0.9493670886075949	1.0	1.0	3/10	27.15%	FRS3;KRAS;PTPN11	c2
6159	prerank	RIZKI_TUMOR_INVASIVENESS_2D_DN	-0.18276644564495537	-0.5242356915791386	0.9891304347826086	1.0	1.0	22/53	40.27%	GABRP;GALNT3;OXA1L;SULT2B1;CTSD;POU6F2;HSD17B4;PPP4C;GTF2H2;ULK1;IGFBP3;COG2;PSD;DYNC1LI2;MED16;PPP1R7;IDH3G;COL8A2;TRPC5;NUP88;BASP1;ENG	c2
6157	prerank	WP_MIRNA_REGULATION_OF_DNA_DAMAGE_RESPONSE	-0.17652680482392363	-0.5256909441464354	1.0	1.0	1.0	29/68	44.28%	CCND2;HUS1B;CASP9;NBN;RRM2B;CDK5;APAF1;MDM2;RAD50;SMC1A;CDK4;CDKN1B;RAD17;TNFRSF10B;RAD52;CCNG1;SFN;CCNB2;BID;TLK1;CCNE2;CYCS;FANCD2;PRKDC;CDK2;RB1;BRCA1;TLK2;DDB2	c2
6155	prerank	WP_CYSTEINE_AND_METHIONINE_CATABOLISM	-0.24250589470378153	-0.5260201699188948	0.9736842105263158	1.0	1.0	4/12	39.35%	SUOX;AHCY;CSAD;MTR	c2
6153	prerank	RIZ_ERYTHROID_DIFFERENTIATION_CCNE1	-0.1881028039708785	-0.5260677445228422	0.9523809523809523	1.0	1.0	21/41	49.85%	HMGB3;KLF1;EIF4A2;ATF1;SMAD6;GATA1;PIAS2;HMGB2;ANKRD49;TFDP1;PER3;HMGN2;PIAS3;SUPT4H1;ZBTB17;BMI1;CENPB;SRSF2;SMARCB1;HNRNPDL;SP3	c2
6152	prerank	KEGG_SMALL_CELL_LUNG_CANCER	-0.17552562983611414	-0.5264377349503087	1.0	1.0	1.0	36/83	44.63%	ITGA2;PIK3R2;CDKN2B;FN1;IKBKG;COL4A4;TRAF1;E2F2;COL4A1;CASP9;PIK3CG;COL4A6;TRAF5;NOS2;APAF1;LAMA5;PIK3CA;PIAS2;PTK2;LAMB2;CDK4;CDKN1B;ITGAV;PIAS3;AKT2;AKT1;LAMA3;ITGB1;CCNE2;CYCS;BCL2;CDK2;RB1;PTEN;COL4A2;IKBKB	c2
6151	prerank	WP_FRAGILE_X_SYNDROME	-0.16918919015435469	-0.5268935626486937	1.0	1.0	1.0	37/119	37.45%	PLCB1;GABRG2;PTPN5;GAD1;CAMK4;GRIN1;CDKN2A;DLG4;AGAP2;AKAP5;TARBP2;PRKAR1A;ITPR1;CAMK2A;PRKACA;CNR1;AP2B1;SHC1;KRAS;ALDH3A2;PTPN11;TBC1D7;MKNK1;GRIN2B;FYN;CAMK1;CPT1A;SRC;MAP1B;CLTC;GRIP1;GRIN2A;TSC2;ALDH5A1;TECR;GRB2;AKT1	c2
6149	prerank	WP_NONSMALL_CELL_LUNG_CANCER	-0.17951445402509847	-0.5275552442386042	0.9642857142857143	1.0	1.0	9/71	19.68%	CRABP2;PRKCG;PIK3R2;PRKCB;CDKN2A;E2F2;CASP9;JAK3;RASSF5	c2
6147	prerank	LEE_METASTASIS_AND_ALTERNATIVE_SPLICING_DN	-0.19009863821077708	-0.529591118861058	0.9886363636363636	1.0	1.0	18/39	41.16%	COL9A3;TNFSF10;FCHO1;SVIL;SEMA3B;CSF3;EIF2AK1;PHLDA2;TSPAN5;PTK2;GRB14;EIF4G2;CYP19A1;NR1H3;MAP2K5;TTBK1;CELSR2;WDR77	c2
6146	prerank	MOOTHA_GLYCOGEN_METABOLISM	-0.20760034960568455	-0.5295931941515992	0.9876543209876543	1.0	1.0	2/20	10.84%	GAA;GYG2	c2
6145	prerank	GUTIERREZ_MULTIPLE_MYELOMA_UP	-0.1994193864939943	-0.5318649010534158	0.9770114942528736	1.0	1.0	21/31	66.49%	COX7C;CNIH1;YWHAZ;SRP72;BTBD3;VDAC2;UQCRFS1;EID1;CSDE1;CANX;HNRNPK;TAF9;ARF1;ILF2;MORF4L1;CD47;ANKHD1;EMC7;DCTD;RHOB;ALG8	c2
6144	prerank	REACTOME_RESOLUTION_OF_D_LOOP_STRUCTURES_THROUGH_SYNTHESIS_DEPENDENT_STRAND_ANNEALING_SDSA	-0.21516237732099763	-0.5326402567815793	0.9759036144578314	1.0	1.0	8/24	32.16%	RAD51C;RAD51D;NBN;RBBP8;RAD51AP1;RAD50;RMI2;BRIP1	c2
6143	prerank	BIOCARTA_ARAP_PATHWAY	-0.22605006811517434	-0.5338984121483235	0.9753086419753086	1.0	1.0	2/17	15.88%	GPLD1;CYTH4	c2
6142	prerank	WP_MFAP5MEDIATED_OVARIAN_CANCER_CELL_MOTILITY_AND_INVASIVENESS	-0.25444415066338427	-0.5347792717406981	0.9726027397260274	1.0	1.0	6/13	35.27%	MFAP5;TNNC1;PRKCQ;PTK2;ITGAV;MAPK3	c2
6141	prerank	WP_PTDINS45P2_IN_CYTOKINESIS_PATHWAY	-0.24939905921237898	-0.53587493615039	0.9722222222222222	1.0	1.0	7/11	49.79%	MYL2;RAB35;OCRL;RACGAP1;RHOA;EZR;MSN	c2
6140	prerank	REACTOME_GLYCEROPHOSPHOLIPID_CATABOLISM	-0.27130660263334416	-0.5370614879388789	0.9857142857142858	1.0	1.0	3/7	31.69%	GDPD1;GDPD3;PNPLA6	c2
6139	prerank	MATHEW_FANCONI_ANEMIA_GENES	-0.2517499761530224	-0.5370976028360458	0.9882352941176471	1.0	1.0	4/11	32.16%	FANCG;FANCF;FANCM;BRIP1	c2
6138	prerank	REACTOME_RHO_GTPASES_ACTIVATE_PAKS	-0.2361753865488002	-0.537222985555695	0.975609756097561	1.0	1.0	12/20	58.35%	MYL6;PPP1R12A;PAK1;CALM1;PAK3;MYL9;MYH10;PPP1CB;NF2;PAK2;CDC42;MYL12B	c2
6136	prerank	YAMASHITA_LIVER_CANCER_WITH_EPCAM_UP	-0.19157739325536738	-0.5388294277987132	1.0	1.0	1.0	18/49	36.22%	MDK;DKK1;RPS10;RPL6;BAMBI;RPL17;RPL23A;RPL31;RPS24;GNPAT;RPSA;RPLP0;EPCAM;AHCY;DSG2;RPS7;RPS3;HNRNPA1	c2
6135	prerank	DASU_IL6_SIGNALING_SCAR_DN	-0.24081167310747145	-0.538980557151658	0.9367088607594937	1.0	1.0	3/13	17.13%	SULF1;PSG6;THBS1	c2
6134	prerank	REACTOME_SYNTHESIS_OF_12_EICOSATETRAENOIC_ACID_DERIVATIVES	-0.29847840179751617	-0.540247628300738	0.9577464788732394	1.0	1.0	2/6	35.84%	ALOX15;ALOX12B	c2
6133	prerank	SIG_CHEMOTAXIS	-0.19480627691382865	-0.5403883786699432	0.9775280898876404	1.0	1.0	18/43	44.00%	PITX2;PAK6;ITPR1;CFL2;PIK3CG;GDI1;ARHGAP4;PAK1;ROCK1;PIK3CA;INPPL1;PAK3;AKT2;AKT1;RACGAP1;ITPR2;PTEN;CFL1	c2
6132	prerank	BIOCARTA_PYK2_PATHWAY	-0.2069220543449904	-0.540421672272126	0.9512195121951219	1.0	1.0	14/26	54.14%	PRKCB;SHC1;PAK1;CALM1;CALM2;MAPK3;GRB2;CRKL;CALM3;PLCG1;MAP2K1;RAF1;PRKCA;PTK2B	c2
6131	prerank	WP_UREA_CYCLE_AND_ASSOCIATED_PATHWAYS	-0.23451247246986026	-0.5418276116862907	0.9882352941176471	1.0	1.0	11/22	42.11%	CPS1;ALDH4A1;LDHB;MDH1;SLC25A12;NOS2;GPT;PYCR1;FH;SLC25A15;MDH2	c2
6130	prerank	REACTOME_METABOLISM_OF_PORPHYRINS	-0.21561963893259498	-0.5420986243239694	0.975609756097561	1.0	1.0	3/22	11.83%	ABCG2;FECH;BLVRA	c2
6129	prerank	ZHAN_MULTIPLE_MYELOMA_UP	-0.20421816132437515	-0.5422796123367767	1.0	1.0	1.0	18/47	43.66%	MLLT3;MASP1;COX17;EVI2A;ECH1;COX6B1;MTA1;KAT2A;NKRF;QSOX1;MAPKAPK3;SSRP1;EWSR1;ILF3;PFKM;MVP;DNMT1;SNX1	c2
6128	prerank	IKEDA_MIR30_TARGETS_UP	-0.17136435184273832	-0.5425684847294158	0.9894736842105263	1.0	1.0	27/109	32.62%	CCND2;PLCB4;BNC2;NCAM1;GFPT2;SEMA6D;ARHGEF6;ELMO1;WDR7;PDCD10;DPYSL2;MAF;SOCS6;CFL2;SLC4A7;PPP1R12A;RRAD;SON;KRAS;ACVR1;SEC23A;RNF44;YWHAZ;CALM1;USP15;TFDP1;PIP4K2A	c2
6127	prerank	REACTOME_P75_NTR_RECEPTOR_MEDIATED_SIGNALLING	-0.1764087488542676	-0.5428102270378392	0.989247311827957	1.0	1.0	28/93	36.45%	FGD2;LINGO1;VAV3;ITGB3BP;RIPK2;ARHGEF40;FGD3;PLEKHG2;ARHGEF6;ABR;FGD4;NGEF;RASGRF2;ARHGEF39;HDAC1;VAV1;ECT2;TIAM1;ARHGEF26;ARHGEF3;UBB;YWHAE;ARHGEF1;MYD88;SMPD2;NET1;ARHGDIA;APH1B	c2
6126	prerank	ONGUSAHA_BRCA1_TARGETS_DN	-0.25871224164069695	-0.54327002660396	1.0	1.0	1.0	3/10	28.67%	ANKRD1;ARHGAP5;TPR	c2
6124	prerank	XU_CREBBP_TARGETS_UP	-0.21347954206702635	-0.5434609302957638	0.9473684210526315	1.0	1.0	6/20	29.32%	LRRN1;XPOT;PROM1;PPAN;PRMT1;ADSL	c2
6123	prerank	PID_PDGFRA_PATHWAY	-0.22515111664295231	-0.5436992111624589	0.9459459459459459	1.0	1.0	9/20	46.88%	SHB;SHC1;PIK3CA;ITGAV;GRB2;CRKL;SHF;CSNK2A1;PLCG1	c2
6122	prerank	WP_BDNFTRKB_SIGNALING	-0.20854111644365192	-0.5437482951313721	0.9770114942528736	1.0	1.0	9/33	28.10%	TRPC3;GRIN1;DLG4;PIK3CG;ADCY1;SHC1;RPS6KA1;KRAS;MKNK1	c2
6121	prerank	WP_CILIARY_LANDSCAPE	-0.17031021141650277	-0.544229077784195	1.0	1.0	1.0	95/199	50.20%	LCA5;BBS5;ERF;COX6C;IFT81;LZTFL1;VIM;CEP290;BBS1;TBC1D4;NEK7;NDUFA9;RABEP2;EHD3;COPS7A;NUDC;MYL6B;MKS1;EXOC6;COPS5;CAMK2A;MYL6;ECHS1;SMC4;GDI1;TTC8;HDAC1;EXOSC7;NINL;COPS7B;BBS9;DYNC1I2;FUZ;HSPB11;RBM14;CALM1;ACSL3;NDUFA5;BBS7;SNRPB2;MCM6;PSMD12;IFT80;IFT88;PSMC6;CTNNB1;IFT43;DCAF7;DCAF11;IFT20;MCM5;ARHGDIA;RAB21;MAEA;IFT52;CNOT10;INTU;NEK8;EFTUD2;DYNC1H1;SPATA7;NUP88;COPS8;EXOC5;DYNLRB1;MCM8;WNK…	c2
6120	prerank	REACTOME_HUR_ELAVL1_BINDS_AND_STABILIZES_MRNA	-0.2625468091993936	-0.5447295389696173	0.9866666666666667	1.0	1.0	4/7	54.98%	ANP32A;PRKCD;PRKCA;ELAVL1	c2
6119	prerank	YANAGISAWA_LUNG_CANCER_RECURRENCE	-0.2976676075477382	-0.5448837140908752	0.9420289855072463	1.0	1.0	5/7	47.72%	RPL39;ACYP1;RPL26L1;TMSB4X;FAU	c2
6118	prerank	BIOCARTA_RACCYCD_PATHWAY	-0.21900057442651077	-0.5449870850265818	0.9764705882352941	1.0	1.0	14/26	48.76%	IKBKG;PAK1;PIK3CA;TFDP1;CDK4;CDKN1B;MAPK3;AKT1;CDK2;RB1;RHOA;IKBKB;CDK6;CHUK	c2
6116	prerank	KEGG_PROGESTERONE_MEDIATED_OOCYTE_MATURATION	-0.1831882512834915	-0.5464867785454899	1.0	1.0	1.0	26/67	42.99%	PIK3R2;ADCY7;RPS6KA2;PIK3CG;HSP90AA1;PRKACA;ADCY1;PGR;RPS6KA1;KRAS;PIK3CA;MAPK10;PLK1;CDC26;MAPK3;MAPK9;AKT2;AKT1;CDC23;IGF1;CCNB2;ADCY6;IGF1R;CDC16;CDC27;CDK2	c2
6115	prerank	REACTOME_MITOPHAGY	-0.2315435636771708	-0.5483101929379558	0.9764705882352941	1.0	1.0	14/25	55.93%	TOMM5;CSNK2B;ULK1;MFN1;UBB;SRC;UBA52;CSNK2A1;TOMM7;SQSTM1;ATG5;MFN2;CSNK2A2;MAP1LC3A	c2
6114	prerank	REACTOME_GLYCOGEN_SYNTHESIS	-0.24600648330123556	-0.5489447584213085	0.9473684210526315	1.0	1.0	2/14	15.55%	GYG2;PGM1	c2
6112	prerank	REACTOME_CD163_MEDIATING_AN_ANTI_INFLAMMATORY_RESPONSE	-0.2446113881734548	-0.5492188373359328	0.9733333333333334	1.0	1.0	1/9	7.54%	IL10	c2
6111	prerank	TERAO_AOX4_TARGETS_HG_UP	-0.21038731791298157	-0.5494469338105075	0.9880952380952381	1.0	1.0	8/25	32.04%	TXNDC5;AP1S3;UBE2V1;SGPL1;MIA2;INTS4;NSF;SNX27	c2
6110	prerank	DACOSTA_UV_RESPONSE_VIA_ERCC3_DN	-0.15910357766599004	-0.5495096902421192	1.0	1.0	1.0	309/811	50.47%	SERPINB2;THBS2;ZNF804A;RBPMS;GJA1;CREB5;INHBB;BHLHE40;PLCB4;NRG1;TLE4;ARNT2;FGF5;ARHGAP19;DUSP4;RAD51C;SEMA5A;MBD2;SLC27A3;PHLPP1;LPAR1;DKK1;SHB;PDLIM5;TRPC1;RPS6KA2;TNFAIP8;UST;PLCE1;TDG;BAZ2B;ME2;AMPH;EPHB2;NEK7;HEG1;SMAD4;NCOR2;BPTF;LDLR;KDM5B;WDR7;DDX10;STAU2;PTPN13;RGS7;MTAP;C2CD5;KIF5C;COL1A2;SOCS6;TIA1;PMS1;SPECC1L;SMARCA1;TP53BP1;GCC2;ATF2;NBN;VEZF1;ITPR1;E2F5;SMAD6;MAN2A1;USP6;WBP4;UCK2;…	c2
6109	prerank	DELASERNA_MYOD_TARGETS_UP	-0.19043981360634707	-0.5496347509009817	0.978021978021978	1.0	1.0	21/73	30.64%	ANKS1B;KLHL5;LRP4;VASH2;MYLPF;STK17B;TFRC;PRKAR2B;DBN1;KIF5C;CFL2;GPC1;HMGCS2;HRC;PPFIA4;CHRNG;PDLIM3;SH2B1;HDAC11;BCL6;MYH3	c2
6108	prerank	FUNG_IL2_SIGNALING_1	-0.25447027640185804	-0.5505459745827095	1.0	1.0	1.0	1/10	3.61%	CCND2	c2
6107	prerank	REACTOME_TOLL_LIKE_RECEPTOR_TLR1_TLR2_CASCADE	-0.18268346519102863	-0.5512257232347397	1.0	1.0	1.0	13/106	15.28%	IRAK3;MAP2K6;DUSP4;RPS6KA2;RIPK2;MEF2C;ALPK1;AGER;SOCS1;IKBKG;HMGB1;DUSP6;UBE2V1	c2
6106	prerank	GENTILE_UV_RESPONSE_CLUSTER_D7	-0.19742405367210775	-0.5512476727470426	0.9887640449438202	1.0	1.0	12/32	43.52%	EMG1;JUND;EAPP;IL4R;PMP22;FBXO46;TLE1;NDUFV2;SPOP;CTDSP2;PRKCD;TNFRSF1A	c2
6105	prerank	PID_RAS_PATHWAY	-0.2089335950561616	-0.5526366144314938	0.9358974358974359	1.0	1.0	5/30	19.12%	RASGRP2;PRKCB;PLCE1;RASGRP1;RASGRF2	c2
6104	prerank	REACTOME_TRAF6_MEDIATED_IRF7_ACTIVATION_IN_TLR7_8_OR_9_SIGNALING	-0.2713597779834366	-0.5542608315014281	0.9142857142857143	1.0	1.0	7/12	44.38%	IRF7;UBE2V1;IRAK4;UBB;MYD88;UBE2N;UBA52	c2
6103	prerank	HUANG_DASATINIB_SENSITIVITY_UP	-0.1801723484564275	-0.5552753665860369	0.9893617021276596	1.0	1.0	2/75	2.00%	PCDH7;F2RL1	c2
6102	prerank	REACTOME_TRANSCRIPTIONAL_REGULATION_BY_THE_AP_2_TFAP2_FAMILY_OF_TRANSCRIPTION_FACTORS	-0.21237292746468417	-0.55593224097703	0.963855421686747	1.0	1.0	12/31	36.63%	PITX2;NOP2;KCTD1;KDM5B;YEATS4;KCTD15;APOE;ESR1;NPM1;UBE2I;EP300;HSPD1	c2
6100	prerank	GABRIELY_MIR21_TARGETS	-0.1697537311205053	-0.556070207149908	1.0	1.0	1.0	94/268	48.46%	MGAT4A;JPH1;SAMD5;MEIS1;ASRGL1;ITGB8;ST6GAL1;B3GALNT1;LONRF2;ZNF532;DOCK10;VASH2;NBEA;TIMP3;NEK7;ZNF286A;POLR3B;LIFR;RASGRP1;ZADH2;ETNK1;BRMS1L;PTGFR;PTPN3;ATF2;UBXN4;PLD1;TET1;TACC1;IPP;LPIN1;GTF2A1;APAF1;GPAM;SRSF11;SMC1A;FERMT2;THOC2;BTBD3;GNE;TBL1XR1;KBTBD7;UGGT1;PER3;DYNC1LI2;CYP4V2;ZBTB20;PTBP3;SREK1;LIN7C;DDHD2;CCNG1;SCAF11;ZNF292;SACM1L;EXOC5;KBTBD6;ALS2;MYEF2;WNK1;ZMYM2;AGO4;PRKAB2;CEP97…	c2
6099	prerank	BIOCARTA_HCMV_PATHWAY	-0.23920526659783725	-0.5569262290580277	0.9594594594594594	1.0	1.0	9/17	52.81%	MAP2K6;PIK3CG;PIK3CA;MAPK3;AKT1;RB1;SP1;MAP2K1;CREB1	c2
6098	prerank	REACTOME_HYALURONAN_UPTAKE_AND_DEGRADATION	-0.24729177028504215	-0.557023361796329	0.9743589743589743	1.0	1.0	8/12	54.97%	LYVE1;HYAL2;SLC9A1;HMMR;HEXA;CHP1;STAB2;HEXB	c2
6097	prerank	WP_NAD_METABOLISM_SIRTUINS_AND_AGING	-0.2639281174948654	-0.5574478141709411	0.9875	1.0	1.0	3/10	35.33%	PPARG;HIF1A;TFAM	c2
6096	prerank	REACTOME_CLASS_I_MHC_MEDIATED_ANTIGEN_PROCESSING_PRESENTATION	-0.16852082170202165	-0.5583130691782447	1.0	1.0	1.0	150/355	45.58%	SPSB4;RNF144B;MRC2;TRIM50;SOCS3;RNF182;KLHL5;SPSB1;ASB9;TRIM71;LMO7;FBXL14;ASB12;PSME2;RNF111;UBA7;PSMD9;FBXL19;PSMA2;PSME1;TAP2;PSMC5;SOCS1;IKBKG;HMGB1;KLHL9;UBE2V1;RNF213;PSMB10;LNX1;BTBD6;UBE3B;TRIM39;FBXL16;LRR1;PSMB6;UBE2O;MEX3C;PSMB3;PSMB4;KBTBD8;TRIM69;PSMD10;UBE2F;RNF41;KCTD7;TRIM36;UBE2L6;PSMA5;RBX1;BTBD1;BCAP31;ASB10;TRIM63;RNF34;ERAP1;UBE2M;PSMB5;KCTD6;SEC23A;RNF6;UBE2E3;UBB;ASB7;RBCK1…	c2
6093	prerank	REACTOME_SUMO_IS_TRANSFERRED_FROM_E1_TO_E2_UBE2I_UBC9	-0.2810445614220659	-0.5592540440086186	0.958904109589041	1.0	1.0	3/7	43.78%	SUMO2;UBE2I;SUMO1	c2
6092	prerank	GOTTWEIN_TARGETS_OF_KSHV_MIR_K12_11	-0.1830208228858837	-0.5600504610971928	0.9886363636363636	1.0	1.0	33/61	46.51%	TLE4;ABHD6;TWF1;C2orf88;RNF213;SMAD6;HMGCS1;SGPL1;TMEM255A;GALT;PIK3CA;ARRDC2;IKBIP;PITPNM2;TRIP13;POLE3;PRPF4B;DPY19L1;PLEKHA5;CARD6;GBA2;USP8;RNF123;MYB;AGTRAP;CSNK1G2;ERMAP;BMI1;PTDSS1;FBXO33;RNF166;SAMHD1;SGK1	c2
6090	prerank	PID_IL6_7_PATHWAY	-0.20428248136203986	-0.5604967575276061	0.9545454545454546	1.0	1.0	15/44	37.45%	LBP;MAP2K6;SOCS3;HSP90B1;VAV1;CEBPB;MITF;PIK3CA;PTPN11;PTPRE;IRF1;PIAS3;TYK2;GRB2;AKT1	c2
6089	prerank	TSUDA_ALVEOLAR_SOFT_PART_SARCOMA	-0.26630109581006733	-0.5606186154817674	0.9571428571428572	1.0	1.0	4/10	35.27%	PCK2;MKNK2;PIM1;MAPK3	c2
6088	prerank	MALONEY_RESPONSE_TO_17AAG_UP	-0.20891393037032235	-0.5620185843313855	0.9156626506024096	1.0	1.0	15/35	40.24%	SOX12;TARBP2;ARPC3;PLTP;NFIL3;IFITM2;TAF1C;UCP2;HSPA1B;PCOLCE;KSR1;SMARCC2;ST13;MYL9;STAT6	c2
6085	prerank	REACTOME_FOLDING_OF_ACTIN_BY_CCT_TRIC	-0.2586696207165408	-0.5627425532255007	0.9506172839506173	1.0	1.0	8/10	64.35%	CCT2;TCP1;ACTB;CCT6A;CCT3;CCT4;CCT5;CCT8	c2
6084	prerank	REACTOME_TOLL_LIKE_RECEPTOR_9_TLR9_CASCADE	-0.18411176659480466	-0.5632398964620775	1.0	1.0	1.0	41/101	46.50%	MAP2K6;DUSP4;IRF7;RPS6KA2;RIPK2;MEF2C;ALPK1;AGER;IKBKG;HMGB1;DUSP6;UBE2V1;ATF1;ATF2;IRAK4;S100A12;RPS6KA1;MAPK10;UBB;LRRC14;IKBIP;ECSIT;MYD88;MAPK3;MAPKAPK3;MAPK9;MAP3K7;PIK3C3;TIFA;MAPK7;EEA1;UBE2N;TAB1;VRK3;PIK3R4;NLRX1;UBA52;IKBKB;NKIRAS2;TNIP2;PPP2CA	c2
6082	prerank	REACTOME_CELL_DEATH_SIGNALLING_VIA_NRAGE_NRIF_AND_NADE	-0.18582448965158097	-0.5641260944151918	0.9888888888888889	1.0	1.0	19/73	29.57%	FGD2;VAV3;ITGB3BP;ARHGEF40;FGD3;PLEKHG2;ARHGEF6;ABR;FGD4;NGEF;RASGRF2;ARHGEF39;VAV1;ECT2;TIAM1;ARHGEF26;ARHGEF3;UBB;YWHAE	c2
6081	prerank	REACTOME_E2F_MEDIATED_REGULATION_OF_DNA_REPLICATION	-0.23458906102006588	-0.5650256263281819	0.9634146341463414	1.0	1.0	11/22	49.63%	PRIM1;TFDP1;ORC1;ORC3;PPP2R3B;TFDP2;MCM8;ORC4;RB1;PPP2CA;ORC2	c2
6080	prerank	REACTOME_FRUCTOSE_METABOLISM	-0.3224861188678639	-0.5651479896335831	0.8918918918918919	1.0	1.0	1/5	20.32%	KHK	c2
6079	prerank	BIOCARTA_ATRBRCA_PATHWAY	-0.23277751962595833	-0.5659367835836744	0.9878048780487805	1.0	1.0	12/20	53.17%	NBN;FANCG;RAD50;FANCF;RAD17;FANCD2;BRCA1;RAD51;ATM;RAD9A;ATR;BRCA2	c2
6078	prerank	FLECHNER_PBL_KIDNEY_TRANSPLANT_OK_VS_DONOR_DN	-0.199621600430826	-0.5665334269547133	1.0	1.0	1.0	10/39	29.28%	TRAF3IP2;TRAF3IP3;AHR;ANP32E;IMPA1;ETFA;PYROXD1;MKNK1;UBE2E3;ANXA5	c2
6077	prerank	KEGG_ARGININE_AND_PROLINE_METABOLISM	-0.20535314943335184	-0.5668686163190312	0.9775280898876404	1.0	1.0	4/48	7.83%	CKMT1B;CKB;ACY1;CPS1	c2
6076	prerank	BIOCARTA_P27_PATHWAY	-0.2509465029925274	-0.5679753054495351	0.9324324324324325	1.0	1.0	7/13	43.01%	RBX1;NEDD8;UBE2M;TFDP1;CDKN1B;CDK2;RB1	c2
6075	prerank	REACTOME_PRC2_METHYLATES_HISTONES_AND_DNA	-0.25923857947536	-0.5682600469028274	0.9518072289156626	1.0	1.0	10/13	54.37%	DNMT3B;MTF2;RBBP4;DNMT1;EED;SUZ12;RBBP7;DNMT3A;PHF19;AEBP2	c2
6074	prerank	BLUM_RESPONSE_TO_SALIRASIB_UP	-0.17581671599461024	-0.5686479025877824	1.0	1.0	1.0	75/222	41.09%	FST;CSTA;PTP4A2;SPHK1;TOM1L1;POLI;RAB33A;VIM;SERPINB8;IL12A;HSP90B1;NUPR1;SHMT2;PSAT1;NIT1;ANK2;SEPHS2;DDX10;XPOT;GALE;HMGCL;CTSD;CSRNP2;STAM2;BCAT1;ERP29;MKNK2;CBX4;SEL1L;CNIH1;SGPL1;ATF4;RAD50;P4HB;PHGDH;ACVR1;PPIE;PMS2;ECH1;AZI2;HSPA13;AP3S2;SCFD1;DUS4L;CCNB1IP1;GOSR2;XPC;SUCO;COX10;TBCE;APBA3;TSG101;UBXN1;SURF1;GOLGB1;QSOX1;EIF1;TNFRSF10B;FAM3A;UNG;RSL24D1;EIF5;CBLB;TMBIM6;EIF3H;BTG1;HYOU1;RA…	c2
6073	prerank	TIMOFEEVA_GROWTH_STRESS_VIA_STAT1_DN	-0.2411952329920527	-0.5686699639481285	0.9230769230769231	1.0	1.0	1/15	3.61%	CCND2	c2
6072	prerank	PASTURAL_RIZ1_TARGETS_UP	-0.28102193372536693	-0.5694622495051724	0.96	1.0	1.0	2/10	13.40%	HEMGN;ENPP3	c2
6071	prerank	REACTOME_MHC_CLASS_II_ANTIGEN_PRESENTATION	-0.17312695204140197	-0.5697203705297673	1.0	1.0	1.0	23/116	27.82%	TUBB3;HLA-DQB1;TUBB4A;TUBA3E;SH3GL2;TUBA1A;DYNC1I1;TUBA3D;AP1S3;LAG3;CD74;KIF22;TUBA1B;CTSD;CTSK;DCTN2;KIFAP3;HLA-DQB2;AP2B1;KIF20A;SEC23A;DCTN1;DYNC1I2	c2
6070	prerank	BARIS_THYROID_CANCER_UP	-0.22464730101076438	-0.5697280471092842	0.9620253164556962	1.0	1.0	12/24	44.67%	ADA;COX6A1;CRNKL1;ATF4;CD46;ERCC5;COX7B;STIP1;SNRNP200;CYCS;GCHFR;EIF2S2	c2
6069	prerank	REACTOME_SIGNALING_BY_ERBB2_ECD_MUTANTS	-0.24372743718145953	-0.5704322201170694	0.9506172839506173	1.0	1.0	8/15	48.77%	HSP90AA1;SHC1;KRAS;PIK3CA;GRB2;PLCG1;ERBB2;NRAS	c2
6068	prerank	REACTOME_REGULATION_OF_HMOX1_EXPRESSION_AND_ACTIVITY	-0.32389803786417914	-0.5705064487703746	0.95	1.0	1.0	1/5	16.61%	MAFK	c2
6067	prerank	WP_CONSTITUTIVE_ANDROSTANE_RECEPTOR_PATHWAY	-0.23171984022632858	-0.5709697230096901	0.9390243902439024	1.0	1.0	10/18	48.73%	SULT1A1;EHHADH;HSP90AA1;SMC1A;CYP3A5;ALAS1;ABCC3;ABCB1;SP1;NCOA2	c2
6066	prerank	REACTOME_TFAP2A_ACTS_AS_A_TRANSCRIPTIONAL_REPRESSOR_DURING_RETINOIC_ACID_INDUCED_CELL_DIFFERENTIATION	-0.3210085916527149	-0.5712334575202715	0.9375	1.0	1.0	3/5	36.63%	NOP2;NPM1;HSPD1	c2
6065	prerank	REACTOME_CASPASE_ACTIVATION_VIA_DEATH_RECEPTORS_IN_THE_PRESENCE_OF_LIGAND	-0.2584076703634567	-0.5714513187689628	0.9	1.0	1.0	6/14	35.43%	TNFSF10;FASLG;TRADD;CFLAR;FADD;TNFRSF10B	c2
6064	prerank	TERAMOTO_OPN_TARGETS_CLUSTER_7	-0.24565786126119835	-0.5716782501340577	0.9753086419753086	1.0	1.0	4/17	16.77%	NFATC1;GPT2;METTL2A;UGDH	c2
6063	prerank	REACTOME_TRANSPORT_TO_THE_GOLGI_AND_SUBSEQUENT_MODIFICATION	-0.17459602012145478	-0.5726058495151038	1.0	1.0	1.0	68/173	45.93%	MGAT4A;TUBB3;TUBB4A;TUBA3E;ST6GAL1;TUBA1A;LMAN1;DYNC1I1;TUBA3D;ARF3;COL7A1;SEC16B;MAN1A1;TRAPPC1;LHB;ANK2;COG8;TUBA1B;MAN2A1;DCTN2;COG6;CSNK1D;CNIH1;ARF5;FUT3;COG1;MIA2;B4GALT6;SEC23A;DCTN1;FUT8;DYNC1I2;COG3;TMED2;TUBA1C;SCFD1;COG2;NSF;GOSR2;DYNC1LI2;ARFGAP1;GOLGB1;MGAT2;TRAPPC6B;SPTBN2;KDELR2;TFG;LMAN2;ACTR1A;COPG2;DYNC1H1;DCTN6;B4GALT3;MANEA;DYNLL1;TRAPPC5;GOLGA2;LMAN2L;CHST10;COPZ1;TRAPPC3;GOR…	c2
6062	prerank	REACTOME_REGULATION_OF_MECP2_EXPRESSION_AND_ACTIVITY	-0.21633935806759125	-0.5726443502412432	0.9647058823529412	1.0	1.0	16/30	45.20%	CAMK4;NCOR2;CAMK2A;HDAC1;PRKACA;TNRC6C;CALM1;TBL1XR1;MOV10;NCOR1;AGO1;AGO4;CAMK2G;LBR;SIN3A;GPS2	c2
6061	prerank	STEARMAN_LUNG_CANCER_EARLY_VS_LATE_UP	-0.18729767390450397	-0.5734338047722654	1.0	1.0	1.0	33/118	35.00%	CADM1;DDC;EPHB6;TM7SF3;PRPSAP2;FXN;ARPC3;SMAD4;ETNK1;PNN;C22orf39;TIA1;PDGFA;PLD1;NME3;CHD8;HNRNPC;SLC22A23;RNF6;PGRMC1;UPF3B;PRMT1;MED23;PIAS2;MOCS2;MEF2D;HNRNPH1;PAIP2;CCNL2;SRSF1;IFT20;YTHDC1;KAT2B	c2
6060	prerank	FURUKAWA_DUSP6_TARGETS_PCI35_DN	-0.19319525008314378	-0.5737132033744283	0.9891304347826086	1.0	1.0	2/66	2.02%	KHDRBS3;PMEPA1	c2
6059	prerank	REACTOME_VITAMIN_B1_THIAMIN_METABOLISM	-0.3068673472784958	-0.5755267832774508	0.9705882352941176	1.0	1.0	2/5	27.20%	SLC25A19;THTPA	c2
6058	prerank	REACTOME_GRB2_EVENTS_IN_ERBB2_SIGNALING	-0.24690289002531485	-0.5757927387914641	0.948051948051948	1.0	1.0	2/16	10.30%	NRG1;BTC	c2
6057	prerank	BIOCARTA_BARD1_PATHWAY	-0.3033311812047263	-0.5768046490329575	0.9404761904761905	1.0	1.0	4/8	43.11%	FANCG;FANCF;FANCD2;BRCA1	c2
6056	prerank	REACTOME_ATF4_ACTIVATES_GENES_IN_RESPONSE_TO_ENDOPLASMIC_RETICULUM_STRESS	-0.21652975502980665	-0.5769053340965091	0.95	1.0	1.0	11/26	39.38%	IGFBP1;EXOSC3;NFYB;EXOSC7;ATF4;CEBPB;NFYC;EXOSC8;DDIT3;EXOSC1;EXOSC5	c2
6055	prerank	WP_TARGET_OF_RAPAMYCIN_SIGNALING	-0.2165190505439542	-0.5769456879087678	0.9302325581395349	1.0	1.0	13/35	41.19%	PRKAA2;DDIT4;FKBP1A;PRKAB1;IDI1;RRAGA;ULK1;HMGCR;TSC2;AKT1;MLST8;MTOR;PRKAB2	c2
6054	prerank	WP_4HYDROXYTAMOXIFEN_DEXAMETHASONE_AND_RETINOIC_ACIDS_REGULATION_OF_P27_EXPRESSION	-0.24991471355662973	-0.5774587799941757	0.96	1.0	1.0	11/18	58.18%	MAP2K6;MKNK2;MKNK1;MAPK3;AKT1;MTOR;PBK;MAP2K1;RAF1;EIF4E;EIF4EBP1	c2
6053	prerank	PECE_MAMMARY_STEM_CELL_DN	-0.17709854274702608	-0.5776915603340738	1.0	1.0	1.0	37/127	34.06%	HEY1;RGS17;CA12;JAG1;TRPC1;GNG2;RAB2B;CHN1;PLBD1;FGFR1OP2;IDI1;TIA1;SHQ1;GOLGA8A;MMP14;COG6;KIFAP3;PCDHB10;CBX3;ZCCHC9;P4HB;SNED1;GPRASP1;FHL1;KLF12;CALM1;RUSC1;C9orf64;RNF146;KITLG;STX2;KLHL28;SLC41A2;RABEP1;SRSF7;NEMF;AK2	c2
6052	prerank	REACTOME_PTK6_EXPRESSION	-0.3245526138101801	-0.577805532398421	0.9384615384615385	1.0	1.0	2/5	30.41%	PELP1;HIF1A	c2
6051	prerank	REACTOME_TAK1_DEPENDENT_IKK_AND_NF_KAPPA_B_ACTIVATION	-0.21498380802440104	-0.5778505100451303	0.9655172413793104	1.0	1.0	18/43	45.30%	RIPK2;ALPK1;AGER;IKBKG;HMGB1;UBE2V1;S100A12;UBB;LRRC14;IKBIP;MAP3K7;TIFA;UBE2N;TAB1;NLRX1;UBA52;IKBKB;NKIRAS2	c2
6050	prerank	KEGG_AMINO_SUGAR_AND_NUCLEOTIDE_SUGAR_METABOLISM	-0.21760320020361862	-0.5779663817789492	0.9885057471264368	1.0	1.0	8/37	18.56%	RENBP;GFPT2;PGM1;MPI;UGDH;CMAS;GALE;GALK1	c2
6049	prerank	TANG_SENESCENCE_TP53_TARGETS_DN	-0.21475496712896933	-0.5779795743089011	0.9888888888888889	1.0	1.0	18/50	38.10%	SPAG5;PPL;NUP62;MAF;TK1;IL12RB2;QPCT;BIRC5;SMC4;KIF20A;ZFY;MAP1B;PTTG1;NEK2;TFAM;TCF4;CDC20;CCNB2	c2
6048	prerank	CHESLER_BRAIN_HIGHEST_EXPRESSION	-0.21430582364371292	-0.5781260009903669	0.987012987012987	1.0	1.0	18/36	49.85%	MAP2;UQCRB;ZRANB2;KCTD12;SYT1;PSMB5;HNRNPA2B1;MATR3;PPID;LIN7C;ACSL4;A4GALT;ACTB;ATP11A;KMT2E;DCTN3;PPP1CB;SP3	c2
6047	prerank	MYLLYKANGAS_AMPLIFICATION_HOT_SPOT_13	-0.3150360287760372	-0.5782756370147915	0.9104477611940298	1.0	1.0	3/5	52.33%	GPC3;TMEM185A;MTCP1	c2
6045	prerank	DORMOY_ELAVL1_TARGETS	-0.24898026374608595	-0.5783445312488847	0.9425287356321839	1.0	1.0	9/16	46.26%	EDNRA;PDCD10;RBM8A;CDC7;ACTB;CDK2;CDKN3;BAG2;ATXN2	c2
6044	prerank	WP_IL1_SIGNALING_PATHWAY	-0.20427767558167675	-0.578421428553935	0.9578947368421052	1.0	1.0	26/54	50.01%	IRAK3;MAP2K6;PIK3R2;IKBKG;UBE2V1;ATF2;IRAK4;IL1A;PTPN11;IL1R1;ECSIT;MYD88;MAPK3;MAPK9;MAP3K7;AKT1;IL1RAP;UBE2N;TAB1;IKBKB;PLCG1;SQSTM1;CHUK;MAP3K3;PELI2;MAP2K1	c2
6043	prerank	REACTOME_SIRT1_NEGATIVELY_REGULATES_RRNA_EXPRESSION	-0.2890510253265133	-0.5788880235169045	0.9852941176470589	1.0	1.0	2/8	39.46%	TAF1C;TAF1A	c2
6042	prerank	REACTOME_ACTIVATION_OF_THE_PHOTOTRANSDUCTION_CASCADE	-0.2908349010953021	-0.579523693229492	0.961038961038961	1.0	1.0	2/9	13.47%	PDE6B;PDE6G	c2
6040	prerank	REACTOME_INTERLEUKIN_6_SIGNALING	-0.26290678284176483	-0.5803030921811271	0.92	1.0	1.0	1/11	6.51%	SOCS3	c2
6039	prerank	PID_FAK_PATHWAY	-0.20076276206827326	-0.580638127768604	0.9550561797752809	1.0	1.0	1/59	0.60%	KLF8	c2
6038	prerank	MILI_PSEUDOPODIA_CHEMOTAXIS_UP	-0.1952097039124101	-0.5807619698927584	0.9772727272727273	1.0	1.0	34/78	45.67%	CCND2;APOBR;CMC1;AKAP12;TP53INP2;ABRACL;CCDC34;SSB;COA5;SH3PXD2A;HTATSF1;KLHL12;KCTD10;TRIM5;ANP32B;HSPB11;MATR3;C1orf216;MAP1B;MFF;CCNG1;KIF5B;UPF3A;GXYLT1;PGGT1B;RAB13;NBEAL1;DCAF5;BMI1;BBIP1;CENPB;EIF2S2;AMMECR1;DKC1	c2
6037	prerank	WP_EPO_RECEPTOR_SIGNALING	-0.21550942718368427	-0.5812646513601332	0.935064935064935	1.0	1.0	12/26	43.63%	SOCS1;PIK3CG;EPOR;SHC1;SRC;STAT5B;MAPK3;GRB2;AKT1;EPO;JAK2;PDK1	c2
6036	prerank	WP_PILOCYTIC_ASTROCYTOMA	-0.31190727719678635	-0.5813783353238352	0.9230769230769231	1.0	1.0	4/6	60.57%	PTPN11;GRB2;RAF1;NF1	c2
6035	prerank	MAHAJAN_RESPONSE_TO_IL1A_DN	-0.1952284360757923	-0.581382701252184	0.946236559139785	1.0	1.0	34/60	51.70%	COL4A5;PPT2;LDLRAD4;ACOX1;SLC25A12;SLC29A1;MITF;ALDH3A2;SLIT3;PEX3;PLS3;DYNC1LI2;ITGB5;CYP19A1;GALC;NEK4;UBE2N;MYH10;VDAC2;UBR5;MAPRE2;CHST10;PTEN;ME1;ARL6IP5;DYRK2;SF3B1;ACADVL;SMC3;SRI;PRKCI;F8;RALA;RPL3	c2
6034	prerank	GENTILE_UV_RESPONSE_CLUSTER_D5	-0.21409017308590228	-0.5814373859978608	0.963855421686747	1.0	1.0	14/34	43.57%	FGF5;TARDBP;MLX;JMJD6;UBTF;FERMT2;FADD;SS18;MRFAP1L1;UBE2N;MPHOSPH6;LBR;SRSF3;TLK2	c2
6033	prerank	CREIGHTON_AKT1_SIGNALING_VIA_MTOR_UP	-0.2155906638106422	-0.5825226464488483	1.0	1.0	1.0	4/33	12.45%	SPINT1;MVK;CLDN3;CYB561	c2
6032	prerank	POS_RESPONSE_TO_HISTAMINE_DN	-0.2742962614419334	-0.582949835458892	0.9473684210526315	1.0	1.0	10/11	58.87%	METTL22;MED26;GABPB1;NCOR1;EIF2S2;TATDN1;CDT1;DPM1;ASNS;GLYCTK	c2
187	prerank	BCAT_GDS748_DN	-0.21261960441378658	-0.5832241823222069	0.963855421686747	0.9906189286705523	1.0	21/38	47.56%	DDIT4;ARL6IP1;SLC27A6;CELSR1;KLHL9;VPS13B;SLC35E3;CHMP4A;GAS1;ACAD8;CDK5RAP3;MZT2A;HMG20B;BASP1;UROS;MLH1;HSDL2;ZNF273;RDH5;PABPC3;ZBED5	c6
6031	prerank	KORKOLA_SEMINOMA_DN	-0.310751963246714	-0.5839086990916738	0.9253731343283582	1.0	1.0	3/7	23.40%	SOX5;RASSF8;LRRC23	c2
6030	prerank	REACTOME_MYD88_INDEPENDENT_TLR4_CASCADE	-0.1926381533464179	-0.584674161922384	1.0	1.0	1.0	40/104	46.50%	MAP2K6;DUSP4;IRF7;RPS6KA2;RIPK2;MEF2C;ALPK1;AGER;IKBKG;HMGB1;DUSP6;UBE2V1;ATF1;ATF2;S100A12;RPS6KA1;PTPN11;MAPK10;UBB;LRRC14;FADD;IKBIP;TANK;MAPK3;MAPKAPK3;MAPK9;MAP3K7;TIFA;UBE2D1;MAPK7;UBE2N;TAB1;VRK3;IRF3;NLRX1;UBA52;IKBKB;NKIRAS2;TNIP2;PPP2CA	c2
6029	prerank	BIOCARTA_RAS_PATHWAY	-0.23305411466836884	-0.5846891014041825	0.9518072289156626	1.0	1.0	13/22	52.32%	CASP9;PLD1;PIK3CG;PIK3CA;MAPK3;AKT1;RHOA;RALGDS;CHUK;MAP2K1;RALA;BAD;RAF1	c2
6028	prerank	REACTOME_ACTIVATION_OF_BH3_ONLY_PROTEINS	-0.22339876037365206	-0.5848804694936824	0.9493670886075949	1.0	1.0	16/30	48.63%	BMF;PPP3R1;YWHAZ;YWHAE;TP73;TFDP1;AKT2;SFN;AKT1;BID;TFDP2;DYNLL1;BCL2;YWHAQ;YWHAB;BCL2L11	c2
6027	prerank	WP_TNFALPHA_SIGNALING_PATHWAY	-0.19614009277709663	-0.5849485099755538	0.9795918367346939	1.0	1.0	42/91	49.56%	TNF;MAP2K6;PTPRCAP;IKBKG;NOX1;TRAF1;CASP9;TRADD;CFLAR;HSP90AA1;APAF1;KRAS;FADD;PLK1;TANK;SMPD2;KSR1;MAPK3;TXN;PYGL;MAPK9;MAP3K7;MAP4K2;DIABLO;GRB2;AKT1;RFFL;KSR2;BID;TRAP1;TAB1;PSMD2;TNFRSF1A;IKBKB;CSNK2A1;PPP2CA;SELE;TBK1;CASP7;CHUK;NRAS;MAP3K3	c2
6026	prerank	GOLDRATH_IMMUNE_MEMORY	-0.19959655462178227	-0.5857956730680951	0.9775280898876404	1.0	1.0	12/60	22.36%	ANGPTL4;PCGF2;F2R;IL10RB;PLCD1;TRAF1;EOMES;CHCHD7;RRM2B;KCTD12;GPC1;LPIN1	c2
6025	prerank	NADLER_HYPERGLYCEMIA_AT_OBESITY	-0.20713914539785333	-0.5858710933749698	0.9662921348314607	1.0	1.0	17/47	34.80%	ACP5;HR;RENBP;NDUFB3;SNRPB;MRPS18B;RPS27;VAV1;POLR2H;GUCA2A;DHPS;UBE2E3;FYN;PABPN1;OGG1;HPS4;SORBS3	c2
6024	prerank	VISALA_RESPONSE_TO_HEAT_SHOCK_AND_AGING_DN	-0.269573388562234	-0.5859785718620972	0.971830985915493	1.0	1.0	10/11	60.18%	SKIL;PTGES3;ANXA1;STIP1;DYNLL1;TRA2A;SOD1;HSPA8;CUX1;CCT4	c2
6022	prerank	WP_ERBB_SIGNALING_PATHWAY	-0.19567035995641066	-0.5862779232410446	0.9887640449438202	1.0	1.0	28/89	37.45%	ERBB3;PRKCG;NRG1;PIK3R2;PRKCB;BTC;SHC2;PAK6;CAMK2A;ERBB4;SHC1;MDM2;KRAS;PAK1;PIK3CA;MAPK10;PTK2;SRC;PAK3;STAT5B;SHC4;CDKN1B;MAPK3;MAPK9;CBLB;AKT2;GRB2;AKT1	c2
6021	prerank	SASSON_RESPONSE_TO_GONADOTROPHINS_UP	-0.20381415109339654	-0.5864084193797441	0.967391304347826	1.0	1.0	13/78	20.08%	GPRC5B;HSD11B1;STAR;FDXR;COL15A1;ARPC1A;NOL3;COL18A1;TK1;PRKAR1A;CASP9;ITPR1;CREBL2	c2
6020	prerank	DAZARD_UV_RESPONSE_CLUSTER_G6	-0.1854921028589455	-0.586444142324249	0.9895833333333334	1.0	1.0	55/131	50.57%	MEIS1;HMGA2;TLE4;MBD2;PHLPP1;LPCAT1;KLHL9;MTUS1;INSIG2;PMS1;ATF2;E2F5;USP6;USP24;SMC4;VPS13B;PPP1R12A;POLE2;BAZ1A;PIP4K2B;KAT6B;FERMT2;ADSL;PTK2;FYN;CNOT2;FNBP1L;GNE;RRS1;SUCO;ZMIZ1;APPBP2;LARP7;PIK3C3;CCNB2;QKI;SPOP;TLK1;AUTS2;TUBGCP3;UBR5;ZNF146;TLK2;KIF2A;PHIP;TOP2A;BBX;CHD9;KIF14;POLD3;ORC2;CLASP1;SP3;PAFAH1B1;RRP1B	c2
6019	prerank	ZERBINI_RESPONSE_TO_SULINDAC_DN	-0.323684859626059	-0.5866734843834789	0.9285714285714286	1.0	1.0	2/6	38.10%	CCNB1IP1;CCNB2	c2
6018	prerank	KYNG_RESPONSE_TO_H2O2_VIA_ERCC6	-0.25270738815823335	-0.5868884685803746	0.9012345679012346	1.0	1.0	8/15	35.83%	RPL31;OAZ2;RCC1;CKMT2;TCF3;RPL21;TRIM58;UNG	c2
6017	prerank	REACTOME_BIOSYNTHESIS_OF_THE_N_GLYCAN_PRECURSOR_DOLICHOL_LIPID_LINKED_OLIGOSACCHARIDE_LLO_AND_TRANSFER_TO_A_NASCENT_PROTEIN	-0.20856798464073714	-0.5869847985647273	0.9772727272727273	1.0	1.0	11/62	22.83%	ST6GAL1;ST8SIA5;RENBP;ALG10B;ST3GAL6;GFPT2;MPI;CMAS;RFT1;ALG10;ALG13	c2
6016	prerank	PID_P38_MK2_PATHWAY	-0.23982149410965312	-0.5874757867609859	0.9487179487179487	1.0	1.0	14/21	52.81%	LSP1;YWHAZ;YWHAE;TCF3;HSPB1;TSC2;MAPKAPK3;ETV1;SFN;YWHAQ;YWHAB;CDC25B;RAF1;CREB1	c2
6015	prerank	KEGG_BASAL_TRANSCRIPTION_FACTORS	-0.2209547329270736	-0.5875364725811337	0.9772727272727273	1.0	1.0	19/34	50.05%	STON1;GTF2H2;GTF2A1;TAF6;GTF2H3;TAF7L;GTF2E1;GTF2B;TAF6L;TAF7;GTF2I;TBPL1;TAF9B;TAF4;GTF2A2;TAF5;GTF2E2;TAF10;TAF11	c2
6014	prerank	BUCKANOVICH_T_LYMPHOCYTE_HOMING_ON_TUMOR_DN	-0.247980387787092	-0.5877390151372154	0.948051948051948	1.0	1.0	2/18	6.86%	P2RY1;HES1	c2
6011	prerank	REACTOME_MET_ACTIVATES_RAP1_AND_RAC1	-0.27868999617836904	-0.5883558906758122	0.925	1.0	1.0	4/10	38.50%	RAP1B;DOCK7;GRB2;CRKL	c2
6009	prerank	PID_NEPHRIN_NEPH1_PATHWAY	-0.22089259998798572	-0.5891061578961653	0.9625	1.0	1.0	11/29	39.64%	PIK3R2;PARD6A;F2RL2;ARRB2;PIK3CA;MAPK10;FYN;MAPK9;GRB2;AKT1;NCK2	c2
6008	prerank	KEGG_ERBB_SIGNALING_PATHWAY	-0.19774856231055377	-0.5891532090529005	0.9777777777777777	1.0	1.0	28/86	37.45%	ERBB3;PRKCG;NRG1;PIK3R2;PRKCB;BTC;SHC2;PAK6;CAMK2A;PIK3CG;ERBB4;SHC1;KRAS;PAK1;PIK3CA;MAPK10;PTK2;SRC;PAK3;STAT5B;SHC4;CDKN1B;MAPK3;MAPK9;CBLB;AKT2;GRB2;AKT1	c2
6006	prerank	FRASOR_TAMOXIFEN_RESPONSE_DN	-0.2756457514681758	-0.5898863435664642	0.9146341463414634	1.0	1.0	1/10	5.30%	GALNT6	c2
6005	prerank	WP_BIOTIN_METABOLISM_INCLUDING_IMDS	-0.28457734169197346	-0.5902968072507258	0.8481012658227848	1.0	1.0	8/9	63.22%	ACACB;ACACA;MCCC1;PCCB;BTD;MCCC2;PC;PCCA	c2
6003	prerank	REACTOME_NEGATIVE_REGULATION_OF_FGFR2_SIGNALING	-0.22231301433039177	-0.5903592603447737	0.9176470588235294	1.0	1.0	10/32	30.85%	FGF20;FGF5;FGF8;FGF3;FGF6;PTPN11;MKNK1;UBB;FGF7;SRC	c2
6002	prerank	REACTOME_ORGANIC_CATION_ANION_ZWITTERION_TRANSPORT	-0.2620759130142583	-0.5908507422550762	0.9493670886075949	1.0	1.0	5/12	34.05%	SLC22A8;SLC22A3;SLC22A11;SLC22A18;SLC22A16	c2
6001	prerank	WP_GLIAL_CELL_DIFFERENTIATION	-0.3142652960782674	-0.5910029034044892	0.9523809523809523	1.0	1.0	4/6	49.79%	MBP;CNP;TPPP;MSN	c2
6000	prerank	REACTOME_TOLL_LIKE_RECEPTOR_CASCADES	-0.18746844306207333	-0.5910904334344588	0.9895833333333334	1.0	1.0	20/152	15.28%	LBP;IRAK3;MAP2K6;BPI;APOB;DUSP4;TLR3;ITGB2;IRF7;RPS6KA2;RIPK2;MEF2C;ALPK1;AGER;HSP90B1;SOCS1;IKBKG;HMGB1;DUSP6;UBE2V1	c2
5999	prerank	WP_MET_IN_TYPE_1_PAPILLARY_RENAL_CELL_CARCINOMA	-0.2073244180240903	-0.5911155870830475	0.9545454545454546	1.0	1.0	26/55	52.32%	PIK3R2;PAK6;C8orf34;JAK3;RAP1B;KRAS;PAK1;PIK3CA;PTPN11;PTK2;SRC;PAK3;MAPK3;AKT2;GRB2;AKT1;CRKL;PRCC;RPL11;PLCG1;SOS2;NRAS;PAK4;MAP2K1;BAD;RAF1	c2
5998	prerank	GRADE_COLON_VS_RECTAL_CANCER_DN	-0.2057014359923035	-0.5911755991919038	0.9777777777777777	1.0	1.0	18/45	36.41%	PCSK1N;WFDC2;PHLDA1;ESPL1;MPI;RPL17;PRICKLE4;ANKRD40;TAGLN2;ULK1;ANP32A;ID3;FCF1;TCF3;QTRT1;MNT;PIAS3;BLOC1S6	c2
49	prerank	HALLMARK_UV_RESPONSE_UP	-0.1899881272169045	-0.5921818141851436	0.9696969696969697	0.9860110216193302	1.0	26/148	23.30%	BMP2;CA2;NKX2-5;OLFM1;SULT1A1;CDKN2B;ENO2;SHOX2;GAL;NR4A1;DLG4;TFRC;NPTX2;RASGRP1;GGH;FKBP4;E2F5;C4BPB;MMP14;ATP6V1C1;ARRB2;RFC4;PARP2;POLR2H;RRAD;PRKACA	h
5994	prerank	HOLLEMAN_VINCRISTINE_RESISTANCE_B_ALL_UP	-0.21331626451971675	-0.5933332554906009	0.9659090909090909	1.0	1.0	2/36	5.67%	NFATC1;DSC3	c2
48	prerank	HALLMARK_MITOTIC_SPINDLE	-0.1795900447893791	-0.5939124548095783	1.0	1.0	1.0	82/195	50.85%	RAPGEF5;SORBS2;SHROOM2;RHOF;PDLIM5;TBCD;ESPL1;PLEKHG2;KIF22;ABR;STK38L;FGD4;SYNPO;BIRC5;SMC4;KIFAP3;CSNK1D;ECT2;ARHGAP4;TIAM1;ROCK1;ARHGAP5;ARHGEF3;ARHGAP27;SMC1A;TUBD1;YWHAE;PIF1;RAB3GAP1;NIN;CCDC88A;PLK1;KPTN;NEK2;RAPGEF6;TUBGCP6;KNTC1;KIF3C;NEDD9;ARFIP2;NET1;ARHGDIA;DLGAP5;GEMIN4;SASS6;KIF5B;TAOK2;CCNB2;DYNC1H1;TLK1;NCK2;MARCKS;CEP57;MYH10;BIN1;ALS2;PPP4R2;PRC1;CNTRL;RACGAP1;TUBGCP3;WASF2;LLGL…	h
5993	prerank	REACTOME_SIGNALING_BY_FGFR4_IN_DISEASE	-0.26950184392445764	-0.5941225181414785	0.92	1.0	1.0	6/11	48.77%	FGFR4;KRAS;PIK3CA;GRB2;PLCG1;NRAS	c2
5990	prerank	MCCABE_HOXC6_TARGETS_UP	-0.3064375979199709	-0.5946938834147688	0.9264705882352942	1.0	1.0	3/7	33.22%	SLC1A3;IRAK4;SIPA1L1	c2
5989	prerank	BURTON_ADIPOGENESIS_12	-0.23199636238688812	-0.5951584100138017	0.9876543209876543	1.0	1.0	17/26	50.79%	BOD1L1;EMC2;GTF2A1;KITLG;ARID1A;PTBP3;MYEF2;UBE2V2;PHF12;SRSF10;KIF2A;ARGLU1;HNRNPM;IREB2;SP3;FAM76B;CASP8AP2	c2
5988	prerank	STONER_ESOPHAGEAL_CARCINOGENESIS_DN	-0.32309504253022336	-0.5957705990371599	0.9701492537313433	1.0	1.0	4/6	42.84%	SRRM1;RBBP6;HMMR;UBE3D	c2
5986	prerank	WP_OVERVIEW_OF_INTERFERONSMEDIATED_SIGNALING_PATHWAY	-0.2753772031581445	-0.5964824093850507	0.9523809523809523	1.0	1.0	6/13	46.00%	IFNLR1;IL10RB;PIK3CA;TYK2;JAK2;IFNGR1	c2
5984	prerank	REACTOME_ASPARAGINE_N_LINKED_GLYCOSYLATION	-0.1780378474916011	-0.5965276953472022	1.0	1.0	1.0	106/276	46.31%	MGAT4A;TUBB3;UMOD;TUBB4A;TUBA3E;ST6GAL1;ST8SIA5;RENBP;ALG10B;TUBA1A;ST3GAL6;LMAN1;GFPT2;DYNC1I1;TUBA3D;ARF3;DAD1;COL7A1;SEC16B;MAN1A1;TRAPPC1;B4GALNT2;LHB;MPI;ANK2;COG8;CMAS;TUBA1B;RFT1;MAN2A1;DCTN2;COG6;SEL1L;EDEM3;CSNK1D;CNIH1;ALG10;ALG13;ARF5;FUT3;ASGR2;COG1;MIA2;B4GALT6;SEC23A;EDEM2;DCTN1;FUT8;DYNC1I2;UBB;COG3;TMED2;TUBA1C;SCFD1;MVD;FUOM;COG2;NSF;GNE;GOSR2;UGGT1;DPM3;DYNC1LI2;UBXN1;ARFGAP1;EN…	c2
5983	prerank	REACTOME_SIGNALING_BY_ERBB2	-0.22096004488334536	-0.59683418007604	0.9885057471264368	1.0	1.0	23/49	48.77%	ERBB3;NRG1;BTC;RNF41;ERBB4;HSP90AA1;SHC1;KRAS;PIK3CA;UBB;FYN;SRC;AKT2;GRB2;AKT1;USP8;PRKCD;RHOA;PTPN18;UBA52;PLCG1;ERBB2;NRAS	c2
5982	prerank	GALIE_TUMOR_ANGIOGENESIS	-0.32965332998235675	-0.597183673852531	0.927536231884058	1.0	1.0	2/5	18.26%	TGFB1;PDGFA	c2
5981	prerank	REACTOME_CHOLINE_CATABOLISM	-0.3173907662057174	-0.5975802290722367	0.9178082191780822	1.0	1.0	4/6	46.08%	SLC44A1;SARDH;CHDH;DMGDH	c2
5980	prerank	WP_METHIONINE_DE_NOVO_AND_SALVAGE_PATHWAY	-0.2567634004764412	-0.5980532807326946	0.9178082191780822	1.0	1.0	8/20	39.35%	MTAP;MAT2B;MRI1;AHCY;APIP;TXN;CHDH;MTR	c2
5979	prerank	BIOCARTA_HSWI_SNF_PATHWAY	-0.2887817848235116	-0.5980589602851176	0.9285714285714286	1.0	1.0	7/12	47.06%	GTF2A1;SMARCE1;SMARCD1;ARID1A;SMARCC2;ACTB;SMARCB1	c2
5977	prerank	WP_GLUCURONIDATION	-0.29044625585988587	-0.5986646706336364	0.9444444444444444	1.0	1.0	2/9	16.77%	PGM1;UGDH	c2
5975	prerank	PHONG_TNF_RESPONSE_VIA_P38_COMPLETE	-0.18436876996874402	-0.5992625941546867	1.0	1.0	1.0	44/207	28.97%	KCNK1;IL11;SH3BP5;NUP210;METTL7A;CKLF;AP1G2;INSIG1;TMEM135;JAG1;GABRA2;BCL3;STK17A;F8A1;MBP;THYN1;EHD3;NOTCH1;EMP2;LGALS8;MNS1;IDH1;SVIL;MKNK2;CBX4;ACOX1;FAIM;KDM6B;SV2A;PPP1R12A;PCLO;BAZ1A;SATB2;RET;ERAP1;SHC1;ALDH3A2;ARL4C;GOLPH3L;FBRS;KAT6B;HMGCR;MYO1C;RBM19	c2
5974	prerank	REACTOME_MAP3K8_TPL2_DEPENDENT_MAPK1_3_ACTIVATION	-0.27043624039329656	-0.5996959353553326	0.8947368421052632	1.0	1.0	10/16	60.05%	IKBKG;UBB;UBA52;IKBKB;TNIP2;CHUK;MAP2K1;SKP1;RPS27A;FBXW11	c2
5973	prerank	WP_ATM_SIGNALING_PATHWAY	-0.21497747344893314	-0.6000519907400637	0.9545454545454546	1.0	1.0	20/37	54.64%	IKBKG;TP53BP1;ATF2;NBN;MDM2;RAD50;SMC1A;TP73;MAPK9;BID;TLK1;FANCD2;CDK2;BRCA1;RAD51;MDC1;ATM;RAD9A;CREB1;CASP2	c2
5970	prerank	MILI_PSEUDOPODIA	-0.21534589520708444	-0.6001870639411363	0.9425287356321839	1.0	1.0	22/44	52.14%	CCND2;TP53INP2;CCDC34;SSB;COA5;HTATSF1;KCTD10;C1orf216;MAP1B;MFF;CCNG1;KIF5B;RAB13;DCAF5;BMI1;BBIP1;CENPB;DKC1;HNRNPA3;CYB5R3;EIF2A;KANK2	c2
186	prerank	YAP1_UP	-0.2150711730667062	-0.6007188808841952	0.9772727272727273	0.9924081068109294	1.0	7/38	16.95%	RGCC;C8orf48;CAMK4;SHISA4;PTPMT1;COX8A;FLOT1	c6
5966	prerank	REACTOME_AKT_PHOSPHORYLATES_TARGETS_IN_THE_NUCLEUS	-0.2802794940642016	-0.6009333586495078	0.8333333333333334	1.0	1.0	4/10	37.45%	NR4A1;FOXO6;AKT2;AKT1	c2
5965	prerank	BIOCARTA_WNT_PATHWAY	-0.24981129517609818	-0.6016511955683069	0.9523809523809523	1.0	1.0	10/22	46.50%	FRAT1;SMAD4;HDAC1;CTNNB1;TLE1;MAP3K7;TAB1;CTBP1;CSNK2A1;PPP2CA	c2
5964	prerank	FUNG_IL2_TARGETS_WITH_STAT5_BINDING_SITES	-0.30739999230967285	-0.6017058143925753	0.9090909090909091	1.0	1.0	1/7	3.61%	CCND2	c2
5962	prerank	TOMIDA_METASTASIS_UP	-0.2506356316847495	-0.6019965460756164	0.9625	1.0	1.0	12/22	43.31%	SNRPF;TUBA3D;DAD1;METAP2;CXCL1;ECH1;PTTG1;HNRNPUL1;CKAP4;MRPS22;TMSB4X;PSMD2	c2
5961	prerank	REACTOME_P75NTR_SIGNALS_VIA_NF_KB	-0.27536175015387704	-0.602715402269855	0.9102564102564102	1.0	1.0	7/16	51.15%	RIPK2;UBB;MYD88;UBA52;IKBKB;SQSTM1;PRKCI	c2
5960	prerank	ALONSO_METASTASIS_EMT_UP	-0.23531977696661435	-0.6029680419310518	0.9186046511627907	1.0	1.0	9/31	23.90%	TUBB3;TUBA1A;MMP2;PFN1;SMARCA1;RAN;CD63;RRAGA;CX3CR1	c2
5959	prerank	KEGG_NON_HOMOLOGOUS_END_JOINING	-0.298366782200993	-0.6042908960685717	0.935064935064935	1.0	1.0	7/11	46.57%	LIG4;RAD50;XRCC4;POLM;PRKDC;POLL;XRCC5	c2
5956	prerank	BERENJENO_ROCK_SIGNALING_NOT_VIA_RHOA_DN	-0.21118631939340235	-0.6053681602577571	0.9770114942528736	1.0	1.0	22/46	51.41%	FASN;NRP1;WSB2;ABRACL;COL4A1;BOD1L1;SSB;ROCK1;LUC7L3;FERMT2;KAT2B;PRSS23;QKI;IGF1R;COL4A2;ATXN2;PAWR;SF3B1;MYL12A;COL5A2;PPP1CB;F3	c2
5955	prerank	NIKOLSKY_OVERCONNECTED_IN_BREAST_CANCER	-0.2524172686699136	-0.6055694116605325	0.9743589743589743	1.0	1.0	4/18	23.22%	HOXA4;MEF2C;ATF2;FOXP2	c2
5954	prerank	LINSLEY_MIR16_TARGETS	-0.18390856267176925	-0.6056925386649917	0.98989898989899	1.0	1.0	99/189	56.06%	TNFSF12;POLR3G;RNF128;LMO7;PPT2;VPS33B;TARBP2;ATG9A;UBE2V1;KIF21A;ZFP91;CYB561A3;AKTIP;SPAG7;DAZAP2;FAM189B;MKNK2;TACC1;DEDD;ZCCHC2;RAB3B;TGIF2;TIAM1;CCDC68;ATXN7L3;COMMD6;SLC11A2;CDS2;ASNSD1;SDHAF2;GNPDA2;HSPA1B;TMEM109;USP15;NCKIPSD;ABI2;HIF1AN;TRUB1;PIP4K2A;COX10;DYNC1LI2;TFAP4;PEX12;MRPL43;UBE2Q1;TNFRSF10B;ARHGDIA;GOLGA1;DDHD2;SLC9A1;RGMA;ELK3;FASTK;CARD10;LYPLA2;TLK1;AGO1;AP5S1;BCL2L12;RNF13…	c2
5953	prerank	NIKOLSKY_BREAST_CANCER_15Q26_AMPLICON	-0.2378124934136741	-0.6061262336305894	0.922077922077922	1.0	1.0	10/18	42.80%	CERS3;ARRDC4;ASB7;TTC23;LRRC28;FAM169B;IGF1R;CHSY1;ALDH1A3;SNRPA1	c2
5952	prerank	SESTO_RESPONSE_TO_UV_C2	-0.21029587257902999	-0.6061465690320088	0.9176470588235294	1.0	1.0	4/52	10.55%	ERBB3;KANK1;DUSP4;JAG1	c2
5951	prerank	WP_IL5_SIGNALING_PATHWAY	-0.2167648088367659	-0.60615737406442	0.9512195121951219	1.0	1.0	2/39	4.77%	SYK;PIK3R2	c2
5950	prerank	SINGH_NFE2L2_TARGETS	-0.278522537521117	-0.6062176146363416	0.8873239436619719	1.0	1.0	5/14	35.62%	G6PD;GSTM4;GSR;PRDX1;TXN	c2
5949	prerank	BYSTRYKH_HEMATOPOIESIS_STEM_CELL_FLI1	-0.3266189726524283	-0.6065044416529428	0.9558823529411765	1.0	1.0	4/6	46.63%	TAP2;FANCG;RAB5B;IFT27	c2
5948	prerank	WP_INTRACELLULAR_TRAFFICKING_PROTEINS_INVOLVED_IN_CMT_NEUROPATHY	-0.24703110530222738	-0.6073885266775044	0.9113924050632911	1.0	1.0	10/26	32.28%	FIG4;RAB3A;GDAP1;FGD4;RAB3B;PMP22;RAB11B;RAB4B;HSPB1;EGR2	c2
5947	prerank	REACTOME_MET_ACTIVATES_PI3K_AKT_SIGNALING	-0.33443529173592745	-0.6078217584192059	0.9583333333333334	1.0	1.0	2/5	37.38%	PIK3CA;GRB2	c2
5946	prerank	WHITEHURST_PACLITAXEL_SENSITIVITY	-0.22936189030461474	-0.6078696183707065	0.9325842696629213	1.0	1.0	7/34	22.38%	SYT13;RNF151;STARD6;FGD4;ITIH5;GAL3ST4;PAPLN	c2
5945	prerank	WU_HBX_TARGETS_2_UP	-0.23544771263380945	-0.6079636297679308	0.9027777777777778	1.0	1.0	10/21	46.99%	SLC25A5;CXCL1;UCK2;YWHAE;HMGB2;RAB5C;CCNG1;CSNK1G2;CDKN3;STK25	c2
5944	prerank	REACTOME_RAS_SIGNALING_DOWNSTREAM_OF_NF1_LOSS_OF_FUNCTION_VARIANTS	-0.3148109437955122	-0.608247166315945	0.9	1.0	1.0	3/7	31.21%	SPRED3;KRAS;SPRED1	c2
5942	prerank	REACTOME_ENERGY_DEPENDENT_REGULATION_OF_MTOR_BY_LKB1_AMPK	-0.24951900214279868	-0.6092213762979585	0.9487179487179487	1.0	1.0	9/28	41.19%	PRKAA2;STRADA;PRKAB1;RRAGA;LAMTOR2;TSC2;MLST8;MTOR;PRKAB2	c2
5941	prerank	DAZARD_RESPONSE_TO_UV_SCC_DN	-0.1930292925170357	-0.6101443658709046	0.9795918367346939	1.0	1.0	26/108	32.45%	HMGA2;ERF;DUSP4;DDIT4;PATZ1;TNFAIP8;SOX4;GATA3;BAZ2B;HEG1;NGDN;E2F2;BAIAP2;DDX3Y;IL4R;CHD8;MT2A;COIL;ARL4C;BRD8;HMGCR;ADSL;CNOT2;FADD;NOP16;RRS1	c2
5940	prerank	DACOSTA_UV_RESPONSE_VIA_ERCC3_XPCS_UP	-0.23367328260656095	-0.6113556280182576	0.9487179487179487	1.0	1.0	14/22	62.93%	COX6A1;CCNT2;SAT1;TRIM21;IRF1;MED6;RPUSD2;HAUS3;RAD9A;TERF2;MPDU1;CTH;TP53;GLS	c2
5939	prerank	REACTOME_GLYCOSPHINGOLIPID_METABOLISM	-0.22142250006853934	-0.6119249898162923	0.956989247311828	1.0	1.0	15/42	40.10%	ARSJ;B3GALNT1;ARSI;SMPD3;ARSG;ARSB;ENPP7;ARSK;ESYT1;SMPD2;SUMF1;ASAH2;GBA2;GALC;UGT8	c2
5938	prerank	REACTOME_ASSEMBLY_OF_THE_HIV_VIRION	-0.2671116604888538	-0.6125857366526353	0.9012345679012346	1.0	1.0	8/16	45.78%	VPS37B;UBB;VPS37D;PPIA;TSG101;MVB12A;UBA52;UBAP1	c2
5933	prerank	SCHEIDEREIT_IKK_TARGETS	-0.2654446213466819	-0.6133921760773661	0.926829268292683	1.0	1.0	5/17	33.75%	NFKBID;NCOR2;BCL10;ESR1;CTNNB1	c2
5931	prerank	GEORGES_CELL_CYCLE_MIR192_TARGETS	-0.20670001785526354	-0.6140431549474069	0.9777777777777777	1.0	1.0	30/58	54.46%	MTSS1;TDG;MIS12;NBN;NIN;TOP1;PIM1;MCM6;PLS3;CDC7;NCAPH;CDC73;PRPF38A;RACGAP1;TUBGCP3;USP1;BCL2;RB1;BRCA1;ERCC3;RAD21;PPP1CA;SMARCB1;KIF14;RAD51;PAFAH1B1;EXTL2;LMNB2;MKI67;MCM10	c2
5930	prerank	VETTER_TARGETS_OF_PRKCA_AND_ETS1_DN	-0.2720381103044058	-0.6141568298595667	0.922077922077922	1.0	1.0	2/16	5.35%	CST4;CST2	c2
5929	prerank	CHANG_IMMORTALIZED_BY_HPV31_UP	-0.20931230385858068	-0.6142523556903368	0.978021978021978	1.0	1.0	13/61	24.24%	HEY1;PART1;PRKAA2;SGIP1;EDIL3;BHLHE41;TEX261;BTBD8;LTBP1;GPR108;FANCG;CYP4X1;S100A12	c2
5928	prerank	REACTOME_MYOGENESIS	-0.24921030767111588	-0.6143245252172206	0.9146341463414634	1.0	1.0	8/21	36.20%	MAP2K6;MEF2C;BOC;CDON;TCF3;MEF2D;CTNNB1;TCF4	c2
5927	prerank	NIKOLSKY_MUTATED_AND_AMPLIFIED_IN_BREAST_CANCER	-0.20687428751674228	-0.614470939279418	0.9494949494949495	1.0	1.0	18/83	23.95%	KCNQ3;HOXA4;PKHD1L1;SYTL2;KIAA0100;PPM1E;NDUFA3;AGAP2;HCN3;DCAF13;FAM189B;MYO7A;ZFP64;VPS13B;CSNK1D;ZFC3H1;GGA3;HOXA3	c2
5926	prerank	YAMASHITA_LIVER_CANCER_WITH_EPCAM_DN	-0.2873182934442815	-0.6152363682637086	0.9047619047619048	1.0	1.0	4/11	24.52%	APOC1;SCLY;HMGCS2;ACSM2A	c2
5925	prerank	PID_PI3KCI_AKT_PATHWAY	-0.23148256285805902	-0.6154034955352707	0.9493670886075949	1.0	1.0	19/34	52.32%	TBC1D4;CASP9;HSP90AA1;PRKACA;YWHAZ;YWHAE;SRC;CDKN1B;AKT2;SFN;AKT1;MLST8;MTOR;PRKDC;YWHAQ;YWHAB;CHUK;BAD;RAF1	c2
5923	prerank	SARTIPY_NORMAL_AT_INSULIN_RESISTANCE_DN	-0.27264122891154935	-0.6162499344078936	0.9178082191780822	1.0	1.0	1/17	3.14%	ABCA1	c2
5922	prerank	JIANG_TIP30_TARGETS_DN	-0.256647489904434	-0.6163399523541274	0.9204545454545454	1.0	1.0	6/21	20.72%	CIDEB;FGFR4;PCGF2;F8A1;CTSD;CBX4	c2
5921	prerank	VANHARANTA_UTERINE_FIBROID_WITH_7Q_DELETION_DN	-0.22847307430190444	-0.6164155548312027	0.9302325581395349	1.0	1.0	2/36	7.64%	CADM1;GAA	c2
5920	prerank	WP_ONCOSTATIN_M_SIGNALING_PATHWAY	-0.2054643730771548	-0.6170617463830047	0.9651162790697675	1.0	1.0	24/63	37.45%	OSM;PRKCH;SOCS3;PRKCB;TIMP3;JUND;LIFR;LDLR;JAK3;SHC1;CEBPB;KRAS;PTPN11;HIF1A;SRC;STAT5B;RPS6;CDKN1B;MAPK3;PIAS3;MAPK9;TYK2;GRB2;AKT1	c2
5919	prerank	REACTOME_P75NTR_REGULATES_AXONOGENESIS	-0.31970739766258827	-0.6171207130668727	0.9076923076923077	1.0	1.0	1/9	7.99%	LINGO1	c2
5918	prerank	BIOCARTA_PGC1A_PATHWAY	-0.246290610181299	-0.6173048015159018	0.918918918918919	1.0	1.0	5/15	34.27%	CAMK4;HDAC5;CALM1;CAMK1;CALM2	c2
5917	prerank	CHEN_NEUROBLASTOMA_COPY_NUMBER_GAINS	-0.21830610033381376	-0.6175867015752989	0.8850574712643678	1.0	1.0	6/43	14.71%	RNF144A;TERT;NKD2;SLC27A2;LYVE1;FBN1	c2
5916	prerank	REACTOME_EGFR_DOWNREGULATION	-0.2364400149290753	-0.6182551119678005	0.9146341463414634	1.0	1.0	6/31	22.75%	SPRY1;SH3GL2;BTC;PTPN3;STAM2;HGS	c2
5915	prerank	REACTOME_NUCLEAR_SIGNALING_BY_ERBB4	-0.2289567698645218	-0.6192235003749244	0.9655172413793104	1.0	1.0	3/29	10.30%	GFAP;NRG1;BTC	c2
5913	prerank	VILLANUEVA_LIVER_CANCER_KRT19_UP	-0.19332908821741754	-0.6199098193152522	1.0	1.0	1.0	74/149	51.34%	ZNF300;TROAP;ZNF532;AP1G2;SOX4;CEP290;TDG;JPH3;C2CD5;CDCA3;MEX3C;CCDC28B;ECT2;TRMT6;METTL9;ARID2;SOX9;KIF20A;SUMO2;MAP3K4;DNM1L;GNPTAB;UPF3B;ANP32B;KIAA1958;CWC22;SERGEF;RIC8B;INTS4;BTBD3;DHRS13;PTTG1;MCM6;CDC7;NCAPH;NUAK1;KNTC1;CEP55;PCYOX1L;DLGAP5;RAB34;CDC20;ZNF292;CENPM;PDZD8;MCM8;AGO1;FUBP1;RFX3;DCLRE1B;DDX27;RAB13;GOLGA3;KIF15;FANCI;PTPRA;CDS1;TOP2A;ZWINT;RAE1;CENPE;ZBED5;STMN1;TAF5;WDR75;C…	c2
5910	prerank	KEGG_CITRATE_CYCLE_TCA_CYCLE	-0.2408625374310196	-0.6202756942857556	0.9382716049382716	1.0	1.0	15/28	45.02%	MDH1;SDHB;PCK2;IDH1;CS;IDH3B;SUCLA2;ACLY;IDH3G;SDHD;FH;PDHB;MDH2;ACO2;DLAT	c2
5908	prerank	PID_AURORA_B_PATHWAY	-0.229933752045507	-0.621954114193267	0.9534883720930233	1.0	1.0	15/37	36.70%	VIM;KLHL9;TACC1;BIRC5;NCAPD2;CBX5;SMC4;SMC2;KIF20A;NPM1;NCAPH;PPP1CC;PEBP1;AURKC;PSMA3	c2
5907	prerank	SIG_IL4RECEPTOR_IN_B_LYPHOCYTES	-0.2373975536933183	-0.6220920213219663	0.9117647058823529	1.0	1.0	12/27	42.48%	MAP4K1;SOCS1;JAK3;IL4R;SHC1;PIK3CA;MAPK3;AKT2;GRB2;AKT1;STAT6;BCL2	c2
5906	prerank	WEST_ADRENOCORTICAL_TUMOR_MARKERS_UP	-0.2613087242643505	-0.6224062183631864	0.8953488372093024	1.0	1.0	12/21	46.48%	MVK;FGFR4;IL32;NPTX2;KIF20A;NEK2;PDE4B;PRC1;SQLE;ASPM;MED8;TOP2A	c2
5905	prerank	MACLACHLAN_BRCA1_TARGETS_UP	-0.2656843337352671	-0.6224163124086147	0.9367088607594937	1.0	1.0	3/19	13.75%	LFNG;IGFBP4;GAPDH	c2
5904	prerank	BIOCARTA_RHODOPSIN_PATHWAY	-0.32371386014242143	-0.6224917870833503	0.9315068493150684	1.0	1.0	2/7	13.47%	PDE6B;PDE6G	c2
5903	prerank	CAFFAREL_RESPONSE_TO_THC_8HR_3_UP	-0.343846029027955	-0.6225785630386367	0.9102564102564102	1.0	1.0	2/5	36.42%	EPCAM;AIMP2	c2
5902	prerank	REACTOME_NUCLEAR_EVENTS_KINASE_AND_TRANSCRIPTION_FACTOR_ACTIVATION	-0.21393034245400458	-0.623660535061349	0.9772727272727273	1.0	1.0	15/57	26.32%	DUSP4;RPS6KA2;MEF2C;TRIB1;DUSP6;JUND;CHD4;VGF;ATF1;ATF2;RRAD;CDK5;LYL1;ID3;RPS6KA1	c2
5901	prerank	WANG_CISPLATIN_RESPONSE_AND_XPC_DN	-0.18372801556980675	-0.6237801335448457	1.0	1.0	1.0	74/201	41.21%	MT1B;CD248;PRKG1;UMOD;NRG1;PNMA1;LPCAT4;TSC22D3;NRP1;DUSP2;GEMIN2;TCEAL1;TMCO6;MASP2;PDLIM1;EBAG9;ATP9B;SEPHS2;PNN;EHHADH;CSRNP2;VEZF1;RNF41;SDHB;GALNS;ATP6V1C1;WDR83OS;GPC1;DEDD;CEBPB;HAX1;ACVR1;PTPN11;CD46;MRPL40;CDC40;CDIPT;IL1R1;MAP4K5;FERMT2;CSTF2;BPGM;EFR3A;BCL6;HIF1A;KIF3A;ATG16L2;MED13;SNRNP27;CDC7;RABEP1;ERAL1;NUAK1;TANK;NOP14;TNFRSF10B;SLC9A1;EIF3G;PNP;MAP2K5;EFTUD2;NMT1;BTG1;PHF11;RFXA…	c2
5900	prerank	LINDGREN_BLADDER_CANCER_WITH_LOH_IN_CHR9Q	-0.2003441579581665	-0.62420676870114	0.9494949494949495	1.0	1.0	41/104	48.59%	DOCK8;PSMA2;KLHL9;GNG10;ANK2;MTAP;ASTN2;MIS12;PTPN3;CREBL2;TGFBR1;CYB5D2;DDX3Y;SLC9B2;ISCU;PNPO;FOXM1;PRKCQ;ANP32B;DAB2IP;RARA;POLE3;CORO2A;GOLGA1;NMRK1;GRAMD1A;CNTRL;ITPR2;SLC35D2;APTX;TNFRSF10C;ISCA1;KIF2A;TRIM32;RAD23B;FKTN;TOPORS;CDK9;RPL35;STX17;PTGR1	c2
5899	prerank	BIOCARTA_MRP_PATHWAY	-0.3391366393939344	-0.6249659882306959	0.890625	1.0	1.0	3/5	43.81%	ABCB4;ABCC3;ABCB1	c2
5898	prerank	REACTOME_UNBLOCKING_OF_NMDA_RECEPTORS_GLUTAMATE_BINDING_AND_ACTIVATION	-0.2550292715057679	-0.6256344148465611	0.896551724137931	1.0	1.0	5/20	19.66%	GRIA4;LRRC7;GRIN1;DLG4;CAMK2A	c2
5896	prerank	CHEN_HOXA5_TARGETS_9HR_UP	-0.19672843114654948	-0.6260470610711663	1.0	1.0	1.0	97/205	52.58%	CREB5;GEM;CHAC1;CLEC4A;GAD1;THSD1;RNF111;SOX30;IRF7;TRPC1;TNFRSF9;RIPK2;TDG;DUSP6;KRCC1;SCYL3;LIG4;NFIL3;PGS1;ZNF267;TSC22D1;PPP1R12A;ZNF227;ALG13;RSRC2;CEBPB;BCL10;CCNT2;SNX5;PYROXD1;SAT1;PPWD1;IP6K2;RBM39;ZSCAN16;LRIF1;ZNF155;RIC8B;CNOT2;RBBP6;THAP9-AS1;MTHFD2L;POLR3F;KIN;PPIG;ZCCHC10;NEMF;TANK;ZNF107;NEDD9;TNFRSF10B;ZNF468;SREK1;EIF5;PNRC2;RABGGTB;ZNF280D;LIF;TAF1A;CDK7;RCAN1;ZNF23;PRPF38B;SUP…	c2
5895	prerank	REACTOME_RSK_ACTIVATION	-0.32240634492732095	-0.6262419852269145	0.9230769230769231	1.0	1.0	3/7	35.27%	RPS6KA2;RPS6KA1;MAPK3	c2
5892	prerank	LIN_NPAS4_TARGETS_DN	-0.21779171029041405	-0.6270938328155059	0.9560439560439561	1.0	1.0	11/62	17.23%	KLF9;HSD11B1;OPN3;WIPF3;PXDN;FHL2;ERRFI1;TMTC4;NPTX2;VGF;OSGIN2	c2
5891	prerank	REACTOME_SYNTHESIS_OF_SUBSTRATES_IN_N_GLYCAN_BIOSYTHESIS	-0.22595351296343186	-0.6272134550846155	0.9318181818181818	1.0	1.0	5/47	9.83%	ST6GAL1;ST8SIA5;RENBP;ST3GAL6;GFPT2	c2
5890	prerank	REACTOME_HYALURONAN_METABOLISM	-0.2594278133511716	-0.6275919727272679	0.875	1.0	1.0	11/16	54.97%	HAS3;LYVE1;HAS1;HYAL2;SLC9A1;HMMR;HEXA;CHP1;STAB2;ABCC5;HEXB	c2
47	prerank	HALLMARK_HEME_METABOLISM	-0.19262515365886843	-0.6281045119512251	0.979381443298969	1.0	1.0	50/180	31.54%	CA2;ACP5;ABCB6;ABCG2;SELENBP1;TNS1;SLC30A10;FECH;ADD2;PSMD9;BLVRA;MOCOS;ICAM4;FN3K;LRP10;KLF1;NEK7;PRDX2;TFRC;E2F2;BCAM;MINPP1;ALAD;VEZF1;ATG4A;DCUN1D1;EPOR;CIR1;AHSP;GYPE;GYPA;GATA1;LPIN2;EIF2AK1;PPOX;RCL1;SLC11A2;TSPAN5;BPGM;CLIC2;CCDC28A;UCP2;ATP6V0A1;CAT;ALDH6A1;SLC6A9;KEL;USP15;TRIM58;TOP1	h
5887	prerank	REACTOME_JOSEPHIN_DOMAIN_DUBS	-0.3070756873849792	-0.6287159752020406	0.9552238805970149	1.0	1.0	5/10	45.86%	UBB;RAD23A;UBA52;ATXN3;RAD23B	c2
5886	prerank	REACTOME_MITOTIC_TELOPHASE_CYTOKINESIS	-0.2848943727660232	-0.6288013540828317	0.9324324324324325	1.0	1.0	6/12	47.59%	KIF20A;SMC1A;STAG2;PLK1;RAD21;SMC3	c2
5885	prerank	REACTOME_RAC2_GTPASE_CYCLE	-0.20458690426805434	-0.628850732471657	0.9354838709677419	1.0	1.0	8/85	11.61%	SLITRK5;DOCK3;PIK3R2;DOCK10;LMAN1;VAV3;MCAM;PLD2	c2
5884	prerank	KEGG_PENTOSE_AND_GLUCURONATE_INTERCONVERSIONS	-0.30004734802863076	-0.6290771020042859	0.8939393939393939	1.0	1.0	2/11	19.28%	UGDH;DCXR	c2
5883	prerank	REACTOME_ARMS_MEDIATED_ACTIVATION	-0.31868427766679996	-0.6291948637436466	0.9014084507042254	1.0	1.0	1/7	14.85%	NTRK1	c2
5882	prerank	REACTOME_METABOLISM_OF_NITRIC_OXIDE_NOS3_ACTIVATION_AND_REGULATION	-0.2712502045790265	-0.6296648040962771	0.9012345679012346	1.0	1.0	6/15	38.42%	ZDHHC21;CYGB;HSP90AA1;CALM1;AKT1;SPR	c2
5880	prerank	REACTOME_TELOMERE_EXTENSION_BY_TELOMERASE	-0.25313494784109386	-0.6306259930349438	0.925	1.0	1.0	14/21	50.26%	TERT;TINF2;SHQ1;WRAP53;TERF1;PIF1;POT1;NOP10;ACD;NHP2;CDK2;DKC1;RUVBL2;RUVBL1	c2
5879	prerank	REACTOME_RHO_GTPASES_ACTIVATE_ROCKS	-0.2698920888718627	-0.6308989771849288	0.8974358974358975	1.0	1.0	9/19	44.00%	MYL6;PPP1R12A;PAK1;ROCK1;LIMK2;MYL9;MYH10;RHOA;CFL1	c2
5878	prerank	WP_HEMATOPOIETIC_STEM_CELL_GENE_REGULATION_BY_GABP_ALPHABETA_COMPLEX	-0.26751961145941056	-0.6315981426587257	0.9146341463414634	1.0	1.0	9/19	43.44%	DNMT3B;SMAD4;GABPB1;ETV6;GABPA;EP300;BCL2;DNMT1;PTEN	c2
5877	prerank	BIOCARTA_IRES_PATHWAY	-0.328598729847454	-0.6316415510776389	0.9193548387096774	1.0	1.0	5/7	59.88%	EIF4A2;EIF4G2;EIF4G1;EIF4E;EIF4A1	c2
5875	prerank	TARTE_PLASMA_CELL_VS_B_LYMPHOCYTE_UP	-0.217255822561807	-0.6320815854612281	0.9583333333333334	1.0	1.0	31/77	39.05%	SPN;ICAM2;SELPLG;CASP10;HSD17B8;CD27;SERPINI1;MANF;HSP90B1;MAN1A1;TRIB1;PYGB;EMC2;SEL1L;PLOD1;SRGN;P4HB;FUT8;NUCB2;LGALS3;FKBP2;GAS6;PYCR1;TM9SF2;KDELR2;CKAP4;LMAN2;HYOU1;NOMO1;PPIB;IL15RA	c2
5873	prerank	ACEVEDO_NORMAL_TISSUE_ADJACENT_TO_LIVER_TUMOR_UP	-0.20346191243346026	-0.6338994215805972	1.0	1.0	1.0	62/153	44.59%	TSPAN8;LIPG;TDRD1;METTL7A;HES1;F11R;WSB2;MRPL51;GMFG;CYP51A1;RGS2;SLC25A51;PNN;FAM162A;RPL23;HCFC1;IMPA1;FGL1;SCYL2;SUMO2;GTF3C6;EDEM2;PEX3;PTGES3;HNRNPA2B1;COX14;CYP3A5;ERGIC2;RIC8B;APOM;FRG1;RMDN1;ITGAV;OS9;HNRNPH3;RBM6;PCMTD1;C4orf33;PNISR;PLEKHA5;LMAN2;RAB33B;ANGEL2;SACM1L;CCAR1;MYO1B;ACSL4;MARCKS;DYNLRB1;PTMA;PRKAB2;UBE2V2;DDX27;HHEX;UQCRH;SPDYE3;SORT1;ARMC1;TBPL1;NISCH;IFT74;GORASP1	c2
5871	prerank	LEE_AGING_NEOCORTEX_UP	-0.20279689127471923	-0.6344827161034935	0.9578947368421052	1.0	1.0	30/63	44.83%	GFAP;ICAM2;VAMP1;VIM;NR4A1;CYB561;PSAT1;CTSD;LGALS3BP;CSNK1D;CD9;RRAGA;CD68;VPS72;SAT1;ALDOC;CTNNB1;DDIT3;AKT2;PPP1R2;APOD;FXYD6;STXBP3;SEC23B;CSNK1G2;P4HA1;RHOG;SPP1;CMPK1;RAB4A	c2
5870	prerank	REACTOME_TRANSCRIPTIONAL_REGULATION_OF_GRANULOPOIESIS	-0.24645432608233311	-0.6348146692293593	0.9166666666666666	1.0	1.0	1/29	0.97%	LEF1	c2
5868	prerank	REACTOME_DNA_DAMAGE_BYPASS	-0.22590871268639628	-0.6351780940151145	0.963855421686747	1.0	1.0	24/45	50.37%	UBA7;POLD4;POLI;RPA3;RFC5;UBE2L6;RFC4;RBX1;POLE2;POLD1;UBB;NPLOC4;POLE3;RFC2;RPA1;USP1;CUL4A;UBA52;RCHY1;POLE;REV1;SPRTN;POLD3;RFC1	c2
5867	prerank	REACTOME_TRANSPORT_OF_NUCLEOTIDE_SUGARS	-0.3061291853203086	-0.6358994344254314	0.9516129032258065	1.0	1.0	5/9	62.84%	SLC35D1;SLC35A3;SLC35D2;SLC35A2;SLC35A1	c2
5866	prerank	REACTOME_N_GLYCAN_TRIMMING_IN_THE_ER_AND_CALNEXIN_CALRETICULIN_CYCLE	-0.23186096046316956	-0.6359430880317244	0.9135802469135802	1.0	1.0	20/33	62.47%	SEL1L;EDEM3;EDEM2;UBB;UGGT1;UBXN1;ENGASE;DERL2;OS9;UBA52;RAD23B;CANX;PDIA3;CALR;UGGT2;RPS27A;MLEC;RNF185;RNF5;NGLY1	c2
5865	prerank	WP_MITOCHONDRIAL_GENE_EXPRESSION	-0.2686075380668177	-0.6359799721837338	0.863013698630137	1.0	1.0	10/17	45.41%	CAMK4;TFB1M;HCFC1;POLRMT;GABPB1;GABPA;TFAM;MYEF2;TFB2M;SP1	c2
5864	prerank	SILIGAN_TARGETS_OF_EWS_FLI1_FUSION_UP	-0.3057436751976343	-0.6359867498129722	0.9027777777777778	1.0	1.0	7/12	44.13%	NCAM1;VGF;PCLO;CDK7;MDH2;TAOK1;LIPA	c2
5863	prerank	REACTOME_WNT5A_DEPENDENT_INTERNALIZATION_OF_FZD2_FZD5_AND_ROR2	-0.28804891020878687	-0.6361069050233593	0.8108108108108109	1.0	1.0	9/12	60.23%	AP2B1;CLTC;FZD5;ROR2;AP2M1;CLTB;AP2S1;ROR1;CLTA	c2
5862	prerank	KEGG_OOCYTE_MEIOSIS	-0.2027990882839074	-0.6361541937408641	0.96875	1.0	1.0	44/94	46.50%	AR;CALML6;ADCY7;RPS6KA2;REC8;ESPL1;ITPR1;CAMK2A;PPP3R1;RBX1;PRKACA;ADCY1;PGR;RPS6KA1;SMC1A;YWHAZ;CALM1;YWHAE;PLK1;PTTG1;FBXO43;CDC26;CALM2;PPP1CC;MAPK3;CDC20;CDC23;IGF1;CCNB2;ADCY6;IGF1R;CCNE2;CDC16;PPP2R5A;CAMK2G;CDC27;CDK2;ITPR2;CALM3;CHP1;YWHAQ;PPP1CA;YWHAB;PPP2CA	c2
5861	prerank	FIGUEROA_AML_METHYLATION_CLUSTER_1_UP	-0.20085622075258702	-0.6363426146413528	0.9777777777777777	1.0	1.0	28/104	28.20%	DAAM2;KRT81;ZNF582;VWA5A;PCDHB16;RIPPLY3;DOK6;ZFHX2;DHRS12;JAKMIP2;OXA1L;SLC25A51;RECQL5;GPR149;CCDC34;CXCL1;PFN2;SAP30BP;MCTS1;CD9;ELAVL2;FAM83B;GTF2A1;MACROD2;ZFP28;MAP7D3;CANT1;SLC38A10	c2
5860	prerank	BIOCARTA_MAL_PATHWAY	-0.2576644899985847	-0.6364108149559858	0.927710843373494	1.0	1.0	1/19	2.70%	MAL	c2
5859	prerank	REACTOME_MEIOTIC_SYNAPSIS	-0.22883989209453584	-0.6366510656192623	0.8888888888888888	1.0	1.0	15/31	52.81%	REC8;SYNE1;TINF2;SYCP3;SMC1A;TERF1;STAG2;UBE2I;POT1;ACD;BRCA1;RAD21;SMC3;SYCE2;ATR	c2
5858	prerank	KYNG_ENVIRONMENTAL_STRESS_RESPONSE_UP	-0.2281251313209671	-0.6369927638509236	0.978021978021978	1.0	1.0	9/47	16.95%	ITGB8;EFNB1;FN1;FGFR4;LCK;AKAP12;VIM;SGCB;FLOT1	c2
5857	prerank	KOKKINAKIS_METHIONINE_DEPRIVATION_48HR_DN	-0.2260869231099591	-0.6369938422381247	0.963855421686747	1.0	1.0	21/58	36.49%	LEF1;PDGFD;IGFBP4;IRF7;NT5C;MTAP;TK1;NME1;ATF2;NOXA1;BIRC5;HDAC1;CDK5;MPG;CANT1;CALM1;TOP1;OGG1;DDIT3;AKAP9;UPP1	c2
5856	prerank	TURASHVILI_BREAST_DUCTAL_CARCINOMA_VS_LOBULAR_NORMAL_UP	-0.22658233274201656	-0.637215503809578	0.9484536082474226	1.0	1.0	11/69	14.71%	CTHRC1;LRRC15;RORA;B3GALNT1;SULF1;FN1;COL10A1;RRP15;COL1A1;GDPD1;FBN1	c2
5854	prerank	REACTOME_RET_SIGNALING	-0.23150963636846258	-0.6381739861515221	0.9230769230769231	1.0	1.0	10/37	27.15%	NRTN;PIK3R2;DOK6;ARTN;DOK4;PRKACA;RET;SHC1;PIK3CA;PTPN11	c2
5853	prerank	FARMER_BREAST_CANCER_CLUSTER_3	-0.28196969031121116	-0.6385566052825743	0.9333333333333333	1.0	1.0	1/13	2.31%	KYNU	c2
5851	prerank	REACTOME_NEF_AND_SIGNAL_TRANSDUCTION	-0.34273412436826517	-0.6389008217876931	0.8783783783783784	1.0	1.0	3/8	15.70%	CD247;LCK;ELMO1	c2
5850	prerank	KEGG_GALACTOSE_METABOLISM	-0.25894470981569684	-0.6390801176460272	0.8860759493670886	1.0	1.0	12/23	45.73%	GAA;LCT;PGM1;GALE;GALK1;GALT;GANC;PFKP;GALK2;PFKM;HK3;B4GALT2	c2
5849	prerank	WP_FACTORS_AND_PATHWAYS_AFFECTING_INSULINLIKE_GROWTH_FACTOR_IGF1AKT_SIGNALING	-0.23620237147896084	-0.6392476998944412	0.9230769230769231	1.0	1.0	17/36	43.63%	TNFSF9;PRKAB1;PLD1;PIK3CG;TRIM63;EIF2B2;SMAD2;AKT1;ACVR2B;IGF1;IGF1R;MLST8;ITGB1;MTOR;PTEN;TNFRSF1A;PDK1	c2
46	prerank	HALLMARK_SPERMATOGENESIS	-0.20906845264857665	-0.6392944932086821	0.9560439560439561	1.0	1.0	26/105	24.95%	CFTR;YBX2;LDHC;PCSK1N;TLE4;ELOVL3;GAD1;NPHP1;ACE;TNNI3;CAMK4;JAM3;GFI1;CLVS1;ZC2HC1C;IL12RB2;STAM2;PGS1;RFC4;DMC1;LPIN1;PARP2;HTR5A;NEFH;IL13RA2;ALOX15	h
5847	prerank	BIOCARTA_PDZS_PATHWAY	-0.2684559036290543	-0.6400956345480223	0.8571428571428571	1.0	1.0	3/17	13.49%	NCAM1;GRIN1;DLG4	c2
5846	prerank	KUWANO_RNA_STABILIZED_BY_NO	-0.3362201890301828	-0.6401707330602913	0.8805970149253731	1.0	1.0	2/6	26.28%	RGS2;ID3	c2
5845	prerank	WENG_POR_TARGETS_GLOBAL_DN	-0.2531399181112191	-0.6404409465200493	0.9367088607594937	1.0	1.0	6/20	23.70%	ACOT2;MTAP;EHHADH;RAB30;HSD17B10;FGL1	c2
5843	prerank	REACTOME_BH3_ONLY_PROTEINS_ASSOCIATE_WITH_AND_INACTIVATE_ANTI_APOPTOTIC_BCL_2_MEMBERS	-0.3201692805728809	-0.6409942548218669	0.8933333333333333	1.0	1.0	6/9	57.86%	BMF;BID;BCL2;BCL2L11;BAD;BCL2L1	c2
5842	prerank	WP_HEPATITIS_C_AND_HEPATOCELLULAR_CARCINOMA	-0.23130648356340613	-0.6413328901658888	0.9222222222222223	1.0	1.0	8/45	21.07%	LEF1;TGFB1;FASLG;SMAD4;E2F2;CASP9;TGFBR1;BIRC5	c2
5841	prerank	KAUFFMANN_MELANOMA_RELAPSE_UP	-0.2245392169647083	-0.6415266681494894	0.9333333333333333	1.0	1.0	29/59	46.57%	DCLRE1A;RPA3;RFC5;SMC4;RFC4;GTF2H2;FANCG;SMC2;RAD51AP1;GMNN;GTF2H3;TERF1;CDC45;PPIA;EME1;PTTG1;MCM6;BRIP1;OGG1;RAD17;TFAM;RFC2;CDC6;ORC4;FANCD2;BRCA1;SUMO1;TOP2A;XRCC5	c2
5840	prerank	BIOCARTA_ERBB4_PATHWAY	-0.3363933666100909	-0.642304320586147	0.92	1.0	1.0	2/7	22.46%	PRKCB;ERBB4	c2
5839	prerank	MOLENAAR_TARGETS_OF_CCND1_AND_CDK4_DN	-0.22983851034861652	-0.6425957948799563	0.9456521739130435	1.0	1.0	33/52	56.74%	MORC4;PSMC3IP;RFC5;MNS1;GPC6;CDKN2C;KIF20A;PDLIM3;MTMR1;CDC45;TRIP13;NCAPH;CDCA7L;CEP55;PTBP3;CDCA7;MED30;GPALPP1;CDC6;JKAMP;MTFR2;TOR3A;CENPK;CENPN;CDCA8;POLD3;FAM204A;AURKA;CENPF;ELAVL1;KIF2C;E2F7;KIF20B	c2
5837	prerank	TURASHVILI_BREAST_NORMAL_DUCTAL_VS_LOBULAR_DN	-0.32832549165073754	-0.6432460436169818	0.8823529411764706	1.0	1.0	2/7	27.91%	DCN;TSPAN5	c2
5836	prerank	REACTOME_PEXOPHAGY	-0.3002200217435992	-0.6432864200323651	0.88	1.0	1.0	8/11	59.37%	USP30;UBB;UBA52;PEX5;SQSTM1;ATM;NBR1;RPS27A	c2
5835	prerank	KANG_DOXORUBICIN_RESISTANCE_UP	-0.23158387140485723	-0.6433312238610934	0.9239130434782609	1.0	1.0	38/51	63.60%	TK1;NPIPA1;BIRC5;RFC4;RAD51AP1;DTYMK;FOXM1;HMGB2;PLK1;HMMR;ASF1B;CDC20;CENPM;CDC6;PRC1;OIP5;CDKN3;FANCI;ASPM;TOP2A;ZWINT;PBK;CDCA8;RRM2;GINS1;DSCC1;AURKA;MKI67;PLK4;RRM1;NUSAP1;ATAD2;ABCC1;LMNB1;NQO1;POLA2;HJURP;MCM4	c2
5834	prerank	BIOCARTA_MTOR_PATHWAY	-0.27129361442758143	-0.6434104608032936	0.9210526315789473	1.0	1.0	16/21	61.30%	EIF4A2;PIK3CA;MKNK1;EIF4G2;TSC2;AKT1;MTOR;PTEN;PPP2CA;RPS6KB1;PDK2;EIF4G1;EIF4E;EIF4EBP1;EIF4A1;TSC1	c2
5833	prerank	WP_COMPLEMENT_ACTIVATION	-0.28129934232166476	-0.6436689088130041	0.881578947368421	1.0	1.0	4/15	17.45%	MASP1;C1R;MASP2;CFB	c2
5832	prerank	KEGG_GLIOMA	-0.21912545116820756	-0.6436954842297966	0.9425287356321839	1.0	1.0	29/62	43.44%	PRKCG;PIK3R2;PDGFRB;CALML6;PRKCB;SHC2;CDKN2A;E2F2;PDGFA;CAMK2A;PIK3CG;SHC1;MDM2;KRAS;PIK3CA;CALM1;CDK4;SHC4;CALM2;MAPK3;AKT2;GRB2;AKT1;IGF1;IGF1R;MTOR;CAMK2G;RB1;PTEN	c2
5830	prerank	REACTOME_ACTIVATION_OF_RAS_IN_B_CELLS	-0.35491490222289446	-0.6442154904721404	0.9436619718309859	1.0	1.0	2/5	26.47%	RASGRP1;KRAS	c2
5829	prerank	REACTOME_POLO_LIKE_KINASE_MEDIATED_EVENTS	-0.2771592063437297	-0.6444065926240438	0.9125	1.0	1.0	8/16	60.26%	FOXM1;PLK1;EP300;CCNB2;RBBP4;CENPF;MYBL2;LIN9	c2
5828	prerank	BACOLOD_RESISTANCE_TO_ALKYLATING_AGENTS_DN	-0.2326055717777054	-0.6448834396223676	0.9651162790697675	1.0	1.0	19/45	39.10%	ATP2B2;MAP2K6;CXCR4;ATP8A1;ARF3;VEZF1;LIG4;ARHGAP4;SMPDL3A;COA1;CS;UBXN7;SRSF1;KDELR2;TRIM28;CCNG1;FADS1;PDCD6;TCEA1	c2
5827	prerank	PID_BARD1_PATHWAY	-0.2565473580436769	-0.6449694383361155	0.8795180722891566	1.0	1.0	17/27	52.81%	NBN;RBBP8;FANCG;RAD50;FANCF;NPM1;EWSR1;FANCD2;PRKDC;CDK2;BRCA1;XRCC5;TOPBP1;RAD51;ATM;UBE2L3;ATR	c2
5826	prerank	REACTOME_PROCESSING_AND_ACTIVATION_OF_SUMO	-0.2936110234920565	-0.6451384147782431	0.9230769230769231	1.0	1.0	8/10	63.98%	SENP1;SUMO2;UBE2I;SUMO1;SENP2;UBA2;SUMO3;SENP5	c2
5825	prerank	REACTOME_BICARBONATE_TRANSPORTERS	-0.31798801646206837	-0.6454227613748575	0.8860759493670886	1.0	1.0	3/10	23.09%	SLC4A8;SLC4A7;SLC4A4	c2
5824	prerank	KEGG_LYSINE_DEGRADATION	-0.23408947071788383	-0.645781200307821	0.9404761904761905	1.0	1.0	17/38	42.95%	ALDH2;SETMAR;EHHADH;AASS;ECHS1;PLOD1;TMLHE;SETD1A;ALDH3A2;SETDB2;AASDH;HADH;SETD1B;GCDH;EHMT2;SETDB1;PLOD2	c2
5823	prerank	REACTOME_RELAXIN_RECEPTORS	-0.3632011758014352	-0.6460705121264482	0.9047619047619048	1.0	1.0	1/5	4.83%	RXFP4	c2
5822	prerank	REACTOME_INTERLEUKIN_23_SIGNALING	-0.31021903159835806	-0.6462143970141264	0.8243243243243243	1.0	1.0	1/9	3.85%	IL12RB1	c2
5821	prerank	BLANCO_MELO_COVID19_SARS_COV_2_POS_PATIENT_LUNG_TISSUE_DN	-0.2009680328845106	-0.6462913932666576	0.98	1.0	1.0	84/160	53.95%	CRIP1;NEBL;PPP1R16B;MEIS1;SPHK1;PER1;NFATC2;THAP2;TBCD;MBIP;NES;DOCK6;TMEM255B;PRKAB1;SGSM2;F2RL3;RAPGEF3;MFNG;ITPA;ITPR1;SGSM3;EXOSC7;METTL3;ATP6V0A2;RRAD;WDR37;ARRDC2;INPP5A;CC2D1B;SPRED1;SEPHS1;ITPKB;STARD10;XPC;SH3PXD2B;GAS6;SIN3B;ASB1;RSAD1;SREK1;XAB2;WDR74;SLC9A1;ZNF160;FAM32A;SFN;ELK3;ADCY6;CTR9;MAF1;SEMA3F;PCID2;SNX11;GMPPA;ADAM15;RALGDS;C19orf48;TRAK1;BCOR;SMPD4;GLT8D1;SKIV2L;ULK3;PYCR2;…	c2
5820	prerank	REACTOME_WNT5A_DEPENDENT_INTERNALIZATION_OF_FZD4	-0.2914250438019236	-0.6464556321186178	0.9125	1.0	1.0	6/14	33.42%	PRKCG;PRKCB;ARRB2;AP2B1;CLTC;DVL2	c2
5819	prerank	BIOCARTA_MAPK_PATHWAY	-0.21466343688500397	-0.6465369959869169	0.9473684210526315	1.0	1.0	27/81	37.72%	MAP2K6;TGFB1;MAP4K1;RPS6KA2;MAP3K12;TRADD;ATF2;TGFBR1;MKNK2;SHC1;RPS6KA1;PAK1;MAPK10;MAP3K4;MKNK1;MAP4K5;MAP3K10;MAPKAPK5;MAP4K4;MAPK3;MAPKAPK3;MAP3K13;MAPK9;MAP3K7;MAP4K2;GRB2;MAP2K5	c2
5818	prerank	WP_G13_SIGNALING_PATHWAY	-0.24576374951420277	-0.6468093836901786	0.9302325581395349	1.0	1.0	13/35	32.70%	PIK3R2;RTKN;WAS;PFN1;CFL2;ROCK1;PIK3CA;MAPK10;MAP3K4;CALM1;ARHGEF1;PIP4K2A;PAK3	c2
5817	prerank	PID_CD40_PATHWAY	-0.24463653432270888	-0.646990754666982	0.8941176470588236	1.0	1.0	8/29	37.45%	C4BPA;TRAF1;JAK3;IL4;MAPK10;MAPK9;CBLB;AKT1	c2
5816	prerank	BROWNE_HCMV_INFECTION_12HR_UP	-0.20907208975727948	-0.6470558115457937	0.9789473684210527	1.0	1.0	6/97	8.37%	BMP2;ITGA2;PITX2;OLFM1;RORA;STX11	c2
5815	prerank	BIOCARTA_RHO_PATHWAY	-0.26226273927643673	-0.6471808940064508	0.8227848101265823	1.0	1.0	7/21	32.41%	PFN1;BAIAP2;ARHGAP4;MYL2;ROCK1;ARHGAP5;ARHGEF1	c2
5813	prerank	ZWANG_EGF_PERSISTENTLY_UP	-0.2427908547117677	-0.6472564836385526	0.9125	1.0	1.0	7/29	21.90%	TMTC1;CCDC149;SERPINB7;CYP51A1;UGDH;IDI1;NSDHL	c2
5812	prerank	SCHAEFFER_PROSTATE_DEVELOPMENT_AND_CANCER_BOX4_DN	-0.24893900115280784	-0.6473824412493794	0.881578947368421	1.0	1.0	17/33	48.32%	NFIA;MANF;IER3IP1;ZNF664;GCC2;HNRNPC;TMED2;PRPF40A;PPHLN1;PSMC6;MYO1B;SRSF9;ZNF462;VPS36;SFPQ;CANX;CHD9	c2
5811	prerank	WP_NRF2_PATHWAY	-0.20146624282174372	-0.6473840898201443	0.9690721649484536	1.0	1.0	7/117	8.93%	SLC6A20;SLC39A2;ALDH3A1;NRG1;TGFB1;SRXN1;SLC6A15	c2
5810	prerank	WP_MTHFR_DEFICIENCY	-0.26924310169293253	-0.6477328549484698	0.8902439024390244	1.0	1.0	11/23	42.90%	DNMT3B;GRIN1;CASP9;PEMT;PCYT1A;GRIN2A;CHDH;COMT;EHMT2;CYCS;DNMT1	c2
5809	prerank	REACTOME_SULFUR_AMINO_ACID_METABOLISM	-0.2724258981109805	-0.6478232351966278	0.8947368421052632	1.0	1.0	10/24	39.35%	TSTD1;SUOX;GADL1;MTAP;MRI1;SLC25A10;AHCY;APIP;CSAD;MTR	c2
5808	prerank	REACTOME_RESOLUTION_OF_D_LOOP_STRUCTURES	-0.24693217919079644	-0.6479534999781605	0.9047619047619048	1.0	1.0	11/32	32.16%	RAD51C;EME2;RAD51D;NBN;RBBP8;RAD51AP1;RAD50;SLX4;EME1;RMI2;BRIP1	c2
5807	prerank	REACTOME_SARS_COV_2_HOST_INTERACTIONS	-0.20174837340259788	-0.6481915816467978	0.9897959183673469	1.0	1.0	90/176	49.17%	GJA1;PTPN6;SMN2;NUP210;SMN1;MASP1;RPS26;SNRPF;GEMIN2;IRF7;RPS10;NDC1;RPS21;RIPK2;NUP37;RPS29;VPS33B;MASP2;IKBKG;NUP62;UBE2V1;SNRPB;RPS28;AAAS;RPS27;GEMIN7;TUFM;RPS24;HSP90AA1;PTPN11;NUP85;SEC23A;UBB;TPR;RPSA;YWHAZ;NUP107;RNF135;YWHAE;RPS17;ATG14;RPS6;SNRPE;RPS7;RPS3;RPS11;GEMIN6;TYK2;MAP3K7;SNRPD1;IL17RA;PIK3C3;GEMIN4;AKT2;SFN;AKT1;CRB3;SNRPG;NUP54;NUP88;IL17RC;GEMIN8;UBE2N;RPS8;RANBP2;SNRPD2;TAB…	c2
5806	prerank	BIOCARTA_SPRY_PATHWAY	-0.2828919721650883	-0.6483275214496591	0.9012345679012346	1.0	1.0	5/17	37.38%	SPRY1;SPRY3;SHC1;MAPK3;GRB2	c2
5805	prerank	REACTOME_METABOLISM_OF_STEROID_HORMONES	-0.25853336138057037	-0.64885956444661	0.9176470588235294	1.0	1.0	4/25	9.54%	HSD11B1;STAR;FDXR;STARD6	c2
5804	prerank	HWANG_PROSTATE_CANCER_MARKERS	-0.2488024073926526	-0.6489455803775528	0.9230769230769231	1.0	1.0	12/25	38.08%	FBLN5;SELENBP1;RERG;CLU;WNT3;RAN;PARK7;LGALS3;PIM1;CTNNB1;TXN;MIF	c2
5803	prerank	REACTOME_MTORC1_MEDIATED_SIGNALLING	-0.2581376720924479	-0.6490561093191891	0.8588235294117647	1.0	1.0	16/24	60.16%	FKBP1A;RRAGA;LAMTOR2;RPS6;EIF4B;MLST8;MTOR;YWHAB;RPS6KB1;LAMTOR4;AKT1S1;LAMTOR3;EIF4G1;EIF4E;EIF4EBP1;LAMTOR5	c2
5802	prerank	REACTOME_NUCLEOTIDE_CATABOLISM	-0.2501298454270047	-0.649136583805393	0.9523809523809523	1.0	1.0	6/33	18.79%	ENTPD3;NUDT18;TYMP;NT5C;NUDT15;ITPA	c2
5801	prerank	REACTOME_SIGNALLING_TO_RAS	-0.2705850157860214	-0.6494483670027102	0.8641975308641975	1.0	1.0	7/20	37.38%	SHC2;NTRK1;SHC1;KRAS;SRC;MAPKAPK3;GRB2	c2
5800	prerank	REACTOME_ACTIVATED_TAK1_MEDIATES_P38_MAPK_ACTIVATION	-0.27870951085887685	-0.6495217374406148	0.9102564102564102	1.0	1.0	4/23	15.28%	MAP2K6;RIPK2;IKBKG;UBE2V1	c2
5799	prerank	PARK_HSC_VS_MULTIPOTENT_PROGENITORS_DN	-0.2770132616950236	-0.6501712759790478	0.8904109589041096	1.0	1.0	5/13	29.42%	RPL6;SLC25A5;PWP1;CALM1;NPM1	c2
5798	prerank	REACTOME_BMAL1_CLOCK_NPAS2_ACTIVATES_CIRCADIAN_GENE_EXPRESSION	-0.24505866998606635	-0.6502908833048623	0.9390243902439024	1.0	1.0	4/24	17.20%	BHLHE40;BHLHE41;ARNTL2;DBP	c2
184	prerank	E2F1_UP.V1_UP	-0.20064556021216987	-0.6503711372724613	0.9690721649484536	0.9799050174237517	1.0	43/166	32.62%	ZFPM1;TLE4;EVL;ADA;HES1;MASP1;VPS37B;HMGB3;CRYZ;SLC35E1;SLC9A3R1;CAPRIN2;ARF3;GATA6;INO80E;SLC20A1;CLN6;TK1;TINF2;TPM2;WBP11;ERMP1;UCK2;SPEF1;SMC2;PITPNM1;LPIN2;SSX2IP;DCTPP1;MPG;PAIP2B;TAF6;NDUFAF4;RND2;ADIPOR2;CSTF2;FANCM;TRNT1;NOP56;PIM1;CDR2L;ARHGEF1;PIP4K2A	c6
5797	prerank	REACTOME_DEFECTIVE_CHST14_CAUSES_EDS_MUSCULOCONTRACTURAL_TYPE	-0.3251863170889124	-0.6510417429525703	0.9014084507042254	1.0	1.0	1/7	3.52%	CSPG5	c2
5796	prerank	YORDY_RECIPROCAL_REGULATION_BY_ETS1_AND_SP100_DN	-0.22457546498486702	-0.6516794852885707	0.9130434782608695	1.0	1.0	20/60	31.84%	CA2;ANGPTL4;SOCS3;ZNF532;LMO7;ESPL1;SPINK1;RASSF8;FKBP4;AHSA1;CHORDC1;VAV1;CACYBP;PMP22;PHYH;BMX;CLIC2;LRIF1;ALDH1A2;HADH	c2
5794	prerank	REACTOME_DIGESTION_AND_ABSORPTION	-0.27369276783655305	-0.6525489880960912	0.8875	1.0	1.0	6/18	24.90%	LIPF;LCT;CLPS;AMY1A;PNLIP;GUCA2A	c2
5793	prerank	DANG_REGULATED_BY_MYC_DN	-0.19954179418647489	-0.6529762615633344	0.99	1.0	1.0	22/231	11.23%	TSPAN7;CD48;NPPB;ACP5;ITGAL;GABRG2;COL6A3;MT1A;FBLN5;LXN;PDGFRB;NCAM1;GAA;TGFB1;CDKN2B;CD3E;IFI35;FN1;ERRFI1;FADS2;IRF7;AKAP12	c2
5792	prerank	REACTOME_PI_3K_CASCADE_FGFR2	-0.27173780926978686	-0.6529990749319444	0.8734177215189873	1.0	1.0	8/21	28.63%	FGF20;FGF5;FGF8;FGF3;FGF6;PIK3CA;PTPN11;FGF7	c2
5789	prerank	NIKOLSKY_BREAST_CANCER_22Q13_AMPLICON	-0.2776635716706033	-0.6539699777284952	0.8947368421052632	1.0	1.0	2/15	13.86%	MOV10L1;HDAC10	c2
5788	prerank	REACTOME_INTERLEUKIN_27_SIGNALING	-0.28424234433295364	-0.6546342949021247	0.927536231884058	1.0	1.0	10/11	65.86%	IL27RA;TYK2;JAK2;CANX;IL27;CRLF1;STAT1;JAK1;STAT3;IL6ST	c2
5786	prerank	BIOCARTA_CBL_PATHWAY	-0.3041082232951108	-0.6550604145282031	0.9178082191780822	1.0	1.0	2/11	20.47%	PRKCB;CSF1R	c2
5785	prerank	REACTOME_CREB1_PHOSPHORYLATION_THROUGH_NMDA_RECEPTOR_MEDIATED_ACTIVATION_OF_RAS_SIGNALING	-0.2553193407095021	-0.6553508800203907	0.8902439024390244	1.0	1.0	10/27	29.36%	LRRC7;RPS6KA2;GRIN1;DLG4;RASGRF2;CAMK2A;RPS6KA1;KRAS;GRIN2B;CALM1	c2
5782	prerank	REACTOME_CALNEXIN_CALRETICULIN_CYCLE	-0.2584605018353616	-0.6560030819530115	0.8648648648648649	1.0	1.0	14/24	59.67%	SEL1L;EDEM3;EDEM2;UBB;UGGT1;DERL2;OS9;UBA52;CANX;PDIA3;CALR;UGGT2;RPS27A;RNF185	c2
5780	prerank	WP_HEAD_AND_NECK_SQUAMOUS_CELL_CARCINOMA	-0.23050374164243237	-0.6562424187550522	0.967391304347826	1.0	1.0	25/73	43.44%	PIK3R2;TERT;IRF6;PRKAA2;DDIT4;FKBP1A;CDKN2A;SMAD4;NOTCH1;PIK3CG;KRAS;PIK3CA;FGFR3;FADD;CDK4;RPS6;CTNNB1;TSC2;AKT2;AKT1;IGF1R;MLST8;MTOR;RB1;PTEN	c2
5779	prerank	REACTOME_ROLE_OF_SECOND_MESSENGERS_IN_NETRIN_1_SIGNALING	-0.3114324528902902	-0.6565537559631586	0.9154929577464789	1.0	1.0	2/9	11.21%	TRPC3;TRPC1	c2
5778	prerank	PID_MTOR_4PATHWAY	-0.22008330486609357	-0.6566521826421139	0.9468085106382979	1.0	1.0	49/68	62.30%	SREBF1;DDIT4;PLD2;PLD1;BNIP3;RRAGA;ULK1;RPS6KA1;KRAS;YWHAZ;YWHAE;TSC2;MAPK3;EIF4B;SFN;AKT1;MLST8;MTOR;CYCS;CDK2;RHOA;RRN3;IKBKB;YWHAQ;YWHAB;SGK1;RPS6KB1;NRAS;CLIP1;MAP2K1;RAF1;PRKCA;RB1CC1;AKT1S1;POLDIP3;PPARGC1A;IRS1;EIF4E;ATG13;YWHAH;YWHAG;EIF4EBP1;EIF4A1;FBXW11;PML;TSC1;RAC1;YY1;EEF2	c2
5777	prerank	REACTOME_SUMOYLATION_OF_IMMUNE_RESPONSE_PROTEINS	-0.32563529435393684	-0.6567168443936006	0.8732394366197183	1.0	1.0	5/11	47.03%	IKBKG;UBE2I;PIAS3;SUMO1;TOPORS	c2
5776	prerank	MYLLYKANGAS_AMPLIFICATION_HOT_SPOT_17	-0.29425018658547347	-0.656955416182428	0.9	1.0	1.0	5/18	23.23%	PRRX1;TSC22D3;NTRK1;BCL9;HSP90AA1	c2
5775	prerank	ZHANG_PROLIFERATING_VS_QUIESCENT	-0.23045764301313365	-0.6573841611495569	0.9438202247191011	1.0	1.0	6/43	15.16%	CCND2;MARCKSL1;MCAM;RPL6;DAD1;PRDX2	c2
5774	prerank	KEGG_FRUCTOSE_AND_MANNOSE_METABOLISM	-0.25993893640775745	-0.6575270680247178	0.891566265060241	1.0	1.0	19/31	53.18%	PFKFB4;TPI1;MPI;KHK;PFKFB1;MTMR1;ALDOC;PFKFB2;PFKP;MTMR6;PFKM;GMPPA;ALDOA;HK3;PFKFB3;PMM2;PFKL;GMPPB;FPGT	c2
5773	prerank	PID_S1P_S1P1_PATHWAY	-0.29796307193462834	-0.6576066065924886	0.8780487804878049	1.0	1.0	2/15	8.46%	PDGFRB;SPHK1	c2
5772	prerank	BIOCARTA_TOLL_PATHWAY	-0.26588593676798	-0.6577871263049451	0.9302325581395349	1.0	1.0	3/25	14.09%	MAP2K6;TLR3;IKBKG	c2
5771	prerank	INAMURA_LUNG_CANCER_SCC_UP	-0.32760083902806814	-0.6579527413493235	0.8873239436619719	1.0	1.0	3/10	19.89%	DSC3;DSG3;OSGEP	c2
5770	prerank	REACTOME_RHO_GTPASE_EFFECTORS	-0.20193716996005082	-0.6582275009488565	1.0	1.0	1.0	98/250	43.47%	CFTR;AR;TUBB3;TUBB4A;PPP1R14A;TUBA3E;EVL;WIPF3;RHPN1;KLK3;TUBA1A;PRKCB;DYNC1I1;TUBA3D;ITGB3BP;NUP37;ARPC1A;RTKN;DLG4;WAS;NSL1;NOX1;ARPC3;SKA1;PFN1;NUDC;MIS12;TUBA1B;KTN1;NOXA1;ARPC4;MYL6;BAIAP2;PFN2;RPS27;BIRC5;ACTG1;PPP1R12A;WIPF1;MEN1;TAX1BP3;PAK1;ROCK1;NUP85;DYNC1I2;PMF1;YWHAZ;NUP107;CALM1;YWHAE;PTK2;TUBA1C;B9D2;SRC;PLK1;NCKIPSD;ABI2;LIMK2;SKA2;PAK3;RCC2;DVL2;DYNC1LI2;CTNNB1;CDKN1B;PPP1CC;KNTC…	c2
5768	prerank	PID_IL2_1PATHWAY	-0.2147985576659508	-0.6591244395222758	0.9302325581395349	1.0	1.0	12/53	27.15%	SYK;SOCS3;PRKCB;LCK;SOCS1;IL2RG;JAK3;STAM2;SHC1;KRAS;PIK3CA;PTPN11	c2
5767	prerank	REACTOME_TRANSLESION_SYNTHESIS_BY_Y_FAMILY_DNA_POLYMERASES_BYPASSES_LESIONS_ON_DNA_TEMPLATE	-0.2390783617801165	-0.6591819845656384	0.925	1.0	1.0	21/36	50.37%	UBA7;POLD4;POLI;RPA3;RFC5;UBE2L6;RFC4;POLE2;POLD1;UBB;NPLOC4;POLE3;RFC2;RPA1;UBA52;RCHY1;POLE;REV1;SPRTN;POLD3;RFC1	c2
5764	prerank	WP_MACROPHAGE_MARKERS	-0.32745588856632224	-0.6596353518834411	0.803030303030303	1.0	1.0	4/8	26.16%	CD74;LYZ;CD163;CD68	c2
5763	prerank	PROVENZANI_METASTASIS_DN	-0.21140503761451335	-0.6604283994065482	0.9166666666666666	1.0	1.0	23/129	22.42%	KRT81;S100A2;NELL2;KRT23;KLK6;CCND2;CKB;ANO1;CLDN3;TNNT1;ARPC1A;TBC1D4;CYP51A1;CLU;TXNL1;NMI;MYL6;PFN2;IFITM2;WIPI1;PDLIM4;SPATS2L;GPD1L	c2
5762	prerank	REACTOME_ENDOGENOUS_STEROLS	-0.2608260783132535	-0.66079334680618	0.8941176470588236	1.0	1.0	5/22	15.27%	ARNT2;CYP39A1;FDXR;AHR;CYP51A1	c2
5761	prerank	REACTOME_GOLGI_ASSOCIATED_VESICLE_BIOGENESIS	-0.22401796343788613	-0.6608544798007429	0.9777777777777777	1.0	1.0	23/53	47.54%	TBC1D8B;TXNDC5;SH3GL2;AP1S3;TFRC;VAMP2;SNX5;BLOC1S4;NECAP1;RAB5C;CLTC;GOLGB1;BLOC1S6;BLOC1S1;BLOC1S3;OCRL;AP1G1;VAMP7;SORT1;ARRB1;AP4B1;AP4E1;CLINT1	c2
183	prerank	PDGF_ERK_DN.V1_DN	-0.20839773785800533	-0.6612888519310319	0.9591836734693877	0.9805255397038781	1.0	43/132	39.77%	RTN2;ERF;SULT1A1;TNFSF8;SMN1;SUOX;PER1;IRAK1BP1;FBXL14;PHLPP1;CDK2AP2;TRIB1;DUSP6;LTBP1;MFSD5;IL2RG;LRRC40;NFIL3;BCL9;ITGB6;ANKRD40;PITPNM1;NEFH;CEBPB;UNC50;BCL10;GRIN2B;BPGM;POLG2;FADD;NOP16;CDR2L;CDKN1B;MNT;MAPK3;GTF2B;MAD2L1BP;TRAIP;BTG1;MON1B;FAM50B;PRCC;SCO2	c6
5759	prerank	ZAMORA_NOS2_TARGETS_UP	-0.238631129788173	-0.6612909104518084	0.9431818181818182	1.0	1.0	20/50	44.47%	IL1RN;KRT19;ZNF780A;RAN;ACTG1;ATP6V1C1;RPSA;HMGB2;APRT;MCM6;ACLY;MCM5;SMAD2;SUPT4H1;EEF1B2;PNP;CDK7;CDK2;POLR1D;EED	c2
5758	prerank	WANG_TARGETS_OF_MLL_CBP_FUSION_UP	-0.2437491992144069	-0.6617978859615313	0.9069767441860465	1.0	1.0	20/40	44.42%	MT1F;NCAM1;IL12A;TMCO6;RAPGEF3;LAPTM5;EVI2A;RPL23A;GPC1;SLC38A3;FERMT3;YWHAZ;LAPTM4B;FAM174B;MRPL11;TRUB2;ADAM15;CELA1;GTPBP2;ATP6V1E1	c2
5757	prerank	GRATIAS_RETINOBLASTOMA_16Q24	-0.28208982471589805	-0.6618685564299642	0.8666666666666667	1.0	1.0	11/17	53.05%	KIAA0513;GALNS;COX4I1;APRT;MBTPS1;EMC8;ZCCHC14;ZDHHC7;CHMP1A;TRAPPC2L;TCF25	c2
45	prerank	HALLMARK_UNFOLDED_PROTEIN_RESPONSE	-0.20693302894587726	-0.6618968975253406	0.9693877551020408	1.0	1.0	54/103	52.77%	IGFBP1;CHAC1;DDIT4;TATDN2;HSP90B1;EIF4A2;PSAT1;WFS1;DDX10;XPOT;CXXC1;WIPI1;NFYB;ATF4;EIF4A3;SHC1;CEBPB;DCTN1;SLC1A4;YWHAZ;NPM1;CNOT2;NOP56;GOSR2;ERN1;ARFGAP1;EXOSC10;NOP14;GEMIN4;EXOSC1;KIF5B;HYOU1;EXOSC5;ZBTB17;NHP2;SPCS1;NOLC1;POP4;DKC1;BANF1;FUS;KHSRP;DCP1A;IMP3;RPS14;SDAD1;BAG3;TTC37;PARN;CNOT6;CKS1B;CALR;TSPYL2;SLC30A5	h
5756	prerank	REACTOME_HDR_THROUGH_HOMOLOGOUS_RECOMBINATION_HRR	-0.22123355605873138	-0.6622932588496012	0.9418604651162791	1.0	1.0	37/64	53.91%	RAD51C;POLD4;RPA3;EME2;RAD51D;NBN;RFC5;RBBP8;RFC4;POLE2;RAD51AP1;RHNO1;POLD1;RAD50;SLX4;UBB;EME1;RMI2;BRIP1;POLE3;RAD17;RAD51B;RFC2;RPA1;BRCA1;UBA52;POLE;TOPBP1;RAD51;POLD3;RFC1;ATM;RAD9A;ATR;BRCA2;RFC3;PALB2	c2
5755	prerank	REACTOME_RAS_ACTIVATION_UPON_CA2_INFLUX_THROUGH_NMDA_RECEPTOR	-0.2743887799157529	-0.662678419808018	0.85	1.0	1.0	8/19	29.36%	LRRC7;GRIN1;DLG4;RASGRF2;CAMK2A;KRAS;GRIN2B;CALM1	c2
5754	prerank	NIKOLSKY_BREAST_CANCER_8P12_P11_AMPLICON	-0.24154873848591923	-0.6626786032380664	0.9375	1.0	1.0	10/43	24.07%	SFRP1;STAR;ADAM32;UNC5D;ZMAT4;HTRA4;TACC1;RAB11FIP1;ADAM9;ADAM18	c2
5753	prerank	ACEVEDO_LIVER_CANCER_WITH_H3K9ME3_DN	-0.22372880428883316	-0.6629087481343533	0.9767441860465116	1.0	1.0	25/79	31.56%	TOX3;SLC28A2;CFH;LCT;VSX2;ZNF385B;DRAM1;PIWIL1;KDM5B;BTBD8;CLUL1;ZIC2;SLC25A12;POLE2;UTP20;TMEM237;TMEM219;SLC12A8;IQUB;BMX;CCL28;NECAP1;MBTD1;KITLG;NSF	c2
5752	prerank	REACTOME_SUMO_IS_CONJUGATED_TO_E1_UBA2_SAE1	-0.36557918989732446	-0.6629924010776458	0.890625	1.0	1.0	4/5	61.82%	SUMO2;SUMO1;UBA2;SUMO3	c2
5751	prerank	JIANG_HYPOXIA_CANCER	-0.22762809331291783	-0.6630774176175788	0.9767441860465116	1.0	1.0	30/56	53.67%	MANSC1;FN1;TIMM21;EDN2;PGM1;ARPC3;UBL7;EBPL;ITGAE;HAX1;RPL22;FERMT2;UBE2I;PER3;PPT1;DHFR;HMG20B;COA3;PRMT5;SRSF9;MRPS34;RALGDS;RPN2;UFM1;CDC25B;IST1;PPME1;ERGIC1;E4F1;CENPF	c2
5750	prerank	REACTOME_CASPASE_ACTIVATION_VIA_EXTRINSIC_APOPTOTIC_SIGNALLING_PATHWAY	-0.2527638868115173	-0.6630807531621705	0.8795180722891566	1.0	1.0	11/24	42.45%	TNFSF10;FASLG;UNC5A;CASP9;TRADD;CFLAR;FADD;TNFRSF10B;DCC;DAPK1;UNC5B	c2
5748	prerank	WP_PURINE_METABOLISM_AND_RELATED_DISORDERS	-0.2535089479805086	-0.663535557263586	0.8947368421052632	1.0	1.0	11/21	47.16%	ADA;HPRT1;ITPA;RRM2B;ADSL;APRT;PRPS1;PNP;PFAS;PAICS;TPMT	c2
5747	prerank	BIOCARTA_NFKB_PATHWAY	-0.28390762243740686	-0.6636470652977341	0.8863636363636364	1.0	1.0	11/21	44.63%	TNF;IKBKG;TRADD;IL1A;IL1R1;FADD;MYD88;MAP3K7;TAB1;TNFRSF1A;IKBKB	c2
5746	prerank	REACTOME_DEFECTIVE_CHSY1_CAUSES_TPBS	-0.33282598420541903	-0.6636497708947969	0.8805970149253731	1.0	1.0	1/7	3.52%	CSPG5	c2
5745	prerank	COLLIS_PRKDC_REGULATORS	-0.29136142697350975	-0.6636737227706131	0.9	1.0	1.0	8/13	49.98%	CLU;LIG4;XRCC4;PRKCD;PPP2CA;XRCC5;MDC1;PPA1	c2
5744	prerank	REACTOME_RETROGRADE_NEUROTROPHIN_SIGNALLING	-0.30346342783207414	-0.6636918302671889	0.8133333333333334	1.0	1.0	4/13	32.90%	SH3GL2;NTRK1;AP2B1;CLTC	c2
5743	prerank	ZHU_CMV_ALL_UP	-0.22260423944437369	-0.664561903313341	0.9680851063829787	1.0	1.0	18/100	19.95%	PLA2G4A;IFITM1;IL11;ENO2;REC8;GAL;NR4A1;TRIM22;PSMA2;MANF;RAB2B;SYNGR2;HSPE1;MX2;EMP2;ITGA8;LIG4;POLR2K	c2
5740	prerank	REACTOME_G0_AND_EARLY_G1	-0.27437947026188303	-0.6648554871473547	0.9382716049382716	1.0	1.0	11/24	47.27%	E2F5;HDAC1;TFDP1;RBL2;CDC6;TFDP2;CCNE2;RBBP4;CDK2;TOP2A;E2F4	c2
5739	prerank	IVANOVSKA_MIR106B_TARGETS	-0.21923582756754115	-0.6651085307449273	0.9891304347826086	1.0	1.0	15/83	22.44%	PKIA;MVK;CAPRIN2;DUSP2;SLC40A1;GPR137C;SIK1;KIF5C;AKTIP;FZD6;CFL2;DAZAP2;KIAA0513;TRIM36;DEDD	c2
5738	prerank	WP_AUTOPHAGY	-0.2679360868537339	-0.66512238958046	0.8780487804878049	1.0	1.0	18/28	57.02%	PRKAA2;PRKAB1;ATG9A;ULK1;ATG14;PIK3C3;MLST8;MTOR;PRKAB2;PIK3R4;ATG5;BECN1;RB1CC1;ATG3;AKT1S1;AMBRA1;PRKAG1;ATG13	c2
5737	prerank	REACTOME_TICAM1_DEPENDENT_ACTIVATION_OF_IRF3_IRF7	-0.30460863506266184	-0.6653321508334455	0.7948717948717948	1.0	1.0	7/12	47.34%	TLR3;IRF7;UBB;TANK;IRF3;UBA52;TBK1	c2
5736	prerank	REACTOME_ER_TO_GOLGI_ANTEROGRADE_TRANSPORT	-0.20282694906281198	-0.6654167401382188	0.96875	1.0	1.0	67/145	52.14%	TUBB3;TUBB4A;TUBA3E;TUBA1A;LMAN1;DYNC1I1;TUBA3D;ARF3;COL7A1;SEC16B;TRAPPC1;ANK2;COG8;TUBA1B;DCTN2;COG6;CSNK1D;CNIH1;ARF5;COG1;MIA2;SEC23A;DCTN1;DYNC1I2;COG3;TMED2;TUBA1C;SCFD1;COG2;NSF;GOSR2;DYNC1LI2;ARFGAP1;GOLGB1;TRAPPC6B;SPTBN2;KDELR2;TFG;LMAN2;ACTR1A;COPG2;DYNC1H1;DCTN6;DYNLL1;TRAPPC5;GOLGA2;LMAN2L;COPZ1;TRAPPC3;GORASP1;SEC24C;SEC22A;SEC22C;ANK3;SEC23IP;CAPZB;STX17;TMED3;DCTN3;MIA3;BET1;COG7;…	c2
5735	prerank	WHITFIELD_CELL_CYCLE_LITERATURE	-0.23701229711285238	-0.6654342180060294	0.9230769230769231	1.0	1.0	22/41	54.44%	E2F5;BIRC5;CDKN2C;KIF20A;CDC45;PLK1;MCM6;DHFR;CDC20;CCNB2;CDC6;CCNE2;RACGAP1;BRCA1;CDKN3;TOP2A;CDC25B;RRM2;AURKA;BRCA2;CENPF;MCM2	c2
5734	prerank	BIOCARTA_TRKA_PATHWAY	-0.3060677714071183	-0.6654762806869096	0.8701298701298701	1.0	1.0	6/13	37.45%	PRKCB;NTRK1;SHC1;PIK3CA;GRB2;AKT1	c2
5733	prerank	WP_ENVELOPE_PROTEINS_AND_THEIR_POTENTIAL_ROLES_IN_EDMD_PHYSIOPATHOLOGY	-0.23538977923082716	-0.6659009292428988	0.9333333333333333	1.0	1.0	23/43	50.01%	TGFB1;ADCY7;SMAD4;SYNE1;TMPO;ADCY1;SYNE4;KRAS;LEMD3;SMAD2;MAPK3;GRB2;KIF5B;ADCY6;TMEM43;LBR;RHOA;CFL1;EMD;BANF1;SOS2;NRAS;MAP2K1	c2
5731	prerank	REACTOME_P75NTR_RECRUITS_SIGNALLING_COMPLEXES	-0.3158871795638034	-0.666144734141676	0.7972972972972973	1.0	1.0	7/13	51.15%	RIPK2;UBB;MYD88;UBA52;IKBKB;SQSTM1;PRKCI	c2
5730	prerank	CARD_MIR302A_TARGETS	-0.22401325587626417	-0.666266651797389	0.9166666666666666	1.0	1.0	9/71	15.45%	EFNB3;CCND2;KLF9;ZFPM2;MBD2;ZNF385A;TSHZ3;IKZF2;TARDBP	c2
5729	prerank	REACTOME_IRAK1_RECRUITS_IKK_COMPLEX	-0.30595683999369067	-0.66664696133664	0.8701298701298701	1.0	1.0	8/14	49.89%	IKBKG;UBE2V1;UBB;UBE2N;UBA52;IKBKB;CHUK;PELI2	c2
5728	prerank	REACTOME_KILLING_MECHANISMS	-0.3030693849287233	-0.6674659151436276	0.7916666666666666	1.0	1.0	3/11	33.42%	NOX1;NOXA1;DVL2	c2
5726	prerank	BOYLAN_MULTIPLE_MYELOMA_PCA3_DN	-0.23385215108058624	-0.6677429178903119	0.875	1.0	1.0	13/62	21.63%	IPCEF1;LXN;B3GNT8;RELN;SH3BP1;ADAM19;LIFR;CYTH4;RAG1;EHHADH;GAS7;GSDMD;DDX3Y	c2
5725	prerank	REACTOME_FOXO_MEDIATED_TRANSCRIPTION	-0.23447677525565197	-0.6678737589393485	0.9468085106382979	1.0	1.0	25/58	38.14%	RETN;IGFBP1;SREBF1;FASLG;SMAD4;NFYB;HDAC1;TRIM63;SOD2;YWHAZ;CAT;FOXO6;BCL6;NFYC;CDKN1B;KAT2B;SMAD2;DDIT3;EP300;RBL2;TXN;AKT2;SFN;AKT1;BTG1	c2
5724	prerank	WANG_RESPONSE_TO_BEXAROTENE_UP	-0.25281419100418956	-0.6680659851982265	0.8809523809523809	1.0	1.0	10/31	25.95%	CLDN2;PRRX2;EMB;BCL2L14;CHCHD5;RANGRF;BNIP3;GNB1L;MPG;CA13	c2
5723	prerank	REACTOME_RHOB_GTPASE_CYCLE	-0.2253399658657112	-0.6680814835376977	0.9425287356321839	1.0	1.0	9/66	17.46%	PCDH7;PIK3R2;ARHGEF25;MCAM;RTKN;JUP;TFRC;FLOT1;ABR	c2
5722	prerank	REACTOME_TICAM1_TRAF6_DEPENDENT_INDUCTION_OF_TAK1_COMPLEX	-0.3379743015737847	-0.6681236403109878	0.8591549295774648	1.0	1.0	8/11	59.64%	TLR3;UBB;MAP3K7;TAB1;UBA52;TICAM1;RPS27A;TAB2	c2
5720	prerank	REACTOME_RECEPTOR_MEDIATED_MITOPHAGY	-0.31951000960948833	-0.668723166555884	0.8875	1.0	1.0	7/11	55.93%	CSNK2B;ULK1;SRC;CSNK2A1;ATG5;CSNK2A2;MAP1LC3A	c2
5719	prerank	MARIADASON_REGULATED_BY_HISTONE_ACETYLATION_UP	-0.23111988980234355	-0.668919320874741	0.9444444444444444	1.0	1.0	2/52	2.50%	ESAM;CNKSR1	c2
5718	prerank	WP_CORTICOTROPINRELEASING_HORMONE_SIGNALING_PATHWAY	-0.22830814065186777	-0.6690614505008909	0.9565217391304348	1.0	1.0	15/72	21.69%	GJA1;IL18;STAR;PRKAA2;GNB3;TGFB1;PRKCB;NR4A1;JUP;JUND;RAPGEF3;CASP9;CAMK2A;ARRB2;RAP1B	c2
5716	prerank	FERREIRA_EWINGS_SARCOMA_UNSTABLE_VS_STABLE_UP	-0.2115707069317703	-0.6698052088064226	0.9693877551020408	1.0	1.0	79/141	49.15%	ZNF532;RPS26;NDC1;ESPL1;AKAP5;MRPL51;MRPL42;NDUFA9;ANK2;GDAP1;RPA3;FGFR1OP2;STX1A;RAN;ESF1;PARPBP;NCAPD2;WDR83OS;TMPO;POLE2;SMC2;PINX1;LARP4;EAF1;EP400;GMNN;PRPF40A;PIF1;MSH5;FANCM;HMGB2;PROSER1;RIC8B;THOC5;BRIP1;PSIP1;MPHOSPH8;PIGS;NCAPH;DHFR;HMGN2;NOP58;KNTC1;CEP55;LSS;DLGAP5;SNRPD1;PSTPIP1;SYNCRIP;CDC6;WDHD1;SLCO5A1;SDCBP;CKAP2;UBR5;FANCD2;SNRPA1;GIT2;BRCA1;ZNF146;POLR2F;CDKN3;KIF15;MCM3AP;ERC…	c2
5715	prerank	REACTOME_INLA_MEDIATED_ENTRY_OF_LISTERIA_MONOCYTOGENES_INTO_HOST_CELLS	-0.34847817806528325	-0.67024378065452	0.8493150684931506	1.0	1.0	5/9	44.38%	UBB;SRC;CTNNB1;CTNND1;UBA52	c2
5714	prerank	WP_GDNFRET_SIGNALING_AXIS	-0.27725945996852397	-0.6703082483071086	0.8701298701298701	1.0	1.0	2/18	5.07%	EYA1;SPRY1	c2
5713	prerank	TORCHIA_TARGETS_OF_EWSR1_FLI1_FUSION_TOP20_DN	-0.27512137783310764	-0.6704682606747701	0.8	1.0	1.0	7/16	36.89%	CD81;DOCK10;SOX4;SLC6A13;PHGDH;ARHGAP15;CNN3	c2
5710	prerank	RICKMAN_HEAD_AND_NECK_CANCER_B	-0.25163353068491673	-0.6712616397398542	0.9310344827586207	1.0	1.0	5/31	13.36%	BEX1;COCH;CDKN2B;PTH2R;CDKN2A	c2
5709	prerank	BENITEZ_GBM_PROTEASOME_INHIBITION_RESPONSE	-0.250668675525085	-0.6713258324011406	0.9222222222222223	1.0	1.0	25/46	48.10%	PTOV1;SOX4;RBM12;NFIL3;MUTYH;MLF2;SUMO2;MAGED2;HMGCR;HIF1A;PEG10;DVL2;COMMD2;USP22;DHFR;EP300;KCTD3;BTG1;FBXO7;C15orf39;MAPRE2;ELP6;GPN2;IREB2;MIDN	c2
5708	prerank	LEE_CALORIE_RESTRICTION_NEOCORTEX_UP	-0.22061483451096908	-0.6716984253999164	0.967391304347826	1.0	1.0	23/60	35.63%	PF4;GJA3;SLC6A15;UBA7;GABRA2;HOXA6;EDN2;AQP4;HINT2;PPEF2;TSC22D1;TNNC1;NPRL2;FABP5;STK39;ZNF771;ATP13A2;CNOT2;TFDP1;GAS6;POLE3;TLE1;BMP1	c2
5707	prerank	PID_SMAD2_3PATHWAY	-0.2883839628569098	-0.6720081792535418	0.8421052631578947	1.0	1.0	7/15	47.21%	SMAD4;UBE2I;SMAD2;MAPK3;CTDSP2;CTDSP1;CTDSPL	c2
5706	prerank	BROWNE_HCMV_INFECTION_8HR_UP	-0.22258252617831042	-0.6722802235942206	0.9010989010989011	1.0	1.0	29/87	31.55%	PLA2G4A;PROX1;CSPG5;ERF;SPOCK1;GNB3;ACSM1;TNFSF10;GALNT3;BLNK;TFRC;NPTX2;GDF11;MX2;TSFM;LYZ;TGFBR1;CBX4;AOC2;RCC1;TLL2;APOE;PTPN11;SOD2;CALM1;HSPA13;RBBP6;N4BP2L1;KITLG	c2
5705	prerank	REACTOME_IKBA_VARIANT_LEADS_TO_EDA_ID	-0.36635704618697473	-0.6723907334644448	0.9	1.0	1.0	3/7	48.76%	IKBKG;IKBKB;CHUK	c2
5704	prerank	GILMORE_CORE_NFKB_PATHWAY	-0.32332131009486403	-0.6724251773226086	0.863013698630137	1.0	1.0	2/13	14.09%	BCL3;IKBKG	c2
5702	prerank	TURJANSKI_MAPK1_AND_MAPK2_TARGETS	-0.2927616862727516	-0.6728563616531856	0.8589743589743589	1.0	1.0	5/12	45.41%	SMAD4;SMAD2;MYB;ELK4;SP1	c2
5701	prerank	REACTOME_MTOR_SIGNALLING	-0.2538281946648088	-0.6736672007390311	0.8735632183908046	1.0	1.0	23/40	56.73%	PRKAA2;STRADA;FKBP1A;PRKAB1;RRAGA;LAMTOR2;RPS6;TSC2;EIF4B;AKT2;AKT1;MLST8;MTOR;PRKAB2;YWHAB;STRADB;RPS6KB1;LAMTOR4;AKT1S1;LAMTOR3;EIF4G1;PRKAG1;EIF4E	c2
5700	prerank	REACTOME_REGULATION_OF_HSF1_MEDIATED_HEAT_SHOCK_RESPONSE	-0.2218466253587032	-0.6737348967587745	0.9411764705882353	1.0	1.0	41/74	53.65%	NUP210;NDC1;NUP37;RLN1;NUP62;RPA3;FKBP4;AAAS;COL4A6;MRPL18;NUP85;UBB;TPR;NUP107;YWHAE;HSPA13;HSPA1B;HSPB1;DEDD2;MAPK3;HSPA1A;NUP54;RPA1;NUP88;ST13;RANBP2;HSF1;NUP50;BAG2;BAG4;HSPA14;RAE1;BAG1;NUP43;BAG3;CCAR2;NUP35;ATM;SEC13;ATR;HSPA8	c2
5698	prerank	VANLOO_SP3_TARGETS_DN	-0.23600671895385855	-0.6739340854267951	0.9354838709677419	1.0	1.0	15/75	20.32%	QPRT;ADA;LEFTY1;ACBD4;IL18RAP;TOM1L1;DHRS4;AP1S3;KRT8;NUPR1;MTHFS;GNG10;EHHADH;EVI2A;KHK	c2
5695	prerank	FIGUEROA_AML_METHYLATION_CLUSTER_2_UP	-0.23382021499032504	-0.6748028869869274	0.9080459770114943	0.99995498721551	1.0	18/46	30.81%	KRT81;ZNF582;DHRS12;EXOSC3;RECQL5;CCDC34;PFN2;SAP30BP;MCTS1;THBS4;GTF2A1;MAP7D3;NRP2;CANT1;ARHGAP27;PIAS2;MATR3;PABPN1	c2
5694	prerank	REACTOME_SIGNALING_BY_BRAF_AND_RAF1_FUSIONS	-0.23909699661323525	-0.6748124124566579	0.9444444444444444	1.0	1.0	32/59	48.77%	CNKSR1;CNKSR2;FN1;APBB1IP;CAMK2A;ACTG1;ARRB2;RAP1B;KRAS;FXR1;CALM1;ESRP1;SRC;PAPSS1;KSR1;MAPK3;PEBP1;AKAP9;FAM114A2;CLCN6;QKI;KSR2;CAMK2G;AGTRAP;JAK2;ACTB;ARRB1;TRAK1;YWHAB;CSK;BCL2L11;NRAS	c2
5693	prerank	REACTOME_WNT_MEDIATED_ACTIVATION_OF_DVL	-0.32347358498364587	-0.6751918607943482	0.881578947368421	1.0	1.0	7/8	65.65%	CSNK2B;DVL2;CSNK2A1;CSNK2A2;DVL1;DVL3;CSNK1E	c2
5692	prerank	BANG_VERTEPORFIN_ENDOMETRIAL_CANCER_CELLS_UP	-0.27325747021125846	-0.6752705456469863	0.8831168831168831	1.0	1.0	8/18	35.16%	ANKRD1;NUP210;THBS1;ADAM9;GPC4;DSG2;ITGAV;OS9	c2
5691	prerank	FIGUEROA_AML_METHYLATION_CLUSTER_7_UP	-0.21567664746929416	-0.6755381084598339	0.9468085106382979	1.0	1.0	44/102	39.40%	KRT81;DBNDD2;ZNF582;AEBP1;COCH;ZFHX2;DHRS12;TRAPPC1;EXOSC3;CHMP4C;SLC25A51;TGFB1I1;KDM5B;RECQL5;CCDC34;SLX4IP;PFN2;MYO7A;THRB;SAP30BP;MKKS;MT2A;SNRNP70;MAP7D3;FAM131A;NRP2;CANT1;ARHGAP27;PIAS2;PABPN1;BTBD3;ZNF174;PIGZ;HNRNPD;ITGAV;TANC2;FAM3A;IPO8;TIGD3;SMIM15;RIMKLB;SPHK2;CUL9;SPOP	c2
5690	prerank	REACTOME_SYNTHESIS_OF_BILE_ACIDS_AND_BILE_SALTS_VIA_7ALPHA_HYDROXYCHOLESTEROL	-0.2830652188828455	-0.6759065866971623	0.8488372093023255	1.0	1.0	11/22	29.37%	SLC27A5;HSD3B7;SLC27A2;SCP2;ACOX2;HSD17B4;AKR1D1;CYP8B1;CYP7A1;AMACR;ACOT8	c2
5689	prerank	AMUNDSON_RESPONSE_TO_ARSENITE	-0.21012286028278987	-0.676011490996929	0.9797979797979798	1.0	1.0	77/191	45.87%	MT1B;RUNX3;CLEC2B;TLE4;SH2D3C;MT1F;FHL2;CHERP;TSC22D3;SPARCL1;BCL3;LEPR;SCRN3;STK17A;RPL27;HSPE1;PLTP;PFDN5;BCAT1;LYZ;DAZAP2;AHSA1;ATP6V1C1;PLOD1;HIBCH;RCC1;RRAGA;RAD51AP1;CEBPB;ID3;MR1;GTF3C3;FXR1;SH2B1;KLF12;SLC1A4;NPM1;ATP6V0A1;HSPA13;CNPY2;PEX11B;FUT4;ASB3;ZFAND5;ATP10D;MT1E;CLK2;TRIP13;HYAL2;TANK;GOLGB1;PAXIP1;MED16;DDIT3;TNFRSF10B;ZNF24;UPP1;PLIN2;BCAS2;MAPK7;ST13;RPUSD2;STAT6;PIK3R4;CNTRL;…	c2
5688	prerank	AMIT_EGF_RESPONSE_40_HELA	-0.23513192798296403	-0.6762112426445379	0.8505747126436781	1.0	1.0	10/40	27.29%	PALMD;HES1;DUSP2;NR4A1;BCL3;LDLR;CBX4;CEBPB;MBNL2;SEC23A	c2
5687	prerank	NUTT_GBM_VS_AO_GLIOMA_DN	-0.2547168261922386	-0.6766303985238517	0.9534883720930233	1.0	1.0	10/43	23.20%	PDE8B;NCAM1;ABCC8;UQCRB;ELMO1;RPL30;RPL23A;RPL24;ASIC1;RPL36AL	c2
5686	prerank	WP_CLASSICAL_PATHWAY_OF_STEROIDOGENESIS_WITH_GLUCOCORTICOID_AND_MINERALOCORTICOID_METABOLISM	-0.3211399520498803	-0.6767849464411092	0.9027777777777778	1.0	1.0	4/12	16.19%	HSD11B1;STAR;CYB5A;H6PD	c2
5685	prerank	WP_HIPPOCAMPAL_SYNAPTOGENESIS_AND_NEUROGENESIS	-0.2581230242197254	-0.6768065720504827	0.8554216867469879	1.0	1.0	9/25	32.27%	CCND2;NCAM1;CAMK4;CAMK2A;RPS6KA1;CAMKK1;CALM1;SYT12;CAMKK2	c2
5683	prerank	EHLERS_ANEUPLOIDY_DN	-0.3225293948314989	-0.6771514527493262	0.8356164383561644	1.0	1.0	3/9	26.92%	RNF144A;PTRH2;CNIH4	c2
5681	prerank	SASSON_RESPONSE_TO_FORSKOLIN_UP	-0.23384881305908412	-0.6772190126266342	0.90625	1.0	1.0	21/80	28.06%	GPRC5B;HSD11B1;STAR;FDXR;MBD2;COL15A1;ARPC1A;NOL3;COL18A1;PRKAR1A;CASP9;ARPC4;ITPR1;CREBL2;CFLAR;PPFIA4;ATP2A2;JMJD6;PGRMC1;RAB27A;POP5	c2
5680	prerank	WP_NRF2ARE_REGULATION	-0.2737436619316486	-0.6772233437211894	0.8717948717948718	1.0	1.0	8/22	36.42%	EPHB2;MAF;RBX1;CEBPB;PIK3CA;FYN;SRC;AIMP2	c2
5679	prerank	TURJANSKI_MAPK14_TARGETS	-0.3267934372208778	-0.6772472680660993	0.8055555555555556	1.0	1.0	5/10	42.18%	MEF2C;ATF2;TP73;DDIT3;ELK4	c2
5678	prerank	JAERVINEN_AMPLIFIED_IN_LARYNGEAL_CANCER	-0.2623856122118042	-0.6773998571923122	0.9294117647058824	1.0	1.0	16/39	38.42%	PLCH2;NDUFB5;COPS5;C1orf131;DUSP16;ESR1;PSMB5;GNPAT;KDM5A;MORN1;FADD;FAM220A;TRIP13;MCCC1;PLGRKT;ZBTB25	c2
5677	prerank	REACTOME_FORMYL_PEPTIDE_RECEPTORS_BIND_FORMYL_PEPTIDES_AND_MANY_OTHER_LIGANDS	-0.3423225743189916	-0.6776132575669369	0.8656716417910447	1.0	1.0	4/7	36.23%	FPR2;FPR1;ANXA1;HEBP1	c2
5675	prerank	REACTOME_SIGNALING_BY_NODAL	-0.2775704522158978	-0.6785412427074753	0.9259259259259259	1.0	1.0	9/19	39.73%	LEFTY1;TDGF1;SMAD4;ACVR1C;SMAD2;MAPK3;ACVR2B;ACVR1B;DAND5	c2
5673	prerank	BUYTAERT_PHOTODYNAMIC_THERAPY_STRESS_UP	-0.20352353168519743	-0.6792633461440352	1.0	0.9998257745471509	1.0	209/760	36.87%	KCNK1;BMP2;SERPINB2;CSF2;PLA2G4A;TNFSF9;IL18;HEY1;F2RL1;GPRC5B;IL11;GEM;ANXA10;ABCA1;PGF;HPGD;BHLHE40;GDF15;NRG1;IGFBP1;CHAC1;KLF9;ITGA2;SYNGR3;RGS17;RTN2;RELN;PELO;DNMT3B;SPSB1;SLCO4A1;F11R;VPS37B;PER1;ZC3H12A;ST3GAL6;DDIT4;RHOF;AHR;CAMTA2;ARID3B;ADCY7;PPL;IRF7;PSG6;RIPK2;PLEKHO2;DHRS3;PPARG;EGLN2;FAM13A;STK17B;BAZ2B;TRIB1;SOCS1;SKIL;PLCD1;MTUS1;DOK4;RGS2;CLU;MBP;JUND;SMAD4;HSPE1;VPS4B;NR1D1;KDM…	c2
5672	prerank	IBRAHIM_NRF2_UP	-0.20029748173956072	-0.679463866356517	1.0	0.999852531319704	1.0	224/479	51.60%	SEL1L3;LINC00942;TMTC1;TVP23C;ACKR3;BMP6;MERTK;NRCAM;TUBB3;NRG1;MORC4;MAP2;PELO;PTP4A2;SULT1A1;SRXN1;ASPH;METTL7B;FECH;IDS;SLC6A15;LMAN1;GFPT2;PHC1;CEP290;CCDC59;MANF;HSP90B1;DENR;IKBKG;EXOSC3;BLOC1S5-TXNDC5;EPB41L4B;TOMM34;CLU;TFRC;ALDH2;LIFR;KIF21A;ABHD4;MROH7-TTC4;UGDH;STAU2;XPOT;ARRDC4;PRKAR1A;CMAS;MGST1;F2RL2;SLC25A32;RPAP3;ISY1;SSB;METAP2;NBN;RNF10;KTN1;ZRANB2;AHSA1;ESF1;UCK2;PPP3R1;ZBTB41;…	c2
5671	prerank	SCHLOSSER_MYC_TARGETS_AND_SERUM_RESPONSE_UP	-0.24281376301327748	-0.6796813475501268	0.926829268292683	0.9998625466557538	1.0	26/45	52.42%	NOP2;FXN;FAM216A;NME1;SNRPB;UCK2;METAP1;ATP2A2;PRR3;PRMT1;USP13;SRP72;CAMKK2;GEMIN4;COMT;ILF3;PTDSS1;INTS10;EIF5B;SRSF2;BAG1;THOP1;TMED3;SCAMP1;LSM7;LMNB2	c2
5669	prerank	REACTOME_ERCC6_CSB_AND_EHMT2_G9A_POSITIVELY_REGULATE_RRNA_EXPRESSION	-0.28789360278399095	-0.6799793113377611	0.8051948051948052	0.9997699366536699	1.0	9/16	44.98%	CHD3;CHD4;HDAC1;CBX3;MTA1;MTA2;EHMT2;RBBP4;TTF1	c2
5667	prerank	REACTOME_TERMINATION_OF_TRANSLESION_DNA_SYNTHESIS	-0.2565989309579074	-0.680248075150839	0.8717948717948718	0.9997108072244145	1.0	10/30	28.62%	UBA7;POLD4;POLI;RPA3;RFC5;UBE2L6;RFC4;POLE2;POLD1;UBB	c2
5666	prerank	WP_HIJACK_OF_UBIQUITINATION_BY_SARSCOV2	-0.3755060745874176	-0.6802725078570647	0.8253968253968254	0.9998989033021265	1.0	1/5	22.35%	RBX1	c2
5665	prerank	KEGG_NEUROTROPHIN_SIGNALING_PATHWAY	-0.22291235823782285	-0.6810785763165843	0.968421052631579	0.9993808032603588	1.0	45/121	43.55%	NTF3;IRAK3;PIK3R2;CALML6;CAMK4;SHC2;RPS6KA2;RIPK2;FASLG;NTRK1;CAMK2A;PIK3CG;IRAK4;RAP1B;ATF4;SHC1;RPS6KA1;KRAS;PIK3CA;PTPN11;MAPK10;SH2B1;YWHAZ;CALM1;YWHAE;TP73;SH2B3;SHC4;CALM2;MAPK3;ARHGDIA;MAPK9;AKT2;GRB2;AKT1;MAP2K5;CRKL;MAPK7;PRKCD;CAMK2G;BCL2;ARHGDIB;RHOA;PRDM4;SORT1	c2
5664	prerank	TCGA_GLIOBLASTOMA_COPY_NUMBER_UP	-0.23562905364441414	-0.6814561262925347	0.9157894736842105	0.9992586718166212	1.0	11/63	18.96%	CCND2;DYRK4;AKAP3;CYP27B1;AGAP2;NDUFA9;METTL1;PIK3C2B;CPM;TSFM;FAM133B	c2
5663	prerank	REACTOME_G1_S_SPECIFIC_TRANSCRIPTION	-0.26119080990112237	-0.6814771227762461	0.9166666666666666	0.9994425976392229	1.0	11/27	42.34%	TK1;E2F5;HDAC1;CDC45;TFDP1;ORC1;DHFR;RBL2;CDC6;TFDP2;RBBP4	c2
5661	prerank	PID_ARF6_DOWNSTREAM_PATHWAY	-0.2835434736079407	-0.6817620786080648	0.8571428571428571	0.9994168933350334	1.0	4/15	26.57%	PLD2;NME1;PLD1;TIAM1	c2
5660	prerank	REACTOME_UNWINDING_OF_DNA	-0.3170832540564093	-0.6818101472459174	0.9066666666666666	0.9995841471833115	1.0	7/12	54.44%	CDC45;MCM6;MCM5;MCM8;GINS1;GINS4;MCM2	c2
5659	prerank	SHIPP_DLBCL_CURED_VS_FATAL_DN	-0.2531040288805348	-0.6819544175186041	0.8876404494382022	0.9996738467636869	1.0	6/41	13.75%	ABCG1;PRKCB;ABCD1;CDKN2A;ME2;GAPDH	c2
182	prerank	CORDENONSI_YAP_CONSERVED_SIGNATURE	-0.2390376789251898	-0.6819939802494799	0.9069767441860465	0.9740016902269333	1.0	13/50	27.03%	TNS1;ANKRD1;PDLIM2;ITGB2;THBS1;GGH;TK1;EMP2;BIRC5;ECT2;CDKN2C;PMP22;PHGDH	c6
5658	prerank	REACTOME_FORMATION_OF_SENESCENCE_ASSOCIATED_HETEROCHROMATIN_FOCI_SAHF	-0.30174030850691574	-0.6822281303596021	0.8888888888888888	0.9996292889698035	1.0	1/11	6.10%	HMGA2	c2
5656	prerank	REACTOME_CARGO_TRAFFICKING_TO_THE_PERICILIARY_MEMBRANE	-0.24161104602885075	-0.6823461843357921	0.945054945054945	0.9997001456416111	1.0	12/47	23.08%	BBS5;BBS10;LZTFL1;UNC119B;BBS1;ARL6;EXOC6;CCT2;CYS1;TTC8;MKKS;PDE6D	c2
5655	prerank	REACTOME_DARPP_32_EVENTS	-0.24898689034384097	-0.6823592691088834	0.8648648648648649	0.9998843886534472	1.0	12/23	48.06%	PPP1R1B;PRKAR2B;PRKAR1A;PPP3R1;PRKACA;CDK5;CALM1;PRKAR1B;PDE4B;PPP1CA;PPP2CA;PDE4D	c2
5654	prerank	GARCIA_TARGETS_OF_FLI1_AND_DAX1_DN	-0.21890157781442207	-0.6828052834529403	0.90625	0.9996781744158473	1.0	68/149	44.47%	ERVH48-1;TFEC;KCNE3;SAMD5;NXPH2;ARHGAP19;RRP15;RPS10;PSMC3IP;DENR;FXN;ELP5;CBX2;RBP7;SCLY;E2F2;MRPL48;SLC43A3;CFL2;CHCHD3;TIMM10;PLEKHA7;SRRM1;TMPO;RCC1;TRMT6;ITGAE;MRPL24;NEFH;CKMT2;TGIF2;GMNN;NPM1;DHX33;GABPB1;SLC25A10;SCFD1;NOP56;NT5DC3;YAF2;UTP23;DHFR;ALG14;FDXACB1;ZWILCH;BLOC1S6;IGF1;RFFL;RPIA;CENPM;MRPL11;CDC6;DUT;PTMA;RPS8;PSMA7;PANK3;DDX27;NOLC1;POLR2E;TOE1;ARHGAP17;CDK2;PPCDC;NUP50;C19or…	c2
5653	prerank	REACTOME_SIALIC_ACID_METABOLISM	-0.2705557146522287	-0.6832194212301604	0.813953488372093	0.9995075766726005	1.0	3/21	9.49%	ST6GAL1;ST8SIA5;ST3GAL6	c2
5652	prerank	REACTOME_TICAM1_RIP1_MEDIATED_IKK_COMPLEX_RECRUITMENT	-0.3043112448620248	-0.6833880602757151	0.8625	0.9995658635525834	1.0	9/18	48.76%	TLR3;IKBKG;UBE2V1;UBB;UBE2D1;UBE2N;UBA52;IKBKB;CHUK	c2
5651	prerank	REACTOME_SIGNALING_BY_FGFR2_IN_DISEASE	-0.2503730970276006	-0.6836944156491379	0.9069767441860465	0.9994708062366238	1.0	13/41	28.63%	FGF20;FGF5;POLR2I;FGF8;POLR2G;POLR2A;POLR2K;POLR2H;FGF3;FGF6;KRAS;PIK3CA;FGF7	c2
5650	prerank	BOYAULT_LIVER_CANCER_SUBCLASS_G1_DN	-0.2547120980449708	-0.6837474377309151	0.8658536585365854	0.9996320764159827	1.0	15/37	47.37%	KLF9;SPSB1;TLR3;SDHB;HSD17B10;MBNL2;COQ9;AK2;KAT2B;SLC16A1;TMED5;GCHFR;ABCB1;CYP7B1;CTBS	c2
5649	prerank	CAVARD_LIVER_CANCER_MALIGNANT_VS_BENIGN	-0.2748531855769287	-0.6840188965885432	0.9036144578313253	0.9996084547376779	1.0	6/22	19.77%	FST;SPINK1;CD74;SLC25A5;GGH;MYL6	c2
5648	prerank	PID_NFKAPPAB_CANONICAL_PATHWAY	-0.2757723964098689	-0.6840220158252548	0.8780487804878049	0.9998118641149886	1.0	4/22	19.60%	TNF;RIPK2;IKBKG;RAN	c2
5647	prerank	WP_FOLLICLE_STIMULATING_HORMONE_FSH_SIGNALING_PATHWAY	-0.2796317523607754	-0.6840289741362574	0.8214285714285714	1.0	1.0	15/24	53.11%	FSHR;PRKACA;SRC;RPS6;TSC2;MAPK3;CYP19A1;AKT1;MTOR;SGK1;RPS6KB1;APPL1;RAF1;CREB1;PRKCA	c2
5645	prerank	KEGG_N_GLYCAN_BIOSYNTHESIS	-0.23621473315524283	-0.6841304144034197	0.8888888888888888	1.0	1.0	22/45	46.31%	MGAT4A;ST6GAL1;ALG10B;DAD1;MAN1A1;RFT1;MAN2A1;ALG10;ALG13;FUT8;DPM3;MGAT2;ALG14;STT3B;ALG1;B4GALT3;ALG6;DDOST;B4GALT2;ALG11;DOLPP1;RPN2	c2
5644	prerank	GARGALOVIC_RESPONSE_TO_OXIDIZED_PHOSPHOLIPIDS_GREEN_DN	-0.2616952922302229	-0.6842145402363853	0.8589743589743589	1.0	1.0	17/21	59.47%	PATZ1;ART4;PRICKLE1;RPP25;TMEM177;RNF145;EHMT2;DUS2;ASTE1;DYRK2;NSD1;PRDM15;CLUAP1;MXD3;THUMPD3;NUMA1;PSRC1	c2
5643	prerank	WP_CEREBRAL_ORGANIC_ACIDURIAS_INCLUDING_DISEASES	-0.32821560308661485	-0.6843508746423523	0.8253968253968254	1.0	1.0	1/8	6.72%	ACY1	c2
5641	prerank	SCIAN_INVERSED_TARGETS_OF_TP53_AND_TP73_DN	-0.2632783800262558	-0.684898590162058	0.8780487804878049	1.0	1.0	2/29	4.49%	BHLHE40;KLF9	c2
5640	prerank	VANHARANTA_UTERINE_FIBROID_WITH_7Q_DELETION_UP	-0.2357668351389364	-0.6849054137562817	0.9444444444444444	1.0	1.0	39/62	53.15%	EFS;RAD51C;EMG1;TNFAIP8;DDX10;VEZF1;ZFP64;ANP32E;TMPO;HCFC1;NPRL2;PHGDH;U2AF1;EMC6;VEZT;CNOT2;RBBP6;GOSR2;FBXO21;STX18;TCEA1;TMEM231;RNF138;SRSF3;TBPL1;EIF5B;CCHCR1;RAD23B;ZDHHC6;UBR7;NXT1;MIA3;RUVBL2;BCS1L;PAPOLA;PCMT1;RBBP7;PCF11;SLC25A38	c2
5639	prerank	CAMPS_COLON_CANCER_COPY_NUMBER_UP	-0.24165700906957036	-0.6852396357414137	0.8735632183908046	1.0	1.0	20/67	31.62%	RASD1;NPB;DOK6;PANK4;HAP1;ALYREF;FSTL3;KRT32;MAFK;NOTCH1;CASKIN1;SIRT7;P4HB;C1orf220;NDUFA4;CANT1;DIRAS1;SHMT1;TOP1;MAPKAPK5	c2
5638	prerank	REACTOME_PYRIMIDINE_SALVAGE	-0.32496792587227974	-0.6852463551756913	0.8767123287671232	1.0	1.0	7/10	37.57%	TYMP;TK1;UCK2;TK2;UPP2;UPP1;UCKL1	c2
5637	prerank	MOHANKUMAR_HOXA1_TARGETS_UP	-0.20767590390427565	-0.6852589483401751	0.99	1.0	1.0	200/362	50.01%	AR;HOOK1;CRABP2;KYNU;ACKR3;LIN7A;BHLHE40;NPTN;PTGFRN;MARCKSL1;IRX5;QPRT;LXN;TTC39A;GALNT6;NUP210;SPAG5;CA12;SULF1;SMN1;RAD51C;NDC1;GAL;NOP2;ARF3;UNC119B;WSB2;GPN3;TATDN2;SLC20A1;HSP90B1;CHN1;BAMBI;TIMP3;CLN6;LDHB;BAHCC1;RBM47;CLU;NGRN;PLBD1;GDAP1;SEPHS2;CPT2;CTSD;RNF10;TMEM38A;RFC5;SLC44A1;HSD17B4;UBE2L6;IARS2;MRPS35;CHD8;SEMA3B;ANP32E;LPIN1;MEST;RCC1;CDYL2;MAZ;G6PD;TGIF2;PPAN;ALDH3A2;PSMB5;IFITM…	c2
181	prerank	CSR_LATE_UP.V1_DN	-0.21684166693282897	-0.6855162253641985	0.925531914893617	0.9772785077093634	1.0	46/131	31.65%	DAAM2;PGF;NTN4;QPRT;SCD;ACVRL1;ITGB8;CFH;SGIP1;FDXR;INSIG1;TSC22D3;DRAM1;EPHB6;FADS2;TRIM22;NBEA;DKK2;PLCD1;CLEC3B;LDLR;C1orf115;IDI1;EXOC6;ERMP1;UBE2L6;HMGCS1;TBC1D2B;LPIN1;PYROXD2;MLLT6;PLEKHG4;BCL10;DYRK1B;SLC22A18;DENND2A;RCAN2;SOD2;HMGCR;ECH1;TSKU;PLBD2;FDFT1;MVD;APOL3;FDPS	c6
5636	prerank	BIOCARTA_HIVNEF_PATHWAY	-0.23190598379454996	-0.685543718487112	0.9120879120879121	1.0	1.0	23/55	44.34%	TNF;FASLG;TRAF1;CASP9;TRADD;CASP6;ACTG1;CFLAR;APAF1;MDM2;FADD;CDK11B;BID;DFFA;PRKCD;DFFB;CDK11A;BCL2;ARHGDIB;PRKDC;RB1;TNFRSF1A;BAG4	c2
5635	prerank	BIOCARTA_PARKIN_PATHWAY	-0.359385725520791	-0.6858848982825466	0.8382352941176471	1.0	1.0	2/7	19.61%	GPR37;UBE2F	c2
5634	prerank	REACTOME_PI_METABOLISM	-0.22775997827523042	-0.6861348859756239	0.9302325581395349	1.0	1.0	25/83	32.76%	MTMR8;PIK3R2;TNFAIP8L3;INPP5D;FIG4;ARF3;PLEKHA1;TNFAIP8;GDPD1;PTPN13;PIK3C2B;PIK3CG;MTMR4;PIP4K2B;PIK3CA;GDPD3;INPP5J;MTMR1;INPP5K;BMX;INPPL1;PNPLA6;PIP4K2A;PIP4K2C;MTM1	c2
5633	prerank	WP_SPHINGOLIPID_PATHWAY	-0.2608043470204952	-0.6864682384738274	0.9058823529411765	1.0	1.0	13/28	47.43%	CERS3;SPHK1;SPTLC2;SGPL1;B4GALT6;ASAH2;GBA2;SPHK2;UGT8;SGPP2;PPP1CA;PPP2CA;KDSR	c2
5632	prerank	WP_TCA_CYCLE_AND_DEFICIENCY_OF_PYRUVATE_DEHYDROGENASE_COMPLEX_PDHC	-0.30736914133831666	-0.6865359196426443	0.8450704225352113	1.0	1.0	10/15	60.50%	MDH1;IDH1;CS;ACLY;FH;DLAT;DLD;IDH3A;PC;ACO1	c2
5631	prerank	BENPORATH_ES_2	-0.2551379311923839	-0.6867367105256613	0.8651685393258427	1.0	1.0	4/36	9.04%	DBNDD1;WSCD1;CYP26A1;TDGF1	c2
5630	prerank	MARIADASON_RESPONSE_TO_CURCUMIN_SULINDAC_5	-0.2925941775878884	-0.6868968698418635	0.8928571428571429	1.0	1.0	11/19	46.72%	ACADS;XPOT;PCBP2;ATF4;PSMB5;INPP5A;MBTD1;BCL2L12;MLH1;ME1;FUS	c2
5628	prerank	REACTOME_WNT_LIGAND_BIOGENESIS_AND_TRAFFICKING	-0.2910323244659594	-0.6870182383593664	0.896551724137931	1.0	1.0	6/21	18.94%	WNT7B;WNT11;WNT10B;WNT4;VPS29;WNT3	c2
5625	prerank	GRAHAM_CML_DIVIDING_VS_NORMAL_QUIESCENT_UP	-0.2173246083088372	-0.6875553207244834	0.9587628865979382	1.0	1.0	25/166	17.95%	SERPINB2;LAT;PF4;CLEC11A;CLC;CSTA;SPAG5;ARHGAP19;NT5DC2;ITGB3BP;TPSAB1;ESPL1;APOBEC3B;PDLIM1;LEPR;KLF1;ELP5;SHMT2;PRDX2;MRPS28;RPA3;PRKAR2B;GGH;TK1;MINPP1	c2
5623	prerank	GAVIN_IL2_RESPONSIVE_FOXP3_TARGETS_UP	-0.2867004528205362	-0.68834088636107	0.88	0.9998536448925717	1.0	6/17	38.77%	TNFRSF4;ZNF608;ST14;GPR83;IL2RA;ELOVL6	c2
5622	prerank	WP_NOCGMPPKG_MEDIATED_NEUROPROTECTION	-0.25385682606285426	-0.6884628803412629	0.8850574712643678	0.9999481774564561	1.0	6/40	13.49%	NPPB;TNF;PRKG2;GRIN1;NPPA;DLG4	c2
5619	prerank	MATZUK_MEIOTIC_AND_DNA_REPAIR	-0.2604109501841586	-0.6887077309444748	0.8987341772151899	0.9999266250880039	1.0	15/35	44.19%	REC8;IKBKG;NBN;PPP3R1;DMC1;FANCG;SYCP3;PMS2;UBB;MSH5;TRIP13;TOP3B;MLH1;CDK2;ERCC1	c2
5618	prerank	SENGUPTA_NASOPHARYNGEAL_CARCINOMA_UP	-0.21120409403733542	-0.6890907317613326	0.9494949494949495	0.9997699098346571	1.0	58/274	23.42%	CDH11;ROBO1;GJA1;PRRX1;TFEC;ANKRD22;ADAM23;NPNT;STAR;ARNT2;KLHL5;SULF1;GAD1;RASSF4;DRAM1;FN1;APOC1;PLA2G7;COL15A1;VASH2;TM7SF3;TNFRSF9;NDC1;FASTKD1;COL1A1;GATA6;SOX4;TDG;CHN1;SOCS1;FBN1;ZNF286A;OTUD6B;TFRC;C6orf141;COL4A1;DPYSL2;COL1A2;MINPP1;TIA1;PMS1;NBN;RAN;IDH1;SLC44A1;PARPBP;ZNF267;LLPH;NFYB;RBBP8;SMC4;FRRS1;ECT2;TMPO;CBX3;RBFOX2;POLE2;RAD51AP1	c2
5617	prerank	WP_MEASLES_VIRUS_INFECTION	-0.21930132797721985	-0.6891099810521156	0.9175257731958762	0.9999531968066355	1.0	38/114	38.04%	CD28;CCND2;SLAMF1;PIK3R2;CD3D;CD3E;IRF7;CD3G;IL12A;FASLG;IKBKG;CASP9;TRADD;IL2RG;JAK3;CSNK2B;IRAK4;IL1A;CLEC4M;APAF1;EIF2AK1;PIK3CA;MAPK10;CD46;HSPA1B;FADD;TP73;STAT5B;CDK4;MYD88;CDKN1B;MAPK9;TYK2;MAP3K7;HSPA1A;CBLB;IL2RA;EIF3H	c2
5616	prerank	KEGG_STARCH_AND_SUCROSE_METABOLISM	-0.266725157258734	-0.6896220009334166	0.872093023255814	0.9997626198270967	1.0	6/30	18.50%	ENPP1;GAA;ENPP3;PGM1;UGDH;PYGB	c2
5615	prerank	PID_FRA_PATHWAY	-0.2620724784261018	-0.6896295441592323	0.9024390243902439	0.9999692250388816	1.0	7/34	17.82%	GJA1;NFATC1;NFATC2;MMP2;CDKN2A;JUND;COL1A2	c2
5614	prerank	REACTOME_DISEASES_ASSOCIATED_WITH_GLYCOSAMINOGLYCAN_METABOLISM	-0.2574950512928179	-0.6899793046824614	0.8795180722891566	0.9998546595600105	1.0	10/39	24.03%	CSPG5;SDC2;CHST6;GPC5;GPC2;GPC3;GPC1;GPC6;GPC4;DCN	c2
5613	prerank	REACTOME_DNA_DAMAGE_REVERSAL	-0.3378336982548876	-0.6901056377716981	0.8354430379746836	0.9999577849948087	1.0	4/8	45.43%	ALKBH2;ALKBH5;ASCC3;ALKBH3	c2
5612	prerank	BIOCARTA_VEGF_PATHWAY	-0.27015868457436726	-0.6902638896561811	0.8620689655172413	1.0	1.0	10/27	31.46%	FLT4;PRKCB;EIF2B1;PIK3CG;SHC1;PIK3CA;EIF2B2;EIF2B3;HIF1A;EIF2B5	c2
5611	prerank	PID_ECADHERIN_KERATINOCYTE_PATHWAY	-0.2914807525707025	-0.6903141149677052	0.8571428571428571	1.0	1.0	12/20	49.00%	CASR;JUP;PIK3CA;FYN;SRC;CTNNB1;AKT2;AKT1;CTNND1;RHOA;PLCG1;FMN1	c2
5610	prerank	REACTOME_SIGNALING_BY_FGFR1	-0.2513596733152019	-0.6903189606102819	0.9080459770114943	1.0	1.0	15/47	31.21%	FGF20;KL;FRS3;FGF5;FGF8;FGF3;FGF6;SHC1;KRAS;PIK3CA;PTPN11;MKNK1;UBB;SRC;SPRED1	c2
5609	prerank	KEGG_BLADDER_CANCER	-0.24783487209749766	-0.6903255795627928	0.8780487804878049	1.0	1.0	7/40	17.13%	PGF;MMP2;CDKN2A;TYMP;VEGFB;E2F2;THBS1	c2
5608	prerank	WP_PROTEASOME_DEGRADATION	-0.24398601293897865	-0.6903639204239227	0.875	1.0	1.0	29/57	46.31%	PSME2;UBA7;PSMD9;PSMA2;PSME1;PSMC5;PSMB10;PSMB6;PSMB3;PSMB4;PSMD10;PSMA5;UCHL3;PSMB5;UBB;PSMB2;PSMB9;PSMD12;PSMC6;PSMA3;PSMB8;UBE2D1;PSMA7;PSMA4;PSMD2;PSMD3;PSMD1;PSMD4;RPN2	c2
5607	prerank	REACTOME_RHO_GTPASES_ACTIVATE_CIT	-0.2954129759197331	-0.6914418709297144	0.8888888888888888	0.9998895425986611	1.0	11/19	49.84%	DLG4;MYL6;PPP1R12A;CDKN1B;MYL9;MYH10;PRC1;RHOA;CIT;KIF14;PPP1CB	c2
5605	prerank	WHITFIELD_CELL_CYCLE_G2	-0.2107564986247937	-0.6916519554407806	0.9387755102040817	0.9999229628006688	1.0	59/151	44.96%	CDKL5;BTNL9;ARHGAP19;TUBA1A;UNC5CL;ESPL1;STK17B;ARHGAP11B;RGS3;KIF22;CDCA3;TRIM69;CBX5;ARHGEF39;SMC4;TMPO;CFLAR;RHNO1;CDKN2C;FAM72B;BRD8;TUBD1;PIF1;GABPB1;HMGB2;FADD;BORA;STAT5B;GAS1;AP3D1;RDH11;DHX8;NCAPH;DCAF7;CDKN1B;CYB5R2;MGAT2;G2E3;VTA1;CFD;TRAIP;PPP1R2;KIF5B;MIS18BP1;ENTPD5;FAN1;TMEM132A;NLRP2;CDC16;HAUS8;CKAP2;PCED1A;FANCD2;LBR;KDM4A;RCCD1;ARMC1;SKA3;HP1BP3	c2
5604	prerank	AGARWAL_AKT_PATHWAY_TARGETS	-0.332747869920145	-0.6916919754042321	0.8918918918918919	1.0	1.0	2/10	16.38%	MMP2;VEGFB	c2
5603	prerank	TERAMOTO_OPN_TARGETS_CLUSTER_3	-0.3565060876165016	-0.6917390605861831	0.875	1.0	1.0	2/7	14.32%	GPR137C;PAGR1	c2
5602	prerank	ZHAN_MULTIPLE_MYELOMA_HP_UP	-0.24670994364098878	-0.6922882854387051	0.8518518518518519	0.9999618745318128	1.0	7/40	15.84%	AMIGO2;SIDT1;ELOVL7;TNFSF10;F2R;LAG3;CCRL2	c2
5601	prerank	WP_AGERAGE_PATHWAY	-0.23039971386544247	-0.6923004890127816	0.9361702127659575	1.0	1.0	27/65	43.02%	PLA2G4A;INHBB;PRKCB;MMP2;AGER;CASP9;ATF2;MMP14;IRAK4;NOS2;MMP7;SHC1;ROCK1;LGALS3;HIF1A;SRC;STAT5B;MYD88;SMAD2;MAPK3;MAPK9;AKT1;PRKCD;CYCS;JAK2;DDOST;RHOA	c2
5600	prerank	PID_RB_1PATHWAY	-0.2364894233878782	-0.6926167703063958	0.9438202247191011	1.0	1.0	20/60	36.22%	CSF2;CCND2;MEF2C;PPARG;CDKN2A;E2F2;ATF7;ATF2;CBX4;HDAC1;CEBPB;MITF;MDM2;UBTF;TFDP1;CDK4;CDKN1B;PPP2R3B;EP300;MAPK9	c2
5598	prerank	BURTON_ADIPOGENESIS_5	-0.23246144746115027	-0.6929626625413011	0.9175257731958762	0.9999330055163618	1.0	48/106	46.07%	RASD1;RGCC;UQCR11;PPARG;PHB2;DBI;COX17;COX6A1;ETFB;MRPL12;ECHS1;NDUFAB1;MKNK2;AIFM1;PSMA5;LPIN1;BCAP31;G6PD;MRPL18;MTX2;PEX11A;PRDX3;FABP5;GNPAT;TIMM8A;MRPS26;TIMM23;MRPL34;COQ9;AK2;ACADM;PRPS1;NDUFB10;ISCA2;PLA2G12A;LMAN2;SDHD;CYCS;MDH2;MAPK6;UQCRH;MRPS34;ALDOA;ACO2;GK;CHP1;IFNGR1;MRPL20	c2
5597	prerank	KIM_GASTRIC_CANCER_CHEMOSENSITIVITY	-0.22641303660354622	-0.6936458189372514	0.9438202247191011	0.9994915807796592	1.0	23/78	31.16%	NCR3;IL12RB1;FOXD4;RAB27B;NCAM1;CRYBB2;HEATR6;MYL10;GOLGA8A;POLR2A;BAIAP2;MYO7A;ECT2;NEK9;ZNF219;MR1;PHGDH;IL1R1;SLC11A2;TARS2;MEF2D;SLC26A6;N4BP2L1	c2
5596	prerank	REACTOME_SIGNALING_BY_FGFR2_IIIA_TM	-0.2952301939614749	-0.6948786296128552	0.8375	0.9984774271764802	1.0	5/19	22.50%	POLR2I;POLR2G;POLR2A;POLR2K;POLR2H	c2
5595	prerank	WP_MICROTUBULE_CYTOSKELETON_REGULATION	-0.24990218873349987	-0.6950188541780746	0.8295454545454546	0.9985721252726719	1.0	23/44	49.82%	CAMK4;EPHB2;DPYSL2;PARD6A;F2RL2;CFL2;PRKACA;PAK1;TIAM1;ROCK1;PIK3CA;SRC;SPRED1;MAP1B;MARK1;AKT1;TAOK1;PTEN;PTPRA;TPPP;STMN1;CLASP1;CLIP1	c2
5593	prerank	WARTERS_IR_RESPONSE_5GY	-0.260040707907852	-0.695503627355276	0.9523809523809523	0.9982956141953993	1.0	7/37	17.50%	SH2D2A;GDF15;FDXR;THSD1;HAS3;ZNF597;NOTCH1	c2
5592	prerank	REACTOME_BETA_CATENIN_PHOSPHORYLATION_CASCADE	-0.2883750905123557	-0.6955411122495458	0.8421052631578947	0.998468822686417	1.0	11/17	62.15%	FRAT1;CTNNB1;PPP2R5A;PPP2CA;PPP2R5E;CSNK1A1;PPP2R5C;AXIN1;PPP2CB;APC;GSK3B	c2
5591	prerank	REACTOME_REGULATION_OF_SIGNALING_BY_NODAL	-0.33474794444661815	-0.6959978985303502	0.8607594936708861	0.9982643336004725	1.0	2/9	9.04%	LEFTY1;TDGF1	c2
5590	prerank	REACTOME_SIGNALING_BY_VEGF	-0.23740518809387465	-0.6960476424237719	0.9375	0.99841425736197	1.0	48/103	43.42%	PGF;SH2D2A;FLT4;PIK3R2;CDH5;SPHK1;NRP1;VAV3;PRKCB;SHB;SHC2;JUP;ELMO1;VEGFB;ITPR1;BAIAP2;ACTG1;VAV1;HSP90AA1;PRKACA;KRAS;PAK1;ROCK1;PIK3CA;NRP2;CALM1;PTK2;FYN;HSPB1;SRC;ABI2;PAK3;CTNNB1;ITGAV;MAPKAPK3;AKT2;AKT1;TRIB3;NCK2;MLST8;PRKCD;MTOR;WASF2;ACTB;CTNND1;RHOA;ITPR2;KDR	c2
5589	prerank	KANG_FLUOROURACIL_RESISTANCE_UP	-0.2948473156380831	-0.6960622082170814	0.825	0.998610953383537	1.0	3/18	15.40%	MDK;LZTFL1;CLU	c2
5588	prerank	ALFANO_MYC_TARGETS	-0.21724892213806787	-0.6961526674181516	0.98	0.998746146046969	1.0	40/218	22.42%	CRIP2;CD1D;ENPEP;ACKR3;IGFBP1;RUNX3;ATP8A1;PHLDA1;RASSF4;NPAS1;HMGB3;ARL6IP1;DUSP2;AKAP12;CDK2AP2;ABCA3;TATDN2;SLC20A1;CPN1;EIF2B1;FAM216A;SYNGR2;TGFB1I1;ATF7;FLOT1;LTBP1;PYGB;FKBP4;E2F5;GLOD4;CTSK;MYL6;LDLRAD4;UCK2;SVIL;PDLIM4;KCTD12;GREM1;TUFM;GPD1L	c2
5587	prerank	DING_LUNG_CANCER_BY_MUTATION_RATE	-0.29919759330081047	-0.6961916610272691	0.8271604938271605	0.9988920151962382	1.0	3/19	10.66%	INSRR;ACVRL1;FGFR4	c2
5586	prerank	REACTOME_CS_DS_DEGRADATION	-0.32013386790219933	-0.6968147290075866	0.9	0.9984643285577706	1.0	4/13	24.03%	CSPG5;IDS;ARSB;DCN	c2
5585	prerank	CHEN_PDGF_TARGETS	-0.33077280888058963	-0.6971419789694782	0.8148148148148148	0.9983382065916953	1.0	4/15	23.04%	KLF9;PLEKHA1;UCK2;SGPL1	c2
5584	prerank	NOJIMA_SFRP2_TARGETS_DN	-0.2799316081519366	-0.6976389169678947	0.868421052631579	0.9980377503477498	1.0	9/23	33.57%	IFITM1;IGFBP4;PYCARD;SGPL1;MMP7;MDM2;TSPAN5;TRIM14;DDX11	c2
5583	prerank	WP_INTERLEUKIN1_INDUCED_ACTIVATION_OF_NFKB	-0.35137271628580846	-0.6976845138842925	0.7808219178082192	0.9982006001683056	1.0	6/10	52.43%	UBE2V1;IL1A;TIFA;UBE2N;SQSTM1;AJUBA	c2
5582	prerank	BENPORATH_PROLIFERATION	-0.22447544070666203	-0.6978097344510585	0.9166666666666666	0.9982550778285789	1.0	80/134	57.93%	SPAG5;APOBEC3B;TMEM14A;NDUFB5;TFRC;A1BG;SLC25A5;PDCD10;NMI;PSMB4;LGALS8;BIRC5;RBM8A;RFC4;MAGOHB;RAD51AP1;DTYMK;PDCD5;CNIH4;COX5A;CMC2;PROSER1;PTTG1;NEK2;UGGT1;KNSTRN;SMAD2;KDELR2;CDCA7;SNRPD1;PSMA3;CTSV;SNRPG;CCNB2;CENPM;ASF1A;LRP8;PRC1;RACGAP1;LBR;MRPL9;NUF2;CDKN3;PFDN2;MTFR2;PDSS1;GGCT;ASPM;HSPA14;TOP2A;EMC8;CDC123;ANKRD27;CENPE;STMN1;PBK;CENPN;RAD51;UBE2T;AGFG1;CMSS1;RRM2;RANBP1;CKS1B;AURKA;RA…	c2
5580	prerank	PID_AURORA_A_PATHWAY	-0.2585108719338205	-0.6979625082002481	0.8666666666666667	0.9982989445774185	1.0	18/31	57.11%	RAN;TACC1;BIRC5;PRKACA;MDM2;PAK1;DLGAP5;AKT1;AURKAIP1;TDRD7;BRCA1;NDEL1;CDC25B;OAZ1;AJUBA;AURKA;GIT1;AURKB	c2
5579	prerank	BIOCARTA_PLATELETAPP_PATHWAY	-0.3219280794663176	-0.6980233270714111	0.8611111111111112	0.9984513145823298	1.0	4/13	20.98%	COL4A5;COL4A4;COL4A1;COL4A6	c2
5578	prerank	REACTOME_DOWNSTREAM_SIGNAL_TRANSDUCTION	-0.2552078518142644	-0.6981494873981605	0.7875	0.9985526856059758	1.0	12/28	40.24%	PIK3R2;PDGFRB;PDGFA;KRAS;PIK3CA;PTPN11;SRC;STAT5B;GRB2;CRKL;NCK2;STAT6	c2
5577	prerank	REACTOME_SYNTHESIS_OF_VERY_LONG_CHAIN_FATTY_ACYL_COAS	-0.28059955445964346	-0.6988754789247725	0.8433734939759037	0.9980795273887001	1.0	12/20	41.66%	ELOVL3;ELOVL7;SLC27A3;TECRL;HSD17B3;ACSL3;TECR;ELOVL6;ACSL6;ACSL4;ACSF3;ACSBG1	c2
5576	prerank	KEGG_ACUTE_MYELOID_LEUKEMIA	-0.2492852886452746	-0.6989007791847476	0.8850574712643678	0.998257488695612	1.0	3/55	4.77%	LEF1;TCF7;PIK3R2	c2
5575	prerank	REACTOME_RHOV_GTPASE_CYCLE	-0.2678995530887187	-0.6990213395041063	0.9	0.9983524958959575	1.0	26/37	59.89%	RHOV;TXNL1;PAK6;PARD6A;PAK1;ZNF512B;PARD6B;CLTC;NCK2;CEP97;GIT2;WDR6;VANGL1;CCP110;PAK4;TPM4;SPTAN1;PAK2;IQGAP1;TPM3;GIT1;CDC42;DEPDC1B;WASL;SPTBN1;NCK1	c2
5574	prerank	GRAESSMANN_APOPTOSIS_BY_SERUM_DEPRIVATION_UP	-0.21328339451039655	-0.6991282846003601	0.99	0.998445413294325	1.0	66/489	15.05%	LGALS12;CD2;PRRX1;MOCS1;INHBB;FES;PMEPA1;EFNB3;ZBP1;PRF1;WNT7B;JPH1;CHAC1;DPF3;CDHR4;PTGER4;HSD11B1;RNF144B;SPRY1;TACR2;GRHL2;LY75;ASZ1;HMGA2;PDGFRB;VWA5A;TMEM158;METTL7A;IHH;PCDHB16;IGFBP4;ABCC8;TPBG;AICDA;IFI35;EFNB1;SLC23A1;TLR3;RRP15;GRHL1;AHR;UBA7;LZTFL1;ADCY7;CLDN3;IRF7;PATZ1;MFSD1;CXCR5;PCGF2;SOX4;INO80E;IAPP;TCEAL1;FLCN;TAP2;VILL;OXA1L;CHCHD5;SOCS1;C8orf82;ZNF625;FAM216A;FBN1;DUSP6;HEATR6	c2
5573	prerank	REACTOME_SHC1_EVENTS_IN_ERBB4_SIGNALING	-0.29835582026793095	-0.6992114910037124	0.8051948051948052	0.9985639271844198	1.0	5/14	26.47%	NRG1;BTC;ERBB4;SHC1;KRAS	c2
5572	prerank	KIM_LIVER_CANCER_POOR_SURVIVAL_UP	-0.2744107435633646	-0.6992389808350152	0.8275862068965517	0.998733616672796	1.0	4/21	15.38%	CXCR4;SPHK1;DDIT4;RGS2	c2
5569	prerank	WP_GALANIN_RECEPTOR_PATHWAY	-0.30804678598745305	-0.6999972665105434	0.8243243243243243	0.9982172905271575	1.0	3/16	16.59%	KRT19;PPARG;VAMP2	c2
180	prerank	BCAT.100_UP.V1_DN	-0.275036539069238	-0.7001197343897845	0.8433734939759037	0.9726711326419903	1.0	9/23	29.96%	DOCK3;TMPRSS2;DSG3;KRT32;KIAA0319L;KLHL4;EBLN2;SERGEF;B9D2	c6
5568	prerank	REACTOME_MATURATION_OF_SARSCOV2_NUCLEOPROTEIN	-0.32233978035986083	-0.7003196791696709	0.8243243243243243	0.9981184539758235	1.0	9/15	56.41%	PARP8;PRMT1;UBE2I;PARP10;PARP16;SUMO1;PARP9;CSNK1A1;PARP6	c2
5567	prerank	REACTOME_SYNTHESIS_OF_PIPS_AT_THE_LATE_ENDOSOME_MEMBRANE	-0.31505666688449485	-0.7004482162915502	0.8421052631578947	0.9981794455648498	1.0	5/11	41.63%	FIG4;MTMR4;MTM1;PIK3C3;PIK3R4	c2
5566	prerank	WP_TRANSCRIPTION_FACTORS_REGULATE_MIRNAS_RELATED_TO_CARDIAC_HYPERTROPHY	-0.3553735546163662	-0.7005581451104427	0.8857142857142857	0.9982916314464426	1.0	5/8	40.83%	TGFB1;PPP3R1;AKT2;AKT1;MYEF2	c2
5565	prerank	REACTOME_PI3K_EVENTS_IN_ERBB4_SIGNALING	-0.3289741138475748	-0.7006072762360258	0.8051948051948052	0.998448646209211	1.0	4/10	27.05%	NRG1;BTC;ERBB4;PIK3CA	c2
5564	prerank	MARTINEZ_RESPONSE_TO_TRABECTEDIN_DN	-0.217368108600468	-0.7012537604496825	0.9696969696969697	0.9980191720415157	1.0	157/257	59.81%	CDH11;TMEM53;JAG1;TIMM21;CXXC5;TDG;STK17B;STK17A;TARDBP;HSPE1;PHF6;SYNE1;TSFM;ATF1;GCC2;NBN;NMI;PAFAH2;UCK2;ZNHIT3;MRPS35;RAP1B;MAGEF1;GGPS1;MCTS1;PSMA5;GTF2H2;TMPO;CFLAR;MTMR4;RCC1;SERBP1;RBM27;RSRC2;SON;MAP7D3;EPS8;MAP3K4;EP400;PTGES3;RBM14;ADSL;YWHAE;FYN;ACSL3;FADD;PLK1;TOP1;MAPKAPK5;TBL1XR1;FOXK2;ZDHHC16;PSMC6;WNT5B;MEAF6;ARFGAP1;USP22;PPP1CC;ZDHHC5;CEP55;NET1;GTF2B;EIF4B;MAP3K7;MRPL1;PSMD14;…	c2
5563	prerank	REACTOME_ALK_MUTANTS_BIND_TKIS	-0.31589774267903836	-0.7013659880302568	0.8311688311688312	0.9980972607789692	1.0	4/12	32.90%	FN1;PRKAR1A;NPM1;CLTC	c2
5562	prerank	ICHIBA_GRAFT_VERSUS_HOST_DISEASE_D7_DN	-0.25895187293929095	-0.7014934621919162	0.8961038961038961	0.9981753821077154	1.0	6/32	15.77%	PKLR;TENM3;RELN;RDH16;SLC26A1;LIFR	c2
5560	prerank	WP_PDGF_PATHWAY	-0.26234647645997433	-0.7016655192960181	0.8837209302325582	0.9982449990049572	1.0	12/40	37.38%	PLA2G4A;PDGFRB;PDGFA;VAV1;SHC1;PAK1;TIAM1;PTPN11;SRC;MAPK3;ARFIP2;GRB2	c2
5559	prerank	KUMAMOTO_RESPONSE_TO_NUTLIN_3A_UP	-0.3389683372115675	-0.7018199376866675	0.8461538461538461	0.9983061061443284	1.0	3/9	17.06%	GDF15;TP53I3;PLTP	c2
5557	prerank	REACTOME_NEGATIVE_REGULATION_OF_FGFR1_SIGNALING	-0.2706937842768848	-0.7020951378677094	0.7951807228915663	0.9982284539157432	1.0	10/31	30.85%	FGF20;KL;FGF5;FGF8;FGF3;FGF6;PTPN11;MKNK1;UBB;SRC	c2
5555	prerank	REACTOME_REGULATION_OF_TP53_ACTIVITY	-0.21974327276118968	-0.7021923764959127	0.9468085106382979	0.9983643290567116	1.0	87/151	55.39%	MAP2K6;PRKAA2;ZNF385A;USP2;CDKN2A;PRKAB1;CHD3;TTC5;CHD4;RPA3;SUPT16H;NBN;RFC5;CSNK2B;RBBP8;RFC4;HDAC1;PIP4K2B;RNF34;RHNO1;CDK5;MDM2;RAD50;TAF6;UBB;ING5;RMI2;TAF7L;MAPKAPK5;TP73;BRIP1;PIP4K2A;PIP4K2C;MTA2;MEAF6;NUAK1;RAD17;EP300;SSRP1;HIPK1;CCNG1;AKT2;AKT1;RFFL;EHMT2;RFC2;PPP1R13L;RPA1;MLST8;TAF7;MTOR;PRKAB2;USP7;PRMT5;RBBP4;CDK2;BRCA1;UBA52;BANP;TAF9B;TAF4;PLK3;CSNK2A1;PPP2CA;SGK1;DYRK2;TOPBP1;TA…	c2
5553	prerank	REACTOME_IRON_UPTAKE_AND_TRANSPORT	-0.241876667524146	-0.70272418893633	0.9534883720930233	0.9980474195995048	1.0	14/56	29.78%	ATP6V1G3;ATP6V0D2;ABCG2;ATP6V0E2;SLC40A1;TFRC;ATP6V1G2;STEAP3;ATP6V1C1;ATP6V0A2;NEDD8;SLC11A2;UBB;ATP6V0A1	c2
5552	prerank	GLINSKY_CANCER_DEATH_UP	-0.36724236025017687	-0.7028398680569696	0.835820895522388	0.9981405838850596	1.0	4/6	55.01%	HCFC1;USP22;MKI67;RNF2	c2
5551	prerank	GOBERT_CORE_OLIGODENDROCYTE_DIFFERENTIATION	-0.25826636285929816	-0.7028411501169197	0.8295454545454546	0.9983470447712427	1.0	8/40	15.70%	ABCA1;TNNI1;LRRN1;RAB2B;BCAS3;RGS2;MBP;ELMO1	c2
5550	prerank	REACTOME_VEGFR2_MEDIATED_CELL_PROLIFERATION	-0.291761085954308	-0.7028918683168328	0.8095238095238095	0.9985001573786428	1.0	11/19	48.77%	SPHK1;PRKCB;ITPR1;KRAS;CALM1;SRC;PRKCD;ITPR2;KDR;PLCG1;NRAS	c2
5549	prerank	REACTOME_AKT_PHOSPHORYLATES_TARGETS_IN_THE_CYTOSOL	-0.30135771170025044	-0.7030023860715932	0.855072463768116	0.9985827856017139	1.0	9/14	54.50%	CASP9;MDM2;CDKN1B;TSC2;AKT2;AKT1;CHUK;BAD;AKT1S1	c2
5548	prerank	BIOCARTA_RANKL_PATHWAY	-0.34700717352228283	-0.7030256566869946	0.875	0.9987809153733802	1.0	1/10	7.90%	TNFRSF11A	c2
5547	prerank	WP_PARKINSONS_DISEASE_PATHWAY	-0.26208297126134306	-0.7031724476959599	0.8352941176470589	0.9988101687641926	1.0	10/34	28.62%	DDC;GPR37;UBA7;LRRK2;CASP9;CASP6;UBE2L6;APAF1;PARK7;UBB	c2
5546	prerank	WP_DYRK1A	-0.24801423705723105	-0.7033262751730864	0.8863636363636364	0.9988629652899984	1.0	24/59	48.62%	NFATC1;HES1;AMPH;NOTCH1;CASP9;GLI1;E2F5;GMNN;EIF2B5;TFDP1;CDK4;TFAP4;DCAF7;CDKN1B;TSC2;RBL2;TFDP2;MLST8;MTOR;RBBP4;HIP1;SMARCB1;E2F4;CDK6	c2
5545	prerank	IIZUKA_LIVER_CANCER_PROGRESSION_L0_L1_DN	-0.3112209012754256	-0.7033271380496884	0.8181818181818182	0.9990698365437735	1.0	8/16	43.02%	PLTP;COX4I1;TMX1;ISCU;CST3;SSR4;VDAC3;RHOA	c2
5544	prerank	SUNG_METASTASIS_STROMA_DN	-0.2510238611693534	-0.7034454053833673	0.8901098901098901	0.9991697910054949	1.0	4/48	6.79%	MT1B;ACP5;ACKR3;MT1F	c2
5542	prerank	PUIFFE_INVASION_INHIBITED_BY_ASCITES_UP	-0.23582360250725126	-0.704138127055239	0.8876404494382022	0.998704691170637	1.0	34/69	51.41%	ALOX5AP;CKLF;IGFBP4;ASB9;HMGB3;FKBP1A;CHD4;BCAM;CCT2;SRRM1;EPOR;MAZ;G6PD;KIF20A;FHL1;CALM1;ACIN1;STIP1;GATC;UBFD1;MPP1;SNRPA1;OSMR;RAB4A;HP1BP3;UBE2G1;PTBP1;PABPC3;LEPROTL1;ENO1;CDCA8;LRRC59;PGK1;F3	c2
5541	prerank	PID_ERBB1_INTERNALIZATION_PATHWAY	-0.25328587358323856	-0.7043523310510874	0.9069767441860465	0.9987211134437272	1.0	15/41	40.40%	PIK3R2;SH3GL2;AMPH;HGS;SHC1;KRAS;PIK3CA;PTK2;SRC;TSG101;CBLB;GRB2;USP8;UBE2D1;EPN1	c2
5540	prerank	FERNANDEZ_BOUND_BY_MYC	-0.2162537615384264	-0.7045869378314052	0.9690721649484536	0.9986925729379841	1.0	44/161	27.95%	PLA2G4A;CST5;LTB;TERT;AEBP1;TGFB1;FECH;PER1;FGFR4;SLC19A1;GAL;BCL3;FXN;SYNGR2;TFRC;NIT1;ALDH2;HSPE1;AKR1A1;NR1D1;VAMP2;COL4A1;ACAD10;NME1;TPM2;CD79B;CASP9;NBN;PRTN3;CD63;TGFBR1;NTHL1;ACOX1;ACTG1;ATF4;PI3;MEN1;ID3;RPL22;MDM2;CFDP1;GALT;FOXM1;PEX3	c2
5539	prerank	BIOCARTA_SUMO_PATHWAY	-0.37018818848138013	-0.7047032559144668	0.8648648648648649	0.9987711135160131	1.0	5/6	61.82%	SUMO2;UBE2I;SUMO1;UBA2;SUMO3	c2
5537	prerank	WP_LET7_INHIBITION_OF_ES_CELL_REPROGRAMMING	-0.40211999493666933	-0.7058325158897915	0.8571428571428571	0.9978577976811389	1.0	1/5	9.48%	TRIM71	c2
5536	prerank	PID_DELTA_NP63_PATHWAY	-0.24878496433265201	-0.7058363347658629	0.8571428571428571	0.9980669045121702	1.0	5/40	7.08%	NRG1;ADA;SEC14L2;HES1;FASN	c2
5535	prerank	BRUINS_UVC_RESPONSE_EARLY_LATE	-0.21145176495183016	-0.7058697239398684	0.95	0.9982439508865215	1.0	76/284	32.54%	NTF3;SIX3;FES;KCNE3;MAP2;SOCS3;CAMK2N2;CYP26A1;RORA;TMEM88;P2RY12;VPS37B;TOM1L1;PKP2;RNF111;LPCAT1;NUP37;CTDP1;GFI1;GAS8;SHMT2;EBAG9;TCEANC2;INSIG2;ZC3H6;SNX10;TINF2;C16orf95;LRR1;SSB;MAT2B;SPTLC2;SMAD6;CD84;RASSF5;SLX4IP;CRTC3;SNHG9;PTCD2;DUSP16;CHORDC1;FRA10AC1;MITD1;TGDS;EXOSC7;SPEF1;ECT2;RPP21;PINX1;NR2C1;TULP3;MACROD2;C12orf29;CAMKK1;ACVR1;DTWD1;CDC40;EMC9;APLP1;RAB3IP;GMNN;RPSA;TUBD1;UBL4A;…	c2
5534	prerank	KARAKAS_TGFB1_SIGNALING	-0.2971467319806645	-0.7060215308235309	0.8	0.9983181759620899	1.0	9/18	34.90%	LY6D;FN1;MMP2;PPP3R1;BIRC5;MT2A;PLK1;IGFBP7;KIF3C	c2
5533	prerank	JOHANSSON_GLIOMAGENESIS_BY_PDGFB_UP	-0.2384014341730118	-0.7060936584302687	0.875	0.9984481789326304	1.0	19/55	39.70%	CCND2;MARCKSL1;FN1;MCAM;DBI;RNF213;CD63;PPFIBP1;CD9;TAGLN2;NIN;HMGB2;RPLP0;PLK1;CDK4;EPN2;CDC20;YBX1;MARCKS	c2
5531	prerank	SWEET_KRAS_ONCOGENIC_SIGNATURE	-0.23273630058486774	-0.7061838451402558	0.9230769230769231	0.9985546463174857	1.0	15/81	16.26%	CSF2;IL18;NPR2;PHLDA1;KRT18;ITGB2;TNNT1;RPL6;KRT8;MANF;MAN1A1;PHB2;DUSP6;PCBD1;SLC25A5	c2
5530	prerank	HOLLEMAN_PREDNISOLONE_RESISTANCE_ALL_UP	-0.2947855355851199	-0.7063475655895486	0.8701298701298701	0.9986204032572586	1.0	14/18	54.86%	MAGOH;F8A1;SUMO2;U2AF2;OTUB1;HNRNPUL1;CRKL;HNRNPR;SMARCB1;TAF5;TIMM17A;PHF2;POLDIP3;MED28	c2
5529	prerank	WP_DDX1_AS_A_REGULATORY_COMPONENT_OF_THE_DROSHA_MICROPROCESSOR	-0.3709997664097173	-0.7065422168034248	0.8688524590163934	0.9986218241099387	1.0	6/6	62.92%	NBN;RAD50;DDX1;ATM;DROSHA;DGCR8	c2
5528	prerank	BLALOCK_ALZHEIMERS_DISEASE_INCIPIENT_DN	-0.22378768297091048	-0.7065816875592873	0.925531914893617	0.9987798967185723	1.0	48/152	32.70%	ROBO1;ALOX5AP;CLDN10;FKBP1B;TOX3;RAD51C;ASPH;VAMP1;RPL38;DDN;FSD1;ARF3;RPL6;EIF2B1;TUBG2;ALDH2;NDUFB3;COL4A1;KIF5C;CLIP3;LGALS8;COPS5;COX7C;USP6;CCT2;AHSA1;RGS14;PGS1;PPP3R1;MKKS;RAPGEFL1;HSP90AA1;NEDD8;ATP2A2;CACYBP;MFN1;EIF2B3;LAMTOR2;SAT1;ECH1;FHL1;CLIC2;USP15;TOP1;HADH;CAMKK2;TFDP1;PAK3	c2
5527	prerank	GARGALOVIC_RESPONSE_TO_OXIDIZED_PHOSPHOLIPIDS_BLUE_UP	-0.22181050580605471	-0.7066611542554405	0.9479166666666666	0.9988757913431068	1.0	36/122	37.52%	TNFSF9;RELN;LURAP1L;RORA;SRXN1;TSC22D3;NFATC2;UBALD2;TRIB1;STK17A;JUND;KIF21A;MAFK;FGFR1OP2;KBTBD8;NFIL3;AHSA1;CHORDC1;JMJD6;C10orf88;RAB23;HSPA1B;RBBP6;MTHFD2L;KITLG;KLHL28;DEDD2;PCYT1A;STIP1;DDIT3;ZNF468;HSPA1A;EIF5;ZNF264;INHBA;PNP	c2
5526	prerank	BIOCARTA_BCELLSURVIVAL_PATHWAY	-0.32549256014652894	-0.7067117476851257	0.8354430379746836	0.9990361304551939	1.0	9/15	48.16%	JUND;PIK3CG;BIRC5;PIK3CA;AKT1;ITGB1;MTOR;XIAP;CASP7	c2
179	prerank	HOXA9_DN.V1_UP	-0.21731897619301388	-0.7067978220046859	0.9583333333333334	0.9738995281709687	1.0	45/162	28.27%	TFEC;IPCEF1;PECAM1;COL6A3;GDF15;PTGER4;RCBTB2;CDK2AP1;FDXR;GPR18;ST3GAL6;HPSE;TP53TG1;GPR183;TRIM22;SERPINB8;TYMP;LPAR6;FRAT1;TP53I3;RBM47;TGM5;TWF1;NGRN;ANKRA2;SNX10;GAS7;CD84;MSRB1;TRPM4;IL13RA1;ADAM9;THBS4;RCBTB1;ZCCHC2;FCER2;UHRF1BP1L;TAX1BP3;THEMIS2;ARL4C;SLC22A18;ICAM3;OSTM1;ARHGEF3;IFFO1	c6
5525	prerank	KEGG_P53_SIGNALING_PATHWAY	-0.24101714730966045	-0.7072864425944791	0.9120879120879121	0.9985953046152776	1.0	30/65	45.22%	RPRM;SESN3;CCND2;SERPINB5;CDKN2A;TP53I3;THBS1;CASP9;STEAP3;RRM2B;APAF1;MDM2;IGFBP3;TP73;CDK4;TSC2;TNFRSF10B;CCNG1;SFN;IGF1;CCNB2;PPM1D;BID;SHISA5;CCNE2;CYCS;CDK2;PTEN;DDB2;RCHY1	c2
5523	prerank	WP_TRANSSULFURATION_ONECARBON_METABOLISM_AND_RELATED_PATHWAYS	-0.2434262103542822	-0.7073338696037025	0.8863636363636364	0.9987513567507837	1.0	23/60	34.36%	CHKB;GAD1;DNMT3B;SOD3;SHMT2;PSAT1;ETNK1;AMT;MAT2B;BCAT1;PLD1;SARDH;DNMT3L;PHGDH;SOD2;PEMT;GSR;SHMT1;PSPH;MTHFD2L;AHCY;PCYT1A;DHFR	c2
5522	prerank	WP_TRANSSULFURATION_PATHWAY	-0.35395231492679374	-0.707357361059333	0.8260869565217391	0.9989311042188022	1.0	5/9	42.90%	MAT2B;AHCY;CSAD;MTR;DNMT1	c2
5521	prerank	DEMAGALHAES_AGING_UP	-0.25410407791761314	-0.7075485237558823	0.8666666666666667	0.9989648216252568	1.0	16/46	30.03%	HCST;GFAP;MT1F;HBA1;CLU;RNF213;LAPTM5;MGST1;LYZ;GBP2;IL33;EFEMP1;PTGES3;ADIPOR2;ANXA5;LGALS3	c2
5519	prerank	WP_PHOSPHODIESTERASES_IN_NEURONAL_FUNCTION	-0.24570414969196214	-0.7079038403433849	0.8295454545454546	0.998841671578874	1.0	8/46	13.47%	PDE8B;ADORA2A;PPP1R1B;PDE6B;ADCY7;PDE11A;GRIN1;PDE6G	c2
5518	prerank	SHIN_B_CELL_LYMPHOMA_CLUSTER_6	-0.37474346989538276	-0.7082473990497631	0.8507462686567164	0.9986561338172175	1.0	1/7	1.80%	SIX3	c2
5516	prerank	WP_METABOLIC_REPROGRAMMING_IN_PANCREATIC_CANCER	-0.25686022246187884	-0.7086200203822163	0.8681318681318682	0.9985156673419259	1.0	23/41	51.77%	FASN;BCKDHA;LDLR;MDH1;HMGCS2;KRAS;CS;HMGCR;GPT;ACLY;RPIA;SLC16A1;RPE;PDHB;DLAT;ME1;BCAT2;LDHA;PKM;CARM1;PFKL;SLC43A1;SLC16A4	c2
5515	prerank	REACTOME_METABOLISM_OF_NUCLEOTIDES	-0.22436037720137675	-0.7088355328246974	0.9032258064516129	0.9985106181973332	1.0	33/91	39.41%	ENTPD3;ADA;NUDT18;AK5;TYMP;AK7;NT5C;GMPR2;NUDT15;HPRT1;TK1;NME1;ITPA;NME3;UCK2;RRM2B;ADAL;DCTPP1;DTYMK;TK2;ADSL;GSR;UPP2;APRT;NUDT1;AK2;NT5M;TXN;UPP1;PNP;UCKL1;ENTPD5;DUT	c2
5514	prerank	WANG_CLIM2_TARGETS_DN	-0.21791765069427704	-0.7090405567056751	0.9797979797979798	0.9984711529832685	1.0	80/165	50.06%	CD24;LIN7A;PPP1R9A;TSC22D3;RRP15;JAG1;RNFT1;LRP10;SPAG1;NEK7;NT5C;ETNK1;IDI1;CASP9;MEX3C;PFDN4;RFC5;COPS5;HMGCS1;FAM149B1;SRRM1;TAX1BP3;COIL;DNTTIP1;SEC23A;F12;LRRFIP1;DHRS4-AS1;SREK1IP1;JRKL;PRPF40A;MPLKIP;DHX36;LGALS3;RBBP6;GULP1;MRPS11;ASB3;ITM2B;GORAB;RDH11;NDUFB8;HNRNPA1;NSUN4;ZNF292;PHF11;NCOR1;TNFRSF12A;MSMO1;PCBD2;PPP1R13L;STXBP3;ASF1A;SEC23B;SF3A1;MYNN;STRN3;HBS1L;GPR87;GALNT7;CPE;MRPL9;…	c2
5513	prerank	FLORIO_NEOCORTEX_BASAL_RADIAL_GLIA_DN	-0.22381304705570207	-0.7090501240569593	0.979381443298969	0.9986683168149518	1.0	84/174	47.14%	GEM;FAM124B;TMEM47;PDGFD;SPAG5;ARHGAP19;HBA1;TROAP;SEMA5A;C21orf62;FN1;PCDH11X;LRP4;IL32;DEPDC1;ESPL1;ELMO1;LDLR;SKA1;KIF22;ATP9B;TK1;COL1A2;CDCA3;PARPBP;BIRC5;NCAPD2;TIMELESS;SMC4;FAM72D;ANP32E;RAD51AP1;TMEM255A;PRR11;KIF20A;FAM72B;MAP7D3;PHGDH;FOXM1;ANXA1;MSH5;HMGB2;CDC45;PLK1;PTTG1;BRIP1;NSUN7;NEK2;KNSTRN;NCAPH;HMGN2;GRIN2A;RFTN2;KNTC1;DLGAP5;HMMR;TRAIP;CDC20;APOD;CCNB2;CENPM;MIS18BP1;ACBD7;UG…	c2
5512	prerank	WP_KIT_RECEPTOR_SIGNALING_PATHWAY	-0.2468923497235722	-0.7093508113670931	0.8705882352941177	0.9985815290864123	1.0	21/56	38.50%	PTPN6;PIK3R2;PRKCB;INPP5D;SOCS1;SOCS6;VAV1;SHC1;MITF;RPS6KA1;PTPN11;FYN;SRC;KITLG;STAT5B;RPS6;MAPK3;EP300;GRB2;AKT1;CRKL	c2
5511	prerank	AMIT_EGF_RESPONSE_60_HELA	-0.25971034930702425	-0.7099152353235457	0.8255813953488372	0.9981933926596432	1.0	12/41	28.24%	BHLHE40;RUNX3;HES1;PER1;SLC20A1;LDLR;ATG4A;GPRC5A;FXR1;MBNL2;PTPN11;SOD2	c2
5510	prerank	REACTOME_TP53_REGULATES_TRANSCRIPTION_OF_DNA_REPAIR_GENES	-0.24997117721195183	-0.7099778492275861	0.8461538461538461	0.9983432635174735	1.0	36/57	53.54%	CTDP1;POLR2I;POLR2G;SUPT16H;RAD51D;ATF2;POLR2A;POLR2K;POLR2H;GTF2H2;CCNT2;PMS2;GTF2H3;CCNT1;NELFA;SSRP1;SUPT4H1;TCEA1;CDK7;POLR2E;FANCD2;POLR2D;MLH1;BRCA1;POLR2F;ERCC3;DDB2;FANCI;NELFCD;POLR2L;CDK9;MDC1;ATM;POLR2C;ATR;CDK12	c2
5509	prerank	WP_EGFEGFR_SIGNALING_PATHWAY	-0.2206193935244068	-0.7099803092156505	0.9479166666666666	0.9985513321677194	1.0	62/160	44.00%	GJA1;SH2D2A;PIK3R2;PTPN5;PXDN;NDUFA13;SH3GL2;VAV3;PRKCB;ERRFI1;MAP4K1;INPP5D;RPS6KA2;PLD2;MEF2C;PLCE1;JUND;PIK3C2B;ATF1;STAM2;CAMK2A;PLD1;VAV1;HGS;NEDD8;AP2B1;SHC1;RPS6KA1;KRAS;PAK1;ROCK1;EPS8;PTPN11;MAP3K4;PTK2;MEF2D;SRC;INPPL1;LIMK2;ARHGEF1;STAT5B;PEBP1;PIAS3;MAPK9;CBLB;GRB2;AKT1;MAP2K5;CRKL;USP8;MAPK7;NCK2;EPN1;PRKCD;AP2M1;MTOR;ELK4;JAK2;USP6NL;PTEN;RALGDS;CFL1	c2
5508	prerank	MONNIER_POSTRADIATION_TUMOR_ESCAPE_UP	-0.2171246299091007	-0.7103330430510981	1.0	0.9983330777186686	1.0	118/376	34.86%	PRRX1;AQP5;KCNK5;SHROOM4;CGNL1;IL11;MARCKSL1;ASRGL1;AEBP1;BNC2;CDK2AP1;CDH5;SLC14A1;ASPH;SGIP1;NRP1;MMP2;SLC19A1;KCNU1;FASTKD1;ESPL1;INO80E;IAPP;BLNK;TEX261;MAN1A1;FAM149A;TARDBP;TFRC;METTL1;INTS2;CHD4;KIF21A;ZFP91;THOC3;PPM1L;PRKAR2B;PNN;FTSJ3;PRMT6;SOCS6;LTBP1;SLC25A32;DDX54;USP19;FKBP4;BCAT1;KANSL2;CREBZF;PGS1;ZNF267;RND1;GREM1;GPC1;TSC22D1;ALG10;GPD1L;PCBP2;C1orf109;GNG12;RCC1;RBM27;TRMT6;SH3…	c2
5507	prerank	WP_MIRNAS_INVOLVEMENT_IN_THE_IMMUNE_RESPONSE_IN_SEPSIS	-0.2709485087170207	-0.7104434336948938	0.8505747126436781	0.9984055271591143	1.0	5/32	14.09%	TNF;IRF5;IL10;IRF7;IKBKG	c2
5506	prerank	BIOCARTA_COMP_PATHWAY	-0.32502876001409164	-0.7108396011905783	0.8607594936708861	0.9982216219688232	1.0	4/12	17.45%	MASP1;C1R;MASP2;CFB	c2
5504	prerank	REACTOME_NS1_MEDIATED_EFFECTS_ON_HOST_PATHWAYS	-0.27521600038397975	-0.7115517677635582	0.8395061728395061	0.997610958923286	1.0	17/33	52.14%	NUP210;NDC1;NUP37;NUP62;AAAS;NUP85;TPR;NUP107;PABPN1;NUP54;NUP88;RANBP2;NUP50;RAE1;NUP43;NUP35;SEC13	c2
5503	prerank	REACTOME_TETRAHYDROBIOPTERIN_BH4_SYNTHESIS_RECYCLING_SALVAGE_AND_REGULATION	-0.3587412457763093	-0.712263432868917	0.8833333333333333	0.9970453019459157	1.0	8/10	47.01%	PRKG2;HSP90AA1;CALM1;DHFR;AKT1;SPR;GCHFR;GCH1	c2
5502	prerank	REACTOME_INLB_MEDIATED_ENTRY_OF_LISTERIA_MONOCYTOGENES_INTO_HOST_CELL	-0.30941134589079844	-0.7123144480144804	0.8205128205128205	0.9972080870913874	1.0	4/15	28.62%	SH3GL2;STAM2;HGS;UBB	c2
5501	prerank	REACTOME_SUMOYLATION_OF_TRANSCRIPTION_COFACTORS	-0.25604040710557285	-0.7123518590115413	0.8902439024390244	0.9973989729824888	1.0	27/42	51.07%	MBD1;CBX8;PHC1;PCGF2;CBX2;NCOR2;CBX4;SUMO2;PARK7;PIAS2;NPM1;UBE2I;EP300;PIAS3;TRIM28;DDX5;SIN3A;CTBP1;BMI1;SUMO1;TOPORS;UHRF2;PHC2;NCOA2;PHC3;ZNF350;SAFB	c2
5500	prerank	REACTOME_SYNDECAN_INTERACTIONS	-0.28525131526891817	-0.7124881067089088	0.8505747126436781	0.9974626900073914	1.0	7/26	17.82%	SDC2;ITGA2;TGFB1;FN1;COL1A1;THBS1;COL1A2	c2
5499	prerank	REACTOME_GLUTAMATE_AND_GLUTAMINE_METABOLISM	-0.32931467251347946	-0.7126441798667574	0.8625	0.9975156477952807	1.0	8/12	62.93%	RIMKLA;PYCR1;RIMKLB;PYCR2;GLS2;GLUD1;GLUL;GLS	c2
5498	prerank	FOURNIER_ACINAR_DEVELOPMENT_EARLY_UP	-0.3043427327464602	-0.7129640736328535	0.8024691358024691	0.9974046442853575	1.0	3/18	14.35%	FKBP1B;PPL;LEPR	c2
5497	prerank	WEBER_METHYLATED_HCP_IN_SPERM_DN	-0.289415100279271	-0.7130785112235217	0.8333333333333334	0.9974899842012198	1.0	5/22	13.06%	CMTM2;CABYR;SOX30;STK31;INSL6	c2
5495	prerank	REACTOME_SIGNALING_BY_FGFR_IN_DISEASE	-0.24078847563402694	-0.7131423412670599	0.8804347826086957	0.9976465936368817	1.0	17/60	28.63%	FGF20;FGF5;FGFR4;POLR2I;FGF8;POLR2G;FGFR1OP2;POLR2A;POLR2K;POLR2H;FGF3;FGF6;KRAS;PIK3CA;LRRFIP1;FGFR3;FGF7	c2
5494	prerank	WP_MEVALONATE_ARM_OF_CHOLESTEROL_BIOSYNTHESIS_PATHWAY	-0.3106272764705702	-0.7133220903237858	0.8552631578947368	0.9976780445201665	1.0	9/13	31.65%	MVK;IDI1;HMGCL;HMGCS1;GGPS1;HMGCR;FDFT1;MVD;FDPS	c2
5493	prerank	REACTOME_SIGNALING_BY_MODERATE_KINASE_ACTIVITY_BRAF_MUTANTS	-0.2664241804855732	-0.7133807291516442	0.8488372093023255	0.9978239623109915	1.0	24/41	50.01%	CNKSR1;CNKSR2;FN1;APBB1IP;CAMK2A;ACTG1;ARRB2;RAP1B;KRAS;CALM1;SRC;KSR1;MAPK3;PEBP1;KSR2;BRAP;CAMK2G;JAK2;ACTB;ARRB1;YWHAB;CSK;NRAS;MAP2K1	c2
5492	prerank	PID_DNA_PK_PATHWAY	-0.30674781435545556	-0.7134220065164567	0.8313253012048193	0.998002341125911	1.0	10/15	49.05%	LIG4;CSNK2B;XRCC4;POLM;PRKDC;POLL;APTX;CSNK2A1;XRCC5;PNKP	c2
5491	prerank	KEGG_PENTOSE_PHOSPHATE_PATHWAY	-0.2733337254519208	-0.7137157360184404	0.8372093023255814	0.9978999413865912	1.0	14/23	43.67%	DERA;PGM1;H6PD;G6PD;ALDOC;PGD;PGLS;PFKP;PRPS1;RPIA;RPE;PFKM;ALDOA;PRPS2	c2
5490	prerank	KAUFFMANN_MELANOMA_RELAPSE_DN	-0.3781189748099648	-0.7141464125734738	0.8333333333333334	0.9976289503978242	1.0	1/6	12.48%	NFIA	c2
5489	prerank	REACTOME_DNA_DOUBLE_STRAND_BREAK_RESPONSE	-0.26469322378534593	-0.7142412887242942	0.896551724137931	0.9977533679016175	1.0	21/39	52.25%	EYA1;TP53BP1;NBN;RAD50;UBB;UBE2I;UBXN1;RNF168;BRCC3;UBE2N;UBE2V2;APBB1;KDM4A;BRCA1;SUMO1;UBA52;HERC2;MDC1;ATM;BABAM1;EYA3	c2
5488	prerank	PID_S1P_S1P2_PATHWAY	-0.3140603589822597	-0.7143720467287062	0.8450704225352113	0.9978086608901984	1.0	4/13	35.27%	CDH5;S1PR2;PAK1;MAPK3	c2
5487	prerank	BASAKI_YBX1_TARGETS_UP	-0.22072075800113522	-0.71439172208493	1.0	0.9980001985238209	1.0	108/265	45.62%	RBPMS;DPYSL3;MISP;PMEPA1;S100A2;ANXA8;NTN4;PLCB4;MT1F;TOMM5;NMU;TUBA1A;DKK1;DEPDC1;CDK2AP2;NPFFR2;PSMC3IP;ESPL1;ALYREF;FBN1;CENPW;KIF22;THBS1;TK1;EMP2;KRT80;CDCA3;LRR1;PSMB6;RFC5;ZNF599;TSEN15;AHSA1;CREBZF;BIRC5;NCAPD2;CHORDC1;MT2A;RRAD;SMC2;DTYMK;IMMP1L;CACYBP;KIF20A;SNX5;SLC38A10;CAMTA1;RBM19;RUSC1;RND3;HMGB2;COMMD4;BORA;PLK1;MAP1B;PTTG1;NEK2;RRS1;SKA2;CBWD1;GLRX2;TRIP13;KNSTRN;DDX11;MIS18A;CST…	c2
44	prerank	HALLMARK_REACTIVE_OXYGEN_SPECIES_PATHWAY	-0.25099880293040255	-0.7147157839937222	0.8823529411764706	1.0	1.0	20/47	35.62%	FES;IPCEF1;SRXN1;EGLN2;PDLIM1;NDUFB4;LSP1;PRDX2;MBP;MGST1;G6PD;SOD2;NDUFA6;CAT;GSR;PRDX1;GLRX2;NDUFS2;PFKP;TXN	h
5486	prerank	PID_ANGIOPOIETIN_RECEPTOR_PATHWAY	-0.2544445033858804	-0.7147438359644945	0.8522727272727273	0.9978609241481269	1.0	18/48	37.45%	FES;TNF;FN1;MMP2;PLD2;SHC1;PAK1;PIK3CA;PTPN11;BMX;PTK2;GRB14;FYN;STAT5B;ELF2;MAPK3;GRB2;AKT1	c2
5485	prerank	WP_NEPHROTIC_SYNDROME	-0.2609073719954114	-0.7149273096800395	0.8902439024390244	0.9978859907830435	1.0	10/40	23.58%	COL4A5;CTLA4;GPC5;PLCE1;COL4A4;EMP2;CD151;SYNPO;COQ6;LMX1B	c2
5484	prerank	PRAMOONJAGO_SOX4_TARGETS_UP	-0.24737756835628202	-0.7150397030683765	0.8764044943820225	0.9979651583956878	1.0	10/49	19.91%	BHLHE40;GDF15;CXCR4;DUSP4;TPBG;CAPRIN2;JUND;INSIG2;NFIL3;BNIP3	c2
5483	prerank	REACTOME_SUMO_IS_PROTEOLYTICALLY_PROCESSED	-0.36042980612006537	-0.7151145570169947	0.7972972972972973	0.9980833128269992	1.0	6/6	63.98%	SENP1;SUMO2;SUMO1;SENP2;SUMO3;SENP5	c2
5482	prerank	RASHI_RESPONSE_TO_IONIZING_RADIATION_3	-0.2657088080654646	-0.715302167570976	0.9101123595505618	0.9980867971489599	1.0	20/46	38.53%	AR;IHH;PRB1;TNNI3;HOXA6;XRCC1;USP19;POLR2A;TAF1C;ZNF358;ULK1;SH2B1;FBRS;WDR45B;SART3;PIAS3;CAND1;ACVR2B;SPR;ROGDI	c2
5479	prerank	GREENBAUM_E2A_TARGETS_UP	-0.2848995856391906	-0.7158794104205917	0.8666666666666667	0.9976702750618325	1.0	1/28	0.90%	CA2	c2
5478	prerank	REACTOME_DOWNREGULATION_OF_SMAD2_3_SMAD4_TRANSCRIPTIONAL_ACTIVITY	-0.26369853100434915	-0.7163585262485359	0.8765432098765432	0.9973921652025215	1.0	12/30	39.47%	RNF111;SKIL;SMAD4;NCOR2;HDAC1;WWTR1;TGIF2;UBB;SMAD2;MAPK3;NCOR1;UBE2D1	c2
5477	prerank	WP_PHOTODYNAMIC_THERAPYINDUCED_HIF1_SURVIVAL_SIGNALING	-0.26219829392934507	-0.7163854527315833	0.8426966292134831	0.9975644460290887	1.0	2/36	4.28%	BCL2A1;IGFBP1	c2
5476	prerank	NIKOLSKY_BREAST_CANCER_16Q24_AMPLICON	-0.2601747463541702	-0.716452813013233	0.8651685393258427	0.9976999716484893	1.0	3/47	3.93%	ZFPM1;DBNDD1;TUBB3	c2
5474	prerank	WP_REGULATORY_CIRCUITS_OF_THE_STAT3_SIGNALING_PATHWAY	-0.23624418177086123	-0.7173066420805414	0.9	0.9969861596115452	1.0	16/73	19.01%	IL21R;PDGFRB;SOCS3;IL9R;IFNLR1;PRKCB;DUSP2;F2R;IL10RB;F2RL3;CTF1;LIFR;F2RL2;IL12RB2;IL2RG;JAK3	c2
5473	prerank	REACTOME_TRANSCRIPTIONAL_REGULATION_BY_TP53	-0.2178724642174515	-0.7175305887605525	0.9797979797979798	0.9969504047155615	1.0	164/344	47.52%	RGCC;SESN3;MAP2K6;PRKAA2;CASP10;ZNF385A;BCL2L14;DDIT4;COX6C;USP2;TACO1;CDKN2A;CTDP1;POLR2I;COX8A;PRKAB1;CHD3;TP53I3;TTC5;PRDX2;CHD4;COX11;POLR2G;RPA3;SUPT16H;COX6A1;RAD51D;ATF2;NBN;STEAP3;RFC5;CSNK2B;POLR2A;COX7C;POLR2K;CASP6;BIRC5;RRM2B;RBBP8;RFC4;HDAC1;POLR2H;COX4I1;COX16;GTF2H2;RRAGA;PIP4K2B;RNF34;TRIAP1;RHNO1;CDK5;APAF1;G6PD;MDM2;RAD50;CCNT2;TMEM219;RABGGTA;NDUFA4;COX5A;IGFBP3;PMS2;TAF6;LAMTO…	c2
5472	prerank	KEGG_ENDOCYTOSIS	-0.21773883841789674	-0.7177341878898644	0.9494949494949495	0.9969709959762826	1.0	54/170	36.78%	ACAP1;ERBB3;ADRB1;CXCR4;VPS37B;SH3GL2;FGFR4;PLD2;CHMP6;F2R;AGAP2;NTRK1;CHMP4C;TFRC;VPS4B;LDLR;EHD3;PARD6A;IL2RG;STAM2;PSD4;PLD1;RNF41;CSF1R;ARRB2;RAB11FIP1;ERBB4;HGS;RET;IQSEC3;EPN3;PIP4K2B;AP2B1;MDM2;CHMP4A;DNM1L;FGFR3;RAB11B;VPS37D;HSPA1B;SRC;RAB5C;IQSEC2;PSD;PARD6B;CLTC;RABEP1;TSG101;ARFGAP1;GRK7;VTA1;EPN2;HSPA1A;CBLB	c2
5471	prerank	REACTOME_CYCLIN_A_B1_B2_ASSOCIATED_EVENTS_DURING_G2_M_TRANSITION	-0.29530353300702206	-0.7178226244705077	0.85	0.9970718194660062	1.0	10/22	51.44%	FOXM1;LCMT1;PLK1;PPP2R3B;CCNB2;CDK7;CDK2;PPP2CA;CDC25B;PPME1	c2
5470	prerank	WP_LINOLEIC_ACID_METABOLISM_AFFECTED_BY_SARSCOV2	-0.372116299605857	-0.7179352030855441	0.828125	0.9971553364231721	1.0	2/6	14.65%	FADS2;ACOT2	c2
5469	prerank	CHEMELLO_SOLEUS_VS_EDL_MYOFIBERS_UP	-0.31187548579583435	-0.7182902450585367	0.8266666666666667	0.9970501751557981	1.0	9/16	33.49%	FHL2;NFATC2;PDLIM1;TPM2;SMTNL1;MYL2;FHL1;HSPB1;ITGB1BP2	c2
5468	prerank	WP_NODLIKE_RECEPTOR_NLR_SIGNALING_PATHWAY	-0.3574550942788133	-0.7184688711058392	0.8243243243243243	0.9970990096376028	1.0	2/8	14.09%	EPHB2;IKBKG	c2
5467	prerank	REACTOME_METHIONINE_SALVAGE_PATHWAY	-0.3834384489605232	-0.718472445521548	0.7424242424242424	0.9973084480429801	1.0	6/6	61.68%	MTAP;MRI1;APIP;ENOPH1;ADI1;GOT1	c2
5466	prerank	ELVIDGE_HIF2A_TARGETS_UP	-0.3586564640762621	-0.7185376466453598	0.8493150684931506	0.9974506897445471	1.0	4/6	44.29%	RET;OSTM1;JAK2;AREL1	c2
5465	prerank	REACTOME_MISCELLANEOUS_TRANSPORT_AND_BINDING_EVENTS	-0.2994759821952398	-0.7185607757896647	0.825	0.9976407530682746	1.0	2/21	13.52%	ADD2;LRRC8B	c2
5464	prerank	REACTOME_DAG_AND_IP3_SIGNALING	-0.2610195465523415	-0.7187329550878377	0.8850574712643678	0.9976332973791027	1.0	19/37	43.25%	PRKCG;CAMK4;ADCY7;NBEA;PRKAR2B;PRKAR1A;ITPR1;CAMK2A;PRKACA;ADCY1;CAMKK1;CALM1;CAMKK2;PDE1A;PRKAR1B;ADCY6;PRKCD;CAMK2G;ITPR2	c2
5463	prerank	WP_ENERGY_METABOLISM	-0.24589465242018133	-0.7190418166517784	0.8333333333333334	0.997536791160018	1.0	15/44	35.33%	PRKAA2;CAMK4;MEF2C;PPARG;PRKAB1;TFB1M;ATF2;PPP3R1;HDAC1;PRMT1;UCP2;MEF2D;GABPA;EP300;TFAM	c2
5461	prerank	BOYLAN_MULTIPLE_MYELOMA_C_D_UP	-0.23563806281361102	-0.7196350237338088	0.9583333333333334	0.9971230810821564	1.0	24/121	19.94%	AFF3;DDX19B;KLF9;FAM43A;ACY1;NT5DC2;SNRPF;PPM1E;ANKRD37;PINLYP;AP1S3;AKAP12;EDARADD;SOX4;ARNTL2;PDLIM1;BAMBI;TFRC;SUPT16H;PKIG;IDI1;PABPC1;BCAT1;SCARB1	c2
5459	prerank	KOKKINAKIS_METHIONINE_DEPRIVATION_96HR_UP	-0.23872158657512826	-0.7203127540681311	0.9157894736842105	0.9967135408017539	1.0	25/107	28.63%	BMP2;GJA1;PDGFRB;IRF6;PDGFD;IGFBP4;MMP2;TLR3;SKIL;TIMP3;SMAD4;FGF11;IDI1;MAT2B;CASP6;CFLAR;FANCG;IL1A;DCN;APAF1;SHC1;IGFBP3;IL1R1;HMGCR;FGF7	c2
5458	prerank	GINESTIER_BREAST_CANCER_ZNF217_AMPLIFIED_UP	-0.24104630024094198	-0.7205517872675132	0.8936170212765957	0.996684148987181	1.0	31/62	53.51%	SMIM14;CHURC1;MAP3K12;F2R;C22orf39;ESR1;STAG2;UFL1;TRIP11;STX16;RSPH3;BLOC1S6;COMMD1;SCAF11;MORF4L2;SLC35A3;PDP2;SRSF10;ANG;SLU7;SP1;BMPR2;SF3B1;PWWP2A;BBX;BTD;F8;CREB1;RSBN1L;AGAP4;CYP20A1	c2
5457	prerank	REACTOME_SYNTHESIS_OF_5_EICOSATETRAENOIC_ACIDS	-0.36804509656495504	-0.7206675833789449	0.78125	0.9967743000316228	1.0	1/8	2.66%	ALOX5AP	c2
5456	prerank	REACTOME_AZATHIOPRINE_ADME	-0.29217890871725183	-0.7208386475829633	0.8271604938271605	0.9967818699680772	1.0	8/20	25.88%	SLC28A2;VAV3;NUDT15;HPRT1;NME1;SLC29A2;VAV1;SLC29A1	c2
5455	prerank	KAYO_AGING_MUSCLE_DN	-0.23391155880129189	-0.7209928206729408	0.9148936170212766	0.9968481588994996	1.0	44/109	43.66%	CD1D;KLK6;ICA1;MERTK;FKBP1B;IRX5;ERF;COX8A;MPI;POLR2G;COX6A1;PIGF;MDH1;SDHB;RPL31;LPIN1;EXOSC7;RPL36AL;CKMT2;SOD2;UBB;R3HDM1;LGALS3;RBBP6;TOP1;HADH;SFSWAP;SURF1;RPS7;MED12;MED24;COMT;NDUFV2;PSKH1;FH;VDAC2;CDC16;TMSB4X;AIMP1;MAPK6;UQCRH;MSH3;POLR2F;SNX1	c2
5454	prerank	PURBEY_TARGETS_OF_CTBP1_AND_SATB1_DN	-0.22860520252313743	-0.7212550055974579	0.9270833333333334	0.9967491668421866	1.0	3/144	0.62%	TSPAN8;UBASH3A;ROBO1	c2
5453	prerank	REACTOME_RECYCLING_OF_BILE_ACIDS_AND_SALTS	-0.3019456309283179	-0.7214016037505744	0.8170731707317073	0.9968220037747225	1.0	3/15	7.75%	STARD5;FABP6;SLC27A5	c2
5452	prerank	BREUHAHN_GROWTH_FACTOR_SIGNALING_IN_LIVER_CANCER	-0.32319418816903156	-0.7219340345614145	0.8051948051948052	0.9964466060856607	1.0	2/13	7.89%	AXIN2;TGFB1	c2
5451	prerank	BIOCARTA_G1_PATHWAY	-0.28112237777328286	-0.7221146962992024	0.875	0.99647152640605	1.0	9/27	34.36%	TGFB1;CDKN2B;CDKN2A;SMAD4;HDAC1;TFDP1;CDK4;CDKN1B;DHFR	c2
5450	prerank	MIKKELSEN_ES_LCP_WITH_H3K27ME3	-0.3690878761388675	-0.7223186015027245	0.7887323943661971	0.9964746876047984	1.0	2/7	24.29%	PDE2A;MYL2	c2
5448	prerank	LEE_CALORIE_RESTRICTION_NEOCORTEX_DN	-0.24795766716947965	-0.7226445291566442	0.8351648351648352	0.9962971228904287	1.0	24/55	38.17%	ALOX5AP;MDK;APOB;IHH;GRIN1;GNG2;TFRC;POLR2G;COL4A1;GNG12;ATP2A2;KIF20A;GALT;SEC23A;CYP3A5;FUT4;ACLY;XPC;CDK4;TOP3B;CYP19A1;KIF5B;FZD5;PHKG2	c2
5447	prerank	WP_INHIBITION_OF_EXOSOME_BIOGENESIS_AND_SECRETION_BY_MANUMYCIN_A_IN_CRPC_CELLS	-0.2873508574372461	-0.7226553826219041	0.7777777777777778	0.9965049709491917	1.0	10/18	52.32%	HGS;KRAS;RAB27A;RAB5C;HNRNPH1;MAPK3;RAB5B;RAB5A;NRAS;RAF1	c2
5446	prerank	PID_TELOMERASE_PATHWAY	-0.24547454373892943	-0.722776011974927	0.9	0.9965778489609143	1.0	33/63	52.24%	TERT;TGFB1;TINF2;NBN;HDAC1;PARP2;HNRNPC;HSP90AA1;PINX1;ESR1;RAD50;PTGES3;YWHAE;TERF1;CDKN1B;IRF1;SIN3B;MAPK3;POT1;AKT1;ACD;MTOR;RBBP4;SAP18;SIN3A;SP1;DKC1;XRCC5;RPS6KB1;SP3;ATM;RAD9A;RBBP7	c2
5445	prerank	PID_PDGFRB_PATHWAY	-0.2306519410933114	-0.7233700853343975	0.9081632653061225	0.9960820837173284	1.0	8/128	10.73%	FGR;PLA2G4A;BLK;PIK3R2;PDGFRB;SPHK1;SLC9A3R1;LCK	c2
5444	prerank	FONTAINE_THYROID_TUMOR_UNCERTAIN_MALIGNANCY_DN	-0.2953944064009379	-0.7236788398687559	0.7792207792207793	0.995941331934914	1.0	2/22	6.17%	ITGA4;IGSF10	c2
5443	prerank	SIG_INSULIN_RECEPTOR_PATHWAY_IN_CARDIAC_MYOCYTES	-0.2562884019942933	-0.7244968192888507	0.8764044943820225	0.9951880082218392	1.0	17/49	37.45%	IGFBP1;RPS6KA2;CDKN2A;FLOT1;PARD6A;F2RL2;SHC1;RPS6KA1;PIK3CA;YWHAZ;YWHAE;INPPL1;MAPK3;AKT2;GRB2;SFN;AKT1	c2
5441	prerank	PALOMERO_GSI_SENSITIVITY_UP	-0.40098935740089187	-0.7251539408319144	0.8591549295774648	0.9947134317412635	1.0	3/6	43.44%	SOCS1;PIAS2;PTEN	c2
5440	prerank	MELLMAN_TUT1_TARGETS_UP	-0.29896038302781547	-0.7253124818193156	0.8148148148148148	0.9947576564549196	1.0	16/19	62.62%	RPL31;RPL23;G6PD;MTHFD2L;SF3A2;SDR42E1;DDX52;SLU7;CSNK2A1;PTBP1;PAPOLG;NDUFV3;SNX13;ATF6;TKT;SNX17	c2
5439	prerank	REACTOME_CELL_EXTRACELLULAR_MATRIX_INTERACTIONS	-0.3089538509185462	-0.7253896460198381	0.8108108108108109	0.9949044142090773	1.0	8/17	46.61%	LIMS2;ARHGEF6;ACTG1;FERMT2;FBLIM1;ITGB1;ACTB;RSU1	c2
5438	prerank	LIU_IL13_PRIMING_MODEL	-0.3082699146305839	-0.725414734882396	0.8589743589743589	0.9950883220923127	1.0	7/15	39.56%	CLCA1;JAG1;CHMP4A;JMJD6;ZNF264;GPATCH1;RAB5B	c2
5437	prerank	REACTOME_DOWNREGULATION_OF_ERBB2_SIGNALING	-0.29011017098584796	-0.7255405837617125	0.8072289156626506	0.9951501117894265	1.0	6/28	23.23%	ERBB3;NRG1;BTC;RNF41;ERBB4;HSP90AA1	c2
5434	prerank	WELCSH_BRCA1_TARGETS_UP	-0.2265989222096296	-0.7261395219356662	0.9191919191919192	0.9946902985800687	1.0	73/179	45.97%	KCNK1;TUBB3;ITGA1;ITGB3BP;MEF2C;ARPC1A;GALNT3;GATA3;TCEAL1;PCBD1;SERPINB1;MFGE8;SEPHS2;NDUFA12;PRKAR1A;HMGCL;QPCT;BNIP3;IDH1;ZNF267;KIFAP3;HDAC1;PPP4C;TMPO;CD9;CD46;SEC23A;NDUFA4;ANXA2;PGRMC1;TXNDC9;ECH1;MAP4K5;SMC1A;ANXA1;TMED2;ANXA5;INPP5K;ATP6V0A1;CAT;HMGN3;EPCAM;NFYC;GSTZ1;TSG101;MGAT2;AGPS;TM9SF2;EIF4B;KDELR2;TMBIM6;HMMR;RABGGTB;KIF5B;LAMA3;COPS8;EXOC5;RAB5B;MYH10;DR1;MTOR;DDOST;GTF2I;SRSF3;…	c2
5432	prerank	REACTOME_SIGNALING_BY_FGFR1_IN_DISEASE	-0.2659242424823131	-0.7269133053531485	0.8488372093023255	0.9941102231976	1.0	8/36	27.53%	FGF20;FGF5;FGF8;FGFR1OP2;FGF6;KRAS;PIK3CA;LRRFIP1	c2
5431	prerank	BROWNE_HCMV_INFECTION_14HR_UP	-0.22542037807692122	-0.7271526395419964	0.9072164948453608	0.9940277338426691	1.0	51/138	39.46%	LEF1;TFEC;BMP6;GPM6A;MARCKSL1;CALCRL;HES1;TSC22D3;SPAG1;PNN;CGRRF1;TSFM;ATF2;RGS19;ATP6V1C1;DDX3Y;ANP32E;POLR2H;RCC1;BAZ1A;ERVW-1;EIF4A3;APOE;UBE2M;TIAM1;JMJD6;ADNP2;TRIM23;SAFB2;LUC7L3;USPL1;KLHL18;RBM14;ZNF410;TOP1;FOXK2;PDIA4;EIF4EBP3;HYAL2;POLE3;HIPK1;FICD;TAF6L;PRPF4B;POT1;UPF2;FZD5;RPIA;PPM1D;CDC6;TAF1A	c2
5430	prerank	RADAEVA_RESPONSE_TO_IFNA1_UP	-0.2608361764370258	-0.7272239722310018	0.8863636363636364	0.9941614200810045	1.0	14/45	22.27%	IFITM1;KLK3;IFI35;IRF7;TNFSF10;PSME1;SOCS1;MX2;E2F2;IL12RB2;IFITM2;UBE2L6;LGALS3BP;AKR7A2	c2
5429	prerank	ONGUSAHA_BRCA1_TARGETS_UP	-0.3209029888160992	-0.7274462649696665	0.8059701492537313	0.9941269635342659	1.0	3/10	26.29%	DDIT4;COL18A1;APOE	c2
5428	prerank	HONMA_DOCETAXEL_RESISTANCE	-0.27084475562300603	-0.7275700007452616	0.8536585365853658	0.9942061060791607	1.0	18/29	53.06%	RPL38;GAPDH;TUBA1B;COX7C;SLC25A3;PDCD5;FXR1;APRT;CTNNB1;DYNLL1;MRPL17;CFL1;RPN2;UFM1;ENO1;S100A10;CALR;TUBB	c2
5427	prerank	WP_CELL_CYCLE	-0.2282752433611223	-0.7275920941121751	0.9278350515463918	0.9944076619433593	1.0	54/109	49.68%	CCND2;TGFB1;CDKN2B;ESPL1;CDKN2A;SMAD4;E2F2;E2F5;HDAC1;RBX1;MDM2;CDKN2C;SMC1A;YWHAZ;YWHAE;STAG2;CDC45;PLK1;PTTG1;MCM6;TFDP1;CDK4;CDC7;ORC1;ORC3;CDKN1B;MCM5;SMAD2;EP300;RBL2;SFN;CDC20;CDC23;CCNB2;CDC6;TFDP2;ZBTB17;CDK7;CCNE2;CDC16;ORC4;PRKDC;CDC27;CDK2;RB1;BUB3;RAD21;YWHAQ;YWHAB;E2F4;SMC3;CDK6;ORC2;CDC25B	c2
5426	prerank	WP_2Q211_COPY_NUMBER_VARIATION_SYNDROME	-0.32097988197137184	-0.7276836216732188	0.8311688311688312	0.9945043848498377	1.0	2/15	10.31%	AMER3;TUBA3D	c2
5425	prerank	REACTOME_DEFECTIVE_RIPK1_MEDIATED_REGULATED_NECROSIS	-0.41163024879997623	-0.7277013174214377	0.7777777777777778	0.9946973455497226	1.0	2/5	30.74%	TRADD;FADD	c2
5423	prerank	KEGG_CELL_CYCLE	-0.2281066224785348	-0.728499111148558	0.9387755102040817	0.9939938212382496	1.0	55/113	49.68%	CCND2;TGFB1;CDKN2B;ESPL1;CDKN2A;SMAD4;E2F2;E2F5;HDAC1;RBX1;MDM2;CDKN2C;SMC1A;YWHAZ;YWHAE;STAG2;CDC45;PLK1;PTTG1;MCM6;TFDP1;CDK4;CDC7;ORC1;CDC26;ORC3;CDKN1B;MCM5;SMAD2;EP300;RBL2;SFN;CDC20;CDC23;CCNB2;CDC6;TFDP2;ZBTB17;CDK7;CCNE2;CDC16;ORC4;PRKDC;CDC27;CDK2;RB1;BUB3;RAD21;YWHAQ;YWHAB;E2F4;SMC3;CDK6;ORC2;CDC25B	c2
5422	prerank	PID_ATF2_PATHWAY	-0.24705877625747183	-0.728617185706338	0.8791208791208791	0.9940970793444097	1.0	6/52	9.82%	JDP2;CSRP2;SOCS3;HES1;SERPINB5;MMP2	c2
5421	prerank	KEGG_TAURINE_AND_HYPOTAURINE_METABOLISM	-0.34499626408827494	-0.7287238905685983	0.7910447761194029	0.9941850678339075	1.0	5/10	29.64%	GAD1;GGT5;GGT7;GGT6;GGT1	c2
5420	prerank	WP_OXIDATION_BY_CYTOCHROME_P450	-0.26482314435637444	-0.7288825247455228	0.8426966292134831	0.994216201978447	1.0	17/45	25.45%	CYP2J2;CYP24A1;CYP2D6;CYP2S1;CYP26A1;CYP39A1;CYP27B1;CYP51A1;CYB5A;CYP26B1;CYP4X1;CYP8B1;CYP4F8;CYP7A1;CYP27C1;CYP1A2;CYP2C18	c2
5419	prerank	ENK_UV_RESPONSE_KERATINOCYTE_UP	-0.21794561801259205	-0.729068381153107	0.98	0.994186068025881	1.0	81/469	20.86%	CD4;FXYD2;TNFSF9;KLK10;CKMT1B;F2RL1;CRABP2;IRF5;KYNU;KCNQ3;TAGLN3;TSPAN1;MAL;GEM;ITGB7;KLK1;KRT7;SPINT1;IL1R2;LY6D;TUBB4A;CKB;SELPLG;FHL2;TGFB1;TROAP;STX11;KRT18;PER1;AP1G2;PRB1;EFNB1;PSMD9;C1R;DKK1;POLD4;RPS10;CDK2AP2;PLD2;TNNT1;PTOV1;NOP2;RPS21;PTH1R;GALNT3;SERPINB8;GABARAP;PSME1;STK17B;KRT8;POLR2I;TRIB1;STXBP2;BAMBI;PHB2;SPINK1;SULT2B1;JUP;PRDX2;JUND;ACOX2;NR1D1;PFN1;COX6A1;PFDN5;SNRPB;CTSD;PS…	c2
5416	prerank	AMIT_EGF_RESPONSE_120_HELA	-0.24412423385665263	-0.7294562143513712	0.8461538461538461	0.9939216884466234	1.0	18/61	28.38%	GEM;GDF15;RUNX3;DUSP4;VPS37B;JAG1;JUP;DUSP6;JUND;ARPC4;UBXN4;CXCL1;KDM6B;CLCF1;IL27RA;BCL10;PUS3;SAT1	c2
5415	prerank	KEGG_TYROSINE_METABOLISM	-0.2635383682323043	-0.7298704441660738	0.8313253012048193	0.9936725225601565	1.0	3/35	6.84%	ALDH3A1;DDC;AOC3	c2
5414	prerank	STARK_HYPPOCAMPUS_22Q11_DELETION_UP	-0.2676903205907062	-0.7299622279800123	0.8888888888888888	0.9937780345736753	1.0	17/46	33.35%	NETO1;IDS;TFRC;VAMP2;OLFML2B;RPH3A;GPD1L;MTMR4;RAB6B;LINC00461;B4GALT6;GRIN2B;EFR3A;ATP6V0A1;ATP13A2;CAMKK2;RCC2	c2
5413	prerank	SHARMA_PILOCYTIC_ASTROCYTOMA_LOCATION_UP	-0.2844197480767181	-0.7300407983409297	0.8292682926829268	0.9939295922464703	1.0	2/24	3.08%	SIX3;TTC9	c2
5412	prerank	WP_IRINOTECAN_PATHWAY	-0.3578341007434836	-0.7303328311308109	0.7777777777777778	0.9938139168805878	1.0	1/7	4.38%	ABCG2	c2
5410	prerank	REACTOME_AMINO_ACIDS_REGULATE_MTORC1	-0.25553704638772146	-0.7313733939418882	0.9090909090909091	0.9928325744481048	1.0	9/50	28.22%	ATP6V1G3;ATP6V0D2;ATP6V0E2;FLCN;ATP6V1G2;ATP6V1C1;RRAGA;NPRL2;LAMTOR2	c2
5408	prerank	REACTOME_GABA_SYNTHESIS_RELEASE_REUPTAKE_AND_DEGRADATION	-0.3093489879891696	-0.7321709164149302	0.8051948051948052	0.9922387787282526	1.0	7/16	25.80%	GAD1;RAB3A;VAMP2;RIMS1;STX1A;SLC6A13;SYT1	c2
5406	prerank	BARRIER_CANCER_RELAPSE_TUMOR_SAMPLE_UP	-0.33041933763778425	-0.7324590258277924	0.7948717948717948	0.9920437408826163	1.0	8/12	51.57%	PDCD10;MED21;MRPL24;HSPA13;ZFAND1;COPS4;DCTN3;CKS1B	c2
5405	prerank	REACTOME_MATURATION_OF_SARSCOV2_SPIKE_PROTEIN	-0.2756902647111579	-0.732496481372259	0.8571428571428571	0.9922126319121909	1.0	14/33	47.53%	MGAT4A;ST6GAL1;DAD1;MAN2A1;EDEM2;FUT8;MGAT2;ZDHHC5;ST3GAL3;DDOST;ZDHHC3;RPN2;CANX;ZDHHC8	c2
5404	prerank	WP_MFAP5_EFFECT_ON_PERMEABILITY_AND_MOTILITY_OF_ENDOTHELIAL_CELLS_VIA_CYTOSKELETON_REARRANGEMENT	-0.31061053322081184	-0.7325695363606471	0.8181818181818182	0.9923311491068421	1.0	7/18	35.27%	ITPR1;MFAP5;MYL2;PRKCQ;PTK2;ITGAV;MAPK3	c2
5403	prerank	PANGAS_TUMOR_SUPPRESSION_BY_SMAD1_AND_SMAD5_DN	-0.2384984854857349	-0.7328122973557145	0.9263157894736842	0.9922632452195347	1.0	62/129	42.41%	INHBB;BMPR1B;DAB1;SCD;OLFM1;ASTN1;NPR2;MASP1;TOM1L1;ARL6IP1;CNTF;LPCAT1;RAB33A;PPT2;ICAM4;LIFR;WFS1;LDLR;SUPT16H;ARRDC4;OSGIN2;HAUS7;GREM1;TMX1;UTP14C;CORO7;SUSD4;HSPA13;ERGIC2;GREB1;HMGB2;ACSL3;HIF1A;FDFT1;BORA;INPPL1;PARL;SUCO;SREBF2;SRSF7;KNSTRN;KSR1;QSOX1;PIGO;TMEM185B;EFCAB11;PTBP3;MAPK9;MAP3K7;MRPS21;TMEM39A;RIMKLB;SLC16A1;ELOVL6;YBX1;PCDH18;RBMX;LRP8;ADCK5;TMED1;RBBP4;LBR	c2
178	prerank	TBK1.DF_UP	-0.23006841029465327	-0.732849669773705	0.9595959595959596	0.9566204408203891	1.0	40/257	20.60%	LIPG;PRSS3;CRIP2;P2RX5;CRABP2;GALNT12;FKBP1B;HSD11B1;OPN3;CKB;PXDN;LPXN;PTK7;SPOCK1;DNMT3B;TUBA1A;ZC3H12A;ENO2;TNFAIP8;DERA;BBS1;RHOBTB1;LSP1;TP53I3;EPB41L4B;RGS3;LANCL1;GALNT10;CORO1A;CGRRF1;SNX10;ABR;MINPP1;GCC2;FZD6;GOLGA8A;NFIL3;NME3;STEAP1B;TRIM36	c6
5402	prerank	LINDGREN_BLADDER_CANCER_CLUSTER_2A_UP	-0.3841837129503484	-0.7328600460630311	0.8356164383561644	0.9924213207898672	1.0	2/7	11.75%	ADRB1;DDO	c2
5401	prerank	BIOCARTA_MITOCHONDRIA_PATHWAY	-0.312187968262981	-0.7329303686569305	0.8311688311688312	0.9925487380090854	1.0	11/19	48.16%	CASP9;CASP6;AIFM1;APAF1;DIABLO;BID;DFFA;DFFB;BCL2;XIAP;CASP7	c2
5400	prerank	LIANG_SILENCED_BY_METHYLATION_DN	-0.3682706729841024	-0.7330456768375687	0.8615384615384616	0.992641086730763	1.0	6/7	60.29%	FOXM1;HMGB2;CDKN3;MKI67;MCM2;KIF11	c2
5399	prerank	REACTOME_CELLULAR_RESPONSE_TO_CHEMICAL_STRESS	-0.2287635491797453	-0.733079422268597	0.9285714285714286	0.9928037366097104	1.0	80/182	41.89%	NOX5;HBA1;SRXN1;COX6C;PSME2;TACO1;PSMD9;BLVRA;PSMA2;PSME1;SOD3;CDKN2A;PSMC5;COX8A;PRDX2;NCOR2;PSMB10;COX11;MAFK;COX6A1;NOTCH1;PSMB6;PSMB3;PSMB4;PSMD10;CSNK2B;COX7C;IDH1;PSMA5;RBX1;COX4I1;COX16;ATF4;G6PD;PSMB5;P4HB;NUDT2;NDUFA4;COX5A;PRDX3;SOD2;UBB;COX14;PSMB2;CAT;PGD;GSR;COX6B1;NPLOC4;COX7B;UBXN7;TRIM21;COX5B;PSMF1;TBL1XR1;PSMB9;PSMD12;PRDX1;PSMC6;SURF1;TGS1;SIN3B;EP300;TXN;HELZ2;PSMA3;AKT2;PSMD1…	c2
5398	prerank	REACTOME_SIGNALING_BY_CSF3_G_CSF	-0.28661712507320003	-0.7330967654184892	0.825	0.9929950062191654	1.0	12/28	39.47%	SYK;SOCS3;SOCS1;CSF3;SHC1;KRAS;PTPN11;UBB;STAT5B;TYK2;GRB2;UBE2D1	c2
5397	prerank	SARRIO_EPITHELIAL_MESENCHYMAL_TRANSITION_UP	-0.23197659037788643	-0.733141074786296	0.9285714285714286	0.9931358358584261	1.0	88/155	54.05%	SERPINB2;TUBB3;ANKRD1;FHL2;PHLDA1;CDK2AP1;SRXN1;TUBA1A;ESPL1;TNK1;CENPW;COX17;RFC5;MMP14;TUBG1;UCK2;TIMM10;RFC4;YEATS4;PRIM1;MT2A;ECT2;TMPO;KIF20A;FOXM1;FABP5;CMC2;GMNN;RBM14;CDC45;CPT1A;PLK1;MCM6;PLEK2;TFDP1;RRS1;CDC7;DHFR;MCM5;KNTC1;CEP55;ETV1;RECQL4;CDCA7;MBOAT7;HMMR;ASF1B;RAD51B;TNFRSF12A;RFC2;CDC6;HELLS;ARPC1B;LRP8;PRC1;CDK2;BRCA1;SKA3;GGCT;CALM3;ASPM;CRLF3;TOP2A;POLR3K;ZWINT;CENPE;ENOPH1;ST…	c2
5395	prerank	BIOCARTA_CTBP1_PATHWAY	-0.36396114683366443	-0.7333583438856461	0.8055555555555556	0.9930899736115416	1.0	5/8	57.43%	UBE2I;CTBP1;SUMO1;UBA2;CDH1	c2
5394	prerank	WP_HEPATOCYTE_GROWTH_FACTOR_RECEPTOR_SIGNALING	-0.2627083050024765	-0.7333837609416564	0.8275862068965517	0.9932770329392069	1.0	12/33	40.13%	ITGA1;MAP4K1;RAP1B;PAK1;PIK3CA;PTPN11;PTK2;SRC;MAPK3;GRB2;CRKL;ITGB1	c2
5393	prerank	REACTOME_PROTEIN_REPAIR	-0.38005138986218173	-0.7334523144481911	0.7702702702702703	0.9934158159903633	1.0	6/6	62.01%	MSRB1;TXN;PCMT1;MSRB3;MSRA;MSRB2	c2
5392	prerank	GENTILE_UV_RESPONSE_CLUSTER_D4	-0.26679481376145664	-0.7335855077735968	0.8823529411764706	0.9934821080784242	1.0	29/51	55.42%	BHLHE40;HMGA2;KANK1;EEF1E1;PDCD10;ATP2A2;HMGB2;UFL1;GNE;SPEN;CHSY1;USP1;MAPK6;UBE2G1;RAD21;KLF10;CLINT1;PHC2;FILIP1L;ARID5B;RBM5;SNRNP40;GATA2;AURKA;DUSP7;PUM1;FZD7;PPP2R5C;RAB1A	c2
5391	prerank	WESTON_VEGFA_TARGETS_3HR	-0.262239561834513	-0.7336448681936646	0.8735632183908046	0.9936187959462994	1.0	11/57	12.95%	PGF;KRT7;BMP6;HEMGN;ANKRD1;NDUFA1;ADD2;IL32;TNFSF10;NR4A1;BCKDHA	c2
5390	prerank	REACTOME_COPI_DEPENDENT_GOLGI_TO_ER_RETROGRADE_TRAFFIC	-0.23586201803719065	-0.7338764513896506	0.9148936170212766	0.9935729882592889	1.0	28/92	38.18%	KIF16B;TUBB3;TUBB4A;TUBA3E;TUBA1A;TUBA3D;ARF3;KIF12;KIF21A;KIF22;TUBA1B;KIF9;KIFAP3;ARF5;KIF20A;KIF13B;TMED2;TUBA1C;KIF3A;NSF;KIFC2;ARFGAP1;BNIP1;KIF3C;KDELR2;STX18;KIF5B;COPG2	c2
5389	prerank	REACTOME_RHO_GTPASES_ACTIVATE_WASPS_AND_WAVES	-0.2801917761194204	-0.7338818499232495	0.8202247191011236	0.9937779521177794	1.0	16/36	42.53%	WIPF3;ARPC1A;WAS;ARPC3;ARPC4;BAIAP2;ACTG1;WIPF1;PTK2;NCKIPSD;ABI2;MAPK3;GRB2;ARPC1B;WASF2;ACTB	c2
5388	prerank	SESTO_RESPONSE_TO_UV_C6	-0.277603314117447	-0.7339398534170886	0.8554216867469879	0.9939389962555343	1.0	19/36	41.06%	ACY1;TPBG;DHCR24;RGS2;JUND;CYB5A;GALE;TSC22D1;ATF4;ECH1;FDPS;ITGB5;HMGN2;PYGL;HNRNPA1;COMMD1;TGFBI;DUT;CELSR2	c2
5387	prerank	REACTOME_SYNTHESIS_OF_GDP_MANNOSE	-0.40992700729927006	-0.7340029880279922	0.7916666666666666	0.9940825027566739	1.0	5/5	59.03%	MPI;GMPPA;PMM2;GMPPB;PMM1	c2
5386	prerank	CROMER_METASTASIS_DN	-0.2500158003134422	-0.7340232372091811	0.9042553191489362	0.9942833059949435	1.0	11/70	14.85%	PRSS3;KLK10;VSNL1;CKB;SERPINB5;TPBG;MBD2;NOP2;ALDH4A1;CELSR1;JUP	c2
5385	prerank	PID_RHOA_PATHWAY	-0.2538836983618512	-0.7341025229425416	0.8863636363636364	0.9944313520761303	1.0	11/43	26.57%	MAP2K6;SH3GL2;PLD2;SLC9A3;PARD6A;F2RL2;ATF2;PLD1;PPP1R12A;MYL2;ROCK1	c2
5384	prerank	REACTOME_GLUCONEOGENESIS	-0.2861691337551074	-0.7341984092602776	0.8444444444444444	0.9945310114967933	1.0	9/29	21.09%	ENO2;TPI1;GAPDH;SLC25A11;MDH1;PGAM1;PCK2;SLC25A12;G6PC3	c2
5383	prerank	WP_CHROMOSOMAL_AND_MICROSATELLITE_INSTABILITY_IN_COLORECTAL_CANCER	-0.254774671841014	-0.7343946363043357	0.8444444444444444	0.9945029533810306	1.0	36/72	53.98%	LEF1;TCF7;AXIN2;TGFB1;RAC3;SMAD4;CASP9;TGFBR1;BIRC5;KRAS;MAPK10;CTNNB1;SMAD2;MAPK3;MAPK9;AKT2;AKT1;DCC;CYCS;BCL2;MLH1;MSH3;RHOA;RALGDS;DDB2;TBK1;TGFBR2;BCL2L11;MAP2K1;APPL1;RALA;TGFB2;BAD;RAF1;APC2;CSNK1A1	c2
5381	prerank	SIG_PIP3_SIGNALING_IN_CARDIAC_MYOCTES	-0.24614498532619716	-0.7347329423278696	0.9042553191489362	0.9943426886877715	1.0	24/65	37.76%	CREB5;IGFBP1;RPS6KA2;CDKN2A;PAK6;PARD6A;F2RL2;ERBB4;SHC1;RPS6KA1;PAK1;PIK3CA;YWHAZ;YWHAE;PTK2;INPPL1;PAK3;CDKN1B;TSC2;AKT2;GRB2;SFN;AKT1;IGF1	c2
5380	prerank	DARWICHE_SKIN_TUMOR_PROMOTER_UP	-0.23032899899366882	-0.7349348093427626	0.8924731182795699	0.9943388187701653	1.0	21/115	21.73%	CD248;LHX3;PTPRCAP;SPNS3;ACTG2;ARL2;WFDC2;CCDC38;MCAM;CPA5;SOD3;RAB2B;CLVS1;RBM12;ESD;PGAM1;LYZ;BAIAP2;SNHG9;LTBP4;MAP6	c2
5379	prerank	GARGALOVIC_RESPONSE_TO_OXIDIZED_PHOSPHOLIPIDS_BROWN_UP	-0.3229722729326352	-0.7351326325505974	0.7368421052631579	0.9943525807146316	1.0	11/14	48.59%	INSIG1;CYP51A1;LPIN2;IAH1;KCTD21;MSMO1;ANKRD33B;SQLE;CPNE8;SQSTM1;PTGR1	c2
5378	prerank	REACTOME_ESTABLISHMENT_OF_SISTER_CHROMATID_COHESION	-0.33730032594209564	-0.7351968994112	0.7647058823529411	0.9944920145873688	1.0	5/10	47.59%	SMC1A;STAG2;ESCO1;RAD21;SMC3	c2
5377	prerank	KALMA_E2F1_TARGETS	-0.33759156294428755	-0.7353287539471319	0.8208955223880597	0.9946006366116613	1.0	9/10	63.40%	RFC4;POLD1;MCM6;TOP2A;MCM2;CCNC;FEN1;POLA2;RPA2	c2
5376	prerank	BIOCARTA_MHC_PATHWAY	-0.32331469167552407	-0.7353651648266275	0.821917808219178	0.9947666515555005	1.0	6/12	37.97%	TAP2;CD74;PSMB6;PSMB5;PSMB9;PSMB8	c2
5375	prerank	REACTOME_TLR3_MEDIATED_TICAM1_DEPENDENT_PROGRAMMED_CELL_DEATH	-0.4163342763597403	-0.7354398145782419	0.8260869565217391	0.9948996467317897	1.0	2/5	30.74%	TLR3;FADD	c2
5374	prerank	DESERT_EXTRACELLULAR_MATRIX_HEPATOCELLULAR_CARCINOMA_SUBCLASS_UP	-0.29251596085982473	-0.735594256847026	0.7831325301204819	0.9949488496632358	1.0	4/19	24.03%	F2RL1;FBN1;PLXNC1;DCN	c2
5373	prerank	YAMANAKA_GLIOBLASTOMA_SURVIVAL_DN	-0.36441730431464103	-0.7356241157000859	0.7777777777777778	0.9951415318161982	1.0	3/8	33.11%	ITGB2;DDR1;IFT88	c2
5372	prerank	ACEVEDO_LIVER_TUMOR_VS_NORMAL_ADJACENT_TISSUE_DN	-0.22504113121643132	-0.7356470187869276	0.9393939393939394	0.9953320896429102	1.0	18/229	9.80%	PROZ;NR0B2;LIPG;RAB17;HOOK1;INHBE;BHLHE40;GPD1;MT1A;TMEM30B;LECT2;RELN;MT1F;ACBD4;VPS37B;THRSP;MXRA5;DGAT2	c2
5371	prerank	REACTOME_COLLAGEN_FORMATION	-0.24178118573735438	-0.7356552702702348	0.8351648351648352	0.9955426017574956	1.0	24/86	25.24%	COLGALT2;COL6A3;COL9A3;COL9A2;COL4A5;PXDN;LOXL1;PCOLCE2;COL10A1;COL15A1;COL1A1;COL7A1;COL4A4;COL18A1;COL14A1;COL4A1;COL1A2;CD151;ADAMTS14;COL4A6;PLOD1;MMP7;TLL2;COL9A1	c2
5370	prerank	LEE_AGING_MUSCLE_DN	-0.26916537537470003	-0.7358196074696837	0.8023255813953488	0.9955500250216145	1.0	10/36	17.82%	NR2F1;BMP8B;PLA2G7;COL1A1;ADAM28;ABCB4;WNT4;TNFRSF4;DBP;COL1A2	c2
5369	prerank	REACTOME_SIGNALING_BY_KIT_IN_DISEASE	-0.30365776576372705	-0.7359845433505307	0.7532467532467533	0.9955441977749394	1.0	8/19	37.38%	PIK3R2;LCK;KRAS;PIK3CA;FYN;SRC;STAT5B;GRB2	c2
5368	prerank	JECHLINGER_EPITHELIAL_TO_MESENCHYMAL_TRANSITION_DN	-0.25679490453182074	-0.7365809831445831	0.8777777777777778	0.9951141573894869	1.0	9/58	14.85%	CA2;FZD8;HMGA2;IRF6;SERPINB5;NRP1;NR4A1;TIMP3;JUP	c2
5367	prerank	REACTOME_ASSEMBLY_OF_THE_ORC_COMPLEX_AT_THE_ORIGIN_OF_REPLICATION	-0.3782862901424668	-0.7368445828074855	0.8421052631578947	0.9949999479397502	1.0	5/7	54.05%	ORC1;ORC3;ORC4;ORC2;ORC6	c2
5366	prerank	HOLLEMAN_ASPARAGINASE_RESISTANCE_ALL_UP	-0.30338865103222346	-0.7370245683106819	0.8421052631578947	0.9949807356909537	1.0	4/21	13.30%	PTGER4;JMJD7-PLA2G4B;RPL6;TAP2	c2
5364	prerank	REACTOME_OREXIN_AND_NEUROPEPTIDES_FF_AND_QRFP_BIND_TO_THEIR_RESPECTIVE_RECEPTORS	-0.3957334323544659	-0.7370524073374412	0.835820895522388	0.9951604928454857	1.0	2/6	13.81%	NPFFR2;HCRT	c2
5363	prerank	REACTOME_SARS_COV_2_INFECTION	-0.22446449348976807	-0.7371474490898368	0.94	0.9952695648188642	1.0	130/257	49.17%	GJA1;PTPN6;TMPRSS2;MGAT4A;SDC2;SMN2;NUP210;ST6GAL1;SMN1;MASP1;RPS26;SNRPF;GPC5;PARP8;NRP1;GEMIN2;IRF7;RPS10;NDC1;RPS21;RIPK2;NUP37;GPC2;RPS29;DAD1;CHMP6;VPS33B;MASP2;IKBKG;NUP62;UBE2V1;CHMP4C;SNRPB;RPS28;MAN2A1;AAAS;RPS27;GPC3;GEMIN7;GPC1;TUFM;RPS24;GPC6;GPC4;HSP90AA1;GALNT1;CHMP4A;ISCU;PTPN11;NUP85;SEC23A;EDEM2;FUT8;PRMT1;UBB;TPR;RPSA;YWHAZ;NUP107;RNF135;YWHAE;RPS17;ATG14;ZCRB1;UBE2I;RPS6;SNRPE;…	c2
5362	prerank	WP_DNA_IRDOUBLE_STRAND_BREAKS_AND_CELLULAR_RESPONSE_VIA_ATM	-0.25718537214193055	-0.7375303652349965	0.8651685393258427	0.9949451672742204	1.0	28/51	53.17%	CDKN2A;CASP9;TP53BP1;ATF2;NBN;CDK5;APAF1;MDM2;RAD50;SMC1A;ACTL6A;TP73;RAD17;RAD52;TRIM28;BID;RIF1;HSF1;FANCD2;PRKDC;BRCA1;SMC3;RAD51;MDC1;ATM;RAD9A;ATR;BRCA2	c2
5360	prerank	WP_ETHANOL_EFFECTS_ON_HISTONE_MODIFICATIONS	-0.28762205220560033	-0.737852406554312	0.7837837837837838	0.9947865517432766	1.0	16/28	42.15%	SLC19A1;HDAC10;ALDH2;ATF2;HDAC1;HDAC5;ALDH1A2;AHCY;HDAC7;DHFR;KAT2B;EHMT2;MTR;HAT1;ALDH1A3;ACSS2	c2
5359	prerank	WP_INSULIN_SIGNALING	-0.233663200882376	-0.7378904835729988	0.9292929292929293	0.994961996921542	1.0	57/156	41.70%	PRKCH;MAP2K6;PIK3R2;ENPP1;SOCS3;PRKAA2;PRKCB;MAP4K1;SHC2;RPS6KA2;MAP3K12;SOCS1;STXBP2;TBC1D4;VAMP2;STXBP4;FLOT1;PIK3CG;RRAD;SHC1;RPS6KA1;PIK3CA;PTPN11;MAPK10;MAP3K4;PRKCQ;MYO1C;MAP4K5;MAP3K10;GRB14;KIF3A;INPPL1;MAP4K4;TSC2;MAPK3;MAP3K13;MAPK9;MAP3K7;CBLB;MAP4K2;PIK3C3;AKT2;GRB2;AKT1;MAP2K5;KIF5B;ARHGAP33;RHOJ;IGF1R;TRIB3;MAPK7;PFKM;STXBP3;PRKCD;MTOR;PIK3R4;STX4	c2
5358	prerank	BIOCARTA_FOSB_PATHWAY	-0.4109525983810045	-0.7379335676111916	0.8088235294117647	0.9951353047939325	1.0	3/5	25.80%	PPP1R1B;JUND;CDK5	c2
5357	prerank	WP_GANGLIO_SPHINGOLIPID_METABOLISM	-0.3167809724141072	-0.7380345748287059	0.8028169014084507	0.9952046421470119	1.0	1/11	7.17%	ST8SIA5	c2
5355	prerank	MIZUSHIMA_AUTOPHAGOSOME_FORMATION	-0.35236654619618213	-0.7382772998908828	0.7777777777777778	0.9951234429294519	1.0	9/11	57.02%	DCTN1;ATG14;GABARAPL2;ATG10;PIK3C3;ATG5;ATG3;AMBRA1;ATG13	c2
5354	prerank	KEGG_INSULIN_SIGNALING_PATHWAY	-0.23349107121824553	-0.7383504961923676	0.9387755102040817	0.995248175106077	1.0	50/127	41.51%	PKLR;PIK3R2;SREBF1;SOCS3;PRKAA2;FASN;CALML6;SHC2;INPP5D;SOCS1;PRKAB1;SOCS4;FLOT1;PRKAR2B;PRKAR1A;PYGB;PIK3CG;PCK2;MKNK2;PRKACA;SHC1;KRAS;PIK3CA;MAPK10;ACACB;MKNK1;CALM1;INPP5K;PHKG1;ACACA;RPS6;SHC4;CALM2;PPP1CC;TSC2;MAPK3;PYGL;MAPK9;CBLB;AKT2;PRKAR1B;GRB2;AKT1;PHKG2;CRKL;PHKB;PHKA2;MTOR;PRKAB2;EXOC7	c2
5353	prerank	WP_SARSCOV2_REPLICATION_ORGANELLE_FORMATION	-0.3943584637196159	-0.7385054713075125	0.7794117647058824	0.9952754936671057	1.0	5/6	55.10%	ATG14;PIK3C3;PIK3R4;BECN1;AMBRA1	c2
5352	prerank	WEIGEL_OXIDATIVE_STRESS_RESPONSE	-0.2833789657391358	-0.7385291831458816	0.8375	0.9954623511596696	1.0	14/31	39.21%	PIK3R2;AMPH;JUND;BNIP3;ITGB6;ADORA1;POLD1;CAPNS1;NR2F6;RBL2;ARHGDIA;CDH3;COMT;DAPK1	c2
5350	prerank	BIOCARTA_P35ALZHEIMERS_PATHWAY	-0.37096294564365134	-0.738653576954425	0.8360655737704918	0.9955207538607413	1.0	4/7	51.45%	CDK5;CAPNS1;PPP2CA;CAPN1	c2
5349	prerank	DAZARD_RESPONSE_TO_UV_NHEK_UP	-0.23637011895776636	-0.7389008204458456	0.9263157894736842	0.9954395351581664	1.0	43/181	21.06%	PRSS3;CYP2J2;KYNU;TAGLN3;GEM;TUBB3;TUBB4A;TCN1;RPL36A;PHLDA1;NDUFA1;TGFB1;UQCRB;RPL38;NDUFC1;PDLIM5;RPS21;STK17B;TYMP;HCRT;TRIB1;STXBP2;BAMBI;SPINK1;RPL37A;SULT2B1;HEXIM1;JUND;NR1D1;PFN1;COX17;TK1;ITPR1;TXNL4A;QPCT;CXCL1;RPL30;MYL6;COX7C;PCK2;ECHS1;RPL37;RPS27	c2
5348	prerank	REACTOME_FRS_MEDIATED_FGFR2_SIGNALING	-0.29847591205942725	-0.7389862966857993	0.825	0.9955334317632668	1.0	9/23	28.63%	FGF20;FRS3;FGF5;FGF8;FGF3;FGF6;KRAS;PTPN11;FGF7	c2
5347	prerank	BIOCARTA_AKT_PATHWAY	-0.306787824885979	-0.7392081880461178	0.7857142857142857	0.9954410927013346	1.0	6/21	27.05%	FASLG;IKBKG;CASP9;PIK3CG;HSP90AA1;PIK3CA	c2
5346	prerank	REACTOME_PP2A_MEDIATED_DEPHOSPHORYLATION_OF_KEY_METABOLIC_FACTORS	-0.3731907954327164	-0.7392718014047079	0.7910447761194029	0.9955993540379361	1.0	2/7	27.37%	MLXIPL;PFKFB1	c2
5345	prerank	RICKMAN_TUMOR_DIFFERENTIATED_MODERATELY_VS_POORLY_UP	-0.24125462325354066	-0.7393295541167051	0.946236559139785	0.9957377172038245	1.0	28/112	23.18%	ENTPD3;PRKCH;LRRC15;SYTL2;IDS;MXRA5;EMG1;RAB3D;ADCY7;FBN1;ZNF286A;SLC12A6;NR1D1;MAFK;GPR161;GALNT10;CPM;GPR160;MAN2A1;CTSK;OLFML2B;PAFAH2;SNRPA;IL13RA1;IRAK4;RAB11FIP1;SIAE;ABHD14A	c2
5341	prerank	REACTOME_PI3K_AKT_ACTIVATION	-0.35732099851282983	-0.7398951948780608	0.821917808219178	0.9952858811413385	1.0	2/9	14.85%	PIK3R2;NTRK1	c2
5339	prerank	BIOCARTA_PML_PATHWAY	-0.3234460483612908	-0.7399244715786338	0.8	0.9954553093522496	1.0	2/16	13.13%	TNF;FASLG	c2
5338	prerank	REACTOME_SHC_RELATED_EVENTS_TRIGGERED_BY_IGF1R	-0.36064592840894577	-0.740046515918312	0.7808219178082192	0.9955426717461753	1.0	5/8	39.32%	SHC1;KRAS;GRB2;IGF1;IGF1R	c2
5337	prerank	BIOCARTA_EIF4_PATHWAY	-0.30781823429649546	-0.7400978847843898	0.7894736842105263	0.9956900246502541	1.0	18/24	59.88%	PRKCB;EIF4A2;PABPC1;PIK3CA;MKNK1;EIF4G2;MAPK3;AKT1;MTOR;PTEN;RPS6KB1;PRKCA;PDK2;IRS1;EIF4G1;EIF4E;EIF4EBP1;EIF4A1	c2
5336	prerank	KUMAR_AUTOPHAGY_NETWORK	-0.2573855183802748	-0.7405537941981344	0.9069767441860465	0.9953532749529146	1.0	18/58	30.11%	KLRF1;LST1;CPS1;PLEKHG2;NEK7;FRMD5;PGM1;CNN1;EMP2;ZNF599;FAM189B;LTBP4;HNRNPC;PROK2;CDH6;MAPK10;MOCS2;DIRAS1	c2
5335	prerank	BIOCARTA_RANMS_PATHWAY	-0.35403739143059615	-0.7407168042353046	0.8108108108108109	0.9953962435129943	1.0	7/9	60.29%	RAN;RCC1;KIF15;RANBP1;AURKA;NUMA1;RANGAP1	c2
5334	prerank	REACTOME_COLLAGEN_BIOSYNTHESIS_AND_MODIFYING_ENZYMES	-0.2539043862212227	-0.7407303556023879	0.8222222222222222	0.9955836550901409	1.0	18/64	21.89%	COLGALT2;COL6A3;COL9A3;COL9A2;COL4A5;PCOLCE2;COL10A1;COL15A1;COL1A1;COL7A1;COL4A4;COL18A1;COL14A1;COL4A1;COL1A2;ADAMTS14;COL4A6;PLOD1	c2
5333	prerank	BIOCARTA_P53HYPOXIA_PATHWAY	-0.29889726517214005	-0.7408287200771901	0.7837837837837838	0.9956533611505993	1.0	9/20	39.16%	FHL2;HSP90AA1;MDM2;IGFBP3;HIF1A;EP300;HSPA1A;AKT1;RPA1	c2
5332	prerank	BERENJENO_TRANSFORMED_BY_RHOA_UP	-0.2164007009264072	-0.7409219137063183	0.99	0.9957608864614058	1.0	195/496	43.53%	DPYSL3;GJA1;PLA2G4A;NPPB;PKIA;ACKR3;NPNT;PROCR;PTGER4;LY75;ACTG2;CD93;HMGA2;ANKRD1;ZFPM2;PHLDA1;EMG1;TOM1L1;GREM2;HMGB3;ERRFI1;NOP2;PLEKHA1;NR4A1;ALYREF;TPI1;GAPDH;PDLIM1;NUP62;DUSP6;PSAT1;TARDBP;TFRC;KIF22;SEPHS2;COX17;THBS1;HPRT1;FTSJ3;ESD;TK1;NME1;NGEF;CD151;FKBP4;PSMB3;BCAT1;RFC5;RANGRF;RAN;PGAM1;CFL2;FAM162A;MRPL12;TUBG1;ESF1;UCK2;SF3B5;MRPL16;BIRC5;SLC35D1;TIMELESS;CBX5;SMC4;RFC4;GPC1;NUDCD…	c2
5331	prerank	REACTOME_THE_ACTIVATION_OF_ARYLSULFATASES	-0.3302282454020846	-0.741033767161095	0.8095238095238095	0.995859565083068	1.0	5/12	27.57%	ARSJ;ARSI;ARSG;ARSB;ARSK	c2
5330	prerank	REACTOME_MRNA_CAPPING	-0.28713369045435166	-0.741098008931792	0.8160919540229885	0.9960094350830939	1.0	16/28	51.79%	POLR2I;POLR2G;POLR2A;POLR2K;POLR2H;GTF2H2;GTF2H3;CDK7;POLR2E;POLR2D;POLR2F;ERCC3;POLR2L;NCBP2;RNGTT;POLR2C	c2
5329	prerank	WU_APOPTOSIS_BY_CDKN1A_VIA_TP53	-0.25755409549602837	-0.7412538064353992	0.8160919540229885	0.9960170131875525	1.0	28/51	54.44%	TUBB3;TUBB4A;TUBA1A;PARP2;SMC2;HNRNPA2B1;NPM1;HMGB2;MCM6;KNTC1;CEP55;DLGAP5;MIS18BP1;WDHD1;PRC1;RACGAP1;P4HA1;FANCI;ASPM;ZBTB5;PBK;UBE2T;CDC25B;UBE2C;AURKA;MKI67;NCAPD3;MCM2	c2
5328	prerank	ODONNELL_METASTASIS_DN	-0.3051695560326084	-0.7418651879030235	0.8227848101265823	0.9955418100293848	1.0	7/21	30.39%	TTC9;VSNL1;SMAD6;RIBC2;HLF;RPL35A;NOL12	c2
5327	prerank	CROONQUIST_NRAS_VS_STROMAL_STIMULATION_UP	-0.2920995967522661	-0.7419232717552182	0.8095238095238095	0.9956894834268963	1.0	6/33	14.93%	ACP5;RASGRP2;ALOX5AP;DUSP4;AMPH;DUSP6	c2
5325	prerank	WP_HOSTPATHOGEN_INTERACTION_OF_HUMAN_CORONAVIRUSES_AUTOPHAGY	-0.32052202686962733	-0.742150343158765	0.8227848101265823	0.9956814163589922	1.0	14/19	57.02%	ATG4A;WIPI1;ULK1;ATG16L2;ATG10;PIK3C3;MTOR;PIK3R4;ATG5;BECN1;RB1CC1;ATG3;MAP1LC3A;ATG13	c2
5324	prerank	BOYLAN_MULTIPLE_MYELOMA_C_DN	-0.2566346625790635	-0.7421966365714496	0.8522727272727273	0.9958492208570078	1.0	18/52	29.22%	EGLN3;CKB;RNF43;RAB20;AK7;SERPINB1;ZC2HC1A;FZD6;RAB30;G6PC3;C3orf33;TSC22D1;B4GALT6;APOE;SFMBT2;TRIM5;SAT1;EID2	c2
5323	prerank	SASAI_TARGETS_OF_CXCR6_AND_PTCH1_UP	-0.350505567004766	-0.742288919661707	0.8208955223880597	0.9959636564014138	1.0	4/11	27.38%	PLCB4;VGF;PPFIA4;GDPD3	c2
5322	prerank	JIANG_CORE_DUPLICON_GENES	-0.40531591279477047	-0.7431227098580604	0.7878787878787878	0.9951761109512814	1.0	3/6	32.98%	NPIPA1;RGPD5;LRRC37A2	c2
5321	prerank	PID_MYC_ACTIV_PATHWAY	-0.2522224050439628	-0.743285062715025	0.7912087912087912	0.9951723804511877	1.0	30/76	36.63%	CCND2;TERT;SERPINI1;GAPDH;TFRC;SMAD4;PDCD10;TK1;NME1;NBN;BCAT1;BIRC5;RCC1;HSP90AA1;MTDH;UBTF;GPAM;PRDX3;NPM1;DDX18;SHMT1;ACTL6A;PIM1;MTA1;PEG10;CDK4;KAT2A;EP300;CDCA7;HSPD1	c2
5320	prerank	WP_P53_TRANSCRIPTIONAL_GENE_NETWORK	-0.24891466127822862	-0.7435623937560306	0.8369565217391305	0.9950371840919899	1.0	15/83	17.50%	RPRM;TNF;IRF5;CPT1C;PRKAA2;ACAD11;SERPINB5;DRAM1;DDIT4;FASLG;ALDH4A1;PRKAB1;TP53I3;THBS1;NOTCH1	c2
5318	prerank	REACTOME_POLB_DEPENDENT_LONG_PATCH_BASE_EXCISION_REPAIR	-0.39367867663166345	-0.7436486626052993	0.7681159420289855	0.9951805154234267	1.0	3/7	38.41%	PARP2;APEX1;POLB	c2
5317	prerank	KANNAN_TP53_TARGETS_UP	-0.267779842852661	-0.7439521403889487	0.8372093023255814	0.9950296576379722	1.0	9/48	15.23%	GDF15;DGKA;FHL2;LOXL1;APOC1;ABCA3;PRKAB1;SPAG1;ZP3	c2
5316	prerank	REACTOME_CONVERSION_FROM_APC_C_CDC20_TO_APC_C_CDH1_IN_LATE_ANAPHASE	-0.34158505612578616	-0.744610247184463	0.8591549295774648	0.9943458441369089	1.0	9/11	55.47%	CDC26;CDC20;CDC23;UBE2D1;CDC16;UBE2E1;CDC27;UBE2C;UBE2S	c2
5315	prerank	WP_ENDOPLASMIC_RETICULUM_STRESS_RESPONSE_IN_CORONAVIRUS_INFECTION	-0.26186803116685375	-0.7447409016745504	0.8314606741573034	0.9944199837792673	1.0	5/44	11.00%	PPP1R16B;PPP1R9A;PPP1R14A;PPP1R1B;PPP1R3G	c2
5314	prerank	REACTOME_PURINE_RIBONUCLEOSIDE_MONOPHOSPHATE_BIOSYNTHESIS	-0.33466102989624724	-0.744880687605902	0.7183098591549296	0.9944941557687648	1.0	5/9	52.78%	ADSL;PFAS;IMPDH2;PAICS;ATIC	c2
5313	prerank	ZHAN_MULTIPLE_MYELOMA_PR_DN	-0.2645591380709566	-0.7449289345888288	0.8571428571428571	0.9946509117323913	1.0	8/46	18.34%	CNTN1;MAP2;PAXIP1-AS2;BLNK;BAZ2B;SOCS1;TBC1D10C;FGD4	c2
5312	prerank	FAELT_B_CLL_WITH_VH_REARRANGEMENTS_UP	-0.2741280653734921	-0.7452108730156015	0.8941176470588236	0.9945823433657144	1.0	5/46	11.91%	MTSS1;NPTN;CPT1B;TUBA1A;CBFA2T3	c2
5311	prerank	IRITANI_MAD1_TARGETS_DN	-0.27255375406986865	-0.7453146794007174	0.7912087912087912	0.9946208857938877	1.0	27/43	49.98%	MRPS18B;C1QBP;POLD1;DCTPP1;RPL22;APEX1;GPAM;EEF1G;RPSA;NPM1;MCM6;RPL18;AHCY;RPL5;UQCRC1;HNRNPH2;WDR74;SLC16A1;DUT;RPL10A;IPO5;FBL;DTD1;RAD23B;RPL13;MYBBP1A;PPA1	c2
5309	prerank	BIOCARTA_HER2_PATHWAY	-0.3148510497006369	-0.7455447369595679	0.8488372093023255	0.9945232573118927	1.0	10/23	37.38%	ERBB3;PIK3CG;ERBB4;SHC1;ESR1;PIK3CA;GRIP1;MAPK3;EP300;GRB2	c2
5307	prerank	VANTVEER_BREAST_CANCER_ESR1_DN	-0.2286156168236465	-0.7460158761822778	0.9494949494949495	0.9941419858551627	1.0	24/203	15.55%	DSC2;BCL2A1;KCNK5;TNF;GPRC5B;KRT23;P2RY6;GPRIN2;KRT7;FAM20A;CSRP2;LPXN;CDK2AP1;SH3BP1;ITGB2;GABRP;DUSP2;APOBEC3B;PLEKHG1;GAPDH;LDHB;PSAT1;PGM1;ABRACL	c2
5305	prerank	WP_COHESIN_COMPLEX_CORNELIA_DE_LANGE_SYNDROME	-0.29179652130720973	-0.7461776098442245	0.8375	0.9941670559829388	1.0	17/30	61.46%	REC8;ESPL1;SMC1A;STAG2;PLK1;PTTG1;ESCO1;PPP2R5A;RAD21;PPP2CA;SMC3;PPP2R5E;PPP2R5C;AURKB;PPP2CB;PDS5A;APC	c2
5303	prerank	BIOCARTA_PRION_PATHWAY	-0.3229693041981105	-0.7464147582525607	0.7341772151898734	0.9941139453411708	1.0	1/10	3.42%	GFAP	c2
5300	prerank	WP_NETRINUNC5B_SIGNALING_PATHWAY	-0.27152420186945164	-0.7472170525906231	0.8295454545454546	0.9934150301556012	1.0	7/45	14.00%	TNF;NTN4;CDH5;IL10;INPP5D;COL1A1;AGAP2	c2
5299	prerank	KEGG_GLUTATHIONE_METABOLISM	-0.2671350825495913	-0.7474108180429908	0.8658536585365854	0.9934109024886666	1.0	16/40	31.93%	GGT5;GSTM2;MGST1;GGT7;IDH1;RRM2B;MGST2;GGT6;G6PD;GSTM4;GSTO2;TXNDC12;GGT1;PGD;GSR;GSTZ1	c2
5298	prerank	GUTIERREZ_WALDENSTROEMS_MACROGLOBULINEMIA_2	-0.3588048892781782	-0.7476605235892396	0.8243243243243243	0.9933084103772017	1.0	4/11	14.36%	SYK;CLC;GPR183;HMGB1	c2
5297	prerank	REACTOME_DNA_DOUBLE_STRAND_BREAK_REPAIR	-0.23900291926384165	-0.7477426166357473	0.9354838709677419	0.993422765769599	1.0	72/124	53.91%	EYA1;RAD51C;POLD4;RPA3;EME2;XRCC1;RAD51D;TP53BP1;NBN;RFC5;LIG4;RBBP8;TIMELESS;ERCC4;RFC4;PARP2;PPP4C;POLE2;RAD51AP1;RHNO1;POLD1;RAD50;SUMO2;SLX4;UBB;CLSPN;EME1;RMI2;UBE2I;BRIP1;UBXN1;POLE3;RNF168;PAXIP1;RAD17;XRCC4;RAD52;BRCC3;RAD51B;RFC2;RPA1;UBE2N;PPP4R2;UBE2V2;RIF1;APBB1;POLM;PRKDC;CDK2;KDM4A;BRCA1;POLL;SUMO1;ERCC1;UBA52;POLE;XRCC5;HERC2;TOPBP1;RAD51;POLD3;MDC1;LIG3;RFC1;ATM;RAD9A;BABAM1;EYA3;…	c2
5296	prerank	MCBRYAN_PUBERTAL_BREAST_5_6WK_DN	-0.2331738560214438	-0.7477580133974987	0.9489795918367347	0.9936311038692872	1.0	48/123	43.44%	DPYSL3;PRRX1;CCND2;GPD1;TNS1;ATP8A1;KIAA0100;CYGB;TMEM79;MEF2C;RPL37A;CLEC3B;CHD4;DBP;ATXN7L3B;C20orf27;AIRN;SOX9;SLC38A10;TPR;ZBTB7B;DHX36;SLC25A10;KDM5A;RAB5C;ACACA;ACLY;STAT5B;PCYT1A;ZBTB20;SREK1;CNOT3;AKAP9;MAP4K2;AKT2;RAD23A;QKI;DAPK1;SECISBP2L;WNK1;FUBP1;HEMK1;PANK3;RBBP4;PRPF19;OGFR;TAOK1;PTEN	c2
5295	prerank	REACTOME_CYTOPROTECTION_BY_HMOX1	-0.25038251218992086	-0.7481154773063357	0.8469387755102041	0.9933652929981712	1.0	35/61	49.65%	HBA1;COX6C;TACO1;BLVRA;COX8A;NCOR2;COX11;MAFK;COX6A1;COX7C;COX4I1;COX16;NDUFA4;COX5A;COX14;COX6B1;COX7B;COX5B;TBL1XR1;SURF1;TGS1;SIN3B;HELZ2;NCOR1;SCO2;STAP2;CYCS;SIN3A;COX19;COX18;CHD9;NCOA2;COX20;CARM1;MED1	c2
5294	prerank	WP_TGFBETA_SIGNALING_PATHWAY	-0.23557185672638417	-0.7482764934981464	0.9270833333333334	0.9934036618850626	1.0	44/131	38.10%	MAP2K6;ITGA2;PIK3R2;TERT;TGFB1;CDKN2B;FN1;MAP4K1;RNF111;MEF2C;SKIL;JUND;SMAD4;TGFB1I1;SIK1;THBS1;COL1A2;PARD6A;ATF2;E2F5;COPS5;TGFBR1;HDAC1;RBX1;HGS;SHC1;ROCK1;STRAP;EID2;PIAS2;PTK2;SRC;UBE2I;LIMK2;TFDP1;SMAD2;NEDD9;EP300;RBL2;MAPK9;MAP3K7;GRB2;AKT1;CCNB2	c2
5292	prerank	KEGG_TASTE_TRANSDUCTION	-0.27947365052624684	-0.7484991007772468	0.8235294117647058	0.9933413393253198	1.0	5/27	12.62%	TAS1R3;SCNN1G;GNG3;GNB3;TAS2R14	c2
5291	prerank	MARCHINI_TRABECTEDIN_RESISTANCE_DN	-0.25927497522816806	-0.7485382444366417	0.7764705882352941	0.9935050730151959	1.0	4/44	8.52%	NOTCH3;BHLHE40;ANKRD1;LOXL1	c2
5290	prerank	JIANG_VHL_TARGETS	-0.23782558540734883	-0.7489343228649209	0.8297872340425532	0.9932748247938811	1.0	27/77	41.55%	PRKCH;PECR;TROAP;ENO2;PATZ1;TNFSF10;ARTN;OXA1L;MRPS36;SPATS2L;SGSM3;POLD1;RPS6KA1;HSPB11;GMFB;RPLP0;SPG21;IRF1;TMEM222;AZIN1;LSM3;EIF3G;EWSR1;RPL26L1;PNKD;AIMP1;MPHOSPH6	c2
5289	prerank	BROWNE_HCMV_INFECTION_4HR_UP	-0.2695986369253951	-0.7490752885029995	0.8804347826086957	0.9933176863426957	1.0	4/47	2.92%	TFEC;PCDH7;GPRC5B;IL11	c2
5288	prerank	VANDESLUIS_NORMAL_EMBRYOS_DN	-0.3208254652584952	-0.7493618757148361	0.7945205479452054	0.993174653151685	1.0	3/15	12.75%	PF4;VIM;IAPP	c2
5287	prerank	REACTOME_ASSEMBLY_OF_COLLAGEN_FIBRILS_AND_OTHER_MULTIMERIC_STRUCTURES	-0.260714750986869	-0.749706714237381	0.8181818181818182	0.9929419407743608	1.0	16/60	18.98%	COL6A3;COL9A3;COL9A2;COL4A5;PXDN;LOXL1;COL10A1;COL15A1;COL1A1;COL7A1;COL4A4;COL18A1;COL14A1;COL4A1;COL1A2;CD151	c2
5286	prerank	BIOCARTA_GABA_PATHWAY	-0.3567539684655435	-0.7497584325091082	0.7714285714285715	0.9930968027342135	1.0	4/9	31.56%	GABRA2;GABARAP;GABRA6;NSF	c2
5285	prerank	WP_SYNAPTIC_VESICLE_PATHWAY	-0.2633916928246089	-0.7498403559792773	0.8068181818181818	0.9932113874781393	1.0	22/41	41.55%	UNC13C;SYN3;RAB3A;SLC1A3;VAMP2;RIMS1;SYN2;STX1A;SLC22A3;SLC17A6;SYT1;AP2B1;DNM1L;PARK7;NSF;STX2;CLTC;SYP;SLC38A1;STX1B;AP2M1;SLC18A2	c2
5283	prerank	PID_BETA_CATENIN_DEG_PATHWAY	-0.2959183233911072	-0.7500942753609761	0.7777777777777778	0.9931309783578012	1.0	6/17	38.00%	AXIN2;LRP6;CSNK1D;DVL2;CTNNB1;FZD5	c2
5282	prerank	ASTIER_INTEGRIN_SIGNALING	-0.26377827832772666	-0.7503648296803451	0.8695652173913043	0.993023625434782	1.0	19/53	33.45%	LYPD1;PART1;SPRY1;GAA;ABCA4;JUND;CORO1A;LGALS8;COPS5;ITGAE;ACACB;USP13;FERMT2;ACSL3;U2AF2;LIMK2;STARD3;ETV4;IK	c2
5281	prerank	BEIER_GLIOMA_STEM_CELL_DN	-0.26522361229208413	-0.7504621349486087	0.8681318681318682	0.9931091122211397	1.0	2/59	4.52%	BMP2;HLA-DQB1	c2
5280	prerank	DER_IFN_BETA_RESPONSE_DN	-0.39960524170843603	-0.7505570667759254	0.7424242424242424	0.9931834197086995	1.0	4/5	58.77%	ARHGAP4;TBCE;SLC30A3;SGSH	c2
5278	prerank	WP_INSULIN_SIGNALING_IN_ADIPOCYTES_NORMAL_CONDITION	-0.37019993773360854	-0.7506240276259201	0.8108108108108109	0.9933161000174014	1.0	5/8	48.45%	TBC1D4;RPS6;AKT2;MTOR;RPS6KB1	c2
5279	prerank	WP_INSULIN_SIGNALING_IN_ADIPOCYTES_DIABETIC_CONDITION	-0.37019993773360854	-0.7506240276259201	0.8108108108108109	0.9933161000174014	1.0	5/8	48.45%	TBC1D4;RPS6;AKT2;MTOR;RPS6KB1	c2
5277	prerank	GAUSSMANN_MLL_AF4_FUSION_TARGETS_C_UP	-0.23882028566202743	-0.7507033100391435	0.9489795918367347	0.993642246069782	1.0	23/154	16.77%	IFITM1;TCF7;TNFRSF19;SH3BGRL2;CLDN10;FLT4;FAM13C;LFNG;FAM20A;ITGA1;RORA;PER1;PDLIM5;NES;FGD3;TIMP3;FAM149A;SCRN3;NEK7;TUBG2;SLC12A6;COX11;UGDH	c2
5276	prerank	PID_INSULIN_GLUCOSE_PATHWAY	-0.28752456264261916	-0.7507775690190159	0.8148148148148148	0.993739189218033	1.0	13/25	46.34%	TBC1D4;VAMP2;STXBP4;YWHAZ;YWHAE;PPP1CC;AKT2;SFN;AKT1;ASIP;STX4;YWHAQ;YWHAB	c2
5274	prerank	REACTOME_FLT3_SIGNALING_IN_DISEASE	-0.3031178506528643	-0.7509027026193713	0.7777777777777778	0.993768800185597	1.0	11/28	37.38%	FLT3LG;KRAS;PIK3CA;PTPN11;UBB;PIM1;TRIP11;STAT5B;ETV6;GOLGB1;GRB2	c2
5273	prerank	ABE_INNER_EAR	-0.27387909481733774	-0.7509387800249323	0.8202247191011236	0.9939399422520976	1.0	4/35	7.30%	COL9A3;PLEKHB1;MIA;COCH	c2
5272	prerank	BIOCARTA_CB1R_PATHWAY	-0.3668699534930246	-0.7512485216467866	0.782608695652174	0.993783124910404	1.0	3/7	25.53%	PLD2;PLD1;CNR1	c2
5271	prerank	GENTILE_UV_RESPONSE_CLUSTER_D9	-0.30664574952159573	-0.7513304191046388	0.8375	0.993898162695891	1.0	10/20	47.00%	KLF9;LPCAT1;IDI1;RRS1;CCNG1;ACVR1B;PRRC2C;UBR5;TRIM32;DYRK2	c2
5270	prerank	PID_P73PATHWAY	-0.2598356999212872	-0.7513382088561879	0.8526315789473684	0.9941099064708304	1.0	12/75	17.86%	S100A2;GDF15;HEY2;ADA;FASN;RNF43;NSG1;TUBA1A;TP53I3;NTRK1;PFDN5;DCP1B	c2
5269	prerank	REACTOME_INTERLEUKIN_35_SIGNALLING	-0.3363702408374596	-0.7513525792547543	0.7941176470588235	0.9943149984773119	1.0	6/12	46.98%	IL12A;IL12RB2;IL27RA;TYK2;JAK2;CANX	c2
5267	prerank	WP_PARKINUBIQUITIN_PROTEASOMAL_SYSTEM_PATHWAY	-0.2402275689237411	-0.7516428762487153	0.7894736842105263	0.994207599025179	1.0	11/68	21.10%	TUBB3;TUBB4A;TUBA3E;TUBA1A;GPR37;TUBA3D;PSMD9;PSMC5;TUBA1B;PSMD10;UBE2L6	c2
5265	prerank	ADDYA_ERYTHROID_DIFFERENTIATION_BY_HEMIN	-0.2566417949996862	-0.7519324591268425	0.8369565217391305	0.9940596652171545	1.0	9/69	12.21%	PTPN7;HBA1;FECH;FDXR;INSIG1;DDIT4;APOC1;SLC27A2;MEF2C	c2
5264	prerank	PID_ECADHERIN_NASCENT_AJ_PATHWAY	-0.27596734713761345	-0.7519516381042592	0.8481012658227848	0.9942558824295261	1.0	14/36	43.02%	ITGB7;JUP;NME1;CSNK2B;RAP1B;ITGAE;TIAM1;PIK3CA;SRC;CTNNB1;AKT1;WASF2;CTNND1;RHOA	c2
5262	prerank	REACTOME_TRANS_GOLGI_NETWORK_VESICLE_BUDDING	-0.24880987422652429	-0.7525450036777994	0.8791208791208791	0.9937230973401402	1.0	31/67	48.93%	TBC1D8B;TXNDC5;AP1G2;SH3GL2;AP1S3;CLVS1;TFRC;VAMP2;AP4S1;HGS;SNX5;BLOC1S4;NECAP1;RAB5C;CLTC;GOLGB1;BLOC1S6;BLOC1S1;BLOC1S3;STX4;OCRL;AP1G1;VAMP7;SORT1;ARRB1;AP4B1;GNS;AP4E1;CLINT1;M6PR;CLTB	c2
5261	prerank	REACTOME_GOLGI_CISTERNAE_PERICENTRIOLAR_STACK_REORGANIZATION	-0.3483969346662837	-0.7525522419841317	0.7974683544303798	0.9939395837706577	1.0	9/14	56.61%	PLK1;MAPK3;CCNB2;GOLGA2;GORASP1;GORASP2;RAB1B;RAB1A;RAB2A	c2
5260	prerank	NIKOLSKY_BREAST_CANCER_21Q22_AMPLICON	-0.30723475709591386	-0.7525533094558426	0.8333333333333334	0.9941539142631222	1.0	5/16	19.00%	COL18A1-AS1;SLC19A1;COL18A1;C21orf58;SPATC1L	c2
5259	prerank	COLLER_MYC_TARGETS_UP	-0.3009010458360493	-0.7525777996436589	0.8292682926829268	0.9943390662696803	1.0	11/22	43.53%	CCND2;TFRC;POLR2H;C1QBP;FABP5;AHCY;EIF5A;HSPD1;SLC16A1;TRAP1;FBL	c2
5258	prerank	REACTOME_NCAM_SIGNALING_FOR_NEURITE_OUT_GROWTH	-0.26540443672991765	-0.752687752883641	0.8977272727272727	0.9944409663587404	1.0	11/53	17.08%	NRTN;COL6A3;COL9A3;COL9A2;COL4A5;NCAM1;CACNB1;ARTN;COL4A4;CACNB4;COL4A1	c2
5257	prerank	PID_FGF_PATHWAY	-0.2599243394790881	-0.752704046827164	0.8255813953488372	0.9946375269516838	1.0	19/53	37.45%	SDC2;FGF19;NCAM1;FGFR4;FGF8;CAMK2A;IL17RD;FGF6;SHC1;RPS6KA1;PIK3CA;PTPN11;FGFR3;SRC;KLB;STAT5B;MAPK3;GRB2;AKT1	c2
5256	prerank	GARGALOVIC_RESPONSE_TO_OXIDIZED_PHOSPHOLIPIDS_CYAN_UP	-0.3407501958381004	-0.7528964259976835	0.8372093023255814	0.9946403947681375	1.0	1/14	4.56%	PTGER4	c2
5255	prerank	JOHNSTONE_PARVB_TARGETS_2_DN	-0.22405190215013876	-0.7529564240643811	0.95	0.9947852498175771	1.0	154/314	50.53%	F2RL1;ENPP1;SPRY1;MAP2;ENPP4;AXIN2;PTP4A2;B3GALNT1;ASPH;ZNF532;CRYZ;BTC;NR2F1-AS1;SHOX2;DSEL;TNFAIP8;DERA;STK17B;F2R;TMEM14A;LEPR;NUP62;STK17A;LRP6;CYB5A;ETNK1;RASSF8;TMTC3;ESD;HIVEP3;PDGFA;ATF1;MRPS18B;OGFOD3;PFN2;SLC44A1;TGFBR1;CBX5;DCUN1D1;HDAC1;SRRM1;CNIH1;C1orf109;TMPO;SRGN;RBFOX2;SGPL1;WIPF1;GTF2A1;FXR1;TMEM14B;TSPAN5;PPWD1;ARL5A;RIN2;COMMD5;PSMB2;PTK2;LEMD3;PPA2;GULP1;UFL1;SEPHS1;TBL1XR1;H…	c2
5253	prerank	KIM_WT1_TARGETS_8HR_UP	-0.23946297341882264	-0.7533282691536163	0.9583333333333334	0.9944973541964546	1.0	48/154	32.81%	BCL2A1;PCDH7;IL11;GEM;SH3BP5;TNS1;CA12;SPHK1;TPBG;ENO2;GFPT2;RHOF;ADAM19;SLC20A1;TRIB1;TIMP3;DOK4;PLXND1;TGFB1I1;SYNE1;METAP2;BAIAP2;MKNK2;PDLIM4;RBM8A;SEL1L;IL4R;HSP90AA1;PA2G4;SON;WWTR1;B4GALT6;CREB3L1;PHLDA2;SOX9;RGPD5;MTMR1;PIAS2;SRP72;ERGIC2;HSPA1B;GOLIM4;FHOD1;TOP1;PIM1;CDR2L;SRSF6;ZMIZ1	c2
5252	prerank	REACTOME_ASPARTATE_AND_ASPARAGINE_METABOLISM	-0.39511738657604906	-0.7537317431514756	0.7297297297297297	0.994198057911884	1.0	3/8	21.07%	GADL1;ASPA;SLC25A12	c2
5250	prerank	WP_OVERVIEW_OF_NANOPARTICLE_EFFECTS	-0.3269023510109328	-0.7540973445626499	0.782051282051282	0.9939775628910736	1.0	3/16	17.08%	TNF;FN1;COL4A1	c2
5249	prerank	WP_THYROID_STIMULATING_HORMONE_TSH_SIGNALING_PATHWAY	-0.2679552703032018	-0.7541935438599872	0.8488372093023255	0.9940660061824833	1.0	24/56	44.98%	PLCB1;MAP2K6;PIK3R2;GNG2;PLD1;RAP1B;RPS6KA1;APEX1;PIK3CA;SRC;CDK4;RPS6;SCRIB;CDKN1B;MAPK3;RBL2;AKT1;IGF1R;MTOR;JAK2;CDK2;RB1;RALGDS;TTF1	c2
5248	prerank	ALONSO_METASTASIS_UP	-0.23977217398999662	-0.7542495350764634	0.9494949494949495	0.9942108943048845	1.0	77/175	43.03%	MAL;TUBB3;IGFBP1;SCD;RCBTB2;TUBA1A;MMP2;SHB;RPS10;DAD1;GABARAP;COX8A;MRPL37;TP53I3;UBL5;PFN1;NDUFB3;GGH;PRKAR1A;DCAF13;SMARCA1;MDH1;RAN;IFITM2;CD63;NDUFAB1;ZNHIT3;FAIM;TIMM10;AKR7A2;GTF2H2;GNG12;RRAGA;CX3CR1;CA9;TMBIM4;APEX1;MDM2;PMP22;MMADHC;FHL1;ADSL;RPL35A;COX6B1;ACSL3;ALDH1A2;VBP1;HIBADH;TMEM258;DSG2;ACADM;ITGAV;TMEM199;EIF5;BZW1;HMMR;GRB2;MRPS22;EIF3H;TMCO1;SDHD;PPP1R8;GOLT1B;RPL10A;NHP2;PRD…	c2
5247	prerank	PARK_HSC_AND_MULTIPOTENT_PROGENITORS	-0.26550779240648287	-0.7544573975084371	0.8	0.9941324301143005	1.0	20/41	43.33%	MEF2C;VEZF1;BIRC5;FIZ1;TAGLN2;SMARCE1;SNX5;RPSA;PSMB2;PPIA;ITM2B;TSN;KAT2A;SORBS3;C5orf24;PTMA;VAMP5;CNTRL;SRSF3;MRPL4	c2
5245	prerank	WP_CILIOPATHIES	-0.24454848697837034	-0.7547270179272519	0.9479166666666666	0.9940832752475801	1.0	68/150	43.40%	ZMYND10;CCDC39;LCA5;BBS5;DCDC2;BBS10;NPHP1;IFT81;LZTFL1;TMEM67;CC2D2A;DYNC2H1;CEP290;BBS1;FLCN;AK7;SPAG1;GAS8;TCTN1;RP1;GPR161;POC1B;ARL6;RP1L1;ZIC2;MKS1;WDPCP;TBC1D32;CCDC28B;TCTN2;PKHD1;TTC8;MKKS;NEK9;PDE6D;TMEM237;BBS9;CCNO;B9D2;RAB23;CNGA1;BBS7;NEK2;IFT80;ARL13B;IFT43;CEP19;POMGNT1;RSPH3;DYNC2LI1;TMEM216;B9D1;DDX59;IFT52;INTU;NEK8;ADCY6;SPATA7;CCDC65;WDR19;TMEM231;TTC21B;PIK3R4;OCRL;GLI3;CEP1…	c2
5244	prerank	REACTOME_TRISTETRAPROLIN_TTP_ZFP36_BINDS_AND_DESTABILIZES_MRNA	-0.3225228234504226	-0.7549079810555214	0.8227848101265823	0.9940837686580158	1.0	8/17	48.11%	EXOSC3;EXOSC7;EXOSC8;EXOSC1;EXOSC5;DIS3;YWHAB;DCP1A	c2
5243	prerank	HU_GENOTOXIC_DAMAGE_24HR	-0.29795609057336014	-0.7550078909135753	0.8	0.9941768495177168	1.0	1/28	0.54%	CD7	c2
5242	prerank	REACTOME_DEFECTS_IN_VITAMIN_AND_COFACTOR_METABOLISM	-0.31591253390671836	-0.755126806773528	0.7790697674418605	0.9942383493641055	1.0	10/20	43.50%	MMAB;CD320;AMN;MMADHC;ACACA;MMACHC;MCCC1;MTR;ABCD4;PCCB	c2
5239	prerank	WP_ARSENIC_METABOLISM_AND_REACTIVE_OXYGEN_SPECIES_GENERATION	-0.3377544090414871	-0.7556376420896217	0.7323943661971831	0.993744107517827	1.0	6/10	54.90%	SOD2;CAT;COA3;UQCRFS1;SOD1;ATP1A1	c2
5238	prerank	SENESE_HDAC3_TARGETS_UP	-0.23021459740443886	-0.7559066425387029	0.97	0.993649618072785	1.0	56/443	14.91%	BMP2;SPANXB1;DPYSL3;KHDRBS3;SFRP1;PKIA;F2RL1;KYNU;GEM;GALNT12;FZD8;CCND2;PAPPA;SCD;NDRG4;OPN3;OLFM1;HMGA2;ITGB8;ARSJ;TCN1;MAP2;TMEM158;LURAP1L;LPXN;SLC14A1;ASPH;IDS;PARP8;SLC6A15;TUBA1A;LMAN1;TMEM154;FN1;GFPT2;ERRFI1;TNIK;ARL6IP1;ADAM19;IL32;AP1S3;ZNF480;ARF3;RBAK;EDIL3;ABCA3;ARNTL2;GNG2;UBASH3B;C16orf46;MAN1A1;TRIB1;TIMP3;LEPR;TBC1D4;C6orf15	c2
5237	prerank	ONO_FOXP3_TARGETS_DN	-0.27984914558162133	-0.755911490693275	0.7931034482758621	0.9938647372441101	1.0	6/36	8.33%	SELL;RUNX3;CXCR4;TNFSF8;TNFRSF25;IGFBP4	c2
5236	prerank	VISALA_AGING_LYMPHOCYTE_DN	-0.32602965330024936	-0.756451823910593	0.7341772151898734	0.9933949529129382	1.0	2/16	4.65%	COL9A3;RUNX3	c2
5235	prerank	SEAVEY_EPITHELIOID_HEMANGIOENDOTHELIOMA	-0.2483284164139735	-0.7564542272036054	0.8571428571428571	0.9936101109107083	1.0	18/81	17.97%	TMPRSS3;BMP6;MMRN1;GDF15;ANKRD1;FHL2;STON1;C17orf58;NPAS1;C1QTNF2;FBLN7;ABCA4;VEPH1;FSTL3;NEXN;PRKAR2B;OSGIN2;LTBP1	c2
5234	prerank	WP_MAP3K1_ROLE_IN_PROMOTING_AND_BLOCKING_GONADAL_DETERMINATION	-0.3284977298247596	-0.7565536729042754	0.7792207792207793	0.9936647818541938	1.0	6/15	33.75%	WNT4;FRAT1;ROCK1;SOX9;MAP3K4;CTNNB1	c2
5233	prerank	KEGG_ADHERENS_JUNCTION	-0.26577621734371437	-0.7568229745371571	0.8526315789473684	0.9934864681210223	1.0	11/63	21.39%	LEF1;TCF7;PTPN6;LMO7;WAS;RAC3;SMAD4;CSNK2B;BAIAP2;TGFBR1;ACTG1	c2
5232	prerank	SANA_RESPONSE_TO_IFNG_DN	-0.2516513971895663	-0.7571072585381411	0.9157894736842105	0.9933352281418937	1.0	26/79	37.51%	GJA1;KRT7;TXNDC5;NT5DC2;DKK1;RPL6;TFRC;HMGCL;RAN;SLC25A3;PA2G4;METTL9;APEX1;NDUFA4;FABP5;PRMT1;RPSA;RPLP0;CCNB1IP1;EIF4G2;PRDX1;KDELR2;XAB2;HSPD1;PRSS23;INHBA	c2
5230	prerank	NAGY_PCAF_COMPONENTS_HUMAN	-0.35880992711284065	-0.757230448776118	0.75	0.9933876113223344	1.0	6/9	52.50%	TADA3;KAT2B;TAF6L;TAF10;SUPT3H;TAF9	c2
5229	prerank	MARIADASON_RESPONSE_TO_CURCUMIN_SULINDAC_7	-0.3346991780786787	-0.7574336106991919	0.8	0.9933834245844423	1.0	9/12	62.00%	RPL41;PPP1R8;NCKAP1;DDX21;DRAM2;ADIRF;PCBP1;KAT7;TP53	c2
5228	prerank	MITSIADES_RESPONSE_TO_APLIDIN_DN	-0.22690785476283779	-0.7577691656101093	0.9591836734693877	0.9932116832866769	1.0	106/235	50.10%	SYK;PPP1R16B;SCD;TUBA3E;NUP210;ATP8A1;ARHGAP19;KIAA0100;ENO2;DSP;DHCR24;LPCAT1;NDC1;WSB2;EDA;TARDBP;CHD4;GPR161;SUPT16H;PGAM1;SNRPA;CASP6;BIRC5;NCAPD2;KCTD12;ZFP64;CBX5;NSDHL;EDEM3;RFC4;ECT2;CBX3;FANCG;MTMR4;CD9;HCFC1;SMC2;PRPF8;RSRC1;GPRC5A;PTPN11;FOXM1;FUT8;TPR;RBBP6;TMEM106C;HADH;PTTG1;ACLY;NEK2;TFDP1;AGBL5;AHCY;CLTC;CDC7;TRIP13;AP3D1;NCAPH;HNRNPD;SPEN;MCM5;RAP2A;KAT2B;ALDH5A1;EIF4B;DLGAP5;SLC…	c2
5227	prerank	RICKMAN_TUMOR_DIFFERENTIATED_WELL_VS_POORLY_DN	-0.2221179200632806	-0.757875522549122	0.97	0.9932391619103511	1.0	55/332	20.84%	TNS4;DUOXA1;MAFB;PCDH7;KLK10;FST;S100A2;CERS3;RHOV;STON2;EGLN3;PTGFRN;NRG1;METRNL;LPAR5;HES2;STARD5;CA12;COCH;ZNF750;GDPD2;RAB3D;HPSE;GRHL3;TMEM154;ADCY7;ABHD6;DSP;TMEM79;TXNDC17;DCUN1D3;ARL4D;DOCK6;JUP;STK17A;KCNK6;TWF1;NR1D1;MAFK;GALNT10;ARRDC4;FAM83A;TINF2;CPM;KRT80;TRIM7;NGEF;PSD4;LPCAT2;MAN2A1;SYNPO;SDCBP2;MSRB1;SLC44A1;ADAMTS14	c2
5226	prerank	BIOCARTA_RELA_PATHWAY	-0.34972926172773383	-0.7579420020518625	0.782051282051282	0.993368588011804	1.0	3/15	18.60%	TNF;IKBKG;TRADD	c2
5225	prerank	KUMAR_PATHOGEN_LOAD_BY_MACROPHAGES	-0.23669725417980517	-0.757997795145217	0.8979591836734694	0.9935229945100417	1.0	38/212	20.29%	KLRF1;LST1;PCDH17;NELL2;TNFRSF19;LILRB1;TLE6;UMOD;NKAIN3;ZNF384;PRSS33;CPS1;ZNF396;CALML6;PFKFB4;GPR183;AGR3;AK5;AGER;PLEKHG2;OTX1;NEK7;FRMD5;ZNF286A;FOXD3;PGM1;CNN1;ASTN2;EMP2;FBXL16;GALE;AKTIP;C17orf80;KBTBD8;ZNF599;RASSF5;NDUFA11;FAM189B	c2
5224	prerank	REACTOME_B_WICH_COMPLEX_POSITIVELY_REGULATES_RRNA_EXPRESSION	-0.2867369789369501	-0.7582413366480584	0.8658536585365854	0.9934440474472465	1.0	16/28	49.80%	POLR2K;TAF1C;POLR2H;MYO1C;KAT2A;KAT2B;EP300;TAF1A;POLR2E;ACTB;POLR1B;POLR2F;POLR1D;POLR2L;SF3B1;MYBBP1A	c2
5222	prerank	RANKIN_ANGIOGENIC_TARGETS_OF_VHL_HIF2A_DN	-0.4070806969635277	-0.758477605128269	0.7352941176470589	0.9933197306739434	1.0	2/7	15.18%	CDH5;PLXND1	c2
5221	prerank	WP_MAPK_CASCADE	-0.2828148947675232	-0.75897985990933	0.7875	0.9929096867799317	1.0	4/33	15.43%	MAP2K6;MAP2;MAP3K12;MBP	c2
5220	prerank	REACTOME_INTERLEUKIN_17_SIGNALING	-0.26259758070849515	-0.7592076119375017	0.8505747126436781	0.9927761253918118	1.0	11/67	18.86%	IL17RB;MAP2K6;DUSP4;RPS6KA2;RIPK2;MEF2C;IKBKG;DUSP6;UBE2V1;ATF1;ATF2	c2
5219	prerank	INGA_TP53_TARGETS	-0.3283034538231807	-0.7592212677520719	0.8289473684210527	0.9929782048455389	1.0	7/15	37.39%	FASLG;THBS1;MDM2;IGFBP3;TNFRSF10B;CCNG1;SFN	c2
5218	prerank	WP_FIBRIN_COMPLEMENT_RECEPTOR_3_SIGNALING_PATHWAY	-0.28211157751981353	-0.7592650855042209	0.788235294117647	0.9931440740181313	1.0	5/36	10.19%	SYK;TNF;LBP;TLR3;ITGB2	c2
5217	prerank	OUELLET_CULTURED_OVARIAN_CANCER_INVASIVE_VS_LMP_DN	-0.2981046791490556	-0.7594459886989133	0.7682926829268293	0.9931375537616152	1.0	6/26	14.37%	AR;NELL2;AEBP1;MMP2;TRIB1;NOP14-AS1	c2
5215	prerank	REACTOME_LECTIN_PATHWAY_OF_COMPLEMENT_ACTIVATION	-0.3925363485575571	-0.7595788492974633	0.8484848484848485	0.9931582676630285	1.0	2/5	13.56%	MASP1;MASP2	c2
5214	prerank	WP_TYPE_II_DIABETES_MELLITUS	-0.3111223977641463	-0.7599480631959898	0.7662337662337663	0.992942883896575	1.0	1/18	2.11%	TNF	c2
5213	prerank	KORKOLA_EMBRYONAL_CARCINOMA_DN	-0.39748872423283427	-0.7601002687049606	0.7761194029850746	0.9929476684294443	1.0	4/8	23.40%	SOX5;AKAP3;RASSF8;LRRC23	c2
5212	prerank	PETRETTO_LEFT_VENTRICLE_MASS_QTL_CIS_DN	-0.36442549863666396	-0.760281381471568	0.8428571428571429	0.9929297424190168	1.0	8/10	59.49%	C9orf64;SFXN1;FAF2;ISCA1;ZNF346;AGTPBP1;NSD1;SEMA4D	c2
5209	prerank	REACTOME_ENOS_ACTIVATION	-0.3555404539865218	-0.7606012002597499	0.7894736842105263	0.9927436973526169	1.0	6/11	38.42%	ZDHHC21;CYGB;HSP90AA1;CALM1;AKT1;SPR	c2
5208	prerank	REACTOME_DOWNSTREAM_SIGNALING_OF_ACTIVATED_FGFR2	-0.30221423669368297	-0.7610866576143949	0.7654320987654321	0.9923144360318827	1.0	11/28	28.63%	FGF20;FRS3;FGF5;FGF8;FGF3;FGF6;SHC1;KRAS;PIK3CA;PTPN11;FGF7	c2
5207	prerank	WP_FLUOROPYRIMIDINE_ACTIVITY	-0.2766145469825961	-0.7610914033006596	0.7441860465116279	0.9925259082394925	1.0	7/30	20.45%	ABCG2;TDG;TYMP;GGH;TK1;SMUG1;UCK2	c2
5206	prerank	FIGUEROA_AML_METHYLATION_CLUSTER_3_DN	-0.27965575380739105	-0.7612163661372328	0.7976190476190477	0.992576071122069	1.0	7/33	20.64%	PKDCC;PLEKHG4B;SLC45A1;LINC00242;TSFM;CRTC3;GPR17	c2
5205	prerank	REACTOME_RIPK1_MEDIATED_REGULATED_NECROSIS	-0.2992100442488034	-0.7613497942991222	0.7532467532467533	0.9926376252751058	1.0	9/28	35.43%	TNFSF10;FASLG;FLOT1;TRADD;CFLAR;HSP90AA1;UBB;FADD;TNFRSF10B	c2
5204	prerank	LE_SKI_TARGETS_DN	-0.41898578050862445	-0.7615834167598539	0.7692307692307693	0.9925400059546973	1.0	3/6	28.87%	COL18A1;EFEMP1;FHL1	c2
5203	prerank	PETRETTO_BLOOD_PRESSURE_UP	-0.35027533932729454	-0.7617537608823364	0.7368421052631579	0.9925560833943107	1.0	3/12	14.85%	RHOV;NXPH4;NTRK1	c2
5202	prerank	WELCH_GATA1_TARGETS	-0.31399139925329345	-0.761978755235781	0.810126582278481	0.9924811555857994	1.0	7/21	26.60%	ZFPM1;KLF1;TFRC;MAFK;ALAD;GYPA;PPOX	c2
5201	prerank	REACTOME_LONG_TERM_POTENTIATION	-0.3096207470621587	-0.7622775671549761	0.8048780487804879	0.992308334314999	1.0	9/22	30.85%	NRG1;LRRC7;GRIN1;DLG4;CAMK2A;ERBB4;GRIN2B;CALM1;SRC	c2
5200	prerank	KEGG_APOPTOSIS	-0.2510621382345614	-0.7624705999540755	0.8421052631578947	0.9922742918088657	1.0	23/83	27.84%	TNF;IRAK3;PIK3R2;CASP10;TNFSF10;FASLG;IKBKG;NTRK1;PRKAR2B;PRKAR1A;CASP9;TRADD;PIK3CG;PPP3R1;CASP6;IRAK4;AIFM1;CFLAR;PRKACA;IL1A;APAF1;PIK3CA;IL1R1	c2
5199	prerank	BIOCARTA_AKAPCENTROSOME_PATHWAY	-0.3191583320277766	-0.7625679223600318	0.8108108108108109	0.9923358610021171	1.0	6/13	46.50%	MAP2;PRKAR2B;NUP85;AKAP9;RHOA;PPP2CA	c2
5198	prerank	WORSCHECH_TUMOR_EVASION_AND_TOLEROGENICITY_UP	-0.3242732187574233	-0.7626479938795439	0.8333333333333334	0.9924566683845348	1.0	4/24	13.08%	CCR7;LY6D;IRF7;BLNK	c2
5197	prerank	LE_NEURONAL_DIFFERENTIATION_DN	-0.3215693942613387	-0.762721816158726	0.7341772151898734	0.9925729739018972	1.0	7/19	38.52%	SEMA5A;E2F2;CDK4;CCNT1;CDC20;CCNB2;MRPL11	c2
5195	prerank	BURTON_ADIPOGENESIS_PEAK_AT_8HR	-0.26402283972598645	-0.7630085776932612	0.8	0.9924273207759159	1.0	12/38	31.54%	SCD;HMGA2;SRXN1;TSC22D3;ARL4D;TEAD4;CEBPB;TIAM1;RCL1;UCP2;NOP56;TOP1	c2
5193	prerank	FIGUEROA_AML_METHYLATION_CLUSTER_4_UP	-0.25197620469866944	-0.7634907544266686	0.845360824742268	0.9920651110556311	1.0	39/96	33.04%	KRT81;PTGDR2;ZNF582;AEBP1;COCH;ZFHX2;RBPMS2;DHRS12;PPT2;TRAPPC1;EXOSC3;CHMP4C;PRRT1;LANCL1;KDM5B;ATP6V1G2;RECQL5;CCDC34;PFN2;TGFBR1;SAP30BP;MCTS1;PEX16;MT2A;ELAVL2;FAM83B;GTF2A1;ZFP28;MAP7D3;FAM131A;NRP2;CANT1;ARHGAP27;PIAS2;PABPN1;BTBD3;LBX2;STX16;PIGZ	c2
5191	prerank	CHESLER_BRAIN_QTL_CIS	-0.2635959537065705	-0.7638841581734794	0.8181818181818182	0.9917984732942206	1.0	7/63	8.79%	CD6;CCND2;SSPN;PHLDA1;SPOCK1;NPHP1;TPBG	c2
5190	prerank	CAMPS_COLON_CANCER_COPY_NUMBER_DN	-0.27394290044559205	-0.7639379373192906	0.8390804597701149	0.9919626131795772	1.0	6/41	14.13%	MTMR8;LPA;BTNL8;ASB12;APOBEC3B;CLEC4C	c2
5189	prerank	REACTOME_LISTERIA_MONOCYTOGENES_ENTRY_INTO_HOST_CELLS	-0.3168271529364727	-0.7639876763558753	0.7317073170731707	0.9921108635857364	1.0	9/20	44.38%	SH3GL2;STAM2;HGS;UBB;SRC;CTNNB1;GRB2;CTNND1;UBA52	c2
5187	prerank	KEGG_PURINE_METABOLISM	-0.24206348447525616	-0.7641533240686776	0.8645833333333334	0.9920926749388954	1.0	35/149	24.17%	PKLR;PDE8B;ENTPD3;ENPP1;ADA;NPR2;NME5;POLR3G;PDE6B;ADCY7;POLD4;PDE11A;AK5;ENPP3;PDE6G;AK7;POLR2I;NT5C;POLR3B;GMPR2;POLR2G;HPRT1;NME1;POLR2J3;ITPA;POLR2A;POLR2K;NME3;RRM2B;PRIM1;POLR2H;PDE6D;POLE2;PDE2A;ADCY1	c2
5186	prerank	WP_GLYCOSAMINOGLYCAN_DEGRADATION	-0.33836658774475703	-0.7641841176918045	0.8311688311688312	0.9922820857523617	1.0	4/15	20.69%	IDS;HPSE;GALNS;ARSB	c2
5185	prerank	REACTOME_FGFR2_MUTANT_RECEPTOR_ACTIVATION	-0.2886017393179993	-0.7642303118790418	0.7840909090909091	0.9924327886171886	1.0	10/31	24.97%	FGF20;FGF5;POLR2I;FGF8;POLR2G;POLR2A;POLR2K;POLR2H;FGF3;FGF6	c2
5183	prerank	LEE_LIVER_CANCER_MYC_TGFA_DN	-0.26564526126715376	-0.7643981157477598	0.8409090909090909	0.9924511783754976	1.0	13/52	22.32%	KYNU;C4BPA;ABCG2;HSD11B1;SLC27A5;GPR37;TRPV2;ZC2HC1C;CPT2;AASS;KHK;ACOX1;HSD17B10	c2
5182	prerank	REACTOME_SIGNALING_BY_LEPTIN	-0.36556955770655897	-0.7644214372109388	0.7794117647058824	0.9926407960958351	1.0	5/10	32.83%	SOCS3;LEPR;PTPN11;SH2B1;STAT5B	c2
176	prerank	ERBB2_UP.V1_DN	-0.2393918045045661	-0.7644366975197983	0.9484536082474226	0.9298564619400339	1.0	43/181	23.42%	COL9A3;NRCAM;AMIGO2;MATN2;NPY1R;TTC39A;TCN1;KANK1;FHL2;RRP15;DEPDC1;IRF7;POLI;FASTKD1;IAPP;CCDC59;FAM216A;STK17A;CETN3;RASGRP1;PRKAR2B;RECQL;C2CD5;KIF5C;RPAP3;ATF1;SSB;GOLGA8A;CYP26B1;KRR1;CASP6;ZNF267;SLC7A2;RBBP8;EMC2;ADAM9;ECT2;RPRD1A;C1orf109;ALG13;ZCCHC2;WIPF1;RAD51AP1	c6
5181	prerank	REACTOME_SIGNALING_BY_PDGFRA_TRANSMEMBRANE_JUXTAMEMBRANE_AND_KINASE_DOMAIN_MUTANTS	-0.33659506760327484	-0.7644775403388834	0.7272727272727273	0.9927916800278657	1.0	3/11	27.05%	PIK3R2;KRAS;PIK3CA	c2
5180	prerank	REACTOME_CYCLIN_D_ASSOCIATED_EVENTS_IN_G1	-0.27380789492852425	-0.7644778612279849	0.8588235294117647	0.9930134338094221	1.0	23/46	48.62%	CCND2;CDKN2B;CDKN2A;E2F2;E2F5;CDKN2C;UBB;SRC;TFDP1;CDK4;CDKN1B;PPP2R3B;RBL2;TFDP2;CDK7;CCNE2;JAK2;CDK2;RB1;UBA52;PPP2CA;E2F4;CDK6	c2
5179	prerank	GROSS_HYPOXIA_VIA_ELK3_ONLY_UP	-0.2937074907161721	-0.7645033058155897	0.8571428571428571	0.9932055886951069	1.0	6/30	15.55%	FST;EGLN3;PDLIM5;AKAP12;SLC20A1;PGM1	c2
5178	prerank	BOWIE_RESPONSE_TO_EXTRACELLULAR_MATRIX	-0.3042863493569153	-0.7647131138046777	0.7534246575342466	0.9931076381920596	1.0	4/17	16.53%	IFITM1;IFI35;IRF7;PSMB10	c2
5177	prerank	NIKOLSKY_BREAST_CANCER_19P13_AMPLICON	-0.4045413883937864	-0.7648753296763333	0.828125	0.9931376308573016	1.0	3/5	45.69%	NR2F6;OCEL1;USHBP1	c2
5176	prerank	ZHOU_CELL_CYCLE_GENES_IN_IR_RESPONSE_2HR	-0.3912962960849842	-0.7649791571852412	0.7972972972972973	0.9932179287633897	1.0	4/8	34.72%	LXN;SEMA3B;BORA;MCM5	c2
5175	prerank	HOLLEMAN_DAUNORUBICIN_B_ALL_DN	-0.3684430466295269	-0.7653676640285836	0.7246376811594203	0.9929209895090372	1.0	5/11	43.02%	PCBP2;PPDPF;CTDSP2;ARID4A;RHOA	c2
5172	prerank	RAMJAUN_APOPTOSIS_BY_TGFB1_VIA_MAPK1_UP	-0.4325075339648579	-0.765591555116355	0.734375	0.9928617669725033	1.0	4/6	48.63%	BMF;HSPA1B;CARD10;BCL2L11	c2
5171	prerank	YAGI_AML_FAB_MARKERS	-0.2434392662248712	-0.7659729967464928	0.9381443298969072	0.9925783403402297	1.0	35/176	19.82%	PRSS3;PKIA;ICAM2;CSTA;RAB27B;TRBC2;CFH;AIF1;GAD1;NCAM1;TM7SF2;TOM1L1;SERPINI1;DHCR24;TRPC1;TNFRSF4;TYMP;F2R;MAN1A1;BAMBI;IL10RB;TIMP3;NTRK1;RUNX1T1;PDCD10;PKIG;PNN;GGH;CPM;IL2RG;GOLGA8A;MED21;GABRE;EVI2A;LDLRAD4	c2
5169	prerank	REACTOME_RHOT1_GTPASE_CYCLE	-0.42686131386861315	-0.7661616886533648	0.8028169014084507	0.9925304548194156	1.0	5/5	57.33%	MYO19;RHOT1;TRAK1;RAP1GDS1;TRAK2	c2
5168	prerank	BIOCARTA_CXCR4_PATHWAY	-0.3434790462882618	-0.7662843978247723	0.8181818181818182	0.9925855326348604	1.0	2/17	9.81%	CXCR4;PRKCB	c2
5167	prerank	REACTOME_ABERRANT_REGULATION_OF_MITOTIC_G1_S_TRANSITION_IN_CANCER_DUE_TO_RB1_DEFECTS	-0.33181749833493007	-0.7662963955924809	0.7945205479452054	0.992800869505722	1.0	9/17	43.01%	CCND2;E2F2;TFDP1;CDK4;CDKN1B;TFDP2;CCNE2;CDK2;RB1	c2
5166	prerank	REACTOME_SLBP_DEPENDENT_PROCESSING_OF_REPLICATION_DEPENDENT_HISTONE_PRE_MRNAS	-0.35792552866185556	-0.7662985099000289	0.7746478873239436	0.9930231715365113	1.0	6/11	48.96%	SNRPF;SNRPB;SNRPE;SNRPG;SNRPD3;NCBP2	c2
5165	prerank	REACTOME_INTERCONVERSION_OF_NUCLEOTIDE_DI_AND_TRIPHOSPHATES	-0.2824888026039417	-0.7663198359851817	0.8292682926829268	0.9932158019969933	1.0	11/28	39.41%	AK5;AK7;NME1;NME3;RRM2B;DCTPP1;DTYMK;GSR;AK2;TXN;DUT	c2
5164	prerank	WEBER_METHYLATED_HCP_IN_SPERM_UP	-0.33925507554533596	-0.7665144119006593	0.7701149425287356	0.9931771680460825	1.0	7/16	24.72%	MOV10L1;BOLL;REC8;HSPB9;TRPM4;LPIN1;SPATA22	c2
5163	prerank	GENTILE_UV_LOW_DOSE_UP	-0.2984255554535589	-0.7665662675376806	0.7974683544303798	0.9933355526192574	1.0	5/24	12.62%	IL11;GDF15;FDXR;EFNB1;SOX4	c2
5162	prerank	HIRSCH_CELLULAR_TRANSFORMATION_SIGNATURE_DN	-0.24679064935403178	-0.7666930840337005	0.8631578947368421	0.9933771351643523	1.0	54/94	52.14%	SFRP1;KIAA0100;DKK1;PTMS;TCEAL1;DENR;HEXIM1;DSTN;DPYSL2;THBS1;COMMD8;TPM2;PDLIM4;COL4A6;SPATS2L;AP5M1;EPS8;NPM1;RUSC1;HMGN3;C1orf216;ATP10D;GBP1;PLS3;SRSF6;ZMIZ1;DPM3;RAP2A;S100A1;TCF4;SYNCRIP;MYH10;ASF1A;RACGAP1;SRRT;ARHGDIB;GALNT7;PTDSS1;DCAF6;SRSF2;STARD7;MRPL20;TNS3;ZWINT;DDX46;BAG1;CHD9;ISOC2;PARN;UBP1;PCMT1;NFIC;TGFB2;KANK2	c2
5161	prerank	NIKOLSKY_BREAST_CANCER_20Q12_Q13_AMPLICON	-0.2424592740861774	-0.7667992675948079	0.8854166666666666	0.9934279049183883	1.0	28/113	26.95%	EEF1A2;PMEPA1;CYP24A1;ZBP1;COL9A3;SLCO4A1;BCAS4;NFATC2;RPS21;BCAS1;UBE2V1;TOMM34;SOX18;MATN4;KCNQ2;APCDD1L;PFDN4;RGS19;ZFP64;NKAIN4;CTCFL;ABHD16B;C20orf85;PI3;CEBPB;PPDPF;LAMA5;ZNF512B	c2
5160	prerank	FINETTI_BREAST_CANCERS_KINOME_GRAY	-0.3247434622136657	-0.7668750949532559	0.8082191780821918	0.9935589403813853	1.0	11/15	57.30%	TWF1;SCYL2;HIPK1;PRPF4B;NEK4;TLK1;CHUK;SLK;CSNK1A1;CSNK1G3;CDK17	c2
5157	prerank	REACTOME_PYROPTOSIS	-0.3127338898902036	-0.7669650723323808	0.7802197802197802	0.993664809751635	1.0	7/24	26.87%	IL18;CHMP6;HMGB1;CHMP4C;GSDMD;IL1A;CHMP4A	c2
5156	prerank	GALLUZZI_PREVENT_MITOCHONDIAL_PERMEABILIZATION	-0.3254490556515607	-0.7671375524306231	0.8289473684210527	0.993642280311388	1.0	1/14	2.82%	PRKG1	c2
5155	prerank	DITTMER_PTHLH_TARGETS_DN	-0.2618635679094171	-0.7672131357446713	0.782608695652174	0.9937688636753911	1.0	30/66	42.60%	ADAMTS1;MCAM;BCKDHA;NDUFB3;PSMB4;SPTLC2;ACTG1;TIMELESS;MT2A;HSP90AA1;SP110;PIK3CA;LRRFIP1;FERMT2;PTK2;MRPL34;MRPS14;SPEN;KDELR2;MAP3K7;TFDP2;NDUFS4;TCP1;DFFA;MMS19;PDHB;SEMA3A;FBXO7;MAPK6;CUL4A	c2
5153	prerank	SIMBULAN_UV_RESPONSE_IMMORTALIZED_DN	-0.28833870135129314	-0.7673546165482453	0.8023255813953488	0.9937784734640552	1.0	11/29	39.32%	ITGA2;FN1;THBS1;PRKAR1A;NBN;TACC1;ROCK1;CDH3;LAMA3;SF3A2;IGF1R	c2
5152	prerank	REACTOME_SIGNALLING_TO_P38_VIA_RIT_AND_RIN	-0.4489529454127893	-0.7673958555697722	0.8088235294117647	0.9939441631129877	1.0	1/5	14.85%	NTRK1	c2
5150	prerank	BIOCARTA_MCM_PATHWAY	-0.3189272305642137	-0.7678124067829022	0.7261904761904762	0.9936002720081177	1.0	13/18	54.44%	KITLG;MCM6;ORC1;ORC3;CDKN1B;MCM5;CDC6;ORC4;CDK2;ORC2;CDT1;ORC6;MCM2	c2
5149	prerank	GUENTHER_GROWTH_SPHERICAL_VS_ADHERENT_DN	-0.31922330334242643	-0.7679791125848836	0.8024691358024691	0.99361214667017	1.0	12/25	41.29%	GAA;NRP1;FN1;COL18A1;CTSD;IL13RA1;CD46;ANXA5;PRSS23;ITGB1;PRKCD;MVP	c2
5148	prerank	REACTOME_AMPK_INHIBITS_CHREBP_TRANSCRIPTIONAL_ACTIVATION_ACTIVITY	-0.406912582099932	-0.7680300889971241	0.7647058823529411	0.9937664267334463	1.0	3/7	28.82%	PRKAA2;MLXIPL;ADIPOR2	c2
5147	prerank	BIOCARTA_NOTCH_PATHWAY	-0.3991863394727775	-0.7682869582940365	0.7428571428571429	0.9936152363799143	1.0	1/6	17.50%	NOTCH1	c2
43	prerank	HALLMARK_G2M_CHECKPOINT	-0.24161198066559691	-0.7682912796730136	0.9587628865979382	1.0	1.0	97/182	54.65%	MEIS1;TGFB1;TROAP;HMGB3;ESPL1;BCL3;KIF22;E2F2;UCK2;BIRC5;SMC4;MT2A;TMPO;SMC2;DTYMK;CDKN2C;SMC1A;RBM14;CDC45;HIF1A;PLK1;TOP1;PTTG1;MCM6;NEK2;TFDP1;TRA2B;CDK4;CDC7;SRSF1;CDKN1B;HMGN2;HNRNPD;MCM5;CCNT1;YTHDC1;PRPF4B;SNRPD1;SS18;HMMR;TRAIP;CDC20;KIF5B;EWSR1;CCNB2;SYNCRIP;SLC38A1;CDC6;MARCKS;ILF3;DR1;PRC1;PRMT5;NOLC1;MTF2;RACGAP1;CBX1;LBR;CUL4A;CDC27;ARID4A;SRSF10;CDKN3;KIF15;NUP50;SQLE;SRSF2;HIRA;DKC…	h
5146	prerank	BIOCARTA_DNAFRAGMENT_PATHWAY	-0.3742342969646968	-0.7688096266560631	0.7313432835820896	0.9932066236325457	1.0	6/9	48.16%	HMGB1;HMGB2;DFFA;DFFB;TOP2A;CASP7	c2
5145	prerank	CORONEL_RFX7_DIRECT_TARGETS_UP	-0.25925825200717045	-0.7688649102761527	0.7888888888888889	0.9933471266349453	1.0	14/43	34.92%	SESN3;KLF9;HNRNPUL2;PTMS;MAF;XRCC1;TSC22D1;EMC9;DSE;IP6K2;CAT;TSPYL1;CDK4;RAP2A	c2
5144	prerank	THUM_SYSTOLIC_HEART_FAILURE_DN	-0.23466355167740965	-0.7689449794256848	0.93	0.9934784974502967	1.0	81/187	44.48%	KCNJ8;ETNPPL;STOX2;BMPR1B;DPF3;PPP1R9A;HEY2;SORBS2;HOPX;KANK1;NSG1;ASPH;PER1;LMO7;HSP90B1;C16orf46;GNRH1;CPNE4;KLHL31;GKAP1;ZNF579;SYNE1;KCNQ2;METAP2;CCDC28B;TACC1;PPFIBP1;PCBP2;CFLAR;PRKRA;PCDHGA8;DHRS7C;KY;MPP3;CFDP1;UQCRC2;PDE7A;KLF12;PTP4A3;YWHAZ;LMLN;ZC3H11A;SUSD4;RNPC3;NDUFA5;RBBP6;SMIM8;EPCAM;ZBTB48;PER3;AP3D1;MAP4K4;COX15;ESRRG;TM2D1;ZBTB20;HSPD1;PLEKHA5;PER2;PPP1R2;SCAF11;CHDH;TMEM59;SLC…	c2
5143	prerank	PID_AVB3_INTEGRIN_PATHWAY	-0.26896534775452563	-0.7692803986914736	0.8494623655913979	0.99324203012349	1.0	24/71	27.15%	COL6A3;COL9A3;COL9A2;COL4A5;F11R;VAV3;FN1;COL10A1;COL15A1;COL1A1;EDIL3;COL7A1;COL4A4;COL14A1;MFGE8;COL4A1;COL1A2;CSF1R;COL4A6;HSP90AA1;COL9A1;ROCK1;PIK3CA;PTPN11	c2
5142	prerank	WP_GENES_CONTROLLING_NEPHROGENESIS	-0.2863115375810798	-0.7694590599279493	0.8160919540229885	0.9932124451584102	1.0	8/36	18.54%	EYA1;CXCR4;PDGFRB;SHH;TCF21;WNT4;FGF8;ITGA8	c2
5141	prerank	BLANCO_MELO_COVID19_SARS_COV_2_INFECTION_A594_ACE2_EXPRESSING_CELLS_RUXOLITINIB_UP	-0.23296367468035106	-0.7694779510167108	0.95	0.9934036845366273	1.0	77/376	21.55%	UBASH3A;BCL2A1;CREB5;PROX1;SPOCK2;TNF;MTSS1;LTB;IL11;GEM;LPA;IPCEF1;GDF15;CLEC4A;RPS6KL1;AOC3;MKRN3;HES1;ARHGAP40;ARHGAP19;STON1;STX11;ARHGAP30;BMF;PER1;ZC3H12A;ADM5;ADAM32;INO80D;GRHL1;ARID3B;SLC26A3;ZNF101;MBIP;TNFRSF9;RBAK;LINC00115;TNFAIP8;ZNF764;BHLHE41;FLCN;NFKBID;RAB2B;MASP2;KMT2E-AS1;BCL3;PLEKHG2;SKIL;LRP2BP;GNRH1;SNHG10;PRR14;ZEB1-AS1;NR1D1;ZNF821;TSSK3;TRAF1;VAMP2;ATP6V1G2;CCDC174;DBP;P…	c2
5140	prerank	WP_INTERLEUKIN1_IL1_STRUCTURAL_PATHWAY	-0.2798005298009124	-0.7699238331962034	0.8111111111111111	0.9930243843313733	1.0	16/49	38.34%	MAP2K6;IRF7;MBP;ATF2;MKNK2;IRAK4;IL1A;MAPK10;IL1R1;MKNK1;MYD88;TANK;MAPK3;MAPK9;MAP3K7;IL1RAP	c2
5139	prerank	NGUYEN_NOTCH1_TARGETS_DN	-0.26216592683745704	-0.7701093986318954	0.8387096774193549	0.9929924289759748	1.0	10/77	17.26%	CADM1;PCDH7;ITGA2;TNFSF4;NOP2;COL7A1;SLC20A1;RGS2;PTPN13;PNN	c2
5138	prerank	ZHAN_MULTIPLE_MYELOMA_LB_DN	-0.2754453217119696	-0.7701327225661078	0.7894736842105263	0.993183747980926	1.0	16/35	34.42%	PTPRCAP;CKLF;PARP8;IFI35;DUSP6;LYSMD2;MX2;PSMB10;TACC1;TRAF5;WIPF1;TMEM255A;HIF1A;SEPHS1;ZMIZ1;IRF1	c2
5137	prerank	SESTO_RESPONSE_TO_UV_C8	-0.25021895984335163	-0.7701383859154243	0.8255813953488372	0.9934004802523703	1.0	15/65	28.87%	THBS2;CCND2;FASN;TNFSF10;PGM1;LTBP1;PFN2;KIFAP3;IL4R;MT2A;ID3;FXR1;FGFR3;R3HDM1;FHL1	c2
5135	prerank	KEGG_THYROID_CANCER	-0.2986416325677659	-0.770401529607281	0.8588235294117647	0.993221197114524	1.0	2/29	2.89%	LEF1;TCF7	c2
5134	prerank	TESAR_ALK_AND_JAK_TARGETS_MOUSE_ES_D4_DN	-0.4342815179626476	-0.7705770033277513	0.8	0.9932353273327541	1.0	2/5	9.04%	LEFTY1;TDGF1	c2
5133	prerank	PID_ILK_PATHWAY	-0.2776670234386799	-0.7708123855052427	0.8255813953488372	0.9931181347436399	1.0	5/43	14.94%	PPP1R14A;TNS1;PARVG;LIMS2;ARHGEF6	c2
5132	prerank	REACTOME_REGULATION_OF_TP53_ACTIVITY_THROUGH_PHOSPHORYLATION	-0.24570036465003944	-0.770856992951372	0.8736842105263158	0.9932843477360385	1.0	48/87	54.34%	PRKAA2;PRKAB1;RPA3;SUPT16H;NBN;RFC5;CSNK2B;RBBP8;RFC4;RHNO1;CDK5;MDM2;RAD50;TAF6;UBB;RMI2;TAF7L;MAPKAPK5;BRIP1;NUAK1;RAD17;SSRP1;HIPK1;RFC2;RPA1;TAF7;PRKAB2;CDK2;BRCA1;UBA52;TAF9B;TAF4;PLK3;CSNK2A1;DYRK2;TOPBP1;TAF5;TAF10;TAF11;ATM;RAD9A;TAF9;AURKA;ATR;TAF15;RFC3;CSNK2A2;PIN1	c2
5131	prerank	MYLLYKANGAS_AMPLIFICATION_HOT_SPOT_9	-0.3909854288946945	-0.7711292231648514	0.8125	0.9931625032416553	1.0	6/7	60.13%	COX6C;TCEA1;PLAG1;KAT6A;PCM1;WRN	c2
5130	prerank	REACTOME_LTC4_CYSLTR_MEDIATED_IL4_PRODUCTION	-0.41392026794034076	-0.771226343297846	0.7741935483870968	0.9932665505564928	1.0	2/6	8.58%	CYSLTR2;GGT5	c2
5129	prerank	LU_TUMOR_ENDOTHELIAL_MARKERS_DN	-0.4535511006394632	-0.7718046348285168	0.8333333333333334	0.9926465296791801	1.0	4/5	47.10%	GREB1;OGN;PLN;SELE	c2
5128	prerank	CAFFAREL_RESPONSE_TO_THC_8HR_3_DN	-0.35297976642548157	-0.7718787735205556	0.8	0.9927643472584118	1.0	9/10	63.21%	CHD4;PRPS1;ACTR1A;TRAP1;PSMD1;ENO1;PCDHB14;RANGAP1;POLA2	c2
5126	prerank	REACTOME_RNA_POLYMERASE_III_TRANSCRIPTION_TERMINATION	-0.3351324875995549	-0.7721285814026558	0.872093023255814	0.9926607325856748	1.0	15/23	51.85%	POLR3G;NFIA;POLR3B;SSB;POLR2K;POLR2H;POLR3F;POLR3E;POLR2E;POLR2F;POLR1D;POLR3K;POLR2L;POLR3A;NFIC	c2
5125	prerank	BIOCARTA_CARM_ER_PATHWAY	-0.29400463815547917	-0.772265930367805	0.7831325301204819	0.992702453753849	1.0	11/24	35.28%	MEF2C;PHB2;NCOR2;PELP1;HDAC1;GTF2A1;HDAC5;ESR1;GRIP1;SPEN;EP300	c2
5124	prerank	PID_NETRIN_PATHWAY	-0.29725579524699497	-0.7722726572224952	0.7710843373493976	0.9929219237237715	1.0	15/31	43.02%	UNC5A;AGAP2;ELMO1;CAMK2A;PAK1;PIK3CA;PTK2;FYN;SRC;MAP1B;MAPK3;DCC;DAPK1;UNC5B;RHOA	c2
5123	prerank	REACTOME_TRANSCRIPTION_OF_E2F_TARGETS_UNDER_NEGATIVE_CONTROL_BY_P107_RBL1_AND_P130_RBL2_IN_COMPLEX_WITH_HDAC1	-0.3308317130355534	-0.7723303332727268	0.7922077922077922	0.9930699230211893	1.0	7/15	47.27%	E2F5;HDAC1;TFDP1;RBL2;TFDP2;RBBP4;E2F4	c2
5122	prerank	KENNY_CTNNB1_TARGETS_UP	-0.2749033954328305	-0.772483143528863	0.7857142857142857	0.9930632711632718	1.0	6/41	17.72%	SERPIND1;KRT7;MMP2;SEPHS2;SYNE1;TK1	c2
5121	prerank	REACTOME_SHC1_EVENTS_IN_ERBB2_SIGNALING	-0.3154314804844306	-0.7725541742064228	0.7974683544303798	0.9932067497602234	1.0	3/22	10.30%	ERBB3;NRG1;BTC	c2
5119	prerank	REACTOME_METHYLATION	-0.35190478362996935	-0.7727089513999412	0.7972972972972973	0.9932578824957297	1.0	8/12	48.27%	MAT2B;CYP1A2;TRMT112;AHCY;COMT;MTR;TPMT;N6AMT1	c2
5118	prerank	REACTOME_ATTENUATION_PHASE	-0.28812303539009215	-0.7727820101287444	0.7407407407407407	0.9933668080793582	1.0	12/25	36.53%	RLN1;FKBP4;COL4A6;HSP90AA1;MRPL18;PTGES3;UBB;HSPA1B;HSPB1;DEDD2;EP300;HSPA1A	c2
5116	prerank	ACEVEDO_LIVER_CANCER_UP	-0.22898317824412698	-0.7731162388858556	1.0	0.9931313974445971	1.0	422/874	46.88%	TSPAN8;CPVL;CD2;GIMAP7;KCNK5;MAFB;SOWAHA;HEY1;MTSS1;PRKCH;FKBP11;PECAM1;AMDHD1;SELENBP1;CD93;FOXQ1;PDGFRB;CKB;IRF6;METTL7A;HES1;FRS3;ARHGAP19;CKLF;CDH5;SLC30A10;SRXN1;F11R;UQCRB;TUBA1A;GIMAP5;DOCK10;TOM1L1;RBPMS2;RRP15;PKP2;PPL;IL32;POLD4;MIF4GD;CMC1;MARVELD2;MRPS7;ZNF544;MBIP;BLVRA;ARF3;VIM;ABHD16A;COL1A1;TRIM22;MFSD1;NFIA;DPH5;WSB2;METTL5;DAD1;SPARCL1;TYMP;TMEM14A;JAM3;LRP10;MRPS23;CPQ;MRPL51;P…	c2
5115	prerank	GUO_HEX_TARGETS_UP	-0.2663323891372841	-0.773344104280982	0.8111111111111111	0.9930600206029961	1.0	12/68	19.07%	FBLN2;PGF;RTN1;ERF;GNG3;NRP1;AKAP12;PCGF2;LIFR;PTPN13;AKTIP;HOXD1	c2
5114	prerank	BIOCARTA_RAN_PATHWAY	-0.41509688705376213	-0.7735863663888836	0.796875	0.9929654879068787	1.0	4/5	50.71%	RAN;RCC1;RANBP2;RANBP1	c2
5113	prerank	SA_REG_CASCADE_OF_CYCLIN_EXPR	-0.37057084484078845	-0.7736500893442431	0.7916666666666666	0.9931345807917318	1.0	8/11	47.27%	PRB1;CDKN2A;E2F2;CDK4;CDKN1B;CCNE2;CDK2;E2F4	c2
5112	prerank	REACTOME_INACTIVATION_OF_CSF3_G_CSF_SIGNALING	-0.3118085800396284	-0.7736852437456574	0.7848101265822784	0.9933083769962154	1.0	2/23	6.51%	SYK;SOCS3	c2
5110	prerank	MATZUK_SPERMATOGONIA	-0.29559908540015956	-0.7738533484212041	0.7325581395348837	0.9933156491139138	1.0	3/21	10.78%	GJA1;P2RX1;BMP8B	c2
5109	prerank	ROPERO_HDAC2_TARGETS	-0.2558804868017164	-0.7740860710496772	0.8210526315789474	0.9932210886898033	1.0	26/87	30.23%	RBPMS;PART1;CYP2D6;TRGC2;APOA2;GP2;MYRF;GIP;NEK3;AQP4;BAHCC1;SMAD6;STEAP1B;FGF14;SEL1L;UCHL3;MMP16;RBFOX2;B4GALT6;CKMT2;MDM2;PPOX;APLP1;SERGEF;HSPA13;MORN1	c2
175	prerank	ESC_V6.5_UP_LATE.V1_DN	-0.24140897815448112	-0.7741345732266662	0.8888888888888888	0.9239851803083993	1.0	23/159	14.38%	FBLN2;INHBB;KLK10;RASGRP2;GPA33;ITGB7;TUBB3;CHAC1;ANGPTL4;TLE4;ADA;SOCS3;TCEA3;PCOLCE2;C16orf89;HES7;LCK;SLC27A2;GEMIN2;TMEM79;BCL3;CBY1;NUPR1	c6
5108	prerank	WP_COPPER_HOMEOSTASIS	-0.2747443309474316	-0.7743077676305133	0.8536585365853658	0.9931588950956983	1.0	13/48	27.88%	MT1B;MT1A;MT1F;SOD3;ATP7B;COX11;COX17;STEAP3;ADAM9;MT2A;MDM2;PIK3CA;SLC11A2	c2
5107	prerank	GLASS_IGF2BP1_CLIP_TARGETS_KNOCKDOWN_DN	-0.25629197335887083	-0.7743774577842852	0.8617021276595744	0.9933027527434877	1.0	57/108	53.59%	IGF2BP1;SPAG5;VPS37B;SHMT2;SUDS3;TUBA1B;PSMD10;SENP1;ANP32E;SH3PXD2A;PRR11;MLF2;ATXN1L;FOXM1;CANT1;DARS2;MIB1;PTGES3;YWHAZ;NPLOC4;PLK1;ANKRD52;PIP4K2C;NCAPH;CDCA7L;CPSF2;ZDHHC5;HNRNPUL1;HIPK1;HSPD1;BZW1;NSUN4;PNP;CTDSP2;CEP57;AGO1;BLMH;PRC1;TMEM41A;CHD7;LBR;ERH;CIT;DLAT;FANCI;MIOS;ZWINT;NUP43;GTF2E2;MED1;TMEM33;IST1;WIPF2;AURKA;NUDT19;MKI67;SETD5	c2
5105	prerank	ZHOU_TNF_SIGNALING_30MIN	-0.2761233960844215	-0.774426649599752	0.8409090909090909	0.9934582556761671	1.0	1/45	0.23%	CD5	c2
5104	prerank	BURTON_ADIPOGENESIS_1	-0.2988568059799006	-0.7744810617637031	0.8125	0.993609195971526	1.0	9/29	26.65%	PHLDA1;PER1;ERRFI1;DUSP2;NFIL3;TSC22D1;CEBPB;ID3;ARL4C	c2
5103	prerank	WP_HISTONE_MODIFICATIONS	-0.29910302276537776	-0.7745119659434879	0.775	0.9937787412586324	1.0	18/36	54.37%	SETBP1;SETMAR;SMYD4;SETD1A;KMT2D;SETDB2;SETD1B;EHMT2;SETDB1;EED;PRDM2;SETD4;KMT2E;DOT1L;SETD9;NSD1;SETD5;AEBP2	c2
5102	prerank	REACTOME_STIMULI_SENSING_CHANNELS	-0.25276095020257505	-0.7745506388694096	0.8617021276595744	0.9939460458039153	1.0	31/95	29.79%	ASIC5;ASIC4;TRPV4;FKBP1B;TRPC3;SCNN1G;ASPH;TRPM2;CLCA1;TSC22D3;ANO1;TRPC1;CLCN1;TPCN1;TRPV2;TRPM6;SCNN1D;TRPM4;ASIC1;BEST2;TRPM8;SLC9B2;ANO4;CLCN4;OSTM1;UBB;ANO8;CALM1;CLIC2;TTYH3;RYR2	c2
5101	prerank	WP_PROLACTIN_SIGNALING_PATHWAY	-0.2584028760138568	-0.7745812571716649	0.8210526315789474	0.9941412436910882	1.0	29/74	37.45%	PTPN6;PIK3R2;ZAP70;SOCS3;NEK3;RPS6KA2;SOCS1;AGAP2;CTSD;PIK3CG;VAV1;NOS2;SHC1;PAK1;PIK3CA;PTPN11;YWHAZ;PTK2;FYN;PPIA;SRC;STAT5B;RPS6;IRF1;MAPK3;PIAS3;MAPK9;GRB2;AKT1	c2
5100	prerank	REACTOME_IRE1ALPHA_ACTIVATES_CHAPERONES	-0.2928543461972608	-0.7749171158252309	0.7976190476190477	0.9939214918751974	1.0	15/44	39.87%	EXTL1;TATDN2;WFS1;SULT1A3;CXXC1;WIPI1;SHC1;DCTN1;GOSR2;ERN1;DDX11;ARFGAP1;HYOU1;CTDSP2;ZBTB17	c2
5099	prerank	WP_FATTY_ACID_TRANSPORTERS	-0.3459114396444794	-0.7750176277915045	0.8108108108108109	0.9939776222259489	1.0	2/14	6.61%	FABP3;FABP6	c2
5095	prerank	REACTOME_HEME_SIGNALING	-0.2704703254263473	-0.7758352536104097	0.851063829787234	0.9931569309383506	1.0	16/45	36.00%	APOB;RORA;HBA1;MEF2C;NR1D1;MAFK;APOA1;ATF2;CRTC3;CRTC2;CLEC1B;MEF2D;TBL1XR1;TGS1;EP300;HELZ2	c2
5094	prerank	REACTOME_UNFOLDED_PROTEIN_RESPONSE_UPR	-0.26172792751309926	-0.7760914464628572	0.8539325842696629	0.9929948118701951	1.0	30/84	39.87%	CREB3L3;IGFBP1;EXTL1;TATDN2;HSP90B1;EXOSC3;WFS1;SULT1A3;CXXC1;WIPI1;CREB3L4;NFYB;EXOSC7;ATF4;SHC1;CEBPB;CREB3L1;DCTN1;NFYC;GOSR2;EXOSC8;ERN1;DDX11;ARFGAP1;DDIT3;EXOSC1;HYOU1;EXOSC5;CTDSP2;ZBTB17	c2
5091	prerank	DACOSTA_UV_RESPONSE_VIA_ERCC3_UP	-0.23847211151329384	-0.7763188699048238	0.9292929292929293	0.9929440154188817	1.0	135/289	48.96%	TNFSF9;GPRC5B;ABCB6;PGF;MDK;PITX2;OSR2;KCNJ4;ADA;CDKN2B;TPBG;FDXR;TM7SF2;SHOX2;FKBP1A;PSMC3IP;NOP2;NR4A1;BTBD2;PLEKHO2;ACOT2;SHMT2;TP53I3;CBX2;RGS2;HEXIM1;PSMB10;PLTP;THBS1;TK1;TPM2;CSRNP2;ARPC4;RFC5;POLR2A;IFITM2;NME3;CREBZF;SNRPA;CBX4;ARRB2;OAZ2;EPOR;NCDN;RPL23;THAP3;EIF3I;ABHD14A;MAZ;SMPDL3A;TRIAP1;AMACR;NPRL2;CDKN2C;PHLDA2;RNF40;PTPN11;ACYP1;ICAM3;PPIE;GRHPR;FGFR3;SAT1;GNL1;SHMT1;TMEM109;MVD;…	c2
5090	prerank	GEISS_RESPONSE_TO_DSRNA_DN	-0.34590502688447433	-0.7766792972078602	0.7333333333333333	0.992637854977155	1.0	2/14	5.02%	EFNB3;MEIS1	c2
5089	prerank	GROSS_HYPOXIA_VIA_ELK3_ONLY_DN	-0.27503551052784053	-0.7767042058621076	0.8571428571428571	0.9928307442700692	1.0	5/42	9.33%	MAFB;PXDN;FASN;IGFBP4;ABCG1	c2
5088	prerank	WP_NUCLEAR_RECEPTORS	-0.28846745205700414	-0.7769476306189297	0.7906976744186046	0.9926776931808039	1.0	7/35	12.70%	AR;RARG;NR2F1;RORA;NR1I2;NR4A1;PPARG	c2
5087	prerank	THUM_MIR21_TARGETS_HEART_DISEASE_DN	-0.39992175324836343	-0.7770121508931618	0.8	0.992814930445735	1.0	3/8	28.26%	AQP4;PFKFB1;EFEMP1	c2
5086	prerank	REACTOME_GRB2_SOS_PROVIDES_LINKAGE_TO_MAPK_SIGNALING_FOR_INTEGRINS	-0.38379355099290635	-0.7770602755183598	0.8024691358024691	0.9929940511138717	1.0	6/12	37.38%	FN1;APBB1IP;RAP1B;PTK2;SRC;GRB2	c2
5085	prerank	GARY_CD5_TARGETS_DN	-0.233947026231544	-0.7771201103619931	0.95	0.993138394415839	1.0	242/399	54.34%	AFF3;LTB;MRPS17;CDK2AP1;POLR3G;EMB;EMG1;IFI35;CRYZ;RRP15;SLC25A19;GPR183;NOP2;TNFAIP8;TDG;BLNK;MANF;HSP90B1;PSMC5;MRPS23;MRPL30;EIF2B1;STK17A;OTUD6B;TARDBP;TFRC;RUNX1T1;TWF1;INTS2;GDAP1;UGDH;PNN;NUDC;NME1;CNDP2;TIA1;TSFM;AP4S1;METAP2;KBTBD8;IKZF1;RAN;UBE2F;CFL2;WBP4;SLC44A1;BIRC5;CHCHD7;RBM8A;ATP6V1C1;CHORDC1;PAN2;ALG13;GTF2H2;HNRNPC;ZNF506;MTMR4;SERBP1;MAGOHB;POLE2;ERAP1;DCTPP1;DTYMK;ANP32A;ABCF…	c2
5083	prerank	DASU_IL6_SIGNALING_UP	-0.2733970620046763	-0.7774003776561846	0.8048780487804879	0.9929945718830148	1.0	6/54	7.89%	SERPINB2;GEM;SREBF1;TMEM158;FASN;TGFB1	c2
5082	prerank	REACTOME_REGULATION_OF_TLR_BY_ENDOGENOUS_LIGAND	-0.3796747581010015	-0.7776375619122904	0.8484848484848485	0.9928785836559934	1.0	4/12	21.19%	LBP;APOB;HMGB1;GSDMD	c2
5080	prerank	KEGG_ADIPOCYTOKINE_SIGNALING_PATHWAY	-0.26707205092598924	-0.7776545118310588	0.7912087912087912	0.993081136794194	1.0	29/57	44.63%	TNF;CPT1C;CPT1B;SOCS3;PRKAA2;IKBKG;PRKAB1;LEPR;TRADD;PCK2;CAMKK1;PTPN11;MAPK10;PRKCQ;ACACB;ADIPOR2;ACSL3;CPT1A;CAMKK2;MAPK9;AKT2;AKT1;ACSL6;ACSL4;MTOR;PRKAB2;JAK2;TNFRSF1A;IKBKB	c2
5079	prerank	REACTOME_SYNTHESIS_OF_PIPS_AT_THE_PLASMA_MEMBRANE	-0.26523103327685177	-0.7780436768790381	0.8604651162790697	0.9927487943685985	1.0	17/53	32.76%	MTMR8;PIK3R2;INPP5D;PLEKHA1;PTPN13;PIK3C2B;PIK3CG;PIP4K2B;PIK3CA;INPP5J;MTMR1;INPP5K;BMX;INPPL1;PIP4K2A;PIP4K2C;MTM1	c2
5078	prerank	NATSUME_RESPONSE_TO_INTERFERON_BETA_UP	-0.25775928230699185	-0.7780647000066342	0.8279569892473119	0.9929444304616324	1.0	13/64	18.26%	TFF1;IL18;ICAM2;MAP2K6;FGF5;NFATC2;FASLG;HSP90B1;BCL3;TIMP3;RGS2;CASP9;PDGFA	c2
5077	prerank	FIGUEROA_AML_METHYLATION_CLUSTER_3_UP	-0.23814403035225376	-0.7783780101414318	0.8775510204081632	0.9927166248057825	1.0	59/143	38.09%	KRT81;ZNF154;ZNF582;VWA5A;COCH;PCDHB16;RIPPLY3;ZFHX2;DHRS12;OXA1L;TRAPPC1;EXOSC3;SLC25A51;NIT1;GLRA1;RECQL5;GPR149;CCDC34;KRTCAP3;SLX4IP;PFN2;TGFBR1;PCDHB11;GLIPR1L2;SAP30BP;MCTS1;PCDHB10;THBS4;MKKS;MT2A;PCDHGA8;ELAVL2;FAM83B;GTF2A1;ZFP28;ZBTB45;MAP7D3;NRP2;IDH3B;CANT1;PIAS2;BPGM;MATR3;PABPN1;BTBD3;LBX2;PIGZ;KNSTRN;PACRGL;HNRNPD;GTF3C1;APIP;TANC2;IPO8;STX18;TIGD3;ZNF264;BLOC1S1;SMIM15	c2
5076	prerank	PID_CDC42_PATHWAY	-0.26214636891775517	-0.7784178785413257	0.8089887640449438	0.9928960492890125	1.0	21/66	36.22%	PAX6;MAP2K6;ARHGEF6;ARPC3;PARD6A;F2RL2;ATF2;ARPC4;BAIAP2;PLD1;MYL2;PAK1;TIAM1;PIK3CA;EPS8;SRC;LIMK2;CTNNB1;MAPK3;ARHGDIA;MAPK9	c2
5075	prerank	WP_GLUCOSE_METABOLISM_IN_TRIPLENEGATIVE_BREAST_CANCER_CELLS	-0.40056427732996247	-0.778561553449008	0.703125	0.9929218974466612	1.0	6/8	49.94%	PFKP;SLC16A1;PDK1;LDHA;PKM;PDP1	c2
5073	prerank	REACTOME_COLLAGEN_CHAIN_TRIMERIZATION	-0.2855951462024322	-0.7789688403106357	0.7931034482758621	0.9925611961339188	1.0	13/44	17.82%	COL6A3;COL9A3;COL9A2;COL4A5;COL10A1;COL15A1;COL1A1;COL7A1;COL4A4;COL18A1;COL14A1;COL4A1;COL1A2	c2
5072	prerank	NABA_COLLAGENS	-0.2855951462024322	-0.7789688403106357	0.7931034482758621	0.9925611961339188	1.0	13/44	17.82%	COL6A3;COL9A3;COL9A2;COL4A5;COL10A1;COL15A1;COL1A1;COL7A1;COL4A4;COL18A1;COL14A1;COL4A1;COL1A2	c2
5071	prerank	REACTOME_DIGESTION	-0.3505890544551389	-0.7791700814231065	0.75	0.9927455705677093	1.0	6/14	24.90%	LIPF;LCT;CLPS;AMY1A;PNLIP;GUCA2A	c2
5070	prerank	REACTOME_COPI_MEDIATED_ANTEROGRADE_TRANSPORT	-0.2475780146863018	-0.7794817983956069	0.8202247191011236	0.9925337200191207	1.0	30/94	38.24%	TUBB3;TUBB4A;TUBA3E;TUBA1A;DYNC1I1;TUBA3D;ARF3;ANK2;COG8;TUBA1B;DCTN2;COG6;ARF5;COG1;DCTN1;DYNC1I2;COG3;TMED2;TUBA1C;COG2;NSF;GOSR2;DYNC1LI2;ARFGAP1;GOLGB1;SPTBN2;KDELR2;ACTR1A;COPG2;DYNC1H1	c2
5067	prerank	ACEVEDO_LIVER_CANCER_WITH_H3K9ME3_UP	-0.2598665420982055	-0.780088852882333	0.8421052631578947	0.9918998971034519	1.0	21/99	19.06%	THEMIS;SULT1C2;TNFSF12;NRAP;IPCEF1;ELOVL7;TRPM2;ABCA13;SEMA6D;ANGPTL5;AK5;LRRN1;ZDBF2;GNG2;CPQ;PIFO;PLBD1;ANK2;VWDE;ZC2HC1A;POU6F2	c2
174	prerank	MEK_UP.V1_DN	-0.24130998042974905	-0.7803447462502908	0.8686868686868687	0.922594394210153	1.0	40/166	23.42%	MAFB;IFITM1;COL9A3;AMIGO2;NPY1R;QPRT;TTC39A;CSTA;TCN1;RNF43;IFI35;ANXA9;IRF7;POLI;FASTKD1;IAPP;MOCOS;BLNK;BAZ2B;CHN1;CETN3;RASGRP1;PLBD1;INSIG2;GDAP1;PRKAR2B;SNX10;KIF5C;MINPP1;PMS1;ATF1;ZNF140;GOLGA8A;CYP26B1;UBE2L6;METTL3;RPRD1A;ALG13;WIPF1;SATB2	c6
5063	prerank	WP_PRIMARY_FOCAL_SEGMENTAL_GLOMERULOSCLEROSIS_FSGS	-0.26772700089991375	-0.7806130958278599	0.7816091954022989	0.9913706953258624	1.0	15/67	19.84%	CD80;COL4A5;IRF6;TGFB1;JAG1;DKK1;VIM;PLCE1;KRT8;COL4A4;LRP6;LRP5;NOTCH1;CD151;SYNPO	c2
5061	prerank	REACTOME_ALPHA_PROTEIN_KINASE_1_SIGNALING_PATHWAY	-0.39246027731809396	-0.7811503586835654	0.8082191780821918	0.9908225972309308	1.0	6/11	44.38%	ALPK1;UBB;MAP3K7;TIFA;TAB1;UBA52	c2
5060	prerank	BIOCARTA_PTEN_PATHWAY	-0.32926331745617105	-0.7811846732746439	0.7710843373493976	0.99101595242898	1.0	9/18	43.44%	FASLG;SHC1;PIK3CA;CDKN1B;MAPK3;GRB2;AKT1;ITGB1;PTEN	c2
5059	prerank	PID_ECADHERIN_STABILIZATION_PATHWAY	-0.29426865225014337	-0.7813055054087407	0.7764705882352941	0.9910787516321542	1.0	1/35	0.83%	AQP5	c2
5058	prerank	CAIRO_PML_TARGETS_BOUND_BY_MYC_UP	-0.31238855914069014	-0.7816702609297532	0.7866666666666666	0.9908125609368975	1.0	10/22	40.04%	CCND2;THBS1;TK1;BCAT1;NPM1;DDX18;CDK4;CDCA7;YBX1;PTMA	c2
5057	prerank	BILANGES_SERUM_RESPONSE_TRANSLATION	-0.2967894276850953	-0.7816795241243254	0.7674418604651163	0.9910317202225494	1.0	17/31	41.89%	CPT1B;PTMS;RPL6;RAVER2;MYL3;EEF1G;RPL21;NSA2;RPS6;RPS7;RPS3;RPL4;EEF1B2;EIF3H;RPS8;KIF21B;EIF3F	c2
[truncated: 4,591 more rows]
