# Supplementary material for: TooManyCellsInteractive: A visualization tool for dynamic exploration of single-cell data
Source: Gigascience. 2024 Aug 22;13:giae056. doi: 10.1093/gigascience/giae056 (PMC11340645; doi:10.1093/gigascience/giae056)
Supplement: giae056_Supplemental_Files [file giae056_supplemental_files.zip › table_s11_gsea_short.csv]

	Name	Term	ES	NES	NOM p-val	FDR q-val	FWER p-val	Tag %	Gene %	Lead_genes	Geneset
12	prerank	KEGG_STEROID_HORMONE_BIOSYNTHESIS	0.7399152695040935	2.144894872835001	0.0	0.0	0.0	18/46	6.05%	CYP7A1;UGT2B10;SULT1E1;UGT2B11;UGT2B28;AKR1C3;UGT2B15;HSD17B3;HSD3B2;CYP3A43;AKR1C2;HSD3B1;UGT2B7;CYP21A2;CYP17A1;CYP3A4;UGT2B4;SRD5A2	c2
24	prerank	KEGG_RETINOL_METABOLISM	0.7037625481136244	2.0204756775721253	0.0	0.014053347137836144	0.04	15/43	7.68%	UGT2B10;UGT2B11;UGT2B28;UGT2B15;CYP26A1;CYP3A43;UGT2B7;RDH10;CYP26C1;CYP3A4;UGT2B4;CYP1A2;RDH16;ADH1B;DGAT2	c2
26	prerank	WP_CLASSICAL_PATHWAY_OF_STEROIDOGENESIS_WITH_GLUCOCORTICOID_AND_MINERALOCORTICOID_METABOLISM	0.8757579649804529	2.0132771280265147	0.0	0.011711122614863453	0.05	7/13	6.05%	HSD17B3;HSD3B2;STAR;HSD3B1;CYP21A2;CYP17A1;SRD5A2	c2
30	prerank	KEGG_METABOLISM_OF_XENOBIOTICS_BY_CYTOCHROME_P450	0.6827632258612952	1.9955628024479235	0.0	0.012296678745606627	0.07	22/52	11.48%	UGT2B10;UGT2B11;UGT2B28;AKR1C3;UGT2B15;GSTA1;GSTA2;CYP3A43;AKR1C2;GSTM2;UGT2B7;GSTM5;CYP3A4;UGT2B4;CYP1A2;ADH1B;EPHX1;CYP2E1;GSTM3;GSTM4;GSTA4;GSTK1	c2
42	prerank	BOYAULT_LIVER_CANCER_SUBCLASS_G3_DN	0.666936914645541	1.964661930077354	0.0	0.021080020706754216	0.15	12/43	7.07%	F7;TMPRSS6;SERPINF1;SERPING1;SELENBP1;CA5A;RARRES2;FMO4;KNG1;MASP1;CYP27A1;TF	c2
53	prerank	REACTOME_PHASE_II_CONJUGATION_OF_COMPOUNDS	0.5844307567018109	1.9293442738067346	0.0	0.029277806537158637	0.22	24/88	11.48%	UGT2B10;SULT1E1;UGT2B11;UGT2B28;UGT2B15;GSTA1;GSTA2;HPGDS;GSTM2;UGT2B7;GSTM5;SULT1B1;UGT2B4;NAT2;CYP1A2;GLYATL1;GGT1;GSTM3;GGT6;GSTM4;GSTA4;SLC26A1;GLYATL2;GSTK1	c2
61	prerank	FURUKAWA_DUSP6_TARGETS_PCI35_UP	0.6130900288774019	1.9073367145633038	0.0	0.03914860988397211	0.31	34/67	15.42%	AKR1C3;FOLR1;PSG1;SAA1;PSG6;KRT17;ST6GALNAC2;ALPP;TNNC1;C1S;OLFML2A;BTN1A1;KRT14;KCNMB1;CD24;SNED1;CNTNAP1;EPB41L4A;C15orf48;RTP4;SLC1A2;SOX4;TAPBPL;SECTM1;TGFB2;BDH2;IL32;ID3;CLEC2D;THEMIS2;ENPP5;ARHGEF37;APH1B;MUC20	c2
74	prerank	HERNANDEZ_MITOTIC_ARREST_BY_DOCETAXEL_1_UP	0.6483905149363185	1.8791211555539957	0.0	0.06499673051249216	0.47	11/30	8.68%	EDNRB;AGT;TACR1;PRAME;FABP3;ITM2A;ABI3BP;GPC3;GAGE12F;TNFRSF11B;DUSP1	c2
76	prerank	KONDO_PROSTATE_CANCER_WITH_H3K27ME3	0.5398247026078418	1.872744602214287	0.0	0.06245932061260508	0.49	45/106	15.23%	ASTN1;SPIC;ALB;ABCA6;TMCO5A;ABCB5;PGR;OR2AT4;POSTN;CD86;FGF23;A1CF;OR2AG1;GAS2;SAA4;ERG;IKZF3;NR5A2;ALDH8A1;VWA2;LONRF2;PHACTR1;EN2;EPB42;KIRREL3;HOXB9;NLRP14;OVCH2;COL14A1;AQP4;ARPP21;NTS;IAPP;ZPBP2;ZIC4;LAMB4;ENPP5;TMTC1;AFP;ACADL;ARMCX4;GAP43;DEFB126;TPH1;TRIM36	c2
82	prerank	WP_METAPATHWAY_BIOTRANSFORMATION_PHASE_I_AND_II	0.5367616101287969	1.866113589791804	0.0	0.061132060049587225	0.5	43/145	11.48%	CYP7A1;SULT1E1;UGT2B11;UGT2B28;AKR1C3;UGT2B15;GSTA1;GSTA2;CYP4X1;HS3ST5;CYP26A1;CYP3A43;AKR1C2;BAAT;CHST8;GSTM2;UGT2B7;HNMT;CHST9;CYP26C1;GSTM5;CYP21A2;CYP17A1;SULT1B1;CYP4B1;FMO4;CYP3A4;UGT2B4;NAT2;CYP1A2;CYP27A1;EPHX1;CYP46A1;CYP2E1;CYP2J2;FMO5;GLYATL1;CYP39A1;GSTM3;GSTM4;GSTA4;GLYATL2;GSTK1	c2
92	prerank	VILLANUEVA_LIVER_CANCER_KRT19_DN	0.5647816347433664	1.843638061108171	0.0	0.07857098627062935	0.66	9/54	6.93%	ACMSD;ABCA6;RBP5;ENPP7;APOA5;METTL7B;KCNB1;SHBG;C9	c2
93	prerank	BLANCO_MELO_COVID19_SARS_COV_2_LOW_MOI_INFECTION_A594_ACE2_EXPRESSING_CELLS_DN	0.8061150116962635	1.8415361672732524	0.0	0.07553674086586928	0.69	10/14	8.45%	KRT4;PSG5;CDH16;ALDH1L2;OLFML2A;OXTR;ADCY5;CST2;TIMP2;CPM	c2
94	prerank	REACTOME_CYTOCHROME_P450_ARRANGED_BY_SUBSTRATE_TYPE	0.6241102048403347	1.8396450927562547	0.0	0.07026673568918072	0.7	15/49	9.11%	CYP7A1;CYP26A1;CYP3A43;PTGIS;CYP26C1;CYP21A2;CYP4B1;CYP3A4;CYP1A2;CYP27A1;CYP46A1;CYP2E1;CYP2J2;CYP39A1;POMC	c2
103	prerank	ANDERSEN_LIVER_CANCER_KRT19_DN	0.5922412233060848	1.8303216603064738	0.0	0.07729340925809879	0.74	20/71	9.81%	UGT2B10;UGT2B15;HAO2;GPT;TMEM140;DIO1;HMGCS2;APOA5;BAAT;SERPING1;SELENBP1;SAA4;CPQ;CYP3A4;CIDEB;EPHX1;SERPINA3;ABCC6;AMACR;CRYL1	c2
108	prerank	WP_ALTERNATIVE_PATHWAY_OF_FETAL_ANDROGEN_SYNTHESIS	0.8923546235696274	1.823274575305577	0.0	0.08010407868566602	0.76	6/10	6.05%	HSD17B3;HSD3B2;STAR;AKR1C2;CYP17A1;SRD5A2	c2
110	prerank	KEGG_DRUG_METABOLISM_CYTOCHROME_P450	0.6332269607663453	1.8205168313128015	0.0	0.07905007765032832	0.76	21/50	11.48%	UGT2B10;UGT2B11;UGT2B28;UGT2B15;GSTA1;GSTA2;CYP3A43;GSTM2;UGT2B7;GSTM5;FMO4;CYP3A4;UGT2B4;CYP1A2;ADH1B;CYP2E1;FMO5;GSTM3;GSTM4;GSTA4;GSTK1	c2
113	prerank	REACTOME_BIOLOGICAL_OXIDATIONS	0.5110889210243006	1.8185009535236714	0.0	0.07729340925809879	0.77	42/173	11.48%	CYP7A1;UGT2B10;SULT1E1;UGT2B11;UGT2B28;UGT2B15;GSTA1;GSTA2;CYP26A1;CYP3A43;HPGDS;PTGIS;GSTM2;UGT2B7;CYP26C1;GSTM5;CYP21A2;SULT1B1;CYP4B1;CYP3A4;UGT2B4;NAT2;CYP1A2;CYP27A1;ADH1B;CES1;EPHX1;DPEP2;CYP46A1;CYP2E1;CYP2J2;GLYATL1;CYP39A1;POMC;GGT1;GSTM3;GGT6;GSTM4;GSTA4;SLC26A1;GLYATL2;GSTK1	c2
115	prerank	WP_ESTROGEN_METABOLISM	0.7903418220481889	1.8128923415734994	0.0	0.07963563378107148	0.8	5/14	5.93%	SULT1E1;GSTA1;UGT2B7;CYP3A4;CYP1A2	c2
120	prerank	KEGG_ASCORBATE_AND_ALDARATE_METABOLISM	0.7424268767970288	1.8042636986118743	0.0	0.08653903237509626	0.84	6/20	5.74%	UGT2B10;UGT2B11;UGT2B28;UGT2B15;UGT2B7;UGT2B4	c2
121	prerank	MISHRA_CARCINOMA_ASSOCIATED_FIBROBLAST_DN	0.6780195851365918	1.803557753749627	0.0	0.08396874914857096	0.84	13/22	19.54%	ID2;C1S;RARRES2;KRT14;CD24;MFAP4;BDNF;CTSA;JUP;CD55;FTL;HSPA1A;MAN2B1	c2
126	prerank	WP_GLUCURONIDATION	0.7617818204634721	1.797467002816594	0.0	0.09168135989921676	0.89	7/20	5.74%	UGT2B10;UGT2B11;UGT2B28;UGT2B15;PGM5;UGT2B7;UGT2B4	c2
127	prerank	REACTOME_RA_BIOSYNTHESIS_PATHWAY	0.7147159229328292	1.794023785843235	0.0	0.0919855449022002	0.9	6/19	5.95%	AKR1C3;CYP26A1;RDH10;ALDH8A1;CYP26C1;RDH16	c2
135	prerank	NAKAMURA_CANCER_MICROENVIRONMENT_UP	0.6937224938682682	1.7894126319577115	0.0	0.09501284695363132	0.92	7/19	6.52%	CTRB2;RET;POSTN;APOE;CELA3B;RHOB;COL1A2	c2
137	prerank	WP_BIOMARKERS_FOR_UREA_CYCLE_DISORDERS	0.8317283930098585	1.787726884623177	0.0	0.09281064672279286	0.92	3/10	1.20%	F7;ARG1;GPT	c2
145	prerank	MATZUK_OVULATION	0.7896563873980218	1.774001442271372	0.0	0.1082107729613383	0.94	3/14	2.98%	SULT1E1;PGR;PTGS2	c2
146	prerank	WP_OXIDATION_BY_CYTOCHROME_P450	0.5949421340220162	1.771768255389844	0.0	0.10918369699395773	0.96	14/48	8.81%	CYP7A1;CYP4X1;CYP26A1;CYP3A43;CYP26C1;CYP17A1;CYP4B1;CYP3A4;CYP1A2;CYP27A1;CYP46A1;CYP2E1;CYP2J2;CYP39A1	c2
147	prerank	WP_DISRUPTION_OF_POSTSYNAPTIC_SIGNALING_BY_CNV	0.6588907004755828	1.771688683231759	0.016666666666666666	0.10513985636455189	0.96	12/31	14.23%	NRXN1;RYR2;GRM1;CAMK2A;GRIN2C;NLGN3;NLGN1;NRXN3;GRIN2B;CAMK2B;RPH3A;SYNGAP1	c2
153	prerank	TONKS_TARGETS_OF_RUNX1_RUNX1T1_FUSION_ERYTHROCYTE_DN	0.7199410026574979	1.7657500030842266	0.0196078431372549	0.11242677710268915	0.98	6/14	9.87%	ITM2A;MYLK;HBE1;PDLIM1;LTC4S;ARHGAP22	c2
155	prerank	MIKKELSEN_IPS_HCP_WITH_H3_UNMETHYLATED	0.6028404860972194	1.7641345122719727	0.0	0.11073068348260548	0.98	24/55	11.47%	CCDC83;C19orf71;SCGN;LYPD2;PCDHB12;CYP4X1;BRDT;PCDHB10;LYPD4;SLC45A1;AHRR;KCNH6;MFAP2;SPATA22;ASZ1;PCDHB14;DCC;POMC;FSCN2;SPAG8;PCDHA6;RASGRP3;PIWIL1;CLIC5	c2
164	prerank	KEGG_PENTOSE_AND_GLUCURONATE_INTERCONVERSIONS	0.7212823993004804	1.7532849250117768	0.0	0.12671434669282255	0.99	6/22	5.74%	UGT2B10;UGT2B11;UGT2B28;UGT2B15;UGT2B7;UGT2B4	c2
165	prerank	REACTOME_ENDOGENOUS_STEROLS	0.7223288255250191	1.7527418550405145	0.0	0.12376012156868604	0.99	7/21	9.11%	CYP7A1;PTGIS;CYP21A2;CYP27A1;CYP46A1;CYP39A1;POMC	c2
166	prerank	MEBARKI_HCC_PROGENITOR_WNT_UP_CTNNB1_DEPENDENT_BLOCKED_BY_FZD8CRD	0.582985175724026	1.7523640036629953	0.0	0.12055136841675068	0.99	13/39	13.59%	IGFBP5;TYRP1;IHH;PITX2;SERPINE1;RDH10;CLIC3;PAMR1;DPT;COL5A2;PRICKLE2;SEMA3C;SLC1A3	c2
175	prerank	COWLING_MYCN_TARGETS	0.6469474556601337	1.7461681979830244	0.0	0.12626719473843687	0.99	16/37	12.67%	IGFBP5;CRYAB;CNN1;HSPB2;TAGLN;MYL9;COPZ2;PVALB;BMPER;COL11A1;DDAH2;CPEB1;MYL5;SAMD9L;GREM1;SLC16A2	c2
185	prerank	YAMASHITA_LIVER_CANCER_STEM_CELL_DN	0.5629180409560853	1.738065420087493	0.0	0.1364001339848802	0.99	21/62	10.63%	CYP7A1;KLKB1;PPARGC1A;UGT2B15;RBP5;GSTA1;APOA5;SAA4;UGT2B7;ALDH8A1;FMO4;CD14;CYP3A4;KNG1;MASP1;CYP1A2;CES1;C1R;SNAI2;SERPINC1;GSTM4	c2
4	prerank	PTEN_DN.V1_UP	0.4922195702359011	1.7376113813754144	0.0	0.03986048829098156	0.06	44/147	10.20%	LAMC3;MYBPC1;NAP1L3;DMRT1;PGR;PCDHB12;CYP26A1;DOK5;NR2F1;ADRA2C;GLT8D2;KALRN;NFASC;ASPN;COL26A1;SHC2;PAX3;TCHH;MSC;MYOT;GPER1;RASL12;CDKL2;ATP6V1B1;CLTCL1;C2;HOXD1;GALR3;TCF7L1;RTP4;HSPA12A;B3GAT1;SPOCK2;EFNB3;CNR2;CYP39A1;DCC;PRR16;CD27;HPR;BDNF;TUBB2B;MEFV;EDN1	c6
190	prerank	WP_HIPPOCAMPAL_SYNAPTOGENESIS_AND_NEUROGENESIS	0.6583143683681011	1.7326475680392324	0.017241379310344827	0.14555252392758863	1.0	10/25	14.78%	PPARGC1A;NRXN1;CAMK2A;SYT2;CCND2;BDNF;NRXN3;NCAM1;CAMK2B;NGF	c2
193	prerank	WP_GPR143_IN_MELANOCYTES_AND_RETINAL_PIGMENT_EPITHELIUM_CELLS	0.6380808380051513	1.7244690879706617	0.022727272727272728	0.16317497510043077	1.0	11/29	10.48%	TYRP1;DCT;SERPINF1;PMEL;ADCY2;MLANA;TYR;GPR143;ASIP;POMC;MITF	c2
196	prerank	REACTOME_INTERACTION_BETWEEN_L1_AND_ANKYRINS	0.620823108265242	1.7227756821647753	0.015873015873015872	0.16237313247094462	1.0	11/26	13.70%	NFASC;ANK1;KCNQ2;KCNQ3;SPTBN5;ANK2;SCN1B;ACTG1;L1CAM;ANK3;SCN8A	c2
197	prerank	REACTOME_GLUTATHIONE_CONJUGATION	0.6158611255004707	1.7183953747737797	0.0	0.17030437781509328	1.0	11/32	11.48%	GSTA1;GSTA2;HPGDS;GSTM2;GSTM5;GGT1;GSTM3;GGT6;GSTM4;GSTA4;GSTK1	c2
201	prerank	WP_ALANINE_AND_ASPARTATE_METABOLISM	0.8532628756276335	1.7142074278041526	0.0	0.1740452991685861	1.0	3/10	1.20%	AGXT;ASPA;GPT	c2
206	prerank	REACTOME_MUSCLE_CONTRACTION	0.4735153241610273	1.7050569315300694	0.0	0.19411185734136174	1.0	58/180	15.75%	TBX5;MYL7;KCNJ12;KCNK15;MYBPC1;ACTC1;CASQ1;RYR2;MYL3;TNNT2;CASQ2;CACNA1G;CAMK2A;MYL9;TNNC1;ATP1A4;MYLK;KCNK4;LMOD1;TNNC2;KCNIP3;CES1;NPPA;CACNA2D2;VIM;ACTG2;KCNK3;MYBPC2;TRPC1;ATP2B1;SCN1B;MYL2;CACNA1I;SORBS1;KCND2;CAV3;ATP1B1;ATP2B4;KCNK12;ASPH;MYL5;PDE5A;KCNE2;FKBP1B;ACTA1;TMOD2;CAMK2B;ACTN3;CALD1;SCN8A;CACNG4;CLIC2;CACNA1H;TPM1;MYL6;KCNIP4;CORIN;DYSF	c2
209	prerank	REACTOME_GLUCURONIDATION	0.7437526618904906	1.6997486415245078	0.0	0.19794653590488717	1.0	6/18	5.74%	UGT2B10;UGT2B11;UGT2B28;UGT2B15;UGT2B7;UGT2B4	c2
210	prerank	REACTOME_METABOLISM_OF_STEROID_HORMONES	0.6265732297042558	1.6987942964068992	0.0	0.19641225642642424	1.0	14/29	16.48%	HSD17B3;HSD3B2;STAR;HSD3B1;CYP21A2;CYP17A1;SRD5A2;HSD17B14;POMC;HSD17B2;HSD17B11;HSD17B1;STARD6;AKR1B15	c2
211	prerank	MARTORIATI_MDM4_TARGETS_NEUROEPITHELIUM_DN	0.4924803934996386	1.698413504023536	0.0	0.19347863966509293	1.0	52/134	18.66%	IGFBP5;EGFL6;EDNRB;BHLHE22;CX3CR1;CADPS;CSF2RB;ZMAT1;FOS;RTN1;LRRN1;MAF;JAM2;DACH1;PDGFRA;APC2;GREM2;TP53INP2;ID4;ABCD2;ZCCHC18;MAPK10;CSF1R;ELAVL3;RHBDL3;EOMES;DLX5;PGM2L1;NSG1;TTYH1;SOGA3;NAP1L2;TSPYL4;ST8SIA4;PLCXD2;RUFY3;CACNG4;PKIA;FABP7;C14orf132;REM2;SCARA3;HSD17B11;FYN;GDAP1;GSX1;SYT11;JAKMIP2;ATAT1;DLX6-AS1;ERMAP;CD53	c2
214	prerank	TERAMOTO_OPN_TARGETS_CLUSTER_6	0.6087940226625599	1.6956530055060062	0.0	0.19642746567657338	1.0	10/24	16.56%	SERPINF1;CCDC3;SPARCL1;SLIT1;CCDC80;DAND5;TSPAN9;MMP7;ADAMTS7;OLFML3	c2
215	prerank	CADWELL_ATG16L1_TARGETS_UP	0.5312992997478962	1.6943889167940438	0.0	0.1956538218189854	1.0	29/81	13.15%	CFI;FAM3B;HAO2;ETNPPL;SAA1;PTGER3;THRSP;GZMB;PCDH17;ADIG;MTTP;LTK;CCDC80;NPR3;NPC1L1;TF;HSPA12A;DGAT2;CYP2E1;TMEM116;DHH;VNN1;GGT1;NEUROD2;APOA1;SLC5A12;CLEC2D;THPO;HBA2	c2
218	prerank	HOLLERN_ADENOMYOEPITHELIAL_BREAST_TUMOR	0.7502286518200644	1.693953369055156	0.0	0.19292801559877226	1.0	8/17	6.98%	IGFBP5;PRELP;SERPINF1;CNN1;MYL9;MYLK;TNS1;ISLR	c2
222	prerank	BAUS_TFF2_TARGETS_UP	0.6219282102872811	1.6892816884916482	0.0	0.20153097810428852	1.0	8/27	9.37%	CCL8;IGHM;GUCA2B;RBP2;ITLN1;ZG16;CRIP1;GGT1	c2
231	prerank	REACTOME_ASPIRIN_ADME	0.6924852004842345	1.6800270900390155	0.0	0.22177938451897666	1.0	12/29	8.12%	UGT2B10;UGT2B11;UGT2B28;ALB;UGT2B15;UGT2B7;SLCO2B1;CYP3A4;UGT2B4;CES1;CYP2E1;GLYATL1	c2
232	prerank	LUI_THYROID_CANCER_CLUSTER_5	0.7154921442182991	1.6787750887722788	0.0	0.2199779031575576	1.0	10/16	17.45%	CRYAB;HMGCS2;HLA-DRB1;EPHX1;ISLR;CHRNA7;ISL1;TFF3;SSX1;LGALS1	c2
233	prerank	BRUNEAU_SEPTATION_VENTRICULAR	0.7341869785239257	1.6785926662949437	0.0	0.21599994550854154	1.0	2/10	4.60%	TBX5;TBX20	c2
234	prerank	REACTOME_STAT5_ACTIVATION	0.8545206447006991	1.6782701107815905	0.02	0.2125913199380507	1.0	1/7	0.17%	FLT3	c2
235	prerank	SENESE_HDAC1_TARGETS_DN	0.4670407373315704	1.677804306519383	0.0	0.2098543087024955	1.0	62/231	15.10%	IGFBP5;NAP1L3;TOX3;FOLR1;PCDHB10;CNN1;HSPB2;DHRS2;MYL9;SESN3;LOXL4;TUBA1A;FOS;MYLK;LRRN1;FSTL1;MAF;COL12A1;EFEMP2;CSDC2;TNS1;ID4;BNC2;CMC4;APLP1;MATN3;ARID5B;PALM3;COL5A1;COL11A1;EFNB3;ZNF608;AASS;GXYLT2;RBPMS;MIAT;TUBB2B;FKBP7;FAM171A1;THRB;DAB2;GSTM4;COL16A1;GLI2;TGFB2;L1CAM;TTYH1;MEIS1;NREP;GPR137C;MAGED1;DKK3;OBSL1;CRMP1;FOXS1;ZBED5-AS1;FGFR1;NLRP1;PHLDB2;PNMA2;SYT17;CIRBP	c2
236	prerank	SENESE_HDAC2_TARGETS_DN	0.48948465159273563	1.6775361410034184	0.0	0.20669026592345802	1.0	44/117	16.69%	CRYAB;NPPB;DTNA;TNNT2;TMEM37;MMP24;PPP2R2B;FLG-AS1;TAGLN;KRT17;MYL9;SESN3;GPNMB;TNNC1;CCL26;KRT14;EFEMP2;ID4;PDLIM1;BNC2;MATN2;JPH3;MFAP5;EDN2;COL11A1;RHOBTB1;MYL2;GXYLT2;NRXN3;GSTM4;COL5A2;NANOS1;PLAC8;SDC2;JUP;WNT5A;FOXS1;TPM1;MSLN;SCARA3;SSBP2;IGFBP7;OLFML3;STOX2	c2
237	prerank	FOURNIER_ACINAR_DEVELOPMENT_LATE_UP	0.7977672346421459	1.6774113193129594	0.02	0.20312291557557613	1.0	6/10	8.43%	CRYAB;APOE;GPNMB;MAFB;SOX4;SERPINA3	c2
239	prerank	SERVITJA_LIVER_HNF1A_TARGETS_DN	0.5036689990551209	1.6762982811784908	0.0	0.20211268338233435	1.0	39/122	12.95%	CFI;UGT2B28;DCT;CYP26A1;SERPINA1;HSD3B2;CHRNA4;DDC;SAA1;SERPING1;HSD3B1;LOXL4;SAA4;UGT2B7;NRBP2;CAMK1D;CA5A;PKHD1;ONECUT1;HOPX;IGF1;RDH16;FRAS1;C9;HES6;SOX6;CYP2J2;FMO5;AASS;PTGDS;C1R;APOM;EGR1;LIN7A;CLDN14;HSD17B2;BDH2;PRKD3;CLEC2D	c2
240	prerank	REACTOME_SYNTHESIS_OF_PROSTAGLANDINS_PG_AND_THROMBOXANES_TX	0.7882832720362601	1.6762207248737864	0.0	0.1986290046356662	1.0	5/13	8.61%	AKR1C3;HPGDS;PTGS2;PTGIS;PTGDS	c2
242	prerank	MEBARKI_HCC_PROGENITOR_WNT_UP_CTNNB1_DEPENDENT	0.520005375500433	1.6752812789029365	0.0	0.1966235849548127	1.0	25/73	13.59%	IGFBP5;TYRP1;FLG-AS1;EYA2;IHH;PITX2;SERPINE1;RDH10;CCDC80;BNC2;COL1A2;CSF1R;CLIC3;PAMR1;MMP13;DLX5;DPT;CPEB1;COL5A2;NANOS1;PRICKLE2;NREP;MMP7;SEMA3C;SLC1A3	c2
250	prerank	WENG_POR_DOSAGE	0.6795690706234522	1.6719334742184229	0.01818181818181818	0.20159284170137368	1.0	6/19	10.78%	CYP7A1;GSTA2;FGL1;VNN1;ACTG1;ACOT1	c2
254	prerank	CHIANG_LIVER_CANCER_SUBCLASS_PROLIFERATION_DN	0.473564743770341	1.6700230306411286	0.0	0.2032971488498839	1.0	44/141	14.23%	AGXT;TTPA;ABCA6;RBP5;GPT;APOA5;ETNPPL;PIPOX;CYP3A43;BAAT;SERPING1;SELENBP1;RUNDC3B;CA5A;NUDT7;SULT1B1;MTTP;MYRIP;FMO4;BHMT2;KNG1;CIDEB;RHOB;NAT2;CYP1A2;RDH16;CYP27A1;EPHX1;F8;EHHADH;CYP2J2;GLYATL1;AASS;HAAO;KCNJ8;SERPINC1;CLDN14;HPD;SLC16A2;WNK3;SLC38A4;CYP2C9;SLC46A3;ACADL	c2
257	prerank	KEGG_DRUG_METABOLISM_OTHER_ENZYMES	0.592313115553789	1.6673398686848306	0.0	0.20716975905693447	1.0	10/42	6.51%	UGT2B10;UGT2B11;UGT2B28;UGT2B15;CYP3A43;UGT2B7;CYP3A4;UGT2B4;NAT2;CES1	c2
269	prerank	WOO_LIVER_CANCER_RECURRENCE_DN	0.5453701861095328	1.6578555810475262	0.014705882352941176	0.2283092953048462	1.0	20/69	9.81%	TTPA;GPT;CA14;PIPOX;CYP3A43;SERPING1;CA5A;SULT1B1;HGD;MTTP;FMO4;CYP27A1;ADH1B;EPHX1;C4BPB;CYP2E1;CYP2J2;AASS;NHEJ1;CRYL1	c2
275	prerank	WP_CALORIC_RESTRICTION_AND_AGING	0.834064355026849	1.6556815694824125	0.0	0.2302935595490568	1.0	2/8	5.73%	PPARGC1A;IGF1	c2
276	prerank	KEGG_CARDIAC_MUSCLE_CONTRACTION	0.5313884245434385	1.6547137743281133	0.0	0.228980330745854	1.0	16/66	11.28%	ACTC1;RYR2;MYL3;TNNT2;COX8C;CACNG1;TNNC1;ATP1A4;CACNA2D3;CACNB4;CACNA2D2;MYH7;MYL2;ATP1B1;CACNA1D;CACNA2D4	c2
277	prerank	SABATES_COLORECTAL_ADENOMA_DN	0.4567749108922775	1.6509555942492649	0.0	0.23583273165681282	1.0	87/236	13.25%	PCDH19;ASPA;WSCD1;SCGN;CCL8;PLP1;UGT2B15;NAP1L3;NRXN1;ZNF536;HSD3B2;TMEM140;TEX11;IGHM;CNN1;FAM13C;GUCA2B;PRIMA1;CLEC3B;ABI3BP;SEMA6D;ADCY2;ASPN;MEOX2;BEST4;GPNMB;RUNDC3B;SI;UNC5C;FAM107A;MYLK;NR5A2;RTN1;MT1M;ZG16;MYOT;PLAC9;JAM2;LMOD1;GDPD2;CYP3A4;KNG1;GREM2;TP53INP2;TNS1;CCDC80;IGF1;PDE6A;MFAP5;TSPAN7;ANO5;TTR;ADH1B;TLR7;MFAP4;SLC22A4;ANK2;AFF3;CDH19;SORCS1;EPB41L3;CPM;BMP3;DUSP1;OGN;COL14A1;PC…	c2
282	prerank	REACTOME_GLUCOCORTICOID_BIOSYNTHESIS	0.887266274112155	1.6486062727911632	0.0	0.23923120935408762	1.0	5/6	9.11%	HSD3B2;HSD3B1;CYP21A2;CYP17A1;POMC	c2
283	prerank	MIKKELSEN_MEF_HCP_WITH_H3_UNMETHYLATED	0.47162879558799026	1.647782358490696	0.0	0.2383745775879934	1.0	41/167	10.21%	CCDC83;TBX22;C19orf71;KRT4;HMGCLL1;PCDHA12;LYPD2;LGI3;BRDT;THSD7B;TEX11;SYNPR;PCDHB10;DPP6;GTF2A1L;CAMK2A;TRPM1;HTR5A;C10orf67;CCIN;PAPOLB;PCDHA10;PCDHA4;ASZ1;PCDHB7;PCDHB1;SYCP3;TRPC3;SOHLH2;ADAMTSL1;PCDHB14;SLC2A5;LDOC1;B3GNT8;ARX;FSCN2;SPAG8;PCDHA6;ACRBP;PCSK1N;SPESP1	c2
284	prerank	KHETCHOUMIAN_TRIM24_TARGETS_DN	0.8626707417013807	1.6477649930808635	0.0	0.23481674807175468	1.0	4/7	4.15%	CYP7A1;CYP26A1;PRLR;THRSP	c2
287	prerank	REACTOME_MELANIN_BIOSYNTHESIS	0.9372830499499911	1.6466136270890164	0.0	0.23446356364522214	1.0	5/5	6.30%	TYRP1;DCT;OCA2;TYR;SLC45A2	c2
291	prerank	WAGSCHAL_EHMT2_TARGETS_UP	0.7897741481973839	1.6443146811403666	0.0196078431372549	0.23727752776201605	1.0	5/8	9.95%	NPPB;NXF3;TFPI2;ASZ1;CFTR	c2
298	prerank	VECCHI_GASTRIC_CANCER_EARLY_DN	0.4409596109688937	1.6417112005153105	0.0	0.2413160465668435	1.0	114/307	15.59%	SULT1E1;ASPA;C16orf89;UGT2B11;CKMT2;FAM3B;UBE2QL1;TMPRSS6;PLP1;DAB1;UGT2B15;GSTA1;DTNA;BEX5;CCR2;CASQ2;IGHM;SCGB2A1;ESRRG;CNN1;RCAN2;ETNPPL;PRIMA1;ITM2A;NLRP7;RBP2;KANK4;VEPH1;PRDM16;PTGER3;ARHGAP24;RBMS3;ARMCX1;FAM107A;MT1M;ALDH1L2;IRX2;MYOT;GPER1;LRRC17;MAF;MT1E;JAM2;SULT1B1;MTTP;CITED2;GPR27;LONRF2;MYRIP;CYP3A4;GREM2;ID4;RNLS;MFAP5;ACE2;ADH1B;NME5;ARMCX2;GRIP2;SOSTDC1;AFF3;CDH19;SLC1A2;SHISA3;…	c2
304	prerank	REACTOME_INSULIN_PROCESSING	0.6578797532790502	1.6364108050321668	0.0	0.2532571501811457	1.0	5/22	16.70%	PCSK2;MYRIP;RAB27A;KIF5C;MYO5A	c2
305	prerank	GARCIA_TARGETS_OF_FLI1_AND_DAX1_UP	0.535878355825866	1.635873979420514	0.030303030303030304	0.2512035800888211	1.0	11/47	15.10%	IGFBP5;NCKAP5;SEMA6A;PBXIP1;STAT2;HLA-E;NKX3-2;ADCK5;SLC26A11;GNPTG;CIRBP	c2
310	prerank	RICKMAN_HEAD_AND_NECK_CANCER_F	0.5286582987811905	1.6335558144601583	0.0	0.25594417835278294	1.0	21/47	15.07%	KLHL41;MYBPC1;ACTC1;CASQ2;PLA2G2A;PTGIS;TNNC1;MYOT;DCLK1;IGF1;TNNC2;THBS4;ANK2;MYBPC2;MYL2;ZFPM2;KLHDC7B;ACTA1;PKIA;TPM1;CYP1B1	c2
320	prerank	LEI_HOXC8_TARGETS_DN	0.6972882570267732	1.6234883892065368	0.0	0.2843903694447247	1.0	8/17	14.01%	SERPINF1;CXCL10;CNN1;TAGLN;GREM2;NCAM1;GAS1;PLAGL1	c2
321	prerank	PIEPOLI_LGI1_TARGETS_UP	0.7025925454388307	1.6229201247897387	0.0196078431372549	0.2813480096994796	1.0	8/16	9.31%	RYR2;FGL2;CTNNA2;DIRAS3;MAF;TNFRSF11B;EPHA5;HLF	c2
323	prerank	REACTOME_DIGESTION_AND_ABSORPTION	0.7194724110911506	1.6218936772957562	0.031746031746031744	0.2807895740632129	1.0	9/13	9.80%	GUCA2B;CEL;SI;SLC5A1;AMY2B;NPC1L1;SLC2A5;PNLIPRP3;TREH	c2
324	prerank	KEGG_PORPHYRIN_AND_CHLOROPHYLL_METABOLISM	0.6266265906625024	1.6217233939709352	0.0	0.27750797822181633	1.0	6/33	5.74%	UGT2B10;UGT2B11;UGT2B28;UGT2B15;UGT2B7;UGT2B4	c2
325	prerank	LOPEZ_MESOTHELIOMA_SURVIVAL_WORST_VS_BEST_DN	0.8466434450645148	1.6197771718011265	0.01694915254237288	0.28025617272954007	1.0	2/6	0.65%	CFI;CHI3L1	c2
330	prerank	DESERT_PERIPORTAL_HEPATOCELLULAR_CARCINOMA_SUBCLASS_UP	0.4936372476596524	1.6178362892475449	0.0	0.2823121760474172	1.0	27/132	8.73%	CYP7A1;AGXT;ASPA;ABCA6;SCGN;KLKB1;ARG1;HAO2;GSTA1;ADRA1A;ETNPPL;GPD1;CYP3A43;SAA4;ALDH8A1;CD14;FAM149A;IGF1;NAT2;RDH16;SRD5A2;TCF7L1;C9;DNASE1L3;EHHADH;CYP2J2;C1R	c2
332	prerank	HSIAO_LIVER_SPECIFIC_GENES	0.47287877889172375	1.617127081337875	0.0	0.2806277756586655	1.0	48/194	8.73%	AGXT;CFI;F7;ALB;KLKB1;SERPINF1;UGT2B15;ARG1;GSTA1;GSTA2;AGT;SERPINA1;GPT;HMGCS2;SAA1;BAAT;SERPING1;VTN;SAA4;UGT2B7;APOE;C1S;HNMT;SERPINE1;RARRES2;HGD;MTTP;CYP3A4;KNG1;PLIN2;UGT2B4;NAT2;PON3;CYP27A1;TTR;FGL1;ADH1B;CES1;EPHX1;C4BPB;C9;TF;CYP2E1;CYP2J2;FMO5;SERPINA3;ABCC6;C1R	c2
333	prerank	WP_PROSTAGLANDIN_AND_LEUKOTRIENE_METABOLISM_IN_SENESCENCE	0.6045748595361495	1.6159828150699909	0.020833333333333332	0.28132718992594213	1.0	13/30	19.84%	IGFBP5;GNAI1;PTGS2;PTGIS;PTGER3;PTGDS;LTC4S;CYSLTR1;PTGER1;GNAQ;PTGER2;PTGS1;PLA2G4A	c2
347	prerank	RICKMAN_HEAD_AND_NECK_CANCER_A	0.49088168841050456	1.6104604624109293	0.0	0.29452045190696846	1.0	23/90	8.63%	SYT13;NPTX2;CYP4X1;STAR;OCA2;CXCL5;PRAME;ADD2;RNF150;ODAM;NLRP7;GABRP;HOXD13;GPR27;LSAMP;TNFRSF11B;FRAS1;PON3;SOSTDC1;TMEM108;STXBP6;VASH2;ZNF711	c2
354	prerank	WP_RENINANGIOTENSINALDOSTERONE_SYSTEM_RAAS	0.5378124181736823	1.6059472601938545	0.0	0.3035861616643399	1.0	9/40	4.76%	AGT;HSD3B2;STAR;CAMK1G;CAMK2A;HSD3B1;CAMK1D;CREB3L3;CYP21A2	c2
359	prerank	GRAHAM_CML_QUIESCENT_VS_NORMAL_DIVIDING_DN	0.7728420637014125	1.603113359891657	0.0	0.3079188738950884	1.0	4/8	10.77%	GZMB;SPINK2;HLA-DQB1;PROM1	c2
367	prerank	REACTOME_PEROXISOMAL_PROTEIN_IMPORT	0.5084466469049972	1.6015592120831927	0.015873015873015872	0.3095043040238737	1.0	9/61	12.22%	AGXT;HAO2;PIPOX;BAAT;NUDT7;EHHADH;AMACR;GSTK1;PHYH	c2
370	prerank	MINGUEZ_LIVER_CANCER_VASCULAR_INVASION_DN	0.6773937692510895	1.599223029634911	0.037037037037037035	0.3135857343896228	1.0	6/16	8.50%	PPARGC1A;UGT2B15;MYLK;CYP3A4;GLYATL1;AASS	c2
373	prerank	POOLA_INVASIVE_BREAST_CANCER_DN	0.4793048153719469	1.5979072890359791	0.0	0.3128081233611459	1.0	36/120	15.19%	UGT2B11;DCT;VTCN1;CHI3L1;HMGCS2;CNN1;CLEC3B;CITED1;SAA1;KRT17;GRP;MSX2;MYLK;NPY1R;STC1;CYP4B1;DACH1;OXTR;MATN2;MAPT;TF;CAPN3;CA12;SERPINA3;ERBB4;IL17RB;CACNA1D;GRIA2;DKK3;WNT5A;BMP5;SEZ6L2;ACADSB;FABP7;SYT17;MGP	c2
378	prerank	ROVERSI_GLIOMA_LOH_REGIONS	0.5836949923549227	1.5968900877499377	0.017857142857142856	0.3126869738168542	1.0	13/39	11.71%	PDPN;GPRC5D;GAS2;NPFFR2;LRRN1;ADAMTS3;PTTG2;MUC15;ANO5;EPHA5;GPRC5A;KCNJ8;GRIN2B	c2
382	prerank	WP_DISORDERS_IN_KETONE_BODY_SYNTHESIS	0.8965083752099943	1.5952823483080074	0.0	0.3143844286677726	1.0	1/5	1.64%	HMGCS2	c2
383	prerank	RODRIGUES_NTN1_TARGETS_UP	0.6518714065982204	1.5947516122374008	0.016666666666666666	0.31315541872144875	1.0	7/16	12.45%	TOX3;PCDHB14;PLXNC1;HMGN5;BDNF;NRXN3;SH3BGRL	c2
385	prerank	PHESSE_TARGETS_OF_APC_AND_MBD2_UP	0.7324783971181815	1.591345083945699	0.018867924528301886	0.32098771457134534	1.0	3/12	4.52%	RIMS4;RSPH4A;CHST9	c2
388	prerank	MAINA_VHL_TARGETS_UP	0.7518552404333362	1.590554663427513	0.0	0.3199427780456283	1.0	7/9	14.14%	CNN1;TAGLN;MYL9;FILIP1L;DAB2;NREP;CDKN1C	c2
389	prerank	BIOCARTA_PEPI_PATHWAY	0.826135561308543	1.5899057335935283	0.0	0.318315868234966	1.0	6/6	17.42%	CELA3B;CELA2A;ELANE;GRN;SLPI;CELA1	c2
391	prerank	BROWNE_HCMV_INFECTION_30MIN_UP	0.5353851945928642	1.5887143833236008	0.018518518518518517	0.3185923696886045	1.0	11/41	10.90%	ASPA;ALB;COL2A1;IFI27;FOS;CTNNA2;RHOB;C4BPB;DUSP1;APOM;CAV3	c2
392	prerank	REACTOME_SYNTHESIS_OF_KETONE_BODIES	0.8090746782477873	1.5886360177247745	0.05555555555555555	0.31546066075195345	1.0	4/8	12.22%	HMGCLL1;HMGCS2;ACSS3;BDH2	c2
395	prerank	KEGG_STARCH_AND_SUCROSE_METABOLISM	0.6068935042962786	1.587856845617263	0.0	0.3148828093071411	1.0	10/37	10.08%	UGT2B10;UGT2B11;UGT2B28;UGT2B15;UGT2B7;SI;UGT2B4;AMY2B;TREH;PGM2L1	c2
396	prerank	MIKKELSEN_ES_HCP_WITH_H3_UNMETHYLATED	0.5631989640808945	1.5871199721389728	0.01639344262295082	0.3132302733196056	1.0	21/43	15.01%	TBX22;LYPD2;BRDT;TEX11;PCDHB10;CAMK2A;TRPM1;AHRR;MFAP2;C10orf67;ASZ1;TRPC3;PALMD;FSCN2;TNFRSF9;RASGRP3;PIWIL1;BAHCC1;RPH3A;SSTR2;RIIAD1	c2
405	prerank	STEINER_ERYTHROCYTE_MEMBRANE_GENES	0.6826672077298008	1.5812367437677362	0.03389830508474576	0.32795923371664554	1.0	5/13	8.38%	ADD2;ANK1;SLC4A1;EPB42;ADD3	c2
411	prerank	DARWICHE_PAPILLOMA_RISK_HIGH_DN	0.4524473310491928	1.5779132896949226	0.0	0.33777716681294045	1.0	30/160	12.47%	C19orf71;AKR1C3;BHLHE22;CX3CR1;PPP1R27;KCNU1;CLEC3B;MEOX2;APOE;PLA2G10;EBF2;COL20A1;PKHD1;CITED2;TMEM144;IGHG1;BEST1;AFF3;OTUD1;ACTG2;CALCOCO1;SCN1B;SOD3;MAP1LC3A;FAM186A;LHX3;CCT6B;PLAC8;ACTA1;SOX5	c2
412	prerank	WP_FARNESOID_X_RECEPTOR_PATHWAY	0.7017222565286706	1.5778447623119771	0.03389830508474576	0.3345399286161894	1.0	6/14	5.74%	CYP7A1;PPARGC1A;BAAT;SLCO2B1;CYP3A4;UGT2B4	c2
417	prerank	REACTOME_SMOOTH_MUSCLE_CONTRACTION	0.5606300945094963	1.5760682512083526	0.0	0.33693247618089334	1.0	16/41	15.75%	MYL7;CACNA1G;MYL9;MYLK;LMOD1;ACTG2;CACNA1I;SORBS1;CAV3;MYL5;PDE5A;CALD1;CACNA1H;TPM1;MYL6;DYSF	c2
422	prerank	BLANCO_MELO_RESPIRATORY_SYNCYTIAL_VIRUS_INFECTION_A594_CELLS_DN	0.47702072793938	1.5740300339555213	0.0	0.3414136687015487	1.0	26/94	11.55%	KRT4;TPPP3;ELN;SYNGR4;TMEM37;MMP24;DDC;RTN4RL1;AKR1C2;BAAT;SLC7A7;USH1C;ABHD1;PRODH;SLC52A1;C17orf97;FCGBP;GPR162;ANXA9;AMBP;DEGS2;TM4SF20;NTS;IL17RB;BCAS1;VMO1	c2
424	prerank	KYNG_DNA_DAMAGE_BY_UV	0.5273440245161982	1.573320406197963	0.0	0.34075955802665797	1.0	8/54	4.48%	CRYAB;SLC6A12;GSTA2;CNN1;CSF2RB;ST6GALNAC2;ADAMTS3;ALDH8A1	c2
427	prerank	PIONTEK_PKD1_TARGETS_DN	0.6720671984653782	1.5727193532712804	0.02040816326530612	0.3401855905721394	1.0	7/15	14.19%	SERPINA1;NDP;TUBA1A;ATP12A;SCARF2;OBSL1;AFP	c2
429	prerank	DELYS_THYROID_CANCER_DN	0.430806443190067	1.5704748542501041	0.0	0.34337011506779647	1.0	77/214	15.59%	CRYAB;ROR2;HSD17B3;RYR2;MAGED4;CASQ2;CLCNKA;DIO1;FOLR1;DPP6;ESRRG;ITM2A;EYA2;SGCD;FGFR2;MEOX2;GNAI1;PLA2R1;COPZ2;FGL2;CDH16;FOS;HBG2;GPC3;GPER1;CPQ;MT1E;FOSB;HGD;CITED2;ID4;MATN2;TNFRSF11B;TSPAN7;FAXDC2;ADH1B;FCGBP;HSPA12A;DNASE1L3;EML1;TPO;LDB2;LMO2;RASSF9;ADD3;EPB41L3;BMP2;LRP2;OGN;HLF;GSTM3;EGR1;DPT;ZFPM2;NRN1;CLCNKB;PROM1;SH3BGR;NCAM1;SDC2;ASPH;GAS1;WASF3;IPCEF1;NDRG4;PHYH;SLC16A2;ID3;TNXB;SY…	c2
433	prerank	XU_GH1_EXOGENOUS_TARGETS_UP	0.5565021171263977	1.568272880081627	0.0	0.34715744792852776	1.0	12/36	11.46%	SERPINA1;CASQ2;SPARCL1;MOGAT2;OR10H1;MS4A6A;EPB42;BVES-AS1;NKAIN1;EFCAB6;PRRT1;SPATA7	c2
436	prerank	REACTOME_BIOSYNTHESIS_OF_MARESIN_LIKE_SPMS	0.8326350770576213	1.5667765096079924	0.018518518518518517	0.3491665735134336	1.0	4/5	13.64%	CYP3A4;CYP1A2;CYP2E1;CYP2C9	c2
438	prerank	LE_SKI_TARGETS_DN	0.7773726503915999	1.5661471750062532	0.018867924528301886	0.3482107124152734	1.0	5/7	19.84%	TFPI2;ID4;FHL1;DLX4;SOCS2	c2
447	prerank	STEGER_ADIPOGENESIS_DN	0.6033319823819419	1.5634652801406868	0.015873015873015872	0.35468585299254335	1.0	10/22	13.02%	CAPN6;POSTN;PDPN;FSTL1;TIMP2;OGN;DPT;OSR1;RBP1;WNT5A	c2
449	prerank	REACTOME_THYROXINE_BIOSYNTHESIS	0.7738130875577306	1.5625283721825332	0.07272727272727272	0.3554858037366279	1.0	5/9	7.62%	DIO1;DIO3;DUOX2;IYD;TPO	c2
452	prerank	GAUSSMANN_MLL_AF4_FUSION_TARGETS_E_UP	0.4791560018518664	1.5601784321770256	0.0	0.3602594529793941	1.0	36/87	17.26%	CRYAB;NPNT;POSTN;RCAN2;FABP3;ASPN;GAS2;CARNS1;CD34;C1S;FOS;FLRT3;NUDT7;TBX20;HAS2;PDGFRA;ID4;ISLR;CRIP1;SERPINA3;HSPA1B;RASL11A;ATP1B1;L1CAM;NREP;CLEC11A;SLC38A4;RNF144B;CP;BEND5;NTN1;PDGFRL;ZC2HC1A;GAL3ST4;MAN1C1;SORCS2	c2
453	prerank	REACTOME_TERMINATION_OF_O_GLYCAN_BIOSYNTHESIS	0.6291014939502767	1.5589758113278909	0.018518518518518517	0.36099535460316595	1.0	11/18	20.47%	ST6GALNAC2;MUCL1;MUC5AC;MUC1;MUC15;MUC12;ST3GAL1;MUC20;MUC4;ST3GAL3;ST6GALNAC3	c2
459	prerank	KEGG_ALANINE_ASPARTATE_AND_GLUTAMATE_METABOLISM	0.6102285571501492	1.5564895543900048	0.018867924528301886	0.3671281482379849	1.0	3/28	1.20%	AGXT;ASPA;GPT	c2
463	prerank	WP_PEROXIREDOXIN_2_INDUCED_OVARIAN_FAILURE	0.7954226368563523	1.5532684812871165	0.0	0.37592703593711685	1.0	3/8	6.54%	HSD3B2;STAR;MAPK10	c2
466	prerank	WP_TAMOXIFEN_METABOLISM	0.6802610468038771	1.5518110246519723	0.03508771929824561	0.37815724102638215	1.0	6/16	7.89%	SULT1E1;UGT2B15;UGT2B7;CYP3A4;CYP1A2;CYP2E1	c2
467	prerank	KOBAYASHI_EGFR_SIGNALING_24HR_UP	0.47730133771181	1.5515556483837067	0.0	0.3754424377599501	1.0	35/89	19.60%	PSG1;PSG9;PSG6;ST6GALNAC2;SELENBP1;ID2;GPNMB;PSG3;PSG4;HEG1;MUC1;MAN1A1;EPHX1;DEPTOR;SOX4;CALCOCO1;MXI1;PBXIP1;ACP5;GRN;KLHL24;TPP1;AHNAK2;BDH2;NEBL;ID3;CYP1B1;CD74;ZNF117;ALDH6A1;WDR45;YPEL5;CTSH;TP53TG1;NUPR1	c2
468	prerank	BIOCARTA_GHRELIN_PATHWAY	0.7562515622464341	1.5513783222575932	0.05172413793103448	0.3730743265822142	1.0	3/9	5.73%	IGFBP5;IGFBP3;IGF1	c2
469	prerank	REACTOME_UREA_CYCLE	0.7638822110299239	1.551357496718524	0.01639344262295082	0.3700317759089568	1.0	2/9	2.44%	ARG1;SLC25A2	c2
471	prerank	REACTOME_ANDROGEN_BIOSYNTHESIS	0.6956020389504067	1.5498986813851123	0.0196078431372549	0.3731222712772546	1.0	6/11	9.11%	HSD17B3;HSD3B2;HSD3B1;CYP17A1;SRD5A2;POMC	c2
21	prerank	KRAS.LUNG_UP.V1_DN	0.4668453770782355	1.548584150116863	0.0	0.14947683109118085	0.38	44/115	14.15%	CRYAB;KRT4;POSTN;CCR2;OR3A3;SLC39A2;ADD2;SGCD;IVL;TRGV7;COL2A1;IHH;ADORA3;GPNMB;PLA2G10;ERG;CDH16;PRODH;SCRG1;OLFML2A;TGM1;CYP4B1;MAP2K6;MAFB;RDH16;IL10RA;PLCH2;SERPINB4;CHRM5;TF;RTP4;VPREB1;MORC1;HAAO;KLK7;ACHE;PROM1;GAS1;DHX58;KRT16;PSORS1C1;EMID1;CDKN1C;RAG1	c6
474	prerank	NABA_ECM_GLYCOPROTEINS	0.44960750295777197	1.548187644162503	0.0	0.37627836961556277	1.0	51/156	13.55%	IGFBP5;LAMC3;ELSPBP1;NPNT;LGI3;ELN;POSTN;SPARCL1;SLIT1;ABI3BP;PXDNL;VTN;FGL2;MFAP2;FBLN2;COLQ;SMOC2;IGFBP3;VWA3B;VWA2;EFEMP2;BMPER;FBN1;COMP;SNED1;MATN2;FRAS1;MFAP5;FGL1;THBS4;MATN3;MFAP4;LGI4;LGI2;NELL2;CILP2;USH2A;DPT;TSPEAR;THBS3;LAMB4;EMILIN1;FGG;VWCE;FBN2;FNDC8;RSPO3;TNXB;EGFLAM;EMID1;VWA5A	c2
22	prerank	ATM_DN.V1_DN	0.4661384562943586	1.5476641112179432	0.030303030303030304	0.10186569229917511	0.39	32/113	9.69%	AGXT;SULT1E1;LILRA2;PPARGC1A;DNAH9;PLSCR2;SCGB2A1;RHAG;MS4A2;CSF2RB;CLEC3B;PMEL;TAGLN;PCDHB3;IFI27;KCNG1;CD14;SSX3;HHLA2;CYP1A2;SRD5A2;TLL2;TLR7;RASSF9;CYP2J2;FMO5;NLGN3;MAG;HAAO;CTRC;FCN2;SAG	c6
23	prerank	RAPA_EARLY_UP.V1_DN	0.431478926212321	1.5471297899637315	0.0	0.07639926922438132	0.39	31/158	14.42%	PCSK2;KRT4;PRELP;GNRH2;ROR2;TACR1;SYNGR4;PDZK1IP1;GPT;GRM1;NR2F1;GUCA2B;KRT17;PAX2;IFI27;TFAP2A;IGFBP3;GDPD5;GALR3;CACNB4;GRN;HAAO;CAV3;HLA-E;RAB5B;SLC22A14;CRMP1;FAM182B;ATG2A;PSD;MAP1A	c6
480	prerank	EBAUER_MYOGENIC_TARGETS_OF_PAX3_FOXO1_FUSION	0.5455390449540559	1.5451703676940058	0.0	0.38489911086602463	1.0	18/41	16.19%	CRYAB;MYBPC1;BCAN;CXCL10;CASQ2;SGCD;TAGLN;TNNC1;TNNC2;PALMD;MYBPC2;MRAS;NEBL;MYOM1;TPM1;LDB3;MEF2C;FHL1	c2
484	prerank	REACTOME_SYNTHESIS_OF_BILE_ACIDS_AND_BILE_SALTS	0.5737810463102835	1.543513858516779	0.03278688524590164	0.3878493427302811	1.0	9/30	9.63%	CYP7A1;AKR1C3;AKR1C2;BAAT;PTGIS;CYP27A1;CYP46A1;CYP39A1;AMACR	c2
485	prerank	HOFFMAN_CLOCK_TARGETS_UP	0.7291626045474232	1.5434226517033531	0.015384615384615385	0.3851531154605337	1.0	4/10	10.59%	UGT2B10;UGT2B15;TNFRSF11B;ANTXR1	c2
487	prerank	REACTOME_SYNTHESIS_OF_BILE_ACIDS_AND_BILE_SALTS_VIA_7ALPHA_HYDROXYCHOLESTEROL	0.6128937215905537	1.5433138384464609	0.016129032258064516	0.382613709172055	1.0	6/21	6.15%	CYP7A1;AKR1C3;AKR1C2;BAAT;PTGIS;CYP27A1	c2
488	prerank	SCHAEFFER_PROSTATE_DEVELOPMENT_48HR_DN	0.40000654125082025	1.543101817928578	0.0	0.38028357354984604	1.0	95/352	14.71%	PCDH19;SYT13;PACRG;SERPINF1;AVPR1A;ZNF536;ELN;CHRNA4;KNDC1;SPARCL1;PREX1;CACNA1G;EYA2;PCDH18;KRT17;TRPM5;TCERG1L;MSX2;PTGER3;GABRG3;RBMS3;MFAP2;SLCO2B1;CHST9;ZMAT4;KRTDAP;CACNA2D3;ID4;CCDC80;IGF1;MUC15;MATN2;CTTNBP2;PHACTR1;RXFP1;EBF3;ROBO2;BMF;ARMCX2;FGF18;LRFN2;MFAP4;FAM181B;CHSY3;ABLIM2;EGLN3;ARID5B;DGAT2;LDB2;DDR2;INHBA;EPHA5;RHBDL3;STXBP6;ATP2B1;BMP3;FILIP1L;DCC;PAMR1;COLEC10;PDE4DIP;ANGPTL6…	c2
494	prerank	SHARMA_PILOCYTIC_ASTROCYTOMA_LOCATION_DN	0.800538608445451	1.5411319411267357	0.017241379310344827	0.38384598551478644	1.0	5/7	13.01%	PAX3;IRX2;RASSF2;CCDC140;IRX5	c2
24	prerank	IL2_UP.V1_DN	0.4312533504578882	1.5399959842269533	0.0	0.0637767812655705	0.39	46/156	12.83%	FLT3;FAM110B;TMEM140;CAMK1G;GPRC5D;ODAM;MOGAT2;TRPM1;SEMA6D;A1CF;CD34;CEL;MYLK;KCNS1;COLQ;RASL12;SULT1B1;INHA;MAP2K6;ABCD2;PLCL1;TSPAN7;GALR3;CCDC81;PRKG1;CYP46A1;ERC2;EHHADH;DEPTOR;RHOBTB1;CNR2;PBXIP1;CD160;SNAI2;PROM1;KLHDC8A;RASGRP3;IL25;PLA2G4C;NKX3-2;NAP1L2;RORB;KANSL1L;PNRC1;HDAC5;MMP7	c6
500	prerank	KEGG_LINOLEIC_ACID_METABOLISM	0.5928218671083272	1.5378222734995701	0.05357142857142857	0.3948215951795226	1.0	10/24	10.23%	CYP3A43;PLA2G2A;PLA2G10;PLA2G2D;PLA2G1B;CYP3A4;CYP1A2;CYP2E1;CYP2J2;JMJD7-PLA2G4B	c2
503	prerank	KEGG_MELANOGENESIS	0.46695349080096715	1.5372645510730818	0.016666666666666666	0.3939328869574694	1.0	21/94	10.48%	TYRP1;DCT;EDNRB;WNT11;WNT6;CAMK2A;ADCY2;GNAI1;CREB3L3;TYR;FZD4;ADCY5;TCF7L1;WNT10A;FZD8;ASIP;POMC;WNT4;ADCY1;EDN1;MITF	c2
504	prerank	CHEMELLO_SOLEUS_VS_EDL_MYOFIBERS_DN	0.8542505577621015	1.536533410574338	0.0	0.3942018342500782	1.0	4/5	13.20%	MYL7;PVALB;TNNC2;ACTN3	c2
506	prerank	REACTOME_ADENYLATE_CYCLASE_INHIBITORY_PATHWAY	0.6781394486237199	1.5360205554514046	0.05172413793103448	0.39349371985941206	1.0	6/13	14.12%	ADCY2;GNAI1;GNAL;ADCY5;ADCY1;ADCY4	c2
511	prerank	REACTOME_BILE_ACID_AND_BILE_SALT_METABOLISM	0.5212977793829732	1.5343235551227261	0.03389830508474576	0.3960683788770309	1.0	10/39	9.63%	CYP7A1;ALB;AKR1C3;AKR1C2;BAAT;PTGIS;CYP27A1;CYP46A1;CYP39A1;AMACR	c2
515	prerank	MIKKELSEN_ES_ICP_WITH_H3K27ME3	0.5736471322821037	1.5334698083427731	0.01818181818181818	0.3957827120068626	1.0	11/32	8.26%	SFTPC;HPCA;CPLX3;CNN1;LRRTM3;KCNJ9;NEURL3;ZEB2;TNNC2;POU6F1;RNF112	c2
517	prerank	OHGUCHI_LIVER_HNF4A_TARGETS_DN	0.43779319322963367	1.532093424352524	0.0	0.39713913697411385	1.0	36/125	12.77%	CFI;UGT2B28;SERPINF1;SERPINA1;HSD3B2;DIO1;DDC;BAAT;HSD3B1;SAA4;CA5A;SLCO2B1;NUDT7;ALDH8A1;RARRES2;B3GALT1;TFPI2;SULT1B1;MTTP;CIDEB;MASP1;RDH16;CES1;C9;IYD;CFHR1;SERPINA3;ABCC6;ACP5;HAAO;APOM;RARRES1;HSD17B2;AQP11;VWCE;PRKD3	c2
524	prerank	REACTOME_ACTIVATION_OF_PPARGC1A_PGC_1ALPHA_BY_PHOSPHORYLATION	0.7247934301393562	1.5286602008565469	0.03636363636363636	0.4053446767741544	1.0	1/9	0.55%	PPARGC1A	c2
527	prerank	NABA_CORE_MATRISOME	0.4215113924835005	1.5277168320408054	0.0	0.40546508964349465	1.0	73/222	13.65%	IGFBP5;LAMC3;ELSPBP1;NPNT;PRELP;BCAN;LGI3;ELN;COL21A1;POSTN;SPARCL1;SLIT1;ABI3BP;ASPN;PXDNL;VTN;COL2A1;FGL2;COL4A3;COL26A1;COL4A4;MFAP2;FBLN2;COLQ;SMOC2;IGFBP3;VWA3B;COL20A1;VWA2;COL12A1;EFEMP2;BMPER;FBN1;COMP;SNED1;MATN2;FRAS1;MFAP5;FGL1;SPOCK3;COL1A2;THBS4;MATN3;MFAP4;COL5A1;COL11A1;LGI4;LGI2;NELL2;SPOCK2;CILP2;HSPG2;USH2A;OGN;COL14A1;COL11A2;DPT;COL5A2;TSPEAR;COL16A1;THBS3;LAMB4;EMILIN1;FGG;VW…	c2
530	prerank	YAO_TEMPORAL_RESPONSE_TO_PROGESTERONE_CLUSTER_2	0.5269272733791619	1.527050703391903	0.0392156862745098	0.4054803983005076	1.0	16/50	15.52%	ELN;APOA5;PLA2R1;TACR2;FOS;SLC4A1;HGD;KRTDAP;CYP1A2;CAPN3;AASS;MEG3;SOX5;TNXB;TIPARP;GNAO1	c2
531	prerank	WP_AFLATOXIN_B1_METABOLISM	0.8821199831986569	1.5267814157290163	0.08333333333333333	0.4038542166544591	1.0	3/5	6.68%	CYP3A4;CYP1A2;EPHX1	c2
533	prerank	WP_HEMATOPOIETIC_STEM_CELL_GENE_REGULATION_BY_GABP_ALPHABETA_COMPLEX	0.6142607382789765	1.526060512494804	0.057692307692307696	0.40347363304425216	1.0	2/20	4.39%	FLT3;GZMB	c2
534	prerank	WP_FACTORS_AND_PATHWAYS_AFFECTING_INSULINLIKE_GROWTH_FACTOR_IGF1AKT_SIGNALING	0.546929035350573	1.5259126594826724	0.017543859649122806	0.4011775643376534	1.0	6/36	10.03%	IGFBP5;PPARGC1A;TRIM63;IGF1;DEPTOR;MAP1LC3A	c2
27	prerank	KRAS.600.LUNG.BREAST_UP.V1_DN	0.41678764252635675	1.525334881444629	0.0	0.06311243979405415	0.45	65/221	14.16%	TYRP1;PCSK2;CRYAB;KRT4;BRDT;C22orf31;ADD2;KCNB1;IL5;IVL;PAX2;CD207;MYL9;SERPING1;COL2A1;SELENBP1;ADORA3;CDH16;RUNDC3B;HRK;PVALB;OLFML2A;RARRES2;CYP21A2;TGM1;KCNMB1;ATP6V1B1;CACNA2D3;APC2;MAP2K6;PCDHB1;FRAS1;NTF3;EPB41L4A;CHRM5;RTP4;PLBD1;VAX2;FAM189A2;C5AR2;MYH7;CACNA1I;FSCN2;DPT;PYHIN1;COL5A2;PROM1;THBS3;PLAC8;GAS1;MYOM2;TAS2R4;TRIM58;GP6;KRT16;FBXO24;PSORS1C1;BDKRB1;MYOM1;HEPH;EMID1;GBP2;NLGN4Y…	c6
538	prerank	SENESE_HDAC1_AND_HDAC2_TARGETS_DN	0.429109600142564	1.5247646464490932	0.0	0.40197591866760596	1.0	65/211	15.57%	IGFBP5;CRYAB;NPPB;DTNA;TNNT2;TMEM37;MMP24;PPP2R2B;GLT8D2;TAGLN;KRT17;MYL9;SESN3;LOXL4;TUBA1A;COL4A4;GPNMB;TNNC1;CCL26;RBMS3;MYLK;FSTL1;MAF;KRT14;CSDC2;TNS1;CCDC80;PDLIM1;BNC2;MATN2;JPH3;MFAP5;F8;EDN2;ARID5B;RHOBTB1;EPB41L3;DUSP1;PRR16;SYNPO;GXYLT2;NRXN3;COL5A2;COL16A1;NANOS1;GLI2;TGFB2;WIPI1;PRICKLE2;PLAC8;SDC2;MEIS1;WNT5A;CALD1;FGFR1;CELF2;SMAD6;C1orf53;ACADL;TPM1;MSLN;SCARA3;GSTO2;SSBP2;PDGFRL	c2
539	prerank	SMID_BREAST_CANCER_ERBB2_DN	0.830379151266113	1.5247033756783777	0.0392156862745098	0.3992745293203659	1.0	3/5	4.18%	GABRP;FGFR2;NPY1R	c2
540	prerank	REACTOME_DRUG_ADME	0.5012785184188904	1.5241391227843974	0.014925373134328358	0.3989369176944894	1.0	21/77	11.03%	UGT2B10;SULT1E1;UGT2B11;UGT2B28;ALB;UGT2B15;GSTA1;GSTA2;SLC22A2;UGT2B7;SLCO2B1;CYP3A4;UGT2B4;NAT2;PON3;CES1;CYP2E1;GLYATL1;GGT1;GGT6;GLYATL2	c2
542	prerank	REACTOME_KETONE_BODY_METABOLISM	0.7477248772039377	1.5224425181204577	0.057692307692307696	0.402485896524531	1.0	4/10	12.22%	HMGCLL1;HMGCS2;ACSS3;BDH2	c2
543	prerank	MEBARKI_HCC_PROGENITOR_FZD8CRD_DN	0.3977299425943336	1.521933999677033	0.0	0.4013499312802163	1.0	79/356	10.34%	ACMSD;CFI;ALB;KLKB1;SERPINF1;SGK2;RBP5;HAO2;SLC6A12;GSTA1;HSD17B3;CYP4X1;AGT;SERPINA1;WNT11;SLC5A9;GPT;CRYM;CLCNKA;DNAI1;ANKK1;HMGCS2;ADRA1A;ETNPPL;GPD1;DDC;ODAM;SEC16B;LINC00574;CLRN3;BAAT;A1CF;GAS2;NEURL3;SELENBP1;C1orf54;VEPH1;NRBP2;APOE;CDH16;PRODH;HOXD13;THSD7A;CREB3L3;POU5F1;NUDT7;CLIP3;CYP21A2;ONECUT1;EFEMP2;SLC2A14;HGD;HNF1A;CIDEB;SLC6A16;MUC15;EVPLL;FZD4;DAND5;SPOCK3;ABLIM2;LYRM9;SOX6;FZ…	c2
544	prerank	HEIDENBLAD_AMPLIFIED_IN_BONE_CANCER	0.834125142212873	1.5212850492770023	0.020833333333333332	0.40095653178778023	1.0	2/6	3.21%	FGF23;CCND2	c2
545	prerank	REACTOME_CARBOXYTERMINAL_POST_TRANSLATIONAL_MODIFICATIONS_OF_TUBULIN	0.5357346283514276	1.5211748130332137	0.04838709677419355	0.3984990215797372	1.0	15/39	20.43%	AGBL1;AGBL4;TUBA1A;TTLL9;VASH1;TTLL7;VASH2;TUBB2B;TUBA3D;TUBB4A;TTLL3;AGBL2;TUBB1;TUBA4A;TTLL1	c2
546	prerank	KUNINGER_IGF1_VS_PDGFB_TARGETS_UP	0.48398658457803456	1.5199618459274016	0.01818181818181818	0.40023359042551715	1.0	19/62	14.56%	KLHL41;NPNT;ACTC1;TNNT2;DDC;HSPB2;TNNC1;SOX8;FBXO17;DCLK1;ATP2B4;NCAM1;MYOM2;ACTA1;ACTN3;PKIA;USP2;TPM1;LDB3	c2
547	prerank	ICHIBA_GRAFT_VERSUS_HOST_DISEASE_35D_DN	0.5623088186878565	1.5194330713722992	0.018867924528301886	0.3992385002772437	1.0	11/42	9.17%	HAO2;AVPR1A;HSD3B2;PRLR;HMGCS2;CA14;HSD3B1;PAX3;CES1;SLC1A2;VNN1	c2
550	prerank	PETRETTO_BLOOD_PRESSURE_DN	0.7462875178111852	1.5191287816342725	0.044444444444444446	0.3978323370965963	1.0	2/8	2.93%	CX3CR1;HSD3B1	c2
557	prerank	REACTOME_FLT3_SIGNALING_BY_CBL_MUTANTS	0.8301317640041399	1.5176946583062572	0.0	0.3998177260714383	1.0	1/7	0.17%	FLT3	c2
562	prerank	WP_FTO_OBESITY_VARIANT_MECHANISM	0.822361875902102	1.5163101079507297	0.0	0.40135801014515476	1.0	5/8	13.01%	PPARGC1A;PRDM16;ARID5B;UCP1;IRX5	c2
565	prerank	REACTOME_ACTIVATION_OF_THE_TFAP2_AP_2_FAMILY_OF_TRANSCRIPTION_FACTORS	0.7289323894315916	1.515111498764371	0.02127659574468085	0.4031553960166744	1.0	3/10	5.06%	CITED1;TFAP2A;CITED2	c2
568	prerank	BARRIER_CANCER_RELAPSE_TUMOR_SAMPLE_DN	0.6612938227936169	1.5143343509997613	0.06382978723404255	0.4037811373720764	1.0	2/10	2.52%	WSCD1;PMEL	c2
570	prerank	XIE_ST_HSC_S1PR3_OE_DN	0.6156253659548613	1.512751843920062	0.019230769230769232	0.4067257674891928	1.0	4/19	3.73%	IGFBP5;ADD2;SELENBP1;HBG2	c2
574	prerank	MIKKELSEN_NPC_WITH_LCP_H3K27ME3	0.8282741805907301	1.5114046858333445	0.037037037037037035	0.40881640157743987	1.0	2/5	2.35%	PRELP;CCM2L	c2
577	prerank	WP_SEROTONIN_AND_ANXIETY	0.6520211143537983	1.5101113985924808	0.05263157894736842	0.41060997598882787	1.0	8/13	18.11%	GRM1;ADRA1A;PLCD4;FOS;POMC;CAMK2B;TRPV1;PRKCB	c2
578	prerank	LEE_LIVER_CANCER_CIPROFIBRATE_DN	0.5011391104655781	1.5098087354631067	0.014492753623188406	0.4092030346536174	1.0	19/49	11.57%	CYP7A1;KRT4;CYP26A1;HSD3B2;PIPOX;BAAT;SELENBP1;PRODH;CA5A;SULT1B1;TNNC2;SLC1A2;CYP2E1;ELANE;CTRC;GPR37;MAPKAPK2;GSTA4;HPD	c2
583	prerank	REACTOME_ADENYLATE_CYCLASE_ACTIVATING_PATHWAY	0.7018963468565482	1.5085778787481718	0.03389830508474576	0.410882513311608	1.0	5/9	14.12%	ADCY2;GNAL;ADCY5;ADCY1;ADCY4	c2
586	prerank	WENG_POR_TARGETS_LIVER_UP	0.5326222610384308	1.5083332120024855	0.05263157894736842	0.40909381904072073	1.0	4/37	0.90%	CYP7A1;UGT2B10;GSTA2;CYP26A1	c2
589	prerank	LEIN_NEURON_MARKERS	0.4847457689443574	1.507687111789501	0.017857142857142856	0.4085132346129744	1.0	24/62	16.70%	RYR2;DPP6;GABBR2;ADD2;CAMK2A;RTN1;FAIM2;LHX9;JAKMIP1;GPR162;MEG3;SH3GL2;EGR1;GRIA2;GABARAPL1;GRIN2B;NDRG4;SNAP25;SLC22A17;CAMK2B;ATP6V1G2;GAP43;TRANK1;MYO5A	c2
593	prerank	REACTOME_PHENYLALANINE_AND_TYROSINE_METABOLISM	0.7075012887404812	1.5059586811483383	0.05	0.41230425593521136	1.0	5/9	18.78%	HGD;IL4I1;HPD;ASRGL1;TAT	c2
597	prerank	REACTOME_ESTROGEN_BIOSYNTHESIS	0.7854038273339532	1.503958575238062	0.017857142857142856	0.4169593396173422	1.0	5/6	16.48%	HSD17B14;HSD17B2;HSD17B11;HSD17B1;AKR1B15	c2
605	prerank	GILDEA_METASTASIS	0.5891068639886554	1.5009152213623012	0.0	0.4257819315349926	1.0	7/28	4.57%	IGFBP5;AKR1C3;TAGLN;MYL9;IFI27;HNMT;CPQ	c2
31	prerank	KRAS.KIDNEY_UP.V1_DN	0.44735723458241283	1.5000902118056774	0.028985507246376812	0.07687379884689302	0.58	25/106	7.86%	PAGE1;CAPN9;ACTC1;SGK2;NPPB;CXCL10;BRDT;RYR2;CNN1;CLEC3B;KRT17;BAAT;ASPN;TACR2;MSC;CST5;CD14;SIM1;EFHD1;SEMA5A;CSF1R;NPC1L1;EDN2;SPATA6;EPHA5	c6
610	prerank	SHETH_LIVER_CANCER_VS_TXNIP_LOSS_PAM4	0.4179732502216856	1.497652642552141	0.0	0.435996525837258	1.0	41/240	9.10%	AGXT;IGFBP5;OLIG1;CRYAB;DCT;CKMT2;SLC6A12;PRLR;HMGCS2;DDC;CLEC3B;ABI3BP;CHPT1;BAAT;GAS2;ADHFE1;ALDH8A1;PTH1R;SULT1B1;BHMT2;ZEB2;MASP1;ID4;IGF1;NAT2;RDH16;GPM6A;ITGA9;CES1;CYP46A1;MUSTN1;STAB2;SLC2A5;DNASE1L3;PLXNC1;CFHR1;CYP2J2;AASS;ABCC6;HAAO;SOD3	c2
611	prerank	YANG_BCL3_TARGETS_DN	0.7906003501673742	1.497637156612994	0.05660377358490566	0.43343929445120083	1.0	5/7	11.59%	CACNA1G;GRP;PTGIS;CNTNAP1;SH2B2	c2
612	prerank	PICCALUGA_ANGIOIMMUNOBLASTIC_LYMPHOMA_UP	0.4261022661661353	1.4974290030793524	0.0	0.4313784960291812	1.0	67/176	16.39%	IGFBP5;RBP5;CHI3L1;CXCL10;PDPN;SPARCL1;ABI3BP;TAGLN;GJA1;FAM20A;MYL9;SERPING1;IFI27;RGL1;APOE;GPNMB;C1S;FAM107A;MYLK;HNMT;PLA2G2D;SLCO2B1;SMOC2;FSTL1;RARRES2;COL12A1;PDGFRA;DCLK1;C2;ANKRD29;FBN1;TNS1;CCDC80;CYP27A1;ITGA9;COL1A2;EPHX1;MFAP4;ANK2;DDR2;HSPG2;PTGDS;C1R;RBPMS;PMP22;DAB2;ANTXR1;PLA2G4C;SAMD9L;EMILIN1;NPL;SLC40A1;RGS5;RSPO3;PRRX1;CALD1;SLC1A3;PPIC;TPM1;CP;CYP1B1;NAGK;EMCN;TMEM176B;COL4A…	c2
613	prerank	ICHIBA_GRAFT_VERSUS_HOST_DISEASE_D7_DN	0.5207754773846641	1.497278837557625	0.017543859649122806	0.42917407426924753	1.0	13/33	18.59%	PRLR;DIO1;HMGCS2;RDH16;HES6;CRYL1;PROM1;SLC26A1;HSD17B2;SLC25A10;CELA1;NXN;C8G	c2
620	prerank	LEIN_ASTROCYTE_MARKERS	0.5204702627454153	1.4942027708470274	0.07272727272727272	0.43845606561290573	1.0	13/37	15.08%	BCAN;HEPACAM;SPARCL1;GJA1;APOE;SOX8;ATP1A4;GPR37L1;S1PR1;AQP4;ID3;MT1F;ITGAM	c2
621	prerank	BROWNE_HCMV_INFECTION_8HR_UP	0.44753280093361786	1.4941908757323579	0.014705882352941176	0.4358616510234802	1.0	17/95	11.99%	PAGE1;ABCA6;NPTX2;COL21A1;CXCL10;APOE;FOS;RHOB;PLCL1;TLL2;FGF18;HSPA12A;ELANE;PCDHGA12;DPT;PTPN21;IRF4	c2
626	prerank	PETRETTO_CARDIAC_HYPERTROPHY	0.5509056806522082	1.4924081346532923	0.0196078431372549	0.44007643228394533	1.0	10/34	10.63%	TAGLN;ASPN;TUBA1A;FSTL1;IGFBP3;FBN1;MFAP5;ARID5B;OGN;COL5A2	c2
634	prerank	REACTOME_PHASE_4_RESTING_MEMBRANE_POTENTIAL	0.6348612797973774	1.4902820877332532	0.05357142857142857	0.4463786840886375	1.0	5/15	10.96%	KCNJ12;KCNK15;KCNK4;KCNK3;KCNK12	c2
636	prerank	REACTOME_SCAVENGING_BY_CLASS_B_RECEPTORS	0.8173493620683219	1.4899665764535504	0.0392156862745098	0.44492733627375997	1.0	2/5	11.53%	SAA1;APOA1	c2
637	prerank	LOPEZ_MESOTHELIOMA_SURVIVAL_OVERALL_UP	0.7952347501876796	1.489682049761269	0.0392156862745098	0.44345215043611275	1.0	5/7	19.07%	CFI;ADH1B;FAM117A;IL6R;N4BP2L1	c2
638	prerank	HOLLERN_SOLID_NODULAR_BREAST_TUMOR_DN	0.5355182953730515	1.4896309371812926	0.03773584905660377	0.441065107584616	1.0	10/29	10.29%	TSPAN11;PDPN;GJA1;COL2A1;RBMS3;HAS2;ANKRD44;VASH2;BMP2;GLI3	c2
640	prerank	DARWICHE_SKIN_TUMOR_PROMOTER_DN	0.42755701875538854	1.4894772698618541	0.0	0.4389462597452135	1.0	30/168	12.47%	C19orf71;AKR1C3;MORN5;ARG1;BHLHE22;GSTA1;CX3CR1;PPP1R27;KCNU1;CLEC3B;MEOX2;APOE;PLA2G10;EBF2;COL20A1;PKHD1;TMEM144;IGHG1;BEST1;SERPINB4;KPRP;AFF3;OTUD1;CALCOCO1;SCN1B;FAM186A;CCT6B;HEXA;ACTA1;SOX5	c2
641	prerank	REACTOME_DEFECTIVE_CSF2RB_CAUSES_SMDP5	0.8425246748343249	1.4891569037913561	0.037037037037037035	0.4375302025100747	1.0	3/5	5.52%	SFTPC;CSF2RB;SFTPD	c2
642	prerank	PEREZ_TP53_AND_TP63_TARGETS	0.4098696450462433	1.4888936822887044	0.0	0.43640803696675917	1.0	69/185	19.52%	KCNJ12;CRYAB;UBE2QL1;RET;STAR;DOC2B;CITED1;FOXF2;IHH;ID2;SOX8;HUNK;IGFBP3;MAF;RASGRP1;APC2;BAMBI;MAFB;ID4;RHOB;FGF18;PALMD;CKB;UNC5B;CAPN3;KCNK3;ARX;EPB41L3;BMP2;SHC4;TM7SF2;ADCY1;EGR1;GPR37;AUTS2;FRY;CABP7;REEP1;IRX5;PLCXD2;GALR2;THEMIS2;CELF2;SMAD6;NLRP1;CDKN1C;ZFYVE1;EPPK1;TOX;MX1;ANKRD20A1;NTN1;MEGF6;BCL2L11;DPYSL4;SLC16A14;STOX2;DOK4;MAN1C1;COL27A1;METRNL;SLC9A3;INSR;RAB11FIP4;LBH;PPP1R13B;A…	c2
647	prerank	KYNG_RESPONSE_TO_H2O2_VIA_ERCC6	0.6253651087690586	1.4876379436593947	0.0	0.43825915709060914	1.0	2/17	0.30%	CRYAB;CKMT2	c2
648	prerank	WP_GABA_METABOLISM_AKA_GHB	0.812528697518276	1.4875359774672527	0.0	0.43643886446497837	1.0	2/6	6.03%	ADHFE1;PON3	c2
661	prerank	MIKKELSEN_MCV6_HCP_WITH_H3K27ME3	0.38364966173474163	1.4809026326616808	0.0	0.46013000753798505	1.0	96/343	11.35%	TBX5;LAMC3;WSCD1;KCNK15;NPTX2;BCAN;NTSR2;LGI3;DOK6;FSTL4;SCUBE1;GRM1;RIMS4;IRX4;LMX1A;TMEM59L;EFCC1;GABBR2;SLIT1;ADRA2C;GRIN3B;DOC2B;CACNA1G;DNMT3L;ASCL2;FAM43B;PAX2;GRP;DIO3;TMEM215;GRIN2C;NRG3;TCERG1L;IHH;PTGIS;SYT2;RASGEF1C;CNTN2;KCNH6;ANK1;KL;ZNF804A;RRAD;EMX1;RASL12;SLC47A2;KCNQ2;LTK;KCNQ3;MYRIP;SYNDIG1L;CACNA2D3;OXTR;MAFB;FBLL1;COMP;TDRD6;JPH3;ABCG4;KCNH1;NKX6-1;EBF4;CYP46A1;FAM163A;CACNA2D…	c2
662	prerank	REACTOME_SYNTHESIS_OF_BILE_ACIDS_AND_BILE_SALTS_VIA_27_HYDROXYCHOLESTEROL	0.6859881278316191	1.4806215018624755	0.05084745762711865	0.45871367342727043	1.0	5/12	6.15%	CYP7A1;AKR1C3;AKR1C2;PTGIS;CYP27A1	c2
663	prerank	REACTOME_ADRENALINE_NORADRENALINE_INHIBITS_INSULIN_SECRETION	0.5339059424718728	1.4804698581951337	0.07692307692307693	0.4566565657866096	1.0	7/27	10.98%	ADRA2C;GNAI1;GNGT1;ADCY5;CACNA2D2;GNG13;CACNA1D	c2
32	prerank	ALK_DN.V1_DN	0.44232516033765484	1.479548859953377	0.01694915254237288	0.08636439129712671	0.64	26/111	10.13%	ANGPTL7;CRYAB;EGFL6;CASQ2;CAMK2A;KCNJ9;ADCY2;IFI27;FGL2;ADORA3;FOS;PRODH;CIDEB;EFHD1;NAT2;CCDC81;KIAA0408;RTP4;KCNC3;PRPH;GPR162;FZD8;HSPA1L;CTRC;TRIM17;PYY	c6
666	prerank	NIKOLSKY_BREAST_CANCER_11Q12_Q14_AMPLICON	0.41556662750527545	1.4794349511786067	0.0	0.45784729855616996	1.0	30/136	14.37%	CCDC83;OR2AT4;WNT11;MOGAT2;CABP4;KRTAP5-10;KRTAP5-9;KRTAP5-7;CARNS1;TMEM151A;LRRC32;THRSP;SLCO2B1;KLHL35;CCDC89;PGA3;GDPD5;CCDC81;CTSF;DGAT2;PPP1R32;PGM2L1;MAP6;TMEM132A;CCDC87;AQP11;VWCE;ACTN3;SYT7;CHRDL2	c2
669	prerank	SAMOLS_TARGETS_OF_KHSV_MIRNAS_DN	0.4859997207943734	1.478518035092514	0.017857142857142856	0.45955972678456564	1.0	13/55	12.32%	CFI;AKR1C3;BHLHE22;ITM2A;PLIN2;SPOCK3;SLC6A15;LDOC1;INHBA;RAB27A;ARMCX6;PLAC8;DKK3	c2
670	prerank	ZHU_CMV_24_HR_DN	0.4624107737014244	1.4783404418320814	0.0	0.4575693864040866	1.0	19/76	12.09%	IGFBP5;SULT1E1;F7;POSTN;TAGLN;PTGIS;ID2;MYLK;SERPINE1;IGFBP3;PDGFRA;COL1A2;DDR2;C1R;ACTG1;MITF;COL5A2;GAS1;HSD17B2	c2
680	prerank	WP_STRIATED_MUSCLE_CONTRACTION_PATHWAY	0.539201658478677	1.4756827983141796	0.03773584905660377	0.46523379032917234	1.0	15/34	14.42%	MYBPC1;ACTC1;MYL3;TNNT2;MYL9;TNNC1;TNNC2;VIM;MYBPC2;MYL2;ACTG1;ACTA1;MYOM1;ACTN3;TPM1	c2
681	prerank	HERNANDEZ_ABERRANT_MITOSIS_BY_DOCETACEL_4NM_UP	0.5946146710350751	1.4755813320625375	0.03225806451612903	0.4630840912478414	1.0	11/22	12.21%	TYRP1;POSTN;PRAME;PMEL;MAF;RASGRP1;GAGE12F;TNFRSF11B;HLF;MITF;FGG	c2
683	prerank	NAKAYAMA_SOFT_TISSUE_TUMORS_PCA2_DN	0.48693637526373007	1.474540374883495	0.02	0.46476960547604373	1.0	22/69	6.82%	ASPA;AKR1C3;SLC24A3;AGT;CASQ2;GPD1;CLEC3B;PLA2G2A;SELENBP1;PTGER3;GPC3;NPY1R;TFPI2;FOSB;LMOD1;IGHG1;FAM149A;IGF1;FZD4;ADH1B;CES1;PALMD	c2
684	prerank	REACTOME_CREATINE_METABOLISM	0.6760272713759756	1.4741353523406602	0.06521739130434782	0.46409505905187465	1.0	6/11	17.27%	CKMT2;SLC6A12;CKB;SLC6A8;SLC6A7;GAMT	c2
685	prerank	WP_7OXOC_AND_7BETAHC_PATHWAYS	0.5624828118631994	1.4735142587077097	0.046875	0.46383442053352875	1.0	6/25	10.78%	CYP7A1;BAAT;ACOT12;CYP27A1;AMACR;ACOT1	c2
687	prerank	REACTOME_TRIF_MEDIATED_PROGRAMMED_CELL_DEATH	0.7144565056629704	1.470265064207918	0.07692307692307693	0.4741349160011315	1.0	2/9	5.62%	CD14;LY96	c2
691	prerank	KEGG_PRIMARY_BILE_ACID_BIOSYNTHESIS	0.6469350039884071	1.4677047851685268	0.05263157894736842	0.48209568189248836	1.0	6/13	9.63%	CYP7A1;BAAT;CYP27A1;CYP46A1;CYP39A1;AMACR	c2
692	prerank	ZAMORA_NOS2_TARGETS_DN	0.46738258460048454	1.4670734361135391	0.0	0.4820370883547941	1.0	14/73	15.36%	CYP7A1;UGT2B28;SERPING1;FZD4;SOX4;SCN1B;MYL2;SERPINC1;RABAC1;EEF1A1;JUP;CP;EEF2;SLC6A8	c2
693	prerank	HOELZEL_NF1_TARGETS_DN	0.4247068281242438	1.4664530488959164	0.03278688524590164	0.4816531191725388	1.0	25/104	10.53%	IGFBP5;SCGN;SERPINF1;CCDC3;EDNRB;NR2F1;FAT3;PCDH18;CAMK1D;MFAP2;LRRN1;HRK;FSTL1;LHX9;FAM124A;PDGFRA;GREM2;CD24;MATN2;ROBO2;AASS;MIAT;BDNF;ADCY1;FBXL7	c2
694	prerank	REACTOME_XENOBIOTICS	0.6060152051321728	1.4664336286538107	0.11320754716981132	0.4792551716236428	1.0	9/16	22.30%	CYP3A43;CYP3A4;CYP1A2;CYP2E1;CYP2J2;CYP2C9;CYP2W1;CYP2C19;CYP1A1	c2
695	prerank	CHEMELLO_SOLEUS_VS_EDL_MYOFIBERS_UP	0.6082708784510168	1.4662317324203515	0.07272727272727272	0.47738359818220943	1.0	6/16	8.92%	CRYAB;CASQ1;CASQ2;MYOT;PDLIM1;MYL2	c2
696	prerank	VERHAAK_GLIOBLASTOMA_NEURAL	0.4387819236646065	1.465592903985904	0.03076923076923077	0.47774246589892716	1.0	24/117	11.23%	TTPA;MYBPC1;CASQ1;NTSR2;HPCA;ANKS1B;CRYM;GRM1;ETNPPL;GNAI1;TMEM144;PLCL1;PGBD5;BEST1;S1PR1;LYRM9;SLC31A2;ADD3;EPB41L3;DYNC1I1;SH3GL2;CRYL1;NANOS1;BCAS1	c2
698	prerank	BIOCARTA_CB1R_PATHWAY	0.7744382403172718	1.4651681319256589	0.06451612903225806	0.47692659642772717	1.0	4/6	20.08%	BAAT;CNR2;PLD3;FAAH	c2
699	prerank	REACTOME_NEUROTRANSMITTER_RELEASE_CYCLE	0.4851787508608769	1.4645748944709789	0.05172413793103448	0.47703698450293036	1.0	11/43	13.59%	SLC6A12;SLC22A2;SYN1;SYN2;SLC1A2;LIN7A;APBA1;SNAP25;SLC17A7;SLC18A2;SLC1A3	c2
704	prerank	BIOCARTA_ACETAMINOPHEN_PATHWAY	0.8039631881474547	1.4640202074898845	0.0196078431372549	0.47700573522600337	1.0	3/5	7.89%	PTGS2;CYP1A2;CYP2E1	c2
705	prerank	RODRIGUES_THYROID_CARCINOMA_ANAPLASTIC_DN	0.37437055938212743	1.4637169820982148	0.0	0.4755764538883654	1.0	150/493	22.37%	KLHL41;EDNRB;FAM110B;CTSK;DOK5;IL17D;ABI3BP;ZMAT1;CHPT1;PCDH18;GLT8D2;GNAI1;SESN3;LOXL4;HLA-DPA1;ARHGAP24;FOS;RBMS3;FLRT3;CAMK1D;CPQ;GPR27;FGF7;ARHGAP31;MAN1A1;TNS1;CCDC80;MATN2;TNFRSF11B;GPM6A;ARMCX2;PRKG1;EIF4EBP3;MPV17L;EIF4E3;NPAS3;HSPA12A;DEPTOR;RASSF9;STXBP6;TMEM116;SLC5A3;ABCA5;PDGFD;ZNF711;PBXIP1;COL14A1;PHACTR2;RBPMS;USP54;NEO1;CRYL1;GSTM3;FKBP7;EGR1;TMEM150C;GOLGA8N;GSTA4;BANK1;NEDD9;SD…	c2
706	prerank	REACTOME_NEUROTOXICITY_OF_CLOSTRIDIUM_TOXINS	0.7110955732802167	1.4636931238570219	0.1111111111111111	0.47325690052044744	1.0	3/9	12.25%	SYT2;SV2C;SNAP25	c2
708	prerank	LEE_LIVER_CANCER_SURVIVAL_UP	0.43520388851609076	1.4626920012320739	0.0	0.4742831588242139	1.0	34/148	9.81%	TTPA;ABCA6;SERPINF1;UGT2B15;RBP5;SLC6A12;WNT11;DIO1;APOA5;PIPOX;BAAT;A1CF;SERPING1;SELENBP1;RUNDC3B;LDHAL6A;HGD;MYRIP;CYP3A4;KNG1;C2;UGT2B4;CES1;EPHX1;C4BPB;EHHADH;CYP2J2;VPREB1;DENND5B;ANXA9;SPINK2;AMACR;HYAL1;CRYL1	c2
9	prerank	HALLMARK_MYOGENESIS	0.4038324014672647	1.4621992013940943	0.015625	0.19866920152091255	0.27	56/182	16.72%	MYL7;MYOZ1;CRYAB;CKMT2;ACTC1;CASQ1;MYL3;DTNA;TNNT2;CASQ2;FABP3;HSPB2;SGCD;TAGLN;PTGIS;CACNG1;TNNC1;MYLK;PVALB;IGFBP3;IGF1;TNNC2;KCNH1;CKB;MYH7;MYL2;SOD3;PDE4DIP;SORBS1;ACHE;CAV3;SH3BGR;NCAM1;MYOM2;FKBP1B;DAPK2;ACTA1;MRAS;REEP1;HDAC5;MYOM1;CAMK2B;ACTN3;PKIA;CACNA1H;LDB3;SLC6A8;GNAO1;OCEL1;GAA;COL4A2;MEF2C;FHL1;IGFBP7;PTP4A3;ATP6AP1	h
713	prerank	MIKKELSEN_ES_HCP_WITH_H3K27ME3	0.5328244826021156	1.4606329266377827	0.04	0.47901935942619434	1.0	12/30	9.91%	TBX5;PCDHA12;PCDHB12;NR2F1;LYPD4;KCNS1;ZNF804A;PCDHB7;PCDHB14;ARX;DCC;PCDHB16	c2
717	prerank	ITO_PTTG1_TARGETS_UP	0.6378744748917793	1.460015135891839	0.11666666666666667	0.47901347866161004	1.0	4/11	14.77%	AKR1C3;GPNMB;DKK3;HOXD8	c2
719	prerank	WP_COMPLEMENT_AND_COAGULATION_CASCADES	0.4915536846063684	1.4595421914018305	0.08064516129032258	0.4784618939379311	1.0	16/45	12.88%	CFI;F7;KLKB1;SERPINA1;SERPING1;C1S;SERPINE1;KNG1;C2;MASP1;C9;F8;C1R;SERPINC1;CD55;BDKRB1	c2
724	prerank	WILCOX_RESPONSE_TO_PROGESTERONE_DN	0.4844174634680354	1.4581778548040074	0.03278688524590164	0.4810046592829424	1.0	15/53	10.94%	IGFBP5;STAR;MYL9;IGFBP3;OXTR;COL1A2;COL11A1;INHBA;KCNK3;ABCC6;BDNF;COL5A2;COL16A1;ATP2B4;L1CAM	c2
726	prerank	GAUTSCHI_SRC_SIGNALING	0.7089275191375615	1.4570067013903418	0.05555555555555555	0.4828473332718558	1.0	5/8	13.89%	ID2;SERPINE1;ID4;ID3;SMAD6	c2
727	prerank	CAIRO_HEPATOBLASTOMA_CLASSES_DN	0.3997270382060456	1.456886925915219	0.0	0.4811422270085479	1.0	44/188	12.53%	ASPA;PACRG;ABCA6;CX3CR1;FABP3;ITM2A;SERPING1;COPZ2;C1S;TFAP2A;CAMK1D;MYLK;RARRES2;SULT1B1;LMOD1;HGD;MYRIP;FMO4;IGF1;UGT2B4;SNED1;NTF3;ADH1B;CTSF;CTSO;DNASE1L3;LDB2;CYP2E1;FAM189A2;C1R;PAMR1;SYNPO;ITGA8;ITIH4;EGR1;FAT4;PLA2G4C;GABARAPL1;HPD;FRY;PHYH;DKK3;RBP1;RARB	c2
728	prerank	WEBER_METHYLATED_LCP_IN_SPERM_DN	0.7587347786309343	1.4564975892692469	0.12	0.4803902496616989	1.0	4/5	24.03%	AKAP3;TSGA10;LEMD1;PGK2	c2
729	prerank	REACTOME_STRIATED_MUSCLE_CONTRACTION	0.5111174312768183	1.4563808833442724	0.034482758620689655	0.4783466310139298	1.0	13/32	14.42%	MYBPC1;ACTC1;MYL3;TNNT2;TNNC1;TNNC2;VIM;MYBPC2;MYL2;ACTA1;TMOD2;ACTN3;TPM1	c2
732	prerank	REACTOME_PHASE_I_FUNCTIONALIZATION_OF_COMPOUNDS	0.45981359018075735	1.4556817286860577	0.07272727272727272	0.47874185391251245	1.0	18/80	9.11%	CYP7A1;CYP26A1;CYP3A43;PTGIS;CYP26C1;CYP21A2;CYP4B1;CYP3A4;CYP1A2;CYP27A1;ADH1B;CES1;EPHX1;CYP46A1;CYP2E1;CYP2J2;CYP39A1;POMC	c2
733	prerank	REACTOME_REGULATION_OF_COMMISSURAL_AXON_PATHFINDING_BY_SLIT_AND_ROBO	0.7311460093358934	1.4555187833895702	0.1111111111111111	0.4771540211306619	1.0	7/10	18.25%	SLIT1;ROBO2;NELL2;DCC;NTN1;SLIT3;ROBO1	c2
736	prerank	REACTOME_NEUREXINS_AND_NEUROLIGINS	0.4969631209889615	1.4552365109063607	0.06779661016949153	0.4759422120629321	1.0	14/51	14.36%	NRXN1;GRM1;LRRTM3;GRIN2C;SYT2;NLGN3;EPB41L3;NLGN1;NRXN3;LIN7A;APBA1;GRIN2B;NLGN4Y;SYT7	c2
738	prerank	WP_ENDOTHELIN_PATHWAYS	0.5627103978509321	1.4548638317416889	0.09803921568627451	0.4747416756376926	1.0	8/29	10.20%	EDNRB;CNN1;ADRA1A;GNAI1;MYLK;NPY1R;GNG13;EDN1	c2
739	prerank	BLANCO_MELO_COVID19_SARS_COV_2_INFECTION_A594_ACE2_EXPRESSING_CELLS_RUXOLITINIB_DN	0.44284732506422214	1.4546329684954298	0.03333333333333333	0.47332453901739796	1.0	25/70	20.16%	CFI;CRYAB;KRT4;DDC;TSPAN7;CES1;EPHX1;TF;COL11A1;PBXIP1;AMBP;DEGS2;SCIN;TM4SF20;FGG;KCNAB2;INSL4;PDGFRL;OLFML3;HHAT;RBKS;PSAP;TRAPPC6A;SLC51B;SUSD2	c2
740	prerank	MANNE_COVID19_ICU_VS_HEALTHY_DONOR_PLATELETS_DN	0.4394011409404739	1.4536363556419498	0.0	0.4745757042675726	1.0	30/127	11.95%	IGFBP5;UGT2B28;BTLA;AVPR1A;HSD17B3;CXCL5;CTNND2;CD34;CA5A;TFPI2;TNS1;PLCL1;MAPK10;ENKUR;ENTHD1;ACKR2;ST8SIA6;STXBP6;HLA-DRB5;NLGN1;FAM189A1;SYNPO;HLA-DQB1;SCIN;NRN1;CPAMD8;NANOS1;TGFB2;CLIC5;CABLES1	c2
743	prerank	LUI_THYROID_CANCER_CLUSTER_4	0.6282731144598507	1.4525220050188028	0.05357142857142857	0.4765245047838751	1.0	10/15	19.60%	PCP4;HLA-DPA1;IGHG1;HLA-DRB1;HLA-DQB1;FGFR1;CD74;HLA-DPB1;PLTP;NUPR1	c2
747	prerank	WP_GLIAL_CELL_DIFFERENTIATION	0.7407800186821034	1.4516101832486963	0.022222222222222223	0.4773325236748592	1.0	4/7	14.96%	PLP1;MAG;MBP;GAP43	c2
752	prerank	REACTOME_HDL_CLEARANCE	0.7828592738300091	1.4502140340394731	0.07547169811320754	0.4798259864811645	1.0	2/5	11.53%	CUBN;APOA1	c2
754	prerank	CARRILLOREIXACH_MRS3_VS_LOWER_RISK_HEPATOBLASTOMA_DN	0.4201448904529731	1.4492914164774249	0.01694915254237288	0.4808979082800264	1.0	57/150	19.01%	PRELP;SLC24A3;CTSK;PLXDC2;RNF150;ABI3BP;SGCD;GLT8D2;NFASC;PLA2R1;PTGS2;RGL1;GPNMB;HLA-DPA1;RBMS3;ARMCX1;PDGFRA;FGF7;ZEB2;PRKG1;TLR7;MFAP4;TIMP2;ARID5B;VIM;DDR2;FILIP1L;PCDH7;PMP22;DPT;ZFPM2;MITF;ANTXR1;ANK3;MOB3B;SAMD9L;LGALS3;RASSF2;SH3BGRL;RARB;ASAH1;SMIM10;MGP;SSBP2;MAMDC2;CLIC4;MEF2C;CCDC71L;MYO5A;HSPB8;CRYBG3;BHLHE41;CYBRD1;PCDHGB7;CD9;LBH;ADAMTS9-AS2	c2
755	prerank	BARRIER_COLON_CANCER_RECURRENCE_DN	0.6155108300468102	1.449127624513507	0.03636363636363636	0.47930143177534396	1.0	6/18	14.87%	CITED2;CD24;TSPAN7;STAT2;CTSA;EPPK1	c2
756	prerank	MURAKAMI_UV_RESPONSE_24HR	0.5764803083596245	1.448968374182428	0.10526315789473684	0.47746719547002486	1.0	6/18	10.03%	VTN;KRT14;EDN2;NOTCH4;ITGB7;EGR1	c2
758	prerank	REACTOME_ACYL_CHAIN_REMODELLING_OF_PI	0.6351678739756423	1.4485470882770268	0.05454545454545454	0.47690409941188144	1.0	8/14	14.67%	PLA2G2A;PLA2R1;PLA2G10;PLA2G2D;PLA2G1B;PLBD1;PLA2G4C;PLA2G4D	c2
761	prerank	REACTOME_CASPASE_MEDIATED_CLEAVAGE_OF_CYTOSKELETAL_PROTEINS	0.6406526329485103	1.4482798166002446	0.07547169811320754	0.4759400230680507	1.0	3/12	7.60%	GAS2;MAPT;VIM	c2
764	prerank	HERNANDEZ_ABERRANT_MITOSIS_BY_DOCETACEL_2NM_UP	0.4577020465702601	1.4468845236584085	0.034482758620689655	0.47955492534067407	1.0	19/66	15.36%	TYRP1;DCT;SERPINF1;AGT;PDZK1IP1;GABBR2;PLA2R1;MLANA;MAF;TYR;BNC2;TIMP2;FILIP1L;PTPRM;VLDLR;PRKD3;THBD;SSBP2;SLC6A8	c2
768	prerank	REACTOME_GABA_B_RECEPTOR_ACTIVATION	0.5168152288951426	1.4461280972671875	0.04838709677419355	0.4809092535978466	1.0	10/39	10.00%	KCNJ12;GABBR2;KCNJ9;ADCY2;GNAI1;GNAL;GNGT1;ADCY5;GNG13;ADCY1	c2
769	prerank	ZHU_CMV_ALL_DN	0.43119321985382925	1.4460496357165376	0.016666666666666666	0.47913900866653186	1.0	25/110	12.09%	IGFBP5;SULT1E1;F7;POSTN;TAGLN;PTGIS;ID2;APOE;TFAP2A;MYLK;HNMT;SERPINE1;IGFBP3;PDGFRA;FGF7;ADH1B;COL1A2;DDR2;CFHR1;C1R;ACTG1;MITF;COL5A2;GAS1;HSD17B2	c2
773	prerank	LOPES_METHYLATED_IN_COLON_CANCER_DN	0.5484224309503904	1.4450460182653597	0.01639344262295082	0.4806674299436751	1.0	9/27	14.14%	PITX2;TFAP2A;EBF3;BDNF;THRB;GRIN2B;RBP1;SMAD6;CDKN1C	c2
779	prerank	FUJIWARA_PARK2_HEPATOCYTE_PROLIFERATION_UP	0.7426156473608175	1.442692645684169	0.018867924528301886	0.4861847094598356	1.0	3/7	3.88%	SULT1E1;HSD3B1;ABHD1	c2
782	prerank	BIOCARTA_FOSB_PATHWAY	0.8175247949023355	1.442326172320253	0.034482758620689655	0.48587470526549076	1.0	3/5	11.35%	FOSB;PPP1R1B;GRIA2	c2
784	prerank	NAKAYAMA_SOFT_TISSUE_TUMORS_PCA1_DN	0.4586945514342854	1.441742064583031	0.06557377049180328	0.4857188104514617	1.0	17/64	10.28%	NPTX2;RET;CAPN6;TOX3;SEMA6A;PRAME;GPD1;CACNA1G;CITED1;FGFR2;COL2A1;SIM1;FGF18;B3GAT1;EFNB3;TLE2;LRRN2	c2
785	prerank	LA_MEN1_TARGETS	0.5845748157430137	1.4414873611862942	0.03508771929824561	0.48478016146076397	1.0	7/22	10.78%	IGFBP5;CNN1;TSPAN7;DDR2;SORBS1;BEX2;ACOT1	c2
787	prerank	REACTOME_DISEASES_ASSOCIATED_WITH_SURFACTANT_METABOLISM	0.8012051972600249	1.4408989100949756	0.0	0.4846302766186699	1.0	3/6	5.52%	SFTPC;CSF2RB;SFTPD	c2
797	prerank	KAAB_HEART_ATRIUM_VS_VENTRICLE_UP	0.3924104856139044	1.436821624409366	0.0	0.49614295544279824	1.0	56/243	12.36%	TBX5;MYL7;MYBPC1;PLP1;PRELP;ROR2;NPPB;NR2F1;CADPS;CITED1;PLA2G2A;TAGLN;FGFR2;GRIN2C;COL2A1;PTGIS;FGL2;ID2;MYLK;HEG1;FBLN2;RARRES2;PTH1R;BAMBI;ID4;COMP;TSPAN7;CTSF;VASH1;NPPA;ISLR;CACNA2D2;CRIP1;UNC5B;VIM;DDR2;KCNK3;TRPC1;HSPG2;EPB41L3;C1R;PBXIP1;GRN;SOD3;SYNPO;ERBB4;FRRS1L;VAT1;DPT;GAS1;AUTS2;RABAC1;EEF1A1;MAGED1;RBP1;DAPK2	c2
36	prerank	KRAS.PROSTATE_UP.V1_DN	0.4218830322614298	1.4364818784836713	0.01639344262295082	0.12253409363523962	0.76	40/118	13.38%	CFI;KRT4;KLKB1;ARG1;C22orf31;NDP;TAGLN;PTGIS;MLANA;GPNMB;CDH16;CAMK1D;PCDHB13;DIRAS3;IGFBP3;PTH1R;RRAD;CNTFR;TGM1;KCNQ2;RASGRP1;MAFB;NPHS1;NTF3;CCR10;ABCG4;ASIP;SLC19A3;FLRT1;SOD3;COLEC10;ITGB7;EDN1;ARPP21;ACSS3;VGLL3;KRT16;REEP1;HBA2;FBXO40	c6
37	prerank	KRAS.KIDNEY_UP.V1_UP	0.4241961349788788	1.4363139069967186	0.0	0.11028068427171567	0.76	49/126	15.30%	ASPA;WSCD1;CRYAB;PLP1;NRXN1;ZNF536;CRYM;ESRRG;RCAN2;SPARCL1;NUDT11;PCP4;CCND2;GPNMB;RTN1;GRIK2;MAFB;RNLS;PLCL1;TSPAN7;GPM6A;NME5;ERC2;SLC6A15;ANK2;EPB41L3;DYNC1I1;SCN1B;KCNJ8;ADCY1;SORBS1;AQP4;NSG1;NRN1;ARPP21;GPR37;ANK3;GRIA2;NAP1L2;SNAP25;NEBL;SLC1A3;PLSCR4;LMO3;CP;PNMA2;KIF5C;GAP43;TUBB4A	c6
802	prerank	MASRI_RESISTANCE_TO_TAMOXIFEN_AND_AROMATASE_INHIBITORS_DN	0.6005004478146514	1.436254060182052	0.10909090909090909	0.49606528954128815	1.0	8/17	13.51%	PCSK2;TAGLN;KRT17;ACTG2;SNAI2;L1CAM;FBN2;CALD1	c2
803	prerank	REACTOME_ACYL_CHAIN_REMODELLING_OF_PG	0.6142382925738705	1.4358438326892833	0.05357142857142857	0.4954546076379321	1.0	5/15	5.02%	PLA2G2A;PLA2R1;PLA2G10;PLA2G2D;PLA2G1B	c2
807	prerank	MATZUK_EARLY_ANTRAL_FOLLICLE	0.7015269908311557	1.4338152033247258	0.05263157894736842	0.5016690642145205	1.0	3/11	7.76%	CCND2;IGF1;DDR2	c2
38	prerank	KRAS.LUNG.BREAST_UP.V1_DN	0.4326426600671339	1.433760367013725	0.0	0.1062946354426175	0.78	33/110	14.74%	KRT4;ADD2;IVL;MYL9;COL2A1;CDH16;RUNDC3B;HRK;PVALB;OLFML2A;RARRES2;CYP21A2;TGM1;KCNMB1;ATP6V1B1;MAP2K6;PCDHB1;FRAS1;NTF3;EPB41L4A;RTP4;PLBD1;VAX2;C5AR2;CACNA1I;DPT;COL5A2;TAS2R4;KRT16;BDKRB1;RAG1;CCDC121;SYNDIG1	c6
811	prerank	BIOCARTA_MTA3_PATHWAY	0.5919111808491182	1.4323069801630672	0.08771929824561403	0.5061850997324789	1.0	4/17	9.50%	HSPB2;TUBA1A;GREB1;SNAI2	c2
814	prerank	YAUCH_HEDGEHOG_SIGNALING_PARACRINE_DN	0.3968649416570829	1.4318422320498547	0.0	0.505686274509804	1.0	53/193	13.22%	KLHL41;CKMT2;MYBPC1;CPA6;LRRC39;PIP5K1B;SERPINA1;HEPACAM;RYR2;TNNT2;CASQ2;RHAG;MS4A2;ZSWIM5;TRIM63;SYT2;COL4A4;PRDM16;SCRG1;IKZF3;PVALB;MYOT;SEMG1;RSPH4A;B3GALT1;COL12A1;SIM1;ID4;GNGT1;POU3F1;C4orf19;TTR;TNNC2;DPY19L2;THBS4;NPAS3;MYBPC2;UBE2U;CD27;MMP13;TRIM17;APOM;TREH;CFTR;ARPP21;KCND2;SH3BGR;MYOM2;SLC5A12;ACTA1;CABP7;CLEC2D;PROX2	c2
816	prerank	REACTOME_BIOSYNTHESIS_OF_MARESINS	0.7452353561996061	1.4305143136605356	0.07407407407407407	0.5083113153548452	1.0	4/7	13.64%	CYP3A4;CYP1A2;CYP2E1;CYP2C9	c2
820	prerank	VANASSE_BCL2_TARGETS_UP	0.5278983618308266	1.428797811302694	0.09090909090909091	0.5129762063722131	1.0	8/29	8.73%	RYR2;IGHM;SERPING1;IGHG1;KNG1;PON3;SOSTDC1;PILRA	c2
821	prerank	WP_DRAVET_SYNDROME	0.5918160727350998	1.4285924873551017	0.046511627906976744	0.5116459346849234	1.0	2/23	2.19%	PCDH19;CAMK2A	c2
829	prerank	SMID_BREAST_CANCER_RELAPSE_IN_LUNG_DN	0.51372439431827	1.4258305498865154	0.03508771929824561	0.5204346095798664	1.0	12/27	10.14%	TOX3;SCGB2A1;HMGCS2;ASPN;SCGB1D2;PRODH;LMOD1;COMP;IGF1;ADH1B;COL14A1;DPT	c2
830	prerank	MIKKELSEN_IPS_WITH_HCP_H3K27ME3	0.4594672883431358	1.4256688218610085	0.04477611940298507	0.5189987138903731	1.0	27/70	14.66%	TBX5;PCDH11X;ZNF536;TMEM59L;CACNA1G;KCNS1;PCDHA10;LHX9;USH1G;PCDHA4;PCDHB7;IL10RA;DUOX2;WNT10A;HOXC10;ARX;PRRT1;PCDHB16;PYY;ACHE;NRN1;LBX1;OSR1;HBQ1;TBX4;RPH3A;NFIX	c2
39	prerank	P53_DN.V1_DN	0.38236045397483337	1.422878316353204	0.030303030303030304	0.1112771964789902	0.84	59/182	14.83%	CFI;CRYAB;DCT;CTSK;OCA2;PRAME;ADRA2C;PMEL;UGT2B7;MLANA;GPNMB;TDRD3;TFPI2;HGD;SLC24A5;TYR;LY96;PLIN2;TSPAN7;CYP27A1;GREB1;LYRM9;SLC6A15;GPR143;HSPA12A;CDH19;VIM;PLXNC1;CAPN3;CA12;SOX4;EPB41L3;ACP5;LYST;COLEC10;BTG2;KCNJ8;ADCY1;NSG1;MITF;GPR137B;PTPRM;L1CAM;MYOM2;ITGA4;ALX1;IRF4;VLDLR;RASSF2;FGG;QPCT;MMP7;KCNAB2;S100A1;RPS4Y1;PDE1A;BCL2A1;HOXD8;THBD	c6
839	prerank	REACTOME_BMAL1_CLOCK_NPAS2_ACTIVATES_CIRCADIAN_GENE_EXPRESSION	0.5207360444020289	1.4212856011167958	0.05263157894736842	0.5356267592046817	1.0	3/25	4.11%	F7;SMARCD3;SERPINE1	c2
845	prerank	JOHANSSON_BRAIN_CANCER_EARLY_VS_LATE_DN	0.501394943613333	1.42064197577657	0.11475409836065574	0.5362461407858529	1.0	5/39	5.47%	IGFBP5;CRYAB;SPARCL1;GJA1;CSDC2	c2
848	prerank	LIU_PROSTATE_CANCER_DN	0.3646111470049045	1.4195319841319531	0.0	0.5387871959134921	1.0	133/447	17.17%	CRYAB;UBE2QL1;PRELP;SERPINF1;PGR;GSTA1;SLC24A3;ZNF536;PGM5;DTNA;CPLX3;ANKRD35;RCAN2;PRIMA1;SEMA6D;TAGLN;FGFR2;NHSL2;KRT17;ST6GALNAC2;GJA1;MYL9;GLIS1;CCND2;TUBA1A;PREX2;C1S;FLRT3;MYLK;SCRG1;HOXD13;SEMG1;RARRES2;RASL12;KRT14;EFEMP2;LMOD1;FBXO17;CYP4B1;GNAL;FBN1;MASP1;TNS1;LSAMP;ID4;PDLIM1;PLCL1;SRD5A2;ITGA9;COL1A2;TIMP2;SOSTDC1;FCGBP;ANK2;COL5A1;UNC5B;DDR2;NELL2;ACTG2;SLFN5;HSPG2;SPATA18;EPB41L3;PD…	c2
853	prerank	GARGALOVIC_RESPONSE_TO_OXIDIZED_PHOSPHOLIPIDS_PURPLE_DN	0.6162579372295061	1.4190880940884052	0.10526315789473684	0.5385141032757573	1.0	3/10	21.33%	MOV10L1;MTUS1;IFFO1	c2
854	prerank	IZADPANAH_STEM_CELL_ADIPOSE_VS_BONE_DN	0.4258187951584805	1.419039703595379	0.045454545454545456	0.5365286870283084	1.0	22/98	10.92%	CRYAB;SLC24A3;POSTN;ASPN;SERPING1;PTGIS;TNNC1;LRRC17;JAM2;DOCK11;FBN1;CCDC80;IGF1;MFAP5;NPR3;PALMD;MFAP4;CA12;HYAL1;DAB2;COL5A2;ATP2B4	c2
856	prerank	WP_CORTICOTROPINRELEASING_HORMONE_SIGNALING_PATHWAY	0.4240231956818389	1.417674409177989	0.015625	0.5399620709055448	1.0	12/83	4.95%	HSD3B2;STAR;CAMK2A;IVL;GJA1;GNAI1;HSD3B1;FOS;TFAP2A;CYP21A2;KRT14;FOSB	c2
858	prerank	BILANGES_SERUM_RESPONSE_TRANSLATION	0.5322410045186136	1.4172752585163	0.06	0.5393529636650091	1.0	6/30	14.97%	MYL3;CYP17A1;ARID5B;EEF1A1;EIF3F;RPL10	c2
859	prerank	KINSEY_TARGETS_OF_EWSR1_FLII_FUSION_DN	0.3661068892303524	1.4172724240521557	0.0	0.5372489071824157	1.0	90/308	18.56%	IGFBP5;KLHL41;AKR1C3;POSTN;DOK5;SPARCL1;RNF150;FAT3;PCDH18;TAGLN;GNAI1;SELENBP1;C1orf54;GPNMB;RBMS3;FSTL1;PTH1R;ZNF804A;LRRC17;CLIP3;DCLK1;TP53INP2;FBN1;CCDC80;RHOB;TIMP2;ARID5B;COL5A1;LDOC1;VIM;LMO2;SLFN5;RHOBTB1;ATP2B1;SOX4;PBXIP1;GRN;KLHL24;MAP1LC3A;NFKBIZ;STAT2;DAB2;GJA3;IGDCC4;DACT3;COL5A2;NEU1;TGFB2;THBS3;TMEM150A;HLA-E;MYL5;EFNA1;TSPYL4;HEXA;RORB;SLC40A1;MAGED1;HDAC5;MYOM1;RGS5;SEZ6L2;ATG2…	c2
860	prerank	GRAESSMANN_RESPONSE_TO_MC_AND_SERUM_DEPRIVATION_UP	0.39313719575579414	1.4170556234942282	0.013333333333333334	0.5361019964254462	1.0	54/190	19.91%	PRELP;SLC24A3;CAPN6;ELN;CXCL10;TMEM140;ABI3BP;KALRN;TACR2;IFI27;IHH;COL4A3;FSTL1;STEAP4;IGHG1;KNG1;SYCP3;TRIM34;RTP4;OGN;IFIT2;PCDHB16;RBM43;COL5A2;IAPP;HLA-E;NEDD9;OSR1;TLR3;DKK3;DAPK2;DPF3;GBP2;THEMIS2;RNF144B;CP;PHLDB2;MX1;CEP112;UROC1;OXA1L;TLR2;IGFBP7;HHAT;HELZ2;IFIT3;PARP3;ZNF503;GBP6;SLFN12L;N4BP2L1;TP53INP1;GTF3C6;DNM3	c2
861	prerank	GAUSSMANN_MLL_AF4_FUSION_TARGETS_A_DN	0.4360234644633169	1.4166141835405786	0.015873015873015872	0.5357356373604124	1.0	31/88	20.66%	C16orf89;MLIP;COL2A1;LOXL4;AHRR;FAM107A;HOXD13;KCNMB1;CSDC2;PGBD5;APLP1;SPEF2;DCC;SOD3;COLEC10;SDSL;TGFB2;RASGRP3;SH3BGR;CABLES1;SEMA3C;EPPK1;MYO1D;ASRGL1;SLIT3;FBXO2;LMF1;HLA-A;AGMO;CAMK4;CPEB2	c2
867	prerank	BERNARD_PPAPDC1B_TARGETS_DN	0.4756363880749988	1.413985176834643	0.05333333333333334	0.5434692838460071	1.0	10/54	8.55%	IGFBP5;SYT13;SERPINA1;PRLR;FGFR2;FAM66D;STC1;ADD3;HIP1;MXI1	c2
868	prerank	MATZUK_MALE_REPRODUCTION_SERTOLI	0.5550190880649746	1.413837255820986	0.10344827586206896	0.5416006876525217	1.0	6/26	8.66%	DMRT1;GJA1;SOX8;CYP17A1;INHA;DHH	c2
870	prerank	KEGG_TAURINE_AND_HYPOTAURINE_METABOLISM	0.6911393753876554	1.4133029867609455	0.0784313725490196	0.5418164495351013	1.0	6/9	25.12%	BAAT;GGT1;GGT6;CSAD;GGT7;GAD1	c2
40	prerank	KRAS.300_UP.V1_DN	0.41414696542097285	1.4123382410406708	0.015384615384615385	0.11447114586128039	0.88	31/113	10.43%	KRT4;BRDT;RYR2;TAGLN;MYL9;CDH16;RUNDC3B;CAMK1D;MUC5AC;OLFML2A;RRAD;TGM1;ATP6V1B1;KCNQ3;CSDC2;MAP2K6;PCDHB1;NTF3;NKX6-1;NPC1L1;RTP4;ACTG2;PLBD1;C5AR2;HAAO;COLEC10;SYNPO;CACNA1I;DPT;THRB;PYHIN1	c6
12	prerank	HALLMARK_BILE_ACID_METABOLISM	0.43343327421669003	1.412282270105962	0.04838709677419355	0.189638783269962	0.45	20/101	12.35%	CYP7A1;AGXT;ABCA6;DIO1;PIPOX;HSD3B1;ALDH8A1;SULT1B1;ABCD2;CYP27A1;TTR;ABCG4;CYP46A1;ABCA5;CYP39A1;AMACR;GSTK1;APOA1;PHYH;RBP1	h
873	prerank	REACTOME_SEROTONIN_NEUROTRANSMITTER_RELEASE_CYCLE	0.5577735787027134	1.411825888396768	0.07547169811320754	0.5460729173559187	1.0	4/17	13.26%	SYN1;SYN2;SNAP25;SLC18A2	c2
875	prerank	DURAND_STROMA_S_UP	0.3764616995619916	1.4116571849890704	0.0	0.5445131502560051	1.0	79/273	15.67%	ROR2;SERPINF1;NCKAP5;FAM110B;CAPN6;POSTN;NOVA1;NXF3;DCLK2;RNF150;MOGAT2;ITM2A;RTN4RL1;FGFR2;ST6GALNAC2;FAM20A;GAS2;IFI27;NRBP2;TFAP2A;SYN1;THSD7A;SMOC2;GPER1;MAF;TBX20;SELP;LHX9;BMPER;PDGFRA;MMP23B;CCDC80;IGF1;MATN2;TSPAN7;EBF3;DUOXA1;COL1A2;TMEM121;TCF7L1;CTSO;NPR3;S1PR1;RTP4;KIRREL3;EIF4E3;NOTCH4;TMEM117;CYP2J2;FZD8;RHOBTB1;PBXIP1;SCN1B;ADAMTS2;SNAI2;PMP22;FAT4;HTRA3;NCAM1;RORB;CABLES1;JUP;RASS…	c2
877	prerank	IKEDA_MIR133_TARGETS_DN	0.7462956130946423	1.4112589287824133	0.13043478260869565	0.5437729990230161	1.0	3/5	16.00%	ASPH;PRRX1;MEF2C	c2
879	prerank	GENTLES_LEUKEMIC_STEM_CELL_UP	0.5286169177838171	1.4104612538952277	0.05660377358490566	0.5447281177797518	1.0	7/26	9.51%	EFCC1;CD34;HOPX;EBF3;VNN1;HLF;RBPMS	c2
880	prerank	REACTOME_DEFECTIVE_C1GALT1C1_CAUSES_TNPS	0.6335549459216279	1.4104384995205852	0.12727272727272726	0.5426836255964407	1.0	7/12	16.07%	MUCL1;MUC5AC;MUC1;MUC15;MUC12;MUC20;MUC4	c2
882	prerank	DARWICHE_SQUAMOUS_CELL_CARCINOMA_DN	0.4045915530081604	1.4098159411325688	0.0	0.5426774522601158	1.0	28/158	12.47%	AKR1C3;BHLHE22;CX3CR1;PPP1R27;KCNU1;CLEC3B;MEOX2;APOE;PLA2G10;EBF2;COL20A1;PKHD1;TMEM144;IGHG1;SERPINB4;KPRP;AFF3;OTUD1;ACTG2;CALCOCO1;SCN1B;MAP1LC3A;MAP6;FAM186A;LHX3;CCT6B;ACTA1;SOX5	c2
885	prerank	WP_GPCRS_CLASS_C_METABOTROPIC_GLUTAMATE_PHEROMONE	0.6286337829398986	1.4087819426622812	0.11320754716981132	0.544898648457609	1.0	5/14	8.40%	GRM1;GABBR2;GPRC5D;GPRC5C;GPRC5A	c2
887	prerank	BROWNE_HCMV_INFECTION_18HR_DN	0.40563770525730486	1.407978139283439	0.0	0.5458351727614816	1.0	46/158	18.11%	OCA2;PDPN;WNT6;PSG6;EPX;SGCD;GAS2;PTGIS;UGT2B7;ID2;RBMS3;MSC;LRRC32;MYLK;LRRC17;CLIP3;SEMA5A;TNFRSF11B;EPHX1;CTSO;CA12;ADD3;DUSP1;PAMR1;RBPMS;GLI3;GSTA4;THBS3;EMILIN1;HSD17B2;ACTA1;GREM1;OBSL1;PTGER1;S100A1;CTIF;PLXNB1;ITGAM;CIRBP;EXT1;FYN;ZNF688;GPR171;SLC9A3;CDH6;PRKCB	c2
890	prerank	MEISSNER_NPC_HCP_WITH_H3K4ME2_AND_H3K27ME3	0.3768318779188352	1.407345133417344	0.014705882352941176	0.5464751934778418	1.0	80/272	10.96%	FLT3;RET;CYP26A1;ZNF536;RYR2;SCUBE1;CHRNA4;CALCR;LMX1A;MMP24;ANKRD34B;WNT6;CADPS;GABBR2;ADRA2C;ARID3C;ASCL2;FAM43B;FOXF2;PAX2;IHH;SYT2;RASGEF1C;CNTN2;PAX3;MSX2;PRDM16;PTGER3;TLX2;DLX3;GABRG3;MSC;TMEM151A;SYT14;IKZF3;HOXD13;HRK;SMOC2;EMX1;VWA2;KCNQ2;GPR27;MYRIP;HOXA13;SYNDIG1L;SIM1;FBLL1;CRTAC1;HOXD1;BNC2;JPH3;STXBP5L;PGBD5;GALR3;KCNH1;NKX6-1;PRDM6;NPR3;CDK5R2;CACNA2D2;ELAVL3;EIF4E3;FAM89A;AFF3;ST…	c2
899	prerank	FRIDMAN_IMMORTALIZATION_DN	0.5087310582786647	1.4038296191262065	0.04918032786885246	0.559669305978079	1.0	7/30	16.35%	IGFBP5;SERPINE1;IGFBP3;FILIP1L;OPTN;CYP1B1;IGFBP7	c2
902	prerank	VERRECCHIA_RESPONSE_TO_TGFB1_C3	0.6075022913241659	1.402574152589108	0.07692307692307693	0.562525707459668	1.0	1/14	0.02%	IGFBP5	c2
903	prerank	REACTOME_INTRINSIC_PATHWAY_OF_FIBRIN_CLOT_FORMATION	0.5891850233166995	1.4023553404941669	0.03636363636363636	0.5614832675903978	1.0	5/17	10.54%	KLKB1;SERPING1;KNG1;F8;SERPINC1	c2
904	prerank	VANDESLUIS_NORMAL_EMBRYOS_UP	0.7572843060549199	1.4023003393502054	0.10638297872340426	0.5596188030920987	1.0	3/5	15.53%	CREB3L3;ACTBL2;ETV2	c2
909	prerank	REACTOME_SYNTHESIS_OF_PA	0.5061742485548207	1.4009725653202478	0.10714285714285714	0.5631413865031069	1.0	6/31	5.02%	GPD1;PLA2G2A;PLA2R1;PLA2G10;PLA2G2D;PLA2G1B	c2
912	prerank	INAMURA_LUNG_CANCER_SCC_DN	0.6353317982508256	1.4007335391278344	0.09259259259259259	0.5616705883550556	1.0	3/10	9.08%	PGM5;RASL12;PHACTR2	c2
913	prerank	WP_LIPID_METABOLISM_IN_SENESCENT_CELLS	0.5438549672843689	1.4006909339779077	0.05263157894736842	0.5597745644611083	1.0	6/18	14.67%	PTGS2;PLA2G10;PLA2G2D;PLA2G1B;PLA2G4C;PLA2G4D	c2
917	prerank	LEE_LIVER_CANCER_DENA_DN	0.46413052636971625	1.40032756587089	0.01694915254237288	0.5590421491431218	1.0	18/59	12.22%	CYP7A1;KRT4;HSD3B2;BAAT;SELENBP1;PRODH;CA5A;PLA2G1B;TNNC2;SLC1A2;CYP2E1;EHHADH;ELANE;AASS;CTRC;GPR37;HPD;PHYH	c2
919	prerank	WP_BENZOAPYRENE_METABOLISM	0.7071651136458431	1.4001389689015589	0.11475409836065574	0.5577804029761813	1.0	4/8	6.68%	AKR1C3;AKR1C2;CYP3A4;EPHX1	c2
920	prerank	REACTOME_METABOLISM_OF_STEROIDS	0.3970800466675531	1.3998321916849366	0.047619047619047616	0.5566799692054408	1.0	23/140	9.66%	CYP7A1;ALB;AKR1C3;HSD17B3;HSD3B2;STAR;AKR1C2;BAAT;HSD3B1;PTGIS;SMARCD3;CYP21A2;CYP17A1;CUBN;SRD5A2;CYP27A1;HSD17B14;CYP46A1;LRP2;CYP39A1;POMC;AMACR;TM7SF2	c2
921	prerank	VERHAAK_GLIOBLASTOMA_PRONEURAL	0.38043839617700803	1.399636207855921	0.0	0.555461073203394	1.0	50/158	21.38%	PCDH11X;BCAN;NRXN1;FAM110B;TOX3;P2RX7;DPP6;HOXD3;ZNF804A;ZEB2;MAPT;CXXC4;TMEFF1;GPM6A;NKAIN1;CKB;VAX2;NLGN3;SOX4;ZNF711;FLRT1;GSTA4;TTC3;NCAM1;TTYH1;GRIA2;MARCKSL1;REEP1;CRMP1;RUFY3;CNTN1;PODXL2;SLCO5A1;YPEL1;DPYSL4;STMN4;MMP15;ATAT1;LPAR4;SOX10;RAB33A;PURG;PPM1E;DNM3;HMGB3;MTSS1;CSPG5;AMOTL2;PFN2;SATB1	c2
922	prerank	REACTOME_SYNTHESIS_OF_EPOXY_EET_AND_DIHYDROXYEICOSATRIENOIC_ACIDS_DHET	0.7507798326942874	1.399275576356094	0.0625	0.55523313799415	1.0	6/7	22.30%	CYP1A2;CYP2J2;CYP2C9;CYP1B1;CYP2C19;CYP1A1	c2
925	prerank	WP_SULINDAC_METABOLIC_PATHWAY	0.7826595914655669	1.3988538696700075	0.10909090909090909	0.5551072119445277	1.0	4/5	20.12%	CYP1A2;CYP1B1;MSRB2;MSRB3	c2
932	prerank	DARWICHE_PAPILLOMA_RISK_LOW_DN	0.4037440012774002	1.3974574769601806	0.014492753623188406	0.5585830397953448	1.0	33/151	17.41%	C19orf71;MORN5;CX3CR1;PPP1R27;KCNU1;CLEC3B;MEOX2;APOE;PLA2G10;EBF2;PKHD1;CITED2;TMEM144;IGHG1;BEST1;OTUD1;ACTG2;SOD3;MAP1LC3A;FAM186A;CCT6B;PLAC8;ACTA1;SOX5;CXCL16;BCL2A1;CP;MT1F;GNAO1;MEF2C;DNAJC1;DOK4;FAM183A	c2
938	prerank	BIOCARTA_PDZS_PATHWAY	0.5892409530450696	1.3956733589196966	0.07407407407407407	0.5636289224430028	1.0	5/17	12.39%	NFASC;ANK1;NRXN3;NCAM1;ACTA1	c2
939	prerank	REACTOME_CARDIAC_CONDUCTION	0.42426358004473785	1.3956051655668507	0.05555555555555555	0.5618855931611872	1.0	28/113	14.06%	TBX5;KCNJ12;KCNK15;CASQ1;RYR2;CASQ2;CAMK2A;ATP1A4;KCNK4;KCNIP3;CES1;NPPA;CACNA2D2;KCNK3;TRPC1;ATP2B1;SCN1B;KCND2;ATP1B1;ATP2B4;KCNK12;ASPH;KCNE2;FKBP1B;CAMK2B;SCN8A;CACNG4;CLIC2	c2
940	prerank	WENG_POR_TARGETS_LIVER_DN	0.5424682972425188	1.3953713806542956	0.06896551724137931	0.5606741188213114	1.0	8/19	17.66%	HSD3B1;IGF1;EHHADH;SERPINA3;VNN1;ACOT1;HSD17B11;RAB30	c2
941	prerank	FARMER_BREAST_CANCER_CLUSTER_4	0.6266680552602371	1.395313520021638	0.037037037037037035	0.558854771181284	1.0	7/16	10.63%	SERPINF1;CTSK;FBN1;COL1A2;COL5A1;FILIP1L;COL5A2	c2
946	prerank	LOPEZ_MESOTELIOMA_SURVIVAL_TIME_DN	0.7890469117643292	1.394013505468274	0.1	0.5623304358230659	1.0	3/6	11.45%	CFI;BTG2;RARRES1	c2
951	prerank	WEBER_METHYLATED_HCP_IN_SPERM_DN	0.5676581926346166	1.3917863229728453	0.07692307692307693	0.5690136599833621	1.0	9/21	13.40%	DMRT1;BRDT;GTF2A1L;PAPOLB;STK31;MORC1;ACRBP;ZPBP2;RBMXL2	c2
953	prerank	REACTOME_SIGNALING_BY_FLT3_ITD_AND_TKD_MUTANTS	0.5656977345001017	1.3907898303286195	0.04	0.5714051909168792	1.0	1/16	0.17%	FLT3	c2
956	prerank	SENGUPTA_NASOPHARYNGEAL_CARCINOMA_DN	0.3768555789034062	1.389569709881662	0.0	0.573926053959554	1.0	92/291	17.17%	CAPN9;PACRG;FAM3B;KRT4;TPPP3;VTCN1;AKR1C3;MORN5;GSTA1;BPIFB1;PDZK1IP1;DNAH9;TOX3;DNAI1;SCGB2A1;ANKRD35;SAA1;DNAH10;SELENBP1;DYNLRB2;TUBA1A;FAM81B;RSPH4A;CHST9;RRAD;VWA3B;MT1E;KRT14;MUC1;C5orf49;SAPCD1-AS1;CYP4B1;SNTN;FAM149A;DNAAF1;CCDC81;CES1;ENKUR;SERPINB4;CLIC3;CKB;SLC22A4;ATP12A;SPEF2;FMO5;OMG;FAM229B;SPATA18;CC2D2A;SMIM5;MORN3;CRYL1;ELF3;PROM1;SPATA17;ZMYND12;BANK1;FKBP1B;AHNAK2;MDH1B;RSPH1;…	c2
43	prerank	ESC_V6.5_UP_LATE.V1_UP	0.39127964409151433	1.387858705797691	0.03333333333333333	0.13619000166085368	0.92	44/164	14.19%	CAPN6;CYP26A1;POSTN;MYL3;TNNT2;MOGAT2;CITED1;NUDT11;COL2A1;PITX2;MSX2;GRIK5;TNNC1;MFAP2;GPC3;PTH1R;MTTP;NRK;CUBN;TSPAN7;TTR;GPRC5C;EGLN3;PKDCC;UNC5B;SPOCK2;FZD8;BMP2;EOMES;APOM;DAB2;GAS1;EFNA1;APOA1;GSC;HEXA;GRINA;RHOU;HNF1B;CD55;GATA6;SMPD2;PLAGL1;AFP	c6
962	prerank	PID_IL5_PATHWAY	0.6414495938755651	1.3877129477611607	0.0967741935483871	0.5791917413497158	1.0	2/13	2.41%	CSF2RB;IL5	c2
963	prerank	HOSHIDA_LIVER_CANCER_SUBCLASS_S3	0.3821376380399551	1.3876916877272059	0.028169014084507043	0.5772979783013514	1.0	51/234	14.05%	AGXT;KLKB1;ARG1;EDNRB;RBP5;SLC6A12;GSTA2;GPT;CRYM;HMGCS2;SPARCL1;PLA2G2A;BAAT;SERPING1;SELENBP1;C1S;MYLK;RARRES2;CYP21A2;HGD;FMO4;CD14;KNG1;IGF1;RHOB;PON3;CYP27A1;CES1;FLT4;EPHX1;CTSO;DNASE1L3;EHHADH;CYP2J2;SERPINA3;ABCC6;C1R;HAAO;KCNJ8;ITIH4;SERPINC1;APOA1;HPD;FGG;SLC16A2;IL32;VSIG2;CYP2C9;SLC7A2;ACADSB;GGH	c2
964	prerank	REACTOME_MITOCHONDRIAL_UNCOUPLING	0.7331147268087416	1.3874729898480413	0.07692307692307693	0.5758262733926046	1.0	4/6	19.10%	PM20D1;UCP1;SLC25A27;UCP3	c2
975	prerank	LIM_MAMMARY_LUMINAL_PROGENITOR_DN	0.5921268523812206	1.3854672519028604	0.08	0.5811035059674191	1.0	7/14	21.13%	KCNIP3;PLCH2;ASPH;SCARF2;CERS6;HSPB8;TBC1D9	c2
978	prerank	WUNDER_INFLAMMATORY_RESPONSE_AND_CHOLESTEROL_UP	0.4570058323974484	1.3841636880798178	0.06153846153846154	0.5845762204835617	1.0	24/57	19.30%	UGT2B28;CCL8;CTRB2;SERPINA1;CD14;HLA-DRB5;AMBP;HLA-DQB1;NFKBIZ;HLA-E;PLAC8;SLC40A1;KRT16;GBP2;CTSS;KLK1;TFF3;CD74;TLR2;CELA1;GBP6;GK;HLA-A;B2M	c2
980	prerank	KEGG_ARACHIDONIC_ACID_METABOLISM	0.4927300828524566	1.3839864440958343	0.08620689655172414	0.5835473754743181	1.0	15/47	10.23%	AKR1C3;PLA2G2A;HPGDS;PTGS2;PTGIS;PLA2G10;PLA2G2D;PLA2G1B;CYP2E1;CYP2J2;PTGDS;GGT1;LTC4S;GGT6;JMJD7-PLA2G4B	c2
981	prerank	ASGHARZADEH_NEUROBLASTOMA_POOR_SURVIVAL_DN	0.48614195729930393	1.3838570965489994	0.1	0.5818845355449993	1.0	11/36	16.27%	CACNA1G;GNAI1;HRK;SOX4;GPR85;ADCY1;PGM2L1;TMOD2;HAP1;ST7;GFRA3	c2
982	prerank	WAMUNYOKOLI_OVARIAN_CANCER_LMP_DN	0.38923684873268893	1.3837277180059244	0.04411764705882353	0.5805641168608774	1.0	54/181	19.87%	CTSK;DOK5;NR2F1;RGL1;GPNMB;C1S;ARMCX1;MAF;LONRF2;DOCK11;CCDC80;BNC2;FRAS1;OLFML1;DDR2;NELL2;SPOCK2;SOX6;ATP2B1;PDGFD;AP1S2;PMP22;ZFPM2;GLI3;DAB2;FBXL7;TGFB2;C1orf198;ACSS3;SDC2;GAS1;PTPN21;WASF3;TTC28;REEP1;OSTM1;WNT5A;CALD1;CELF2;PLSCR4;NLRP1;HOXD8;EFHC1;GPRASP1;CRYBG3;DDX5;ZNF641;SIRPA;RNF146;PKD2;BEX4;ATP11C;PTGS1;MCOLN3	c2
983	prerank	DARWICHE_PAPILLOMA_PROGRESSION_RISK	0.438468527542753	1.382891892366534	0.045454545454545456	0.5819877752618654	1.0	17/64	13.88%	TCHHL1;MORN5;PSORS1C2;COL20A1;HGD;EGLN3;AFF3;FMO5;SOX4;CALCOCO1;MXI1;C16orf96;PRRT1;GPR37;KIF6;CXCL16;ATG2A	c2
988	prerank	BLANCO_MELO_COVID19_SARS_COV_2_INFECTION_A594_ACE2_EXPRESSING_CELLS_DN	0.42037210395929087	1.3811473005283197	0.01818181818181818	0.5869974996803866	1.0	27/90	17.39%	KRT4;TPPP3;COL21A1;METTL7B;DDC;ANK1;SLCO2B1;OLFML2A;PCDHA4;FAM149A;TSPAN7;EPHX1;PDGFD;PBXIP1;TM7SF2;AMBP;NRXN3;GSTM4;BCAS1;SLC40A1;KCNAB2;CNTN1;INSL4;TUBB4A;SEMA3E;CNFN;SLC25A10	c2
991	prerank	IIZUKA_LIVER_CANCER_PROGRESSION_L1_G1_UP	0.5606697936931782	1.3804792739214915	0.125	0.5881559999636724	1.0	6/19	8.73%	ID2;FOS;IGFBP3;MAF;MT1E;C1R	c2
47	prerank	ATF2_S_UP.V1_DN	0.386211107999587	1.3798025838026424	0.025974025974025976	0.13729723744671427	0.93	52/161	15.46%	CHI3L1;NPPB;GPT;NFE2;TNNT2;PLA2G2A;ST6GALNAC2;SLC7A7;SERPING1;PTGS2;VTN;PTGIS;ADORA3;FOS;FBLN2;CCIN;CCL17;FGF7;ID4;COMP;TNFRSF11B;GPRC5C;ADH1B;VASH1;COL11A1;SERPINA3;SLC29A3;RNF39;PDE4DIP;RHCE;SORBS1;KCND2;CLDN14;COL16A1;DNTT;GAS1;RARRES1;JUP;KCNAB2;ID3;RGS5;SLC1A3;CELF2;PLSCR4;SMAD6;PLXNB1;CATSPERG;NGF;PNMA2;CYP1B1;MYO1D;HSD17B1	c6
995	prerank	SCHAEFFER_PROSTATE_DEVELOPMENT_AND_CANCER_BOX1_DN	0.6556352131761622	1.3796558776659136	0.11666666666666667	0.5897270023189646	1.0	2/9	7.50%	SYT13;AFF3	c2
997	prerank	VANDESLUIS_COMMD1_TARGETS_GROUP_3_DN	0.5244354586481119	1.3795498156233361	0.07272727272727272	0.5881232708660334	1.0	13/31	14.82%	IGDCC3;NR2F1;MEOX2;PCP4;VTN;MFAP2;EN2;MFAP4;DMRT2;NREP;MSLN;CP;FEZ1	c2
999	prerank	REACTOME_FERTILIZATION	0.5676228011600516	1.3790736462222706	0.08928571428571429	0.587921545607957	1.0	12/20	25.40%	KCNU1;ACR;OVGP1;IZUMO2;CATSPERG;CATSPER3;ZP3;IZUMO1;CD9;IZUMO4;ADAM20;CATSPERD	c2
1000	prerank	SMID_BREAST_CANCER_BASAL_DN	0.3538381247557669	1.3789874344993407	0.0	0.5863111899643942	1.0	161/616	17.27%	ASPA;UGT2B11;CAPN9;F7;ALB;SCGN;TPPP3;UGT2B15;PGR;RET;FAM110B;CYP26A1;CX3CR1;PRLR;TOX3;NOVA1;DIO1;MS4A2;HMGCS2;CSF3R;ESRRG;NR2F1;CRISP3;GPD1;SPARCL1;CLEC3B;CITED1;ITM2A;DHRS2;ST6GALNAC2;PAX2;GJA1;ASPN;MEOX2;GRP;SELENBP1;MSX2;CACNG1;PLA2G10;PTGER3;SCGB1D2;FLRT3;CST5;HNMT;RTN1;GPC3;NPY1R;FAIM2;PVALB;LRRC17;CYP21A2;TFPI2;MUC1;FOSB;HGD;CYP4B1;DACH1;DCLK1;CACNA2D3;MAN1A1;COMP;RGS11;IGF1;RHOB;SNED1;NAT2…	c2
1002	prerank	GOZGIT_ESR1_TARGETS_UP	0.3928276332044818	1.3788650414043107	0.03225806451612903	0.5848726619479445	1.0	39/134	17.26%	AGXT;CYP26A1;COL21A1;CSF3R;DHRS2;PMEL;GNAI1;VTN;ALPP;FOS;TFAP2A;SERPINE1;THSD7A;POU5F1;IGFBP3;COL12A1;KRT14;SEMA5A;GDPD5;ADAMTSL4;DPEP2;PKDCC;WNT4;CACNA1D;ASPH;GAS1;PTPN21;CEBPA;FRY;OBSL1;RNF144A;REEP6;MEGF6;HSD17B1;FYN;FHL1;ABCG1;DUSP9;SORCS2	c2
1010	prerank	VERNOCHET_ADIPOGENESIS	0.6147627968861696	1.3775777657501014	0.11320754716981132	0.5879213182516647	1.0	6/12	15.79%	AGT;RARRES2;APCDD1;FFAR2;CEBPA;RETN	c2
1012	prerank	HASEGAWA_TUMORIGENESIS_BY_RET_C634R	0.7150986053524053	1.3773690640811296	0.13953488372093023	0.5868760162235449	1.0	3/6	11.79%	RET;COL11A1;DHX58	c2
1016	prerank	MCLACHLAN_DENTAL_CARIES_DN	0.44314871075550616	1.375691575286008	0.0	0.5924535256858228	1.0	23/73	15.54%	NAP1L3;NRXN1;DPP6;ITM2A;DIO3;GPC3;PDZD2;CD24;PLCL1;GPM6A;SPOCK3;OLFML1;TRPC1;TUBB2B;EGR1;GPR37;ANK3;ATP9A;NEBL;FGFR1;KIF5C;GAP43;OSR2	c2
1017	prerank	REACTOME_LGI_ADAM_INTERACTIONS	0.6351256240352543	1.3752852230827635	0.06666666666666667	0.5921052633899312	1.0	5/11	17.32%	LGI3;LGI4;LGI2;CACNG4;ADAM22	c2
1019	prerank	GOZGIT_ESR1_TARGETS_DN	0.34347270838816457	1.3751065638751037	0.0	0.59082991370135	1.0	180/684	16.86%	IGFBP5;CCDC83;CAPN9;NPNT;UBE2QL1;AKR1C3;HMGCLL1;PGR;RET;GSTA1;SLC24A3;HS3ST5;SERPINA1;GALNT4;DTNA;PRLR;TMEM140;CALCR;PCDHB10;ANKRD35;AGR3;CRISP3;PSG9;PSG6;FGFR2;CTNND2;PCP4;MUCL1;IFI27;SESN3;SELENBP1;TUBA1A;GPNMB;PSG3;HLA-DPA1;FLRT3;RUNDC3B;C2CD4A;PSG4;NR5A2;PLEKHS1;GPER1;PRR15L;MAF;LINC01087;DSCAM-AS1;STC1;DACH1;RASGRP1;DCLK1;BAMBI;HOXB-AS1;MASP1;MAN1A1;PCDHB7;CCL28;HLA-DRB1;TNFRSF11B;FRAS1;PGBD…	c2
1020	prerank	BROWNE_HCMV_INFECTION_16HR_DN	0.45256989962035954	1.374669657668259	0.08196721311475409	0.5905568930687478	1.0	18/76	10.92%	AKR1C3;ROR2;CAMK1G;FABP3;NDP;GJA1;ID2;DCLK1;MAP2K6;SEMA5A;ADH1B;COL1A2;FILIP1L;ADAMTS2;DNASE1L1;RBPMS;DIP2C;ATP2B4	c2
1023	prerank	WILLERT_WNT_SIGNALING	0.5552810104736992	1.3735867870692673	0.12280701754385964	0.5929881893256822	1.0	8/21	11.10%	EDNRB;GJA1;ID2;MSX2;CITED2;TNFRSF11B;GSTM3;GYPC	c2
1026	prerank	WANG_SMARCE1_TARGETS_UP	0.37225649760275153	1.3731755710696005	0.013513513513513514	0.5926202200392948	1.0	98/270	19.84%	IGFBP5;CFI;PLP1;NAP1L3;CHI3L1;POSTN;PCDHB10;PLXDC2;GABBR2;ADD2;ITM2A;TAGLN;MYL9;C1S;FLRT3;MYLK;HEG1;RTN1;ALDH1L2;COL12A1;RASGRF2;DACH1;MCC;OXTR;MAFB;CD24;MATN2;FRAS1;MFAP5;TLL2;NPR3;TSHZ2;ANKRD44;SERPINB4;TIMP2;PCDHB14;COL5A1;UNC5B;SLFN5;TMEM108;CA12;RAB27A;ZNF711;IFIT2;KLHL24;PCDH7;NEGR1;PLEKHG4B;FKBP7;PMP22;PGM2L1;GRB10;KLHDC7B;DAB2;ANTXR1;TGFB2;SDC2;DLL1;ATP9A;RARRES1;PRSS35;VLDLR;FRY;MCF2L2;P…	c2
1029	prerank	GARGALOVIC_RESPONSE_TO_OXIDIZED_PHOSPHOLIPIDS_RED_DN	0.514062632989876	1.3726800910196488	0.08620689655172414	0.5926573974497651	1.0	6/25	12.11%	CLEC14A;NR5A2;MAFB;TRIM34;RHOBTB1;FRY	c2
1030	prerank	REACTOME_GLYCOSPHINGOLIPID_METABOLISM	0.4907206425467604	1.3726761949906159	0.058823529411764705	0.5907759453943691	1.0	13/40	20.22%	ENPP7;ARSI;NEU1;CTSA;HEXA;NEU4;ASAH1;SMPD2;ARSD;ARSA;SMPD1;PSAP;ARSG	c2
1031	prerank	SERVITJA_ISLET_HNF1A_TARGETS_DN	0.4265604922193778	1.372196307673234	0.04918032786885246	0.5907520148906532	1.0	24/93	12.19%	UGT2B10;DCT;NPTX2;SGK2;PRLR;DDC;HPGDS;TRPM5;UGT2B7;PKHD1;HOPX;CCL28;ACE2;TTR;CDHR2;GLP1R;PAMR1;AMBP;FFAR2;GPR137B;SLC26A1;CLIC5;VLDLR;SLC40A1	c2
1033	prerank	REACTOME_NRCAM_INTERACTIONS	0.6618564718867119	1.3717962760504792	0.12962962962962962	0.5906617368799996	1.0	2/7	3.99%	CNTN2;ANK1	c2
1039	prerank	MIKKELSEN_IPS_ICP_WITH_H3K27ME3	0.5122476461420068	1.3704240804572398	0.06557377049180328	0.593974881151216	1.0	14/43	13.27%	CXCL10;CPLX3;LRRTM3;KCNJ9;VTN;LINGO4;ZDHHC22;CNTNAP1;TNNC2;SOX6;ZIC4;RFX4;NR5A1;VRTN	c2
1040	prerank	KORKOLA_EMBRYONAL_CARCINOMA	0.656217520343545	1.3701537244433677	0.15	0.593082087282505	1.0	2/8	4.36%	NLRP7;POU5F1	c2
1042	prerank	LEE_LIVER_CANCER_ACOX1_DN	0.4770238016442279	1.3700883948732117	0.05357142857142857	0.591580039438193	1.0	16/54	11.57%	CKMT2;CYP26A1;SERPINA1;PIPOX;BAAT;SELENBP1;PRODH;SLCO2B1;HGD;SFTPD;MASP1;TNNC2;ELANE;AASS;GPR37;HPD	c2
1043	prerank	CERIBELLI_PROMOTERS_INACTIVE_AND_BOUND_BY_NFY	0.5410068912779328	1.3699400611682955	0.019230769230769232	0.5904375893284335	1.0	6/26	4.69%	DOK5;CHRNA4;ZNF280A;PCP4;HUNK;COL20A1	c2
1045	prerank	RIZKI_TUMOR_INVASIVENESS_2D_UP	0.4419217312132354	1.3685842617182502	0.05357142857142857	0.5942339998608944	1.0	6/61	6.05%	TYRP1;MYL3;CSF3R;HPGDS;CD24;TMEFF1	c2
1047	prerank	HECKER_IFNB1_TARGETS	0.44611730630816515	1.3681527718291673	0.11594202898550725	0.5940040922579194	1.0	18/77	12.13%	CCL8;ARG1;CHI3L1;CXCL10;PDZK1IP1;TMEM140;MYL9;SERPING1;IFI27;KLRD1;GZMB;RTP4;IFIT2;EGR1;FFAR2;SAMD9L;DHX58;JUP	c2
1055	prerank	BENPORATH_ES_WITH_H3K27ME3	0.3342984150183224	1.3670795305117975	0.0	0.5958358939273307	1.0	278/903	15.29%	TBX5;ASTN1;WSCD1;PCSK2;TTPA;SFTPC;TPPP3;NPNT;PLP1;EGFL6;DMRT1;BCAN;BHLHE22;PGR;ALX4;NRXN1;PIP5K1B;TACR1;CYP26A1;LGI3;DOK6;WNT11;PGM5;RIMS4;OCA2;IRX4;KY;CALCR;ANKRD35;TMEM59L;DPP6;WNT6;ADRA1A;HOXD3;IL17D;OTOP2;DUSP15;DCLK2;GABBR2;SLIT1;ST8SIA5;CACNA1G;ARID3C;CITED1;SEMA6D;ASCL2;FAM43B;KCNJ9;FOXF2;PAX2;CTNND2;CHST8;MEOX2;DIO3;CDH7;COL2A1;IHH;RASGEF1C;CD34;CNTN2;PAX3;PITX2;MSX2;CLEC14A;PTGER3;TLX2;S…	c2
50	prerank	KRAS.600_UP.V1_DN	0.36592458223020197	1.3655663195709589	0.0	0.15528981896694902	0.95	64/223	12.36%	KRT4;SCGN;GNRH2;CCDC33;BRDT;RYR2;C22orf31;IL5;TAGLN;KRT17;IVL;CD207;MYL9;SERPING1;COL2A1;MLANA;CDH16;RUNDC3B;PRODH;CAMK1D;MUC5AC;OLFML2A;RRAD;CNTFR;TGM1;KCNMB1;ATP6V1B1;KCNQ3;CSDC2;MAP2K6;PCDHB1;MATN2;FRAS1;NTF3;ABCG4;NKX6-1;NPC1L1;RTP4;CLIC3;EDN2;FCGBP;SPATA6;ACTG2;PLBD1;CNR2;SLC29A3;C5AR2;HAAO;COLEC10;SYNPO;CACNA1I;KLK7;DPT;EDN1;THRB;NRXN3;PYHIN1;GPR52;TGFB2;MYOM2;TAS2R4;VGLL3;AQP6;KRT16	c6
1062	prerank	BERTUCCI_INVASIVE_CARCINOMA_DUCTAL_VS_LOBULAR_DN	0.4720765568529619	1.3630866875321337	0.12	0.6093963729646916	1.0	10/40	7.07%	ABCA6;ELN;SPARCL1;ADCY2;CD34;ERG;GDPD2;IGF1;MFAP4;TF	c2
1064	prerank	COLIN_PILOCYTIC_ASTROCYTOMA_VS_GLIOBLASTOMA_DN	0.5323386196941163	1.3623797054976066	0.017543859649122806	0.6103291066793991	1.0	7/28	9.13%	EDNRB;CHI3L1;COL4A3;GPNMB;PLIN2;DYNC1I1;CRYGS	c2
1067	prerank	BIOCARTA_ACE2_PATHWAY	0.6368918168521588	1.3612866488042625	0.12280701754385964	0.6130611526643198	1.0	6/10	15.84%	AGT;COL4A3;COL4A4;ACE2;ACE;COL4A2	c2
1068	prerank	ZAIDI_OSTEOBLAST_TRANSCRIPTION_FACTORS	0.5890710711376118	1.3610946026008057	0.15384615384615385	0.6121560891214449	1.0	4/13	9.66%	MSX2;FOS;DLX3;DLX5	c2
1071	prerank	REACTOME_DEFECTS_OF_CONTACT_ACTIVATION_SYSTEM_CAS_AND_KALLIKREIN_KININ_SYSTEM_KKS	0.6076623774865924	1.3607964164856805	0.18181818181818182	0.6116409655522059	1.0	3/11	7.16%	KLKB1;SERPING1;F8	c2
1079	prerank	BROWNE_HCMV_INFECTION_2HR_UP	0.4871920506850454	1.359589645327288	0.0967741935483871	0.6143867853259456	1.0	11/32	10.03%	COL21A1;APOE;FOS;RARRES2;SNED1;ADH1B;MFAP4;ELANE;PTGDS;ADCY1;EGR1	c2
1081	prerank	BIOCARTA_AMAN_PATHWAY	0.6051582793413111	1.3594615144212399	0.08888888888888889	0.6129976615591488	1.0	7/14	21.29%	B3GALT1;MAN1A1;ST8SIA4;MAN1C1;FUT5;MAN2B1;B3GALT2	c2
1082	prerank	REACTOME_ARACHIDONIC_ACID_METABOLISM	0.47595779201634525	1.3591200472473055	0.078125	0.6124634931847928	1.0	23/49	22.30%	AKR1C3;HPGDS;PTGS2;PTGIS;CYP4B1;CYP1A2;PON3;DPEP2;CYP2J2;PTGDS;GGT1;LTC4S;MAPKAPK2;CYP2C9;CYP1B1;CYP2U1;PTGS1;PLA2G4A;FAAH;GPX4;ALOX5;CYP2C19;CYP1A1	c2
1083	prerank	BIOCARTA_INTRINSIC_PATHWAY	0.57237680969523	1.3590891968683767	0.13793103448275862	0.6107086679628434	1.0	8/19	12.21%	KLKB1;SERPING1;COL4A3;COL4A4;KNG1;F8;SERPINC1;FGG	c2
1085	prerank	TRAYNOR_RETT_SYNDROM_DN	0.6018977590534048	1.3582862392441153	0.14035087719298245	0.611783435281849	1.0	4/14	7.16%	IGFBP5;GREM2;COMP;CRIP1	c2
1086	prerank	HOEGERKORP_CD44_TARGETS_DIRECT_UP	0.5058556453373502	1.3580728795334183	0.12903225806451613	0.6109010975962353	1.0	7/26	12.52%	CFI;ALB;PDE6A;MITF;SERPINC1;SOX5;CDKL5	c2
1087	prerank	REACTOME_DEFECTIVE_GALNT3_CAUSES_HFTC	0.6259108530032649	1.3580310607035762	0.12727272727272726	0.6092293286003609	1.0	7/11	16.07%	MUCL1;MUC5AC;MUC1;MUC15;MUC12;MUC20;MUC4	c2
1092	prerank	LEE_NEURAL_CREST_STEM_CELL_UP	0.3967515598734553	1.3568413598813447	0.03125	0.6121754776956516	1.0	48/130	17.81%	IGFBP5;KLHL41;NRXN1;CYP26A1;POSTN;NR2F1;SLIT1;SGCD;NFASC;PAX3;PITX2;TFAP2A;SCRG1;RASL12;PDGFRA;ZEB2;RHOB;TNNC2;COL1A2;NPR3;CDH19;GRN;COL14A1;SNAI2;AP1S2;PMP22;SORBS1;MITF;L1CAM;GYPC;ITGA4;SNAP25;RBP1;BMP5;SEMA3C;ST7;GAP43;NAGK;MSTN;NRP2;MEF2C;DNAJC1;IGFBP7;LPAR6;LGALS1;STMN4;PCBP4;CDH6	c2
1093	prerank	REACTOME_STAT5_ACTIVATION_DOWNSTREAM_OF_FLT3_ITD_MUTANTS	0.612776621332799	1.3566585798919981	0.16	0.6109256099698088	1.0	1/10	0.17%	FLT3	c2
1096	prerank	IIZUKA_LIVER_CANCER_EARLY_RECURRENCE	0.6678277902392347	1.3559430113716393	0.13114754098360656	0.6116729705568504	1.0	5/11	16.80%	CCND2;PDGFRA;VIM;MEF2C;TRIM22	c2
1097	prerank	MISIAK_ANAPLASTIC_THYROID_CARCINOMA_UP	0.49657078506227387	1.3558654896550542	0.06557377049180328	0.6103079328344693	1.0	8/41	4.69%	PCDH19;ACTC1;PRLR;PAX3;MYLK;SERPINE1;PTH1R;COL20A1	c2
1099	prerank	WP_OVARIAN_INFERTILITY	0.5143052731244092	1.354438805550102	0.11666666666666667	0.6138345423592388	1.0	9/26	17.88%	PGR;PRLR;CCND2;INHA;EGR1;NR5A1;SMPD1;PTGER2;ZP3	c2
1100	prerank	REACTOME_ACROSOME_REACTION_AND_SPERM_OOCYTE_MEMBRANE_BINDING	0.7690180620109431	1.3538808131334719	0.17777777777777778	0.614381929039056	1.0	5/5	23.12%	ACR;IZUMO2;IZUMO1;CD9;IZUMO4	c2
1101	prerank	REACTOME_AFLATOXIN_ACTIVATION_AND_DETOXIFICATION	0.5883673532307101	1.3538692616292518	0.09259259259259259	0.6126726717948477	1.0	5/16	10.18%	CYP3A4;CYP1A2;DPEP2;GGT1;GGT6	c2
1103	prerank	KONDO_PROSTATE_CANCER_HCP_WITH_H3K27ME3	0.4216204394478994	1.3535976660753526	0.06349206349206349	0.6121172291853717	1.0	25/79	13.02%	TBX5;IRX4;LMX1A;PAX2;NPY1R;RASGRP1;FBN1;MAPT;EN2;HPS4;SLC1A2;CA12;HOXC5;COL14A1;ERBB4;SAMD11;TBX2;DNAJC22;FAM171A1;NRXN3;DLL4;SNAP25;HNF1B;RARB;WNT5A	c2
1109	prerank	FRIDMAN_SENESCENCE_UP	0.4275997430725878	1.3521425416513635	0.08620689655172414	0.6157402763348729	1.0	17/72	17.02%	IGFBP5;CRYAB;TFAP2A;SERPINE1;IGFBP3;CITED2;RHOB;COL1A2;VIM;FILIP1L;RAB5B;CDKN1C;OPTN;CYP1B1;CDKN2B;IGFBP7;SMPD1	c2
1112	prerank	WEBER_METHYLATED_LCP_IN_FIBROBLAST_DN	0.7075105227114362	1.3509929163414336	0.16666666666666666	0.6185503571159151	1.0	5/6	29.16%	AKAP3;TSGA10;LEMD1;PGK2;ATP6V1E2	c2
1113	prerank	STAEGE_EWING_FAMILY_TUMOR	0.5442431163376946	1.3503257521056047	0.1346153846153846	0.6196230101882538	1.0	9/24	12.53%	PCDH11X;BHLHE22;MAGED4;ITM2A;NPY1R;LINGO1;ARX;PRSS35;CLEC11A	c2
1115	prerank	CHIARADONNA_NEOPLASTIC_TRANSFORMATION_KRAS_DN	0.38660946046045	1.349176437592558	0.05555555555555555	0.6226076997057147	1.0	47/133	20.80%	ELN;COPZ2;NRBP2;FOS;FSTL1;CDKL2;CITED2;TP53INP2;FBN1;CCDC80;MFAP5;EBF3;COL1A2;TCF7L1;EPHX1;COL5A1;DUSP1;PMP22;GRB10;COL5A2;PLAC8;GAS1;NDRG4;JUP;PHYH;SLC4A3;ID3;SLC38A4;TNXB;SEMA3C;ASAH1;SMAD6;MSLN;TOB1;COL4A2;FHL1;LGALS9;SLPI;CRTAP;DDR1;CD9;PLTP;MAN2B1;NUPR1;COL1A1;AMOTL2;VAMP5	c2
1118	prerank	BLANCO_MELO_MERS_COV_INFECTION_MCR5_CELLS_DN	0.519761213091743	1.3489030778025177	0.09259259259259259	0.6218908114519811	1.0	16/28	21.77%	CHI3L1;APOE;HBG2;ADH1B;GPRC5A;SERPINA3;PDGFD;PTGDS;HSD17B2;C6orf226;PNMA2;SLC39A4;HLA-A;ZDHHC24;CFD;RGS18	c2
1120	prerank	YAMASHITA_LIVER_CANCER_WITH_EPCAM_DN	0.6155176904397355	1.3471255182137658	0.16666666666666666	0.6266989775067044	1.0	6/15	10.54%	UGT2B11;GSTA2;HMGCS2;UGT2B7;CES1;SERPINC1	c2
1122	prerank	CAIRO_LIVER_DEVELOPMENT_UP	0.3752224073558215	1.3468519413385682	0.01639344262295082	0.6262547842064503	1.0	38/154	15.40%	IGFBP5;EDNRB;CAPN6;PDPN;NR2F1;GJA1;SMARCD3;PITX2;CDH16;ARMCX1;FLRT3;MFAP2;PDZD2;PDGFRA;HBE1;RHOB;TMEFF1;ARMCX2;LDB2;CPM;ITGA8;NEO1;COL5A2;TGFB2;TTC3;GAS1;TSPYL4;MARCKSL1;RARB;CYSLTR1;ID3;PTPRS;HEPH;FGFR1;PPIC;TMEM50B;EMCN;CST6	c2
1123	prerank	WP_VITAMIN_K_METABOLISM_AND_ACTIVATION_OF_DEPENDENT_PROTEINS	0.6025866511300098	1.3463239441583772	0.1320754716981132	0.6264918275196727	1.0	1/10	0.27%	F7	c2
1128	prerank	REACTOME_ACTIVATION_OF_RAS_IN_B_CELLS	0.7325460049406078	1.345181279589913	0.14545454545454545	0.6295541217115351	1.0	2/5	11.05%	RASGRP1;RASGRP3	c2
1129	prerank	RUIZ_TNC_TARGETS_UP	0.3921012497661019	1.345172436063264	0.05263157894736842	0.6277955695981378	1.0	41/142	14.26%	FAM110B;NR2F1;FOXF2;SELENBP1;ID2;APOE;STON1;HNMT;PDGFRA;BAMBI;MAN1A1;MAFB;SEMA5A;GPRC5C;OLFML2B;COL1A2;SLC6A15;ARID5B;LDB2;SLC5A3;SOX4;C21orf91;GRN;KLHL24;COL5A2;TPP1;ATP2B4;WIPI1;CTSA;ATP9A;PDE5A;RARRES1;MEIS1;BDH2;MAGED1;SNAP25;PNRC1;ST3GAL1;SEMA3C;GBP2;C14orf132	c2
1130	prerank	WANG_NEOPLASTIC_TRANSFORMATION_BY_CCND1_MYC	0.5414437840369105	1.345112079090599	0.1206896551724138	0.6263240330740129	1.0	7/20	7.43%	IGFBP5;ARHGAP24;IGSF5;IGFBP3;TSPAN7;BMF;COL5A1	c2
1131	prerank	LI_CISPLATIN_RESISTANCE_UP	0.541003478376986	1.3450485471517335	0.07272727272727272	0.6248212879148047	1.0	7/22	7.47%	ITM2A;GJA1;THSD7A;TFPI2;CCDC171;EGLN3;COL11A1	c2
1132	prerank	MARIADASON_RESPONSE_TO_BUTYRATE_CURCUMIN_SULINDAC_TSA_8	0.6404508594480403	1.344707490926772	0.1774193548387097	0.6244095022418962	1.0	2/9	4.03%	A1CF;HNMT	c2
1138	prerank	KEGG_SULFUR_METABOLISM	0.5869148601162765	1.3430444996191215	0.14285714285714285	0.6298490358284383	1.0	1/13	0.07%	SULT1E1	c2
1140	prerank	REACTOME_RET_SIGNALING	0.4776014592092977	1.342427582593207	0.09090909090909091	0.6307760699318181	1.0	3/37	1.06%	RET;DOK6;DOK5	c2
1142	prerank	REACTOME_ROLE_OF_SECOND_MESSENGERS_IN_NETRIN_1_SIGNALING	0.7080092348569632	1.3420370412004907	0.07317073170731707	0.6307415454988541	1.0	5/8	20.57%	TRPC3;TRPC1;DCC;NTN1;TRPC4	c2
1144	prerank	WATANABE_ULCERATIVE_COLITIS_WITH_CANCER_DN	0.551805098718154	1.341532268359068	0.10204081632653061	0.6310186438525069	1.0	4/15	12.63%	PREX1;CXCR6;NEDD9;CYSLTR1	c2
1147	prerank	CHEBOTAEV_GR_TARGETS_DN	0.3873975513617443	1.3413028887429197	0.07462686567164178	0.6303042655522311	1.0	31/109	16.02%	IGFBP5;DAB1;GSTA1;MYL9;KCTD4;IGFBP3;EFEMP2;C2;TNFRSF11B;COL1A2;CACNB4;CHSY3;FCGBP;ARSI;NRXN3;CPEB1;IGDCC4;TGFB2;MOB3B;IRF4;CLEC11A;TCEA3;RSPO3;SLC38A4;ZNF704;PLCXD2;CNTN1;PKIA;PHLDB2;GPHA2;AR	c2
1148	prerank	REACTOME_METABOLISM_OF_AMINO_ACIDS_AND_DERIVATIVES	0.35450020470560534	1.341062125790928	0.027777777777777776	0.6293421792635382	1.0	31/341	9.46%	AGXT;ASPA;ACMSD;TYRP1;DCT;CKMT2;ARG1;SLC6A12;GPT;CRYM;OCA2;DIO1;DDC;PIPOX;SLC25A2;DIO3;CARNS1;PRODH;HNMT;HGD;BHMT2;TYR;SLC45A2;DUOX2;IYD;CKB;TPO;AASS;HAAO;IL4I1;GADL1	c2
1149	prerank	KEGG_DILATED_CARDIOMYOPATHY	0.4213516634704582	1.3406335803540008	0.12962962962962962	0.6291768451421613	1.0	29/79	15.79%	ACTC1;RYR2;MYL3;TNNT2;SGCD;ADCY2;CACNG1;TNNC1;CACNA2D3;IGF1;ITGA9;ADCY5;CACNB4;CACNA2D2;MYH7;MYL2;ITGB7;ITGA8;ACTG1;ADCY1;TGFB2;CACNA1D;CACNA2D4;ITGA4;CACNG4;ADCY4;TPM1;CACNA2D1;SGCB	c2
1150	prerank	REACTOME_DOPAMINE_NEUROTRANSMITTER_RELEASE_CYCLE	0.5380464850616757	1.3398925110890916	0.15555555555555556	0.6304370028354219	1.0	6/22	13.26%	SYN1;SYN2;LIN7A;APBA1;SNAP25;SLC18A2	c2
1152	prerank	LEE_BMP2_TARGETS_UP	0.3331447883852431	1.3396329006674343	0.012987012987012988	0.6296360283230522	1.0	163/692	15.75%	IGFBP5;ANGPTL7;C16orf89;NPNT;PRELP;SLC24A3;SERPINA1;PDZK1IP1;PGM5;PRLR;TMEM140;P2RX7;PDPN;HSPA12B;RNF150;ITM2A;GABRP;TMEM86A;FAM20A;OBP2B;SLC7A7;SERPING1;PCP4;RFTN2;VTN;SESN3;FGL2;COL4A4;CLEC14A;APOE;PTGER3;C1S;KCNG1;ADHFE1;MSC;FAM107A;MFAP2;STMND1;SLCO2B1;OLFML2A;PLEKHS1;NUDT7;RARRES2;PTH1R;LRRC17;CPQ;MAF;CLIP3;JAM2;MUC1;FAM124A;CD14;OXTR;SFTPD;MAN1A1;MMP23B;CCDC80;MATN2;CYP27A1;DNAJC28;BMF;CTSF…	c2
1158	prerank	NIKOLSKY_BREAST_CANCER_1Q21_AMPLICON	0.45830461215688	1.3388849505137428	0.02127659574468085	0.6309646524896323	1.0	15/35	26.60%	LINGO4;MUC1;DCST1;PBXIP1;THBS3;EFNA1;HCN3;EFNA3;OAZ3;RUSC1-AS1;EFNA4;DCST2;MTX1;CLK2;RORC	c2
1160	prerank	BOQUEST_STEM_CELL_UP	0.3622040310847722	1.3373218323842053	0.013888888888888888	0.6349783411260067	1.0	67/236	11.33%	ASPA;CRYAB;ABCA6;PLP1;PRELP;SERPINF1;CAPN6;CTSK;NOVA1;ABI3BP;SGCD;PLA2G2A;GLT8D2;PTGIS;APOE;GPNMB;C1S;MSC;HNMT;MFAP2;GPC3;NPY1R;IGFBP3;LRRC17;GSTM5;PDGFRA;DCLK1;BHMT2;FGF7;FBN1;MAFB;IGF1;MFAP5;ADH1B;OLFML2B;CES1;COL1A2;MFAP4;ISLR;CRIP1;OLFML1;ANK2;COL5A1;DDR2;INHBA;PLBD1;SLC5A3;SERPINA3;PDGFD;PTGDS;OGN;C1R;MEG3;COL14A1;PAMR1;PRR16;PDE4DIP;ITGA8;GSTM3;DPT;KCND2;MITF;COL5A2;COL16A1;TGFB2;SDC2;GAS1	c2
1162	prerank	REACTOME_GABA_RECEPTOR_ACTIVATION	0.4586808694679584	1.335506348346289	0.05263157894736842	0.6406840981741152	1.0	11/48	10.00%	KCNJ12;GABBR2;KCNJ9;ADCY2;GNAI1;GABRG3;GNAL;GNGT1;ADCY5;GNG13;ADCY1	c2
1166	prerank	SMID_BREAST_CANCER_RELAPSE_IN_PLEURA_UP	0.8176362247940454	1.3353215519788784	0.14285714285714285	0.6395222498197732	1.0	2/5	2.68%	TPPP3;GJA1	c2
1167	prerank	PEREZ_TP63_TARGETS	0.3487807468952591	1.3352111109986586	0.0	0.6382909055151158	1.0	106/311	20.35%	KCNJ12;CRYAB;UBE2QL1;RET;STAR;GABBR2;DOC2B;CITED1;SEMA6D;FOXF2;DIO3;IHH;MYRFL;ID2;SOX8;HUNK;IGFBP3;MAF;RASGRP1;OXTR;APC2;BAMBI;TP53INP2;EFHD1;MAFB;ID4;RHOB;LINGO1;FGF18;PALMD;ELAVL3;CLIC3;CKB;UNC5B;DGAT2;LMO2;CAPN3;KCNK3;ARX;EPB41L3;BMP2;HSPA1B;KHDRBS3;PDE4DIP;SHC4;TM7SF2;ADCY1;EGR1;GPR37;IL17RB;AUTS2;FRY;CABP7;REEP1;ST3GAL1;IRX5;PLCXD2;GATA6;GALR2;THEMIS2;CELF2;SMAD6;EFNA3;CD101;NLRP1;PSD;CDKN1C…	c2
1168	prerank	BENPORATH_PRC2_TARGETS	0.3409761955680647	1.3350948912771077	0.0	0.6370850702485719	1.0	166/514	15.23%	TBX5;ASTN1;TPPP3;NPNT;EGFL6;DMRT1;BHLHE22;PGR;ALX4;PIP5K1B;CYP26A1;DOK6;WNT11;PGM5;OCA2;IRX4;KY;TMEM59L;WNT6;ADRA1A;HOXD3;OTOP2;DCLK2;SLIT1;CACNA1G;CITED1;SEMA6D;ASCL2;FAM43B;PAX2;CTNND2;CHST8;DIO3;CDH7;COL2A1;CD34;PAX3;PITX2;CLEC14A;PTGER3;TLX2;DLX3;MSC;C2CD4A;UNC5C;IKZF3;HOXD13;MT1M;HRK;NPY1R;KL;NRG2;PDZD2;KCNK4;PCDH17;CYP26C1;CNTFR;ONECUT1;KLHL35;LTK;KCNQ3;DACH1;PDGFRA;USH1G;ZEB2;MAFB;COMP;CRT…	c2
1173	prerank	MIKKELSEN_MEF_HCP_WITH_H3K27ME3	0.3462071035475306	1.333506305814562	0.0	0.6414053128003284	1.0	129/443	13.70%	LAMC3;ASTN1;WSCD1;OLIG1;SCGN;DMRT1;BCAN;VSTM2B;NKX1-2;TACR1;CBLN2;RYR2;FSTL4;SCUBE1;CHRNA4;CRYM;GRM1;PRLR;IRX4;KY;CALCR;LMX1A;MMP24;KNDC1;TMEM59L;APOA5;ADRA1A;LYPD4;SLIT1;ADRA2C;GRIN3B;DOC2B;KCNB1;FAM43B;SPRN;GRP;TMEM215;GRIN2C;NRG3;TCERG1L;IHH;SLC45A1;GALR1;RASGEF1C;CNTN2;PFN3;GABRG3;SLC5A1;IKZF3;HRK;KCNS1;KL;OLFML2A;KRT83;ZNF804A;LINGO3;TBX20;SYPL2;EMX1;KCNQ2;RUNDC3A;KCNQ3;MYRIP;BHMT2;SYNDIG1L;…	c2
1177	prerank	ZHAN_MULTIPLE_MYELOMA_MS_UP	0.46649137262076934	1.3333416104267426	0.08333333333333333	0.6403854775309425	1.0	15/44	16.05%	NAP1L3;DTNA;RUNDC3B;MYRIP;PPM1H;FZD8;FAM171A1;MITF;RAI2;TRIM58;CLEC11A;SLC22A17;VWA5A;TMEM176B;RNF32	c2
1178	prerank	ASTON_MAJOR_DEPRESSIVE_DISORDER_DN	0.3904022714855546	1.3332616290774548	0.017241379310344827	0.6390338010516852	1.0	21/149	10.76%	ASPA;PCSK2;CRYAB;PLP1;P2RX7;FGFR2;NFASC;CNTN2;MAPT;SPOCK3;APLP1;TF;CDH19;CAPN3;EPHA5;LINC00847;SLC31A2;MAG;PMP22;GPR37;COL16A1	c2
1179	prerank	WP_INTERACTIONS_BETWEEN_LOXL4_AND_OXIDATIVE_STRESS_PATHWAY	0.5533910323314823	1.3325878464667813	0.15384615384615385	0.6400066215817478	1.0	6/18	17.33%	COL2A1;LOXL4;FGF7;BMP2;IGFBP7;DDR1	c2
1181	prerank	FINETTI_BREAST_CANCERS_KINOME_BLUE	0.503346532040234	1.3323590878775777	0.14285714285714285	0.6392036340743906	1.0	5/21	13.77%	RET;NRK;DCLK1;ERBB4;NEK11	c2
1184	prerank	NAKAMURA_LUNG_CANCER_DIFFERENTIATION_MARKERS	0.6316399900228358	1.3319576260455304	0.1111111111111111	0.6389439786001376	1.0	3/9	6.02%	SFTPC;RARRES2;DNAAF1	c2
1185	prerank	BLANCO_MELO_HUMAN_PARAINFLUENZA_VIRUS_3_INFECTION_A594_CELLS_DN	0.38967009067735187	1.3318558173419301	0.04918032786885246	0.6375176710839494	1.0	26/97	13.92%	KRT4;ELN;SYNGR4;CRYM;TMEM37;MYL9;SELENBP1;SHC2;TLX2;USH1C;PRODH;HSD17B14;FCGBP;GPR162;ABCC6;ANXA9;AMBP;DEGS2;SLC26A1;BCAS1;CEBPA;VMO1;CACFD1;ENHO;GPR35;C6orf226	c2
1189	prerank	HELLEBREKERS_SILENCED_DURING_TUMOR_ANGIOGENESIS	0.4152634638414089	1.3316344731176581	0.09230769230769231	0.6368200290525512	1.0	23/70	16.56%	NPPB;CNN1;ABI3BP;TAGLN;COL2A1;IFI27;APOE;IGFBP3;CLIP3;FBN1;INHBA;BDNF;MEFV;TACSTD2;NDRG4;DKK3;IL32;ASAH1;FILIP1;MX1;COL4A2;IGFBP7;OLFML3	c2
1191	prerank	BIOCARTA_ERBB4_PATHWAY	0.7366767376524187	1.3311803112063174	0.11320754716981132	0.6372326119508063	1.0	3/7	9.26%	NRG3;NRG2;ERBB4	c2
1193	prerank	WUNDER_INFLAMMATORY_RESPONSE_AND_CHOLESTEROL_DN	0.6738404176601787	1.3309515987859228	0.13725490196078433	0.6364106076896007	1.0	5/7	14.14%	ALB;SERPINA1;CYP2E1;ACTA1;CDKN1C	c2
1194	prerank	CERVERA_SDHB_TARGETS_1_UP	0.39324410271773147	1.3307801005131454	0.03333333333333333	0.6355011638479193	1.0	37/109	16.39%	UGT2B15;PLXDC2;KRT17;ST6GALNAC2;BAAT;NEURL3;TUBA1A;FAM81B;PTGER3;C2CD4A;OLFML2A;FSTL1;JAM2;LONRF2;FAM149A;SPOCK3;APLP1;MFAP4;ABLIM2;INHBA;PLBD1;IFIT2;PLEKHG4B;PGM2L1;EDN1;SH3BGRL;ARHGAP23;REEP1;GALR2;CCDC74A;SUSD4;FEZ1;SLCO5A1;MEGF6;SGCB;SCD5;CAND2	c2
1195	prerank	LIM_MAMMARY_LUMINAL_MATURE_UP	0.4015048619103787	1.3305698584374415	0.047619047619047616	0.6346696512092562	1.0	27/101	16.81%	TMPRSS6;PGR;PRLR;TOX3;SLC7A4;HMGCS2;CITED1;MEIS3;PVALB;TP53INP2;PON3;FGL1;GPRC5C;HES6;ZDHHC1;WNT4;MEIS1;SLC40A1;AQP11;WNT5A;SLC7A2;CACNG4;REEP6;FYCO1;ALDH3B2;FLVCR2;TRIM6	c2
1197	prerank	VERHAAK_GLIOBLASTOMA_CLASSICAL	0.3670682756610489	1.330155284556906	0.01639344262295082	0.6348827708269715	1.0	30/148	13.99%	WSCD1;GALNT4;SEMA6A;NDP;PIPOX;SEMA6D;EYA2;GJA1;MEOX2;GRIK5;B3GALT1;FBXO17;RASGRP1;MCC;ABCD2;ZFHX4;NPAS3;LMO2;TBX2;TLE2;PMP22;GLI2;KLHDC8A;ACSS3;GAS1;GSTK1;MEIS1;CAMK2B;CREB5;CLIP2	c2
1203	prerank	REACTOME_MINERALOCORTICOID_BIOSYNTHESIS	0.7484961342189078	1.3287434589660598	0.10638297872340426	0.6393180718663282	1.0	3/5	4.76%	HSD3B2;HSD3B1;CYP21A2	c2
1204	prerank	WP_EICOSANOID_SYNTHESIS	0.5225099078884241	1.328668260413711	0.18518518518518517	0.6379747524317165	1.0	6/22	9.59%	PLA2G2A;PTGS2;PTGIS;PTGDS;GGT1;LTC4S	c2
1205	prerank	ACEVEDO_LIVER_CANCER_WITH_H3K9ME3_UP	0.40873457200268315	1.328594161173876	0.028985507246376812	0.6366926872743625	1.0	35/96	17.60%	ABCB5;NOVA1;CALCR;SEMA6D;FAT3;LRRN1;CPQ;PKHD1;BMPER;IGSF11;EBF4;SERPINB4;ANK2;MYO16;SPATA6;CYP2E1;TMEM108;PLBD1;CAPN13;MMP13;LTC4S;NRXN3;MITF;DNASE2B;IPCEF1;NAP1L2;LAMB4;CRLF2;WDR64;ZC2HC1A;FRMPD2;PIFO;TLR2;TNFSF12;ZPLD1	c2
1208	prerank	PID_LPA4_PATHWAY	0.5723902646430362	1.3277283056442788	0.058823529411764705	0.638650567359042	1.0	5/14	14.12%	ADCY2;GNAL;ADCY5;ADCY1;ADCY4	c2
1213	prerank	PID_RET_PATHWAY	0.453057143438199	1.32703063398628	0.05660377358490566	0.6399497910112846	1.0	3/38	1.06%	RET;DOK6;DOK5	c2
1214	prerank	REACTOME_CELLULAR_HEXOSE_TRANSPORT	0.5099640251640538	1.3268464064595622	0.09615384615384616	0.6390499030964876	1.0	4/18	5.01%	SLC5A10;SLC5A9;SLC5A1;SLC2A14	c2
1219	prerank	SWEET_LUNG_CANCER_KRAS_DN	0.33991388530616257	1.3264836590792692	0.03278688524590164	0.6386385865138089	1.0	89/357	15.26%	IGFBP5;MYL7;CKMT2;KRT4;NPNT;ACTC1;EDNRB;BPIFB1;POSTN;MYL3;TNNT2;CALCR;SPARCL1;CLEC3B;FOXF2;TAGLN;KALRN;MEOX2;MYL9;SERPING1;PTGIS;FGL2;TUBA1A;TNNC1;MFAP2;GPC3;RARRES2;PLAC9;CYP4B1;PDGFRA;FGF7;HOPX;GREM2;ITPKB;PDLIM1;RHOB;MAPT;MFAP5;TMEFF1;TSPAN7;MS4A6A;ARMCX2;CES1;COL1A2;NPR3;ACKR2;CRIP1;NOTCH4;LMO2;CFHR1;EPHA5;SPOCK2;CYP2E1;SERPINA3;DUSP1;OGN;TIE1;SOD3;TBX2;BDNF;PMP22;SORBS1;DPT;EDN1;PROM1;CAV3;S…	c2
1221	prerank	REACTOME_TRAFFICKING_AND_PROCESSING_OF_ENDOSOMAL_TLR	0.6276938954524977	1.3260301470922025	0.14814814814814814	0.6394451743480558	1.0	4/11	14.24%	CTSK;TLR7;TLR3;CTSS	c2
1228	prerank	MANNE_COVID19_COMBINED_COHORT_VS_HEALTHY_DONOR_PLATELETS_DN	0.3788984670971388	1.3252660857032317	0.029850746268656716	0.6407113569465752	1.0	41/178	11.47%	IGFBP5;UGT2B28;BTLA;TPPP3;AVPR1A;HSD17B3;CXCL5;CTNND2;CD34;PREX2;FAM107A;CA5A;WDFY4;TFPI2;DACH1;TNS1;PLCL1;HECW2;MAPK10;ENKUR;ENTHD1;ACKR2;ERC2;AFF3;UNC5B;LDB2;STXBP6;HLA-DRB5;NLGN1;FAM189A1;SYNPO;HLA-DQB1;TMEM150C;SCIN;NRN1;CPAMD8;TGFB2;GLYATL2;BANK1;ACE;CLIC5	c2
52	prerank	JNK_DN.V1_UP	0.3932769468313539	1.3250681672585682	0.06349206349206349	0.2110261144816671	1.0	43/152	14.83%	AGXT;AKR1C3;UGT2B15;TACR1;ELN;TNNT2;EYA2;GABRP;KCNJ9;PMEL;SLC7A7;HSD3B1;RGL1;TNNC1;C1S;ADAMTS3;KCNS1;SLCO2B1;IGFBP3;RRAD;CLIP3;TGM1;EFHD1;PDE6A;GPR37L1;IL10RA;S1PR1;HSPA12A;TBX2;SNAI2;KLK7;APBA1;RASSF2;HNF1B;MRAS;SLC16A2;CD37;MYOM1;CRMP1;ACADL;CACNA1H;TNFSF4;FAM161A	c6
1230	prerank	REACTOME_DIGESTION	0.6596031031836719	1.324842101101692	0.1320754716981132	0.6409393637673877	1.0	6/10	9.80%	GUCA2B;CEL;SI;AMY2B;PNLIPRP3;TREH	c2
1238	prerank	RIGGI_EWING_SARCOMA_PROGENITOR_UP	0.34494732071203027	1.3241230985939751	0.01282051282051282	0.6417340310441692	1.0	101/392	12.97%	IGFBP5;PCSK2;CRYAB;PRELP;DAB1;NPTX2;BHLHE22;SLC24A3;COL21A1;STAR;TSPAN11;TMEM37;P2RX7;SYNPR;PLXDC2;NR2F1;PREX1;HSPB2;ITM2A;SEMA6D;FAT3;FAM43B;NUDT11;KALRN;KRT17;GRP;PTGS2;CCND2;COL4A4;ID2;PTGER3;FOS;EBF2;FLRT3;ADAMTS3;NPY1R;RARRES2;PCDH17;CCDC171;GRIK2;CITED2;NRK;CD14;BAMBI;EFHD1;MAFB;ID4;IGF1;PDLIM1;CTTNBP2;MAPT;FZD4;LINGO1;FGF18;CES1;C15orf48;TCF7L1;NPR3;MFAP4;CLIC3;CRIP1;TMEM178B;COL11A1;LDB2;…	c2
1242	prerank	VANHARANTA_UTERINE_FIBROID_WITH_7Q_DELETION_UP	0.4207534480093891	1.3235732372696112	0.05454545454545454	0.6420114114996606	1.0	2/64	0.59%	IGFBP5;NAP1L3	c2
1245	prerank	REACTOME_INSULIN_RECEPTOR_SIGNALLING_CASCADE	0.4324369238171789	1.3231603825744864	0.08928571428571429	0.6419872637853463	1.0	12/47	13.67%	FLT3;FGF23;FGFR2;KL;KLB;FGF7;FGF18;PDE3B;GRB10;FGF20;FGFR1;FGF22	c2
1248	prerank	WP_HFE_EFFECT_ON_HEPCIDIN_PRODUCTION	0.6732416096242378	1.322590110270362	0.16	0.6428085512257609	1.0	1/6	0.37%	TMPRSS6	c2
1250	prerank	REACTOME_NEURONAL_SYSTEM	0.34783078186647437	1.3220834322347663	0.014925373134328358	0.6433095319183718	1.0	76/348	14.36%	KCNJ12;SLC6A12;NRXN1;CHRNA4;GRM1;GABBR2;LRRTM3;GRIN3B;SLC22A2;CAMK2A;KCNB1;KCNJ9;ADCY2;GNAI1;GRIN2C;SYT2;TUBA1A;GRIK5;KCNG1;GABRG3;SYN1;KCNH6;KCNS1;SYN2;KCNK4;KCNQ2;KCNMB1;GRIK2;RASGRF2;KCNQ3;GNAL;CACNA2D3;GNGT1;MAPT;TSPAN7;KCNH1;ADCY5;LRFN2;GRIP2;CACNB4;CACNA2D2;SLC1A2;GNG13;KCNC3;KCNK3;CHRNA7;NLGN3;EPB41L3;NLGN1;ERBB4;KCNJ8;TUBB2B;ADCY1;ACHE;NRXN3;TUBA3D;KCND2;KCNH3;LIN7A;GRIA2;SLITRK5;APBA1;GR…	c2
1251	prerank	TAKEDA_TARGETS_OF_NUP98_HOXA9_FUSION_16D_DN	0.39045809497401157	1.3218336552547614	0.014705882352941176	0.6426339812132204	1.0	20/105	7.83%	KLHL41;OLIG1;ABCB5;ARG1;CHI3L1;CXCL5;TMEM37;CRISP3;LGALS12;APOE;ERG;ARMCX1;NUDT7;MAF;TNS1;CD24;ITGA9;OLFML2B;FCGBP;CAPN3	c2
1253	prerank	SCHAEFFER_PROSTATE_DEVELOPMENT_AND_CANCER_BOX2_UP	0.7152537882112016	1.32134204884356	0.2037037037037037	0.6428357558310943	1.0	3/6	12.05%	SPARCL1;LDB2;NREP	c2
1254	prerank	GAUSSMANN_MLL_AF4_FUSION_TARGETS_F_UP	0.370807951914271	1.3211751899750899	0.09523809523809523	0.6418334509812486	1.0	52/166	16.79%	NCKAP5;BHLHE22;PLXDC2;CNN1;CACNA1G;RNF150;C1orf54;PREX2;TDRD3;MFAP2;RRAD;BTN1A1;PLAC9;LHX9;BMPER;MATN2;TNFRSF11B;MFAP5;ADAMTSL4;NPR3;ACTG2;TTLL7;KLHL30;OGN;ADAMTS2;MEG3;TLR1;SYNPO;BTG2;TLE2;NFKBIZ;DAB2;GAS1;AUTS2;OSR1;NDRG4;DKK3;PNRC1;SLC1A3;TCP11L2;SLC7A2;SCARA3;LDB3;FEZ1;CSAD;TOX;DYSF;TMEM176B;LGALS9;PTP4A3;OLFML3;GPC4	c2
54	prerank	GCNP_SHH_UP_EARLY.V1_DN	0.3805797093519276	1.320861746864991	0.03571428571428571	0.20779124914650574	1.0	41/144	19.84%	NPPB;BPIFB1;CCR2;CALCR;CNN1;PITX2;ID2;PLA2G10;PTGER3;NR5A2;MAF;HAS2;CITED2;SIM1;JPH3;ANKRD44;HOXB9;LYST;EOMES;CRYGS;PCP2;EGR1;HTRA3;SH3BGR;ASPH;RABAC1;ITGA4;RAG2;SEZ6;PHLDB2;MGP;LGALS9;ELMOD3;RRAGD;GABRD;PEPD;NR4A2;PDE1B;MAN2B1;LRRC23;PLA2G4A	c6
56	prerank	BCAT.100_UP.V1_DN	0.5190058995207579	1.3192858187693863	0.08163265306122448	0.20070105507915278	1.0	7/25	9.50%	IGFBP5;TBX5;IGHM;FZD4;TTR;ZNF711;SNAI2	c6
1264	prerank	REACTOME_SYNTHESIS_OF_16_20_HYDROXYEICOSATETRAENOIC_ACIDS_HETE	0.7370991468078848	1.3191001855663462	0.07407407407407407	0.6480193164127465	1.0	7/7	26.32%	CYP1A2;CYP2C9;CYP1B1;CYP2U1;CYP2C19;CYP1A1;CYP4F2	c2
1265	prerank	WORSCHECH_TUMOR_REJECTION_DN	0.6522844578238003	1.318400067939776	0.16666666666666666	0.6495075351259678	1.0	1/9	0.23%	BTLA	c2
1268	prerank	XU_GH1_AUTOCRINE_TARGETS_UP	0.3821255174247544	1.3174536064889415	0.046875	0.6517153199782731	1.0	50/147	20.47%	FAM110B;SPARCL1;MOGAT2;CDH18;SCRG1;ARHGAP31;ZEB2;SEMA5A;CNTNAP1;OR10H1;BVES-AS1;HOXB9;HOXC10;SPEF2;PLBD1;IGSF9B;DSCR8;LINC00954;RNF39;LINC00923;TLE2;PRRT1;LRRN2;CLEC7A;SPATA7;MOB3B;GRINA;CSRNP3;AGA;ID3;FNDC8;ADAM29;MBNL1-AS1;SLC25A6;GGH;C14orf132;XBP1;TFF3;NABP1;SSR4;OLFML3;LGALS1;VWA7;CYBRD1;EPOR;CXCR4;PIR;BMP7;CYLD;ST6GALNAC3	c2
1271	prerank	REACTOME_FOXO_MEDIATED_TRANSCRIPTION_OF_OXIDATIVE_STRESS_METABOLIC_AND_NEURONAL_GENES	0.5160361772211853	1.3161954280273833	0.1509433962264151	0.6552070973317193	1.0	3/24	2.03%	ABCA6;PPARGC1A;TRIM63	c2
1275	prerank	KEGG_COMPLEMENT_AND_COAGULATION_CASCADES	0.4651904936740246	1.3158232842406254	0.09375	0.6551684213450523	1.0	18/50	12.88%	CFI;F7;KLKB1;SERPINA1;SERPING1;C1S;SERPINE1;KNG1;C2;MASP1;C4BPB;C9;F8;C1R;SERPINC1;FGG;CD55;BDKRB1	c2
1276	prerank	REACTOME_ACYL_CHAIN_REMODELLING_OF_PE	0.5254939484299344	1.3157571138017214	0.18333333333333332	0.6538070643979124	1.0	8/21	14.67%	PLA2G2A;PLA2R1;PLA2G10;PLA2G2D;PLA2G1B;PLBD1;PLA2G4C;PLA2G4D	c2
1284	prerank	REACTOME_BIOSYNTHESIS_OF_SPECIALIZED_PRORESOLVING_MEDIATORS_SPMS	0.5814570740768902	1.314089292091962	0.12244897959183673	0.6590334278516476	1.0	10/18	22.30%	PTGS2;CYP3A4;CYP1A2;CYP2E1;LTC4S;GSTM4;CYP2C9;GPX4;ALOX5;CYP1A1	c2
1285	prerank	WEBER_METHYLATED_ICP_IN_SPERM_DN	0.7558552040092311	1.314048046264355	0.11538461538461539	0.6576009054862888	1.0	2/5	8.96%	PRAME;ADAM18	c2
1295	prerank	YAO_TEMPORAL_RESPONSE_TO_PROGESTERONE_CLUSTER_16	0.4224400662897101	1.312558200958988	0.07547169811320754	0.6610189664663269	1.0	16/73	11.13%	IGFBP5;NPNT;NPTX2;ACTC1;TNNT2;CNN1;NDP;PTGER3;MFAP2;SMOC2;FBN1;COL1A2;PCDH7;AQP4;DAB2;SH3BGR	c2
1299	prerank	EHLERS_ANEUPLOIDY_DN	0.604647591014705	1.3117220176892954	0.14516129032258066	0.6628892387219999	1.0	2/11	2.09%	PRELP;CA14	c2
1301	prerank	REACTOME_CLASS_C_3_METABOTROPIC_GLUTAMATE_PHEROMONE_RECEPTORS	0.5307493520609105	1.3115817424624416	0.12727272727272726	0.6619499900033182	1.0	12/24	19.94%	GRM1;TAS1R1;GABBR2;TAS2R50;TAS2R4;TAS2R19;TAS2R5;GRM4;GPRC6A;TAS2R46;TAS2R14;GABBR1	c2
1304	prerank	WP_SULFATION_BIOTRANSFORMATION_REACTION	0.5654043499239308	1.3107534930655844	0.10714285714285714	0.663893664186211	1.0	2/13	4.98%	SULT1E1;SULT1B1	c2
1312	prerank	BIOCARTA_RACC_PATHWAY	0.5733160605628498	1.3095497085235877	0.1836734693877551	0.6670610398646936	1.0	4/11	10.00%	KCNQ2;KCNQ3;TRPC3;ADCY1	c2
1315	prerank	KIM_GLIS2_TARGETS_DN	0.7003289811423106	1.309271125085957	0.15384615384615385	0.6669273697463031	1.0	3/5	23.32%	GZMA;BFAR;STRADB	c2
1316	prerank	NADLER_OBESITY_UP	0.4281079097448129	1.3090538516479922	0.15384615384615385	0.6662396018108372	1.0	13/58	12.03%	CRYAB;SERPINF1;CTSK;POSTN;IFI27;FBLN2;PLIN2;CSF1R;CKB;DUSP1;GRN;CTSA;LGALS3	c2
1320	prerank	SU_LIVER	0.4440159651561183	1.30889156562809	0.11764705882352941	0.6651358641776338	1.0	10/41	7.82%	ARG1;SLC6A12;GPT;SAA4;UGT2B4;CYP1A2;RDH16;C4BPB;C9;CFHR1	c2
1321	prerank	WP_OXYSTEROLS_DERIVED_FROM_CHOLESTEROL	0.4850970672932381	1.3087425581666376	0.08771929824561403	0.6640708427882501	1.0	11/37	11.22%	CYP7A1;IL17D;BAAT;ACOT12;CYP3A4;CYP27A1;CYP46A1;CYP39A1;AMACR;ACOT1;IL25	c2
1324	prerank	PAPASPYRIDONOS_UNSTABLE_ATEROSCLEROTIC_PLAQUE_DN	0.4908068161131714	1.308240324726423	0.12280701754385964	0.6644462583815403	1.0	10/40	5.64%	PRELP;ACTC1;GJA1;PTGIS;MYLK;RASL12;KCNMB1;LMOD1;TNS1;ID4	c2
1325	prerank	REACTOME_SYNTHESIS_OF_PE	0.5894093332452922	1.3080363921990554	0.09433962264150944	0.6636709836728354	1.0	1/12	1.90%	ETNPPL	c2
1332	prerank	VANDESLUIS_COMMD1_TARGETS_GROUP_4_DN	0.592438551055857	1.30727878627078	0.14893617021276595	0.6648761456168932	1.0	6/15	7.37%	TTPA;TPPP3;SERPINF1;COL26A1;LHX9;CKB	c2
1333	prerank	SMID_BREAST_CANCER_RELAPSE_IN_BRAIN_DN	0.42122320038805666	1.3069180797387534	0.10344827586206896	0.6646338289657059	1.0	17/74	10.43%	RET;TOX3;ST6GALNAC2;CHST8;SELENBP1;CYP4B1;DACH1;MAPT;CXXC4;GREB1;CRIP1;CA12;DEPTOR;ERBB4;GSTM3;JMJD7-PLA2G4B;LIN7A	c2
1334	prerank	WP_CANCER_IMMUNOTHERAPY_BY_CTLA4_BLOCKADE	0.551262969237252	1.306475968726666	0.1590909090909091	0.6644422526768929	1.0	2/13	5.82%	CD86;HLA-DRB1	c2
1338	prerank	WU_ALZHEIMER_DISEASE_DN	0.5653430127075422	1.3050864778049005	0.1724137931034483	0.6682762432974547	1.0	8/17	19.60%	ELN;MAF;ADAMTS2;ANK3;PDE1A;NR4A2;PDE1B;NUPR1	c2
1339	prerank	CHEN_HOXA5_TARGETS_6HR_DN	0.7047744179775397	1.3050395402712316	0.2	0.666974488107303	1.0	2/5	5.76%	TUBA1A;CD24	c2
1341	prerank	SU_KIDNEY	0.6541196771477502	1.3045472461532044	0.21153846153846154	0.6674190668159495	1.0	5/9	16.19%	SLC22A2;KL;CUBN;HNF1B;XPNPEP2	c2
1348	prerank	KEGG_HYPERTROPHIC_CARDIOMYOPATHY_HCM	0.41130845562552676	1.3042654673212328	0.11666666666666667	0.6670426132731666	1.0	22/73	11.61%	ACTC1;RYR2;MYL3;TNNT2;SGCD;CACNG1;TNNC1;CACNA2D3;IGF1;ITGA9;CACNB4;CACNA2D2;MYH7;MYL2;ITGB7;ITGA8;ACTG1;TGFB2;CACNA1D;CACNA2D4;ACE;ITGA4	c2
1351	prerank	NIKOLSKY_BREAST_CANCER_7Q21_Q22_AMPLICON	0.4239516413069657	1.3036886040400886	0.1044776119402985	0.6676483767564783	1.0	13/64	13.36%	NPTX2;CALCR;CYP3A43;HEPACAM2;TFPI2;CYP3A4;GNGT1;PON3;COL1A2;DYNC1I1;DLX5;SAMD9L;LRRD1	c2
1353	prerank	HUMMERICH_BENIGN_SKIN_TUMOR_DN	0.5547468780042172	1.3035323906487837	0.17307692307692307	0.6668655583828882	1.0	3/15	6.21%	IGFBP5;ALB;TNNC2	c2
1354	prerank	BENPORATH_SUZ12_TARGETS	0.32436537832089934	1.3035136975445967	0.0	0.665419480797311	1.0	246/836	15.24%	IGFBP5;TBX5;TBX22;ASTN1;FLT3;OLIG1;TPPP3;NPNT;PCDH11X;EGFL6;DMRT1;BHLHE22;PGR;ALX4;PIP5K1B;CYP4X1;TACR1;CYP26A1;LGI3;DOK6;WNT11;PGM5;OCA2;IRX4;KY;TMEM59L;DPP6;WNT6;ADRA1A;HOXD3;OTOP2;DCLK2;GABBR2;SLIT1;CACNA1G;CITED1;NDP;SEMA6D;EYA2;ASCL2;FAM43B;PAX2;CTNND2;CHST8;DIO3;CDH7;COL2A1;IHH;CD34;PAX3;PITX2;CLEC14A;PTGER3;TLX2;ERG;DLX3;MSC;C2CD4A;UNC5C;IKZF3;HOXD13;MT1M;HRK;GPC3;NPY1R;KL;NRG2;RDH10;PDZD2…	c2
1355	prerank	BEIER_GLIOMA_STEM_CELL_DN	0.4217086996657997	1.3034123338099992	0.1206896551724138	0.6644020075257361	1.0	13/62	10.42%	TCEAL7;GPNMB;HLA-DPA1;HNMT;IGFBP3;HLA-DRB1;EIF4E3;TIMP2;RNF112;BMP2;HLA-DQB1;NFKBIZ;DDAH2	c2
1360	prerank	YAUCH_HEDGEHOG_SIGNALING_PARACRINE_UP	0.38169397958074985	1.302471483341421	0.078125	0.666853988379257	1.0	30/125	13.67%	IGFBP5;SPIC;RET;FAM110B;HNF4G;TSPAN11;DUSP15;ADD2;AGBL4;PTGER3;ATP1A4;RDH10;IGHG1;KNG1;MASP1;TRPC3;GLOD5;TRPC1;ADAM18;NSG1;GLI2;TNFRSF9;GRIA2;ARRDC4;NEBL;MBP;CLEC2D;PTPRS;SLC1A3;GALR2	c2
1371	prerank	MEBARKI_HCC_PROGENITOR_WNT_UP_BLOCKED_BY_FZD8CRD	0.37719342887628793	1.299787553631087	0.1111111111111111	0.6754490926076073	1.0	28/105	15.43%	IGFBP5;TYRP1;CCDC3;IHH;PITX2;SERPINE1;RDH10;FBN1;BMF;CLIC3;STXBP6;ZNF608;MYL2;PAMR1;DPT;COL5A2;TGFB2;PRICKLE2;SLC7A5;POTEF;NDRG4;RSPO3;SEMA3C;SLC1A3;MEX3B;LAYN;CYP1B1;EXT1	c2
1372	prerank	REACTOME_PI5P_REGULATES_TP53_ACETYLATION	0.6098023524425834	1.2997563794335032	0.19642857142857142	0.6739643623362037	1.0	1/8	5.48%	MAP2K6	c2
1374	prerank	BURTON_ADIPOGENESIS_8	0.3922430424616109	1.2995269384829715	0.10606060606060606	0.6733547117747875	1.0	21/77	18.96%	SERPINF1;PDPN;PTGIS;TUBA1A;CPQ;FGF7;OGN;BDNF;MAPKAPK2;CTSA;NCAM1;SLC7A5;SLC38A4;ASAH1;SMAD6;PHLDB2;PRAF2;PSAP;SCPEP1;PLD3;PLTP	c2
1376	prerank	KONDO_COLON_CANCER_HCP_WITH_H3K27ME3	0.6953218383099952	1.298830691165268	0.11290322580645161	0.67432002311035	1.0	4/6	19.71%	IGHG1;RARB;CPNE4;ST20	c2
1379	prerank	REACTOME_THE_ACTIVATION_OF_ARYLSULFATASES	0.6426959753415602	1.2986590308250823	0.14285714285714285	0.673344199765935	1.0	4/10	20.22%	ARSI;ARSD;ARSA;ARSG	c2
1383	prerank	CROONQUIST_NRAS_SIGNALING_UP	0.5014896224880467	1.2975856204802074	0.05555555555555555	0.6757903304906956	1.0	5/29	3.53%	CX3CR1;CD86;CCR2;IGHM;GPNMB	c2
1386	prerank	REACTOME_ION_HOMEOSTASIS	0.44392957303300923	1.2970521761283504	0.14285714285714285	0.6765045496352007	1.0	13/49	14.06%	CASQ1;RYR2;CASQ2;CAMK2A;ATP1A4;TRPC1;ATP2B1;ATP1B1;ATP2B4;ASPH;FKBP1B;CAMK2B;CLIC2	c2
1387	prerank	HILLION_HMGA1_TARGETS	0.40944182383806793	1.2969508092246451	0.0625	0.6752919453857508	1.0	21/70	21.92%	EDNRB;TACR1;GRM1;PLCD4;ID2;TIMP2;DCC;NEO1;PMP22;ACHE;ID3;NGF;EEF2;CLU;INSR;CXCR4;B2M;GLRA1;COX4I1;RPS17;ESR2	c2
1389	prerank	WP_CARDIAC_PROGENITOR_DIFFERENTIATION	0.4335651222650554	1.2966542195359605	0.09433962264150944	0.6748144476660282	1.0	11/47	8.92%	TBX5;ROR2;ACTC1;IRX4;TNNT2;POU5F1;TBX20;PDGFRA;IGF1;INHBA;MYL2	c2
1391	prerank	KINNEY_DNMT1_METHYLATION_TARGETS	0.721913310967534	1.2963238690172911	0.1509433962264151	0.6746872693471063	1.0	3/6	7.38%	ERVFRD-1;MC4R;SOHLH2	c2
1392	prerank	PID_RAC1_REG_PATHWAY	0.4559456788980909	1.2962765408770989	0.1320754716981132	0.6733606015122299	1.0	5/38	5.03%	PREX1;MCF2;KALRN;PREX2;RASGRF2	c2
1394	prerank	THUM_MIR21_TARGETS_HEART_DISEASE_UP	0.5213401885580792	1.2961925219399142	0.1568627450980392	0.6721659218482526	1.0	5/17	10.63%	ELN;POSTN;ASPN;COL1A2;COL5A2	c2
1396	prerank	BIOCARTA_TCRA_PATHWAY	0.5713307595467791	1.2961563655530444	0.2222222222222222	0.670850830485789	1.0	5/12	16.13%	HLA-DRB1;HLA-DRB5;PTPRC;FYN;CD4	c2
1397	prerank	WP_FATTY_ACID_OMEGAOXIDATION	0.6183792780575086	1.2960732515127436	0.16071428571428573	0.6696670863806383	1.0	4/9	7.89%	CYP3A4;CYP1A2;ADH1B;CYP2E1	c2
1399	prerank	REACTOME_PARACETAMOL_ADME	0.5117255299424781	1.2958584340375239	0.18333333333333332	0.6690676505388738	1.0	6/25	10.18%	SULT1E1;UGT2B15;NAT2;CYP2E1;GGT1;GGT6	c2
1400	prerank	MIDORIKAWA_AMPLIFIED_IN_LIVER_CANCER	0.4412659948630506	1.295831756218781	0.03571428571428571	0.6677213670090546	1.0	13/50	14.00%	C17orf78;ADCY2;ASZ1;CTTNBP2;FAM181B;GJD4;FZD8;CFTR;SRCIN1;MRPL45;HNF1B;ARHGAP23;ST7	c2
1409	prerank	REACTOME_PEPTIDE_LIGAND_BINDING_RECEPTORS	0.38079832812564923	1.2936068628001098	0.015873015873015872	0.6745139219937253	1.0	44/130	10.50%	EDNRB;AVPR1A;NTSR2;AGT;TACR1;CX3CR1;CXCL10;TAC3;CCR2;CXCL5;SAA1;GRP;TACR2;GALR1;NPFFR2;CCR7;CCL25;NPY1R;GPER1;RXFP4;MC4R;CCL17;OXTR;KNG1;CCL28;RXFP1;GPR37L1;CCR10;GALR3;QRFP;PRLH;ACKR2;XCR1;EDN2;INSL3;C5AR2;POMC;UTS2B;CXCR6;HCRT;PYY;EDN1;NTS;GPR37	c2
1411	prerank	REACTOME_FORMATION_OF_FIBRIN_CLOT_CLOTTING_CASCADE	0.47136774670256837	1.2925609729283498	0.17543859649122806	0.6769547062657221	1.0	7/28	12.21%	F7;KLKB1;SERPING1;KNG1;F8;SERPINC1;FGG	c2
1412	prerank	WP_INTRAFLAGELLAR_TRANSPORT_PROTEINS_BINDING_TO_DYNEIN	0.4806417146957093	1.2924833885585936	0.10869565217391304	0.6757860648500081	1.0	4/23	16.29%	DYNLRB2;DYNC1I1;DYNC2H1;IFT81	c2
1416	prerank	LIEN_BREAST_CARCINOMA_METAPLASTIC_VS_DUCTAL_DN	0.3858065707880348	1.2909067123997184	0.10714285714285714	0.6803491558204859	1.0	25/103	16.02%	RET;BPIFB1;SCGB2A1;AGR3;RTN4RL1;MUCL1;DYNLRB2;PTGER3;SCGB1D2;THRSP;PRR15L;LRRC17;DACH1;EFHD1;NME5;CA12;GSTM3;RSPH1;REEP6;EPPK1;XBP1;CST6;ARSD;TFF3;AR	c2
61	prerank	MEL18_DN.V1_DN	0.40015061243634614	1.2908523142575234	0.11290322580645161	0.2388307590101312	1.0	37/128	12.78%	EGFL6;PPARGC1A;DOK5;GTF2A1L;DDC;PCP4;GAS2;IFI27;C1orf54;ID2;APOE;FOS;TFAP2A;EBF2;STON1;UNC5C;DIRAS3;MAF;CLIP3;SIM1;EFHD1;ID4;CRIP1;B3GAT1;EPB41L3;IFIT2;COL14A1;BAALC;EGR1;NTS;PROM1;GPR137B;PDE5A;JUP;PHYH;SH3BGRL;ATXN3	c6
1417	prerank	HOLLEMAN_VINCRISTINE_RESISTANCE_B_ALL_DN	0.5277069467341227	1.2906974223330678	0.14035087719298245	0.6795797151653622	1.0	2/16	7.60%	PDLIM1;VIM	c2
1418	prerank	BENPORATH_EED_TARGETS	0.31719809259987203	1.2901847097126435	0.0	0.6798614865365468	1.0	232/831	15.23%	TBX5;TBX22;ASTN1;OLIG1;TTPA;TPPP3;NPNT;EGFL6;NPTX2;DMRT1;BHLHE22;PGR;ALX4;PIP5K1B;CYP26A1;DOK6;WNT11;PGM5;OCA2;IRX4;KY;CALCR;TMEM59L;WNT6;ADRA1A;HOXD3;OTOP2;DCLK2;SLIT1;ST8SIA5;CACNA1G;ARID3C;CITED1;SEMA6D;EYA2;ASCL2;FAM43B;FOXF2;PAX2;CTNND2;CHST8;MEOX2;DIO3;CDH7;COL2A1;CD34;PAX3;PITX2;MSX2;CLEC14A;PTGER3;TLX2;FOS;DLX3;MSC;C2CD4A;UNC5C;IKZF3;HOXD13;MT1M;HRK;NPY1R;KL;NRG2;IGFBP3;PDZD2;KCNK4;MAF;TB…	c2
1419	prerank	MIKKELSEN_NPC_LCP_WITH_H3K4ME3	0.42627959084366596	1.2901171186140619	0.06	0.6786505864002317	1.0	17/49	14.63%	AGT;CAMK1G;GPD1;SEC16B;PIPOX;PLCD4;C1orf54;MASP1;KCNIP3;CYP2J2;PTGDS;IQUB;EMILIN1;VWA5A;GBP2;FABP7;CP	c2
1421	prerank	WP_VITAMIN_B12_METABOLISM	0.4512205652569492	1.2898828780972742	0.14516129032258066	0.6782120781388479	1.0	11/42	9.10%	F7;ALB;SAA2;SAA1;SAA4;APOE;SERPINE1;CUBN;SERPINA3;LRP2;SOD3	c2
62	prerank	PDGF_UP.V1_DN	0.3905441005529191	1.2882264328669522	0.09836065573770492	0.23220316194905133	1.0	31/90	16.76%	CRYAB;ALB;IGHM;ADCY2;CTNND2;HLA-DPA1;KL;CUBN;CYP3A4;C2;HOXD1;COL1A2;RHOBTB1;TNFSF8;LRP2;BMP3;TBX2;PPP2R5B;SAG;TACSTD2;ASPH;CLCN7;FBN2;SEMA3C;HYAL3;ACADL;ATP4B;CYB5R1;TP53TG5;CDC14A;ZNF688	c6
1428	prerank	RIZ_ERYTHROID_DIFFERENTIATION_HEMGN	0.516653190390326	1.2881147884059978	0.10909090909090909	0.6836846221958194	1.0	9/23	19.23%	NR2F1;EYA2;FOSB;SOX4;TBX2;POU3F3;POU2F3;NR4A2;NKX2-5	c2
1430	prerank	CREIGHTON_ENDOCRINE_THERAPY_RESISTANCE_2	0.3419084171495042	1.28777167818783	0.025974025974025976	0.6837869905196707	1.0	107/371	21.19%	KLHL41;TPPP3;NPTX2;MORN5;DNAI1;BBS5;WDR49;DYNLRB2;DNAH6;PAQR8;FAM81B;RSPH4A;C5orf49;CCDC89;SNTN;FAM149A;DNAAF1;DNAJB13;NME5;LINGO1;TMEM121;C17orf97;MUC12;ENKUR;FAM163A;FAM181B;ABLIM2;HES6;EFCAB6;EML1;SPATA6;EFHC2;SPEF2;FAM229B;CCDC30;SLC31A2;IFIT2;CC2D2A;LCA5L;C4orf47;PPP1R32;MAP6;DENND6B;TMEM232;SPATA17;GPR137B;CCT6B;IQUB;KIF6;MDH1B;TUB;RSPH1;RAB9B;CCDC87;REEP1;WDR38;NEK11;RSPH9;CCDC74A;ST7;STOX…	c2
1431	prerank	TURASHVILI_BREAST_LOBULAR_CARCINOMA_VS_DUCTAL_NORMAL_DN	0.3858856688770859	1.2876101798840807	0.14285714285714285	0.6827609888202084	1.0	22/84	13.00%	MYBPC1;CYP4X1;CX3CR1;CNN1;CITED1;ITM2A;SAA1;GABRP;KRT17;MYLK;KRT14;OXTR;ID4;CCL28;ACTG2;CYP2J2;FMO5;IL17RB;SPATA17;RARRES1;MMP7;FAM126A	c2
1432	prerank	REACTOME_HEME_BIOSYNTHESIS	0.5692623423475213	1.2874827395727328	0.15	0.681678591685948	1.0	1/13	0.31%	ALB	c2
1437	prerank	WIKMAN_ASBESTOS_LUNG_CANCER_DN	0.4940266841105799	1.2868954928570535	0.1206896551724138	0.6828318010503905	1.0	5/30	6.26%	CD86;CCR2;FGL2;MAFB;MS4A6A	c2
1441	prerank	PLASARI_TGFB1_TARGETS_10HR_DN	0.34318131499182225	1.285747705647609	0.03076923076923077	0.6859032887004445	1.0	63/231	15.07%	IGFBP5;CPA6;EDNRB;SLC24A3;DDC;FGFR2;TMEM86A;GAS2;SESN3;ADHFE1;UNC5C;THSD7A;PDGFRA;DCLK1;FGF7;MAN1A1;IGF1;CD24;EBF3;EPHX1;NPR3;PALMD;RTP4;ZFHX4;ARID5B;LDB2;HOXC10;ZNF608;OGN;IFIT2;KLHL24;PCDH7;PMP22;DAB2;KCND2;FAT4;FBXL7;RASGRP3;PRICKLE2;GAS1;PDE5A;AUTS2;OSR1;PRSS35;SLC40A1;SH3BGRL;RARB;MED12L;TCEA3;EPHA7;RSPO3;PRRX1;VWA5A;GBP2;CELF2;PDE1A;SCARA3;NFIX;THBD;MMP11;MT1F;TOX;CYP1B1	c2
1442	prerank	REACTOME_METABOLISM_OF_AMINE_DERIVED_HORMONES	0.5426669164287227	1.2854746622293878	0.1	0.6855917845630385	1.0	6/15	7.62%	DIO1;DDC;DIO3;DUOX2;IYD;TPO	c2
1443	prerank	NADERI_BREAST_CANCER_PROGNOSIS_DN	0.5280222101312931	1.2854099687817195	0.19230769230769232	0.6842864232426418	1.0	3/17	4.30%	SPARCL1;C1S;SMOC2	c2
1447	prerank	NABA_MATRISOME	0.32325633107608653	1.2842328099537768	0.011904761904761904	0.6872748792451194	1.0	208/773	13.67%	IGFBP5;ANGPTL7;LAMC3;ELSPBP1;F7;SFTPC;NPNT;CCL8;PRELP;EGFL6;TCHHL1;SERPINF1;BCAN;AGT;SERPINA1;CBLN2;LGI3;ELN;CTSK;COL21A1;POSTN;CXCL10;WNT11;SCUBE1;KY;CXCL5;IL20;FGFBP2;MMP24;FGF23;SEMA6A;PLXDC2;WNT6;LGALS14;IL17D;CLEC12B;SPARCL1;SLIT1;CLEC3B;ABI3BP;SEMA6D;LGALS12;ADAMTS14;IL5;HRNR;VWC2L;ASPN;FAM20A;SERPING1;MUCL1;PXDNL;NRG3;VTN;COL2A1;IHH;LOXL4;FGL2;COL4A3;COL26A1;COL4A4;ITLN1;CLEC14A;TCHH;CCL26…	c2
1448	prerank	REACTOME_FLT3_SIGNALING_THROUGH_SRC_FAMILY_KINASES	0.7014900229662909	1.284135163353378	0.25	0.6861967139321852	1.0	1/5	0.17%	FLT3	c2
1449	prerank	TURASHVILI_BREAST_DUCTAL_CARCINOMA_VS_DUCTAL_NORMAL_DN	0.3561868534250812	1.284055771913402	0.047619047619047616	0.6849433593821481	1.0	42/177	11.48%	CFI;CRYAB;MYBPC1;VTCN1;CHI3L1;CYP4X1;SERPINA1;PDZK1IP1;HMGCS2;CNN1;SAA1;GABRP;TAGLN;KRT17;MUCL1;FOS;SCGB1D2;MYLK;GPC3;PLEKHS1;RRAD;TFPI2;KRT14;FOSB;OXTR;ID4;CCL28;TSHZ2;PALMD;TF;ACTG2;RAB27A;FAM189A2;DUSP1;RBPMS;KLK7;TUBB2B;EGR1;ELF3;PTPN21;RARRES1;GABARAPL1	c2
1459	prerank	REACTOME_PROTEIN_PROTEIN_INTERACTIONS_AT_SYNAPSES	0.3891633955985028	1.2825122762523218	0.1206896551724138	0.6894811311731142	1.0	18/81	14.36%	NRXN1;GRM1;LRRTM3;GRIN2C;SYT2;LRFN2;NLGN3;EPB41L3;NLGN1;NRXN3;LIN7A;SLITRK5;APBA1;GRIN2B;LRRC4B;PTPRS;NLGN4Y;SYT7	c2
1461	prerank	HUANG_DASATINIB_RESISTANCE_DN	0.4199989411590605	1.2823178539193951	0.12727272727272726	0.6889273009322031	1.0	18/66	16.64%	PRLR;PREX1;CHPT1;ASCL2;RHOB;MAPT;GREB1;EIF4E3;SLC1A2;CA12;ARX;DEGS2;ACSS3;IRX5;CERS6;UBL3;TOB1;ABCG1	c2
1462	prerank	MARTENS_TRETINOIN_RESPONSE_UP	0.3185118409365974	1.282157459579025	0.0	0.6881078510646846	1.0	157/587	14.48%	AGXT;ANGPTL7;MYL7;LAMC3;WSCD1;CAPN9;F7;KCNK15;OR2C3;BCAN;CHI3L1;SLC6A12;LYPD2;AGT;SERPINA1;WNT11;HEPACAM;SCUBE1;MYL3;CHRNA4;IRX4;CLCNKA;SLC7A4;KNDC1;ANKK1;TMEM59L;CAMK1G;OTOP2;CSF2RB;ADRA2C;PRIMA1;GRIN3B;ARID3C;CAMK2A;CABP4;KRTAP5-10;CCM2L;PLA2G2A;DHRS2;IVL;CD207;CHST8;OBP2B;LINC00319;IHH;NEURL3;UNC93A;CNTN2;CACNG1;CLEC14A;LINGO4;NRBP2;PRDM16;TLX2;KCTD4;SOX8;TMEM151A;CST5;LINC00304;SLC52A1;PLA2G2…	c2
1472	prerank	REACTOME_SIGNALING_BY_TYPE_1_INSULIN_LIKE_GROWTH_FACTOR_1_RECEPTOR_IGF1R	0.44116603260663373	1.279795318642194	0.11320754716981132	0.6965320161223291	1.0	12/46	13.67%	FLT3;FGF23;FGFR2;KL;KLB;FGF7;IGF1;FGF18;PDE3B;FGF20;FGFR1;FGF22	c2
1475	prerank	WP_NEURAL_CREST_DIFFERENTIATION	0.39726837470350107	1.279064380646439	0.125	0.6978198415816043	1.0	26/91	14.63%	OLIG1;DCT;FGFR2;CDH7;COL2A1;PAX3;MSX2;TLX2;TFAP2A;RHOB;TCF7L1;NOTCH4;FOXD3;SNAI2;COL11A2;DLX5;PMP22;MITF;DLL4;DLL1;SOX5;HDAC5;MBP;FGFR1;SMAD1;ISL1	c2
1476	prerank	REACTOME_MATURATION_OF_PROTEIN_3A	0.5920220496993127	1.2789567499758114	0.19607843137254902	0.6968093300848776	1.0	4/9	20.47%	ST6GALNAC2;ST3GAL1;ST3GAL3;ST6GALNAC3	c2
1481	prerank	BAELDE_DIABETIC_NEPHROPATHY_UP	0.40895175374091597	1.2782084478539002	0.06666666666666667	0.6987111625294753	1.0	24/78	10.93%	IGFBP5;AKR1C3;SEMA6A;CLEC3B;ITM2A;PTGIS;CD34;UGT2B7;LTK;CD24;HLA-DRB1;GDPD5;CRIP1;NOTCH4;UNC5B;EML1;CAPN3;TIE1;GGT1;RBPMS;TLE2;HYAL1;VAT1;PTPRM	c2
1490	prerank	HANSON_HRAS_SIGNALING_VIA_NFKB	0.509927528372284	1.276870354169644	0.15789473684210525	0.7024611232860107	1.0	3/22	2.04%	NPPB;CRISP3;ADRA2C	c2
64	prerank	CTIP_DN.V1_DN	0.35314824601039835	1.2765846207973934	0.1	0.24641029125334055	1.0	30/104	11.51%	ALX4;CA14;CITED1;ABI3BP;PLA2G2A;CDH16;PSORS1C2;LRRC32;SLC52A1;MYOT;GZMB;OLFML2A;TGM1;KNG1;TYR;RGS11;OR10H1;TSPAN7;ABLIM2;INSL3;IGSF9B;FMO5;NLGN3;EPB41L3;HIP1;DIP2C;EDN1;DDAH2;APBA1;TAS2R4	c6
1492	prerank	REACTOME_HYALURONAN_UPTAKE_AND_DEGRADATION	0.5767175580462639	1.276583265546407	0.2	0.7020058499658631	1.0	4/11	13.81%	STAB2;HYAL1;HEXA;HYAL3	c2
1497	prerank	BIOCARTA_ALK_PATHWAY	0.4736526412354009	1.2757730298737375	0.1509433962264151	0.7036942194175364	1.0	13/35	19.60%	NPPB;HNF1A;NPPA;BMP2;MYL2;TGFB2;BMP5;SMAD6;SMAD1;MEF2C;BMPR2;NKX2-5;BMP7	c2
1498	prerank	REACTOME_MOLECULES_ASSOCIATED_WITH_ELASTIC_FIBRES	0.4748169576620292	1.2756811689817622	0.1694915254237288	0.7026088012787328	1.0	13/35	12.80%	ELN;VTN;MFAP2;FBLN2;EFEMP2;FBN1;MFAP5;MFAP4;BMP2;ITGA8;TGFB2;EMILIN1;FBN2	c2
1499	prerank	BEGUM_TARGETS_OF_PAX3_FOXO1_FUSION_UP	0.419730062436587	1.275197131091041	0.16666666666666666	0.7030910024915964	1.0	20/56	18.00%	NR2F1;CITED1;PITX2;PCDH17;DACH1;MAN1A1;ID4;TMEFF1;GPM6A;PLXNC1;CFHR1;PCDH7;AUTS2;SEMA3C;PLSCR4;ACADL;STX11;SLIT3;TUBB1;TPK1	c2
1502	prerank	REACTOME_YAP1_AND_WWTR1_TAZ_STIMULATED_GENE_EXPRESSION	0.5225088880540872	1.2746672571235083	0.1956521739130435	0.7036440936742087	1.0	2/14	6.91%	TBX5;NPPA	c2
1503	prerank	ZHOU_INFLAMMATORY_RESPONSE_LPS_UP	0.3344800322492865	1.2745832086156692	0.0379746835443038	0.702478233172561	1.0	81/311	16.86%	CYP7A1;SULT1E1;KLHL41;TMPRSS6;CCL8;AGBL1;CXCL10;SEMA6A;CADPS;CLEC12B;CAMK1G;PTGS2;CTNNA2;SLC5A1;LDHAL6A;SERPINE1;GPC3;UPK2;IGFBP3;TBX20;TGM1;ARHGAP31;IL27;BAMBI;SNTN;TP53INP2;FZD4;ITGA9;ADH1B;TLR7;CCL18;RTP4;IYD;NPAS3;HPS4;DNASE1L3;CDH19;SLC1A2;DDR2;SPEF2;SLFN5;GLYATL1;ATP2B1;NLRP14;IFIT2;GHRHR;MYL2;BTG2;CFTR;AQP4;PYY;EDN1;FFAR2;ELF3;DYNC2H1;MAPK4;PTPN21;OR7C1;AHNAK2;CD55;KREMEN1;RGS5;IRX5;WNT5A;…	c2
1506	prerank	WP_ANGIOTENSIN_II_RECEPTOR_TYPE_1_PATHWAY	0.4780002808876645	1.2742619840402207	0.17307692307692307	0.7022318192738991	1.0	5/25	8.49%	AGT;MAP2K6;ACE2;COL1A2;PDGFD	c2
1509	prerank	ABRAHAM_ALPC_VS_MULTIPLE_MYELOMA_UP	0.4816708944511333	1.2737268624202098	0.19230769230769232	0.7028846766929078	1.0	4/26	4.43%	IGFBP5;SERPINA1;APOE;IGFBP3	c2
1512	prerank	BRUINS_UVC_RESPONSE_VIA_TP53_GROUP_A	0.3126925492560195	1.2732566978928042	0.0	0.7034770147516002	1.0	164/763	16.07%	SULT1E1;MYL7;ASPA;MYOZ1;CKMT2;PACRG;SFTPC;KLKB1;EGFL6;VSTM2B;LYPD2;NKX1-2;HSD17B3;PIP5K1B;ZNF536;GALNT4;PDZK1IP1;PGM5;SCUBE1;MYL3;PRLR;IRX4;RHAG;KNDC1;PPP2R2B;RAB3C;APOA5;WNT6;CNN1;HOXD3;ADD2;CACNA1G;NDP;SEC16B;HSPB2;EPX;NHSL2;SERPING1;GZMA;VTN;GSTM2;SELENBP1;CEL;PAX3;SMARCD3;NRBP2;PRDM16;KCTD4;FOS;IGSF5;PSORS1C2;PCDHB13;CA5A;CLIP3;CNTFR;MC4R;LMOD1;HGD;RUNDC3A;CYP4B1;RASGRP1;BHMT2;C2;ZEB2;CIDEB;S…	c2
1513	prerank	REACTOME_IONOTROPIC_ACTIVITY_OF_KAINATE_RECEPTORS	0.5602044734044669	1.2729525804610504	0.19607843137254902	0.7031723539655488	1.0	2/9	4.95%	GRIK5;GRIK2	c2
1515	prerank	LIN_TUMOR_ESCAPE_FROM_IMMUNE_ATTACK	0.5440741329051406	1.272818182007601	0.19230769230769232	0.7023649795456037	1.0	3/15	1.41%	AKR1C3;NPPB;TNNT2	c2
1518	prerank	REACTOME_TRANSMISSION_ACROSS_CHEMICAL_SYNAPSES	0.33742892662237783	1.2715320287690757	0.014925373134328358	0.7061160310360615	1.0	46/231	14.12%	KCNJ12;SLC6A12;CHRNA4;GABBR2;GRIN3B;SLC22A2;CAMK2A;KCNJ9;ADCY2;GNAI1;GRIN2C;TUBA1A;GRIK5;GABRG3;SYN1;SYN2;GRIK2;RASGRF2;GNAL;CACNA2D3;GNGT1;MAPT;TSPAN7;ADCY5;GRIP2;CACNB4;CACNA2D2;SLC1A2;GNG13;CHRNA7;ERBB4;TUBB2B;ADCY1;ACHE;TUBA3D;LIN7A;GRIA2;APBA1;GRIN2B;SNAP25;SLC17A7;CAMK2B;SLC18A2;SLC1A3;CACNG4;ADCY4	c2
1520	prerank	GALLUZZI_PREVENT_MITOCHONDIAL_PERMEABILIZATION	0.5804844888846933	1.2711811087740936	0.18181818181818182	0.7060516323250005	1.0	3/14	6.61%	MUC1;KNG1;PRKG1	c2
1524	prerank	KORKOLA_CHORIOCARCINOMA_UP	0.661883301612232	1.2704930805527728	0.20754716981132076	0.707490145064364	1.0	4/6	25.93%	PLBD1;CD9;TPI1;PHB2	c2
1525	prerank	LU_TUMOR_VASCULATURE_UP	0.47292353431901496	1.2703560385992436	0.11764705882352941	0.7065520219542986	1.0	8/27	10.26%	EGFL6;POSTN;FOXF2;MUC1;STC1;HOPX;PAMR1;SCIN	c2
1529	prerank	NIKOLSKY_BREAST_CANCER_20P13_AMPLICON	0.6986600835193011	1.2697843910769706	0.23404255319148937	0.7071285106992541	1.0	1/5	1.96%	HSPA12B	c2
1530	prerank	MATZUK_STEROIDOGENESIS	0.6345264280284839	1.2688098210112875	0.27450980392156865	0.7093811016783038	1.0	2/7	4.05%	STAR;NR5A2	c2
1533	prerank	WEST_ADRENOCORTICAL_TUMOR_DN	0.32890643604358966	1.2684417806002863	0.012658227848101266	0.7091404137552955	1.0	92/490	12.32%	IGFBP5;LAMC3;PCSK2;PLP1;PRELP;NRXN1;POSTN;HSD3B2;GPT;MS4A2;SEMA6A;ESRRG;NR2F1;CLEC3B;ITM2A;EPX;TAGLN;ASPN;SERPING1;VTN;PTGIS;CD34;COL4A3;SHC2;COL4A4;C1S;FOS;RBMS3;LRRC32;MYLK;GPC3;NPY1R;RARRES2;PTH1R;CYP21A2;MT1E;EFEMP2;FOSB;LMOD1;PDGFRA;HOPX;CSDC2;TNS1;ID4;MMP23B;RHOB;MFAP5;FAXDC2;ADH1B;CTSF;TCF7L1;EIF4EBP3;CTSO;ISLR;OLFML1;RNF122;SPOCK2;KCNK3;PLXNB3;PDGFD;DUSP1;OGN;C1R;FLRT1;RNF39;PHACTR2;SOD3;…	c2
1536	prerank	REACTOME_IRS_MEDIATED_SIGNALLING	0.4436890435128185	1.2680754744834344	0.09615384615384616	0.7089431963898529	1.0	11/42	13.67%	FLT3;FGF23;FGFR2;KL;KLB;FGF7;FGF18;PDE3B;FGF20;FGFR1;FGF22	c2
1539	prerank	KONDO_HYPOXIA	0.6900987429014959	1.2669486586857095	0.1956521739130435	0.7117440660090012	1.0	2/7	6.16%	CCR2;TTR	c2
1540	prerank	LEE_METASTASIS_AND_ALTERNATIVE_SPLICING_UP	0.40131648314240376	1.2668706948570068	0.1016949152542373	0.7106393861416841	1.0	20/70	17.45%	LGI3;ELN;ANKS1B;ADRA1A;GAS2;MFAP5;BMF;STAB2;PLXNB3;PTPRM;L1CAM;TSPAN9;PLAGL1;BCL2A1;MGP;BMP1;BTK;DDR1;NAIP;LGALS1	c2
1541	prerank	FRASOR_RESPONSE_TO_ESTRADIOL_UP	0.44630086134412883	1.2667107723239814	0.10344827586206896	0.7096940304607254	1.0	10/34	8.40%	RET;CALCR;PTGER3;FOS;OLFML2A;RASGRP1;MAPT;GREB1;CA12;EPB41L3	c2
20	prerank	HALLMARK_XENOBIOTIC_METABOLISM	0.3620881111787899	1.2653357012872597	0.06557377049180328	0.49566962399662023	0.93	33/180	12.13%	TTPA;AKR1C3;ARG1;SLC6A12;CYP26A1;DDC;AKR1C2;VTN;ID2;APOE;CCL25;SERPINE1;CYP17A1;TYR;MAN1A1;IGF1;ABCD2;CYP1A2;CYP27A1;CES1;EPHX1;HES6;CYP2E1;CYP2J2;PTGDS;VNN1;ITIH4;DDAH2;GSTM4;TGFB2;GABARAPL1;HSD17B2;JUP	h
1550	prerank	LEE_LIVER_CANCER_E2F1_DN	0.4162506664691266	1.2644133616650934	0.08333333333333333	0.716748810723919	1.0	14/52	11.57%	DCT;SERPINF1;BAAT;ZG16;IGF1;CFHR1;CYP2E1;ELANE;AASS;CTRC;GPR37;MAPKAPK2;RARRES1;HPD	c2
1551	prerank	REACTOME_SENSORY_PERCEPTION	0.3407602685581265	1.2643680066641634	0.06153846153846154	0.7155145285267951	1.0	67/235	13.07%	OR2C3;AKR1C3;OR2AT4;GRM1;TAS1R1;OR3A3;OR5P3;OPN1SW;GUCA1C;PCDH15;RBP2;OR2AG1;TRPM5;APOE;USH1C;OR8D4;OR2AG2;SYN1;GPC3;RDH10;TMC2;TAS2R50;KCNMB1;GNAL;USH1G;PDE6A;RDH16;OR10H1;GNGT1;TTR;STRC;CABP1;CACNA2D2;OR6A2;ANO2;OR5P2;OR2A7;GNG13;HSPG2;ATP2B1;EPB41L3;LRP2;SCN1B;OR2A25;OR5B12;OR10A2;FSCN2;ACTG1;CDH23;SAG;APOM;OR2B11;OR1I1;CACNA1D;SDC2;CLIC5;TAS2R4;APOA1;OR7C1;SNAP25;RBP1;PPEF1;ESPNL;PDE6G;REEP1;…	c2
1552	prerank	REACTOME_ACYL_CHAIN_REMODELLING_OF_PS	0.5060532490710711	1.2640167852447024	0.13559322033898305	0.7153769576897705	1.0	5/19	5.02%	PLA2G2A;PLA2R1;PLA2G10;PLA2G2D;PLA2G1B	c2
1555	prerank	BOQUEST_STEM_CELL_CULTURED_VS_FRESH_DN	0.5089706807436242	1.263309002646805	0.13793103448275862	0.7168603993292243	1.0	10/24	10.14%	TPPP3;WNT11;SPARCL1;APOE;FOSB;CD14;IGF1;ADH1B;OGN;DPT	c2
1557	prerank	LI_CISPLATIN_RESISTANCE_DN	0.4859572830452073	1.2629639561684025	0.1320754716981132	0.7169158894065578	1.0	10/31	9.45%	AKR1C3;EDNRB;SEMA6A;PSG8;GPC3;BAMBI;ROBO2;CFHR1;FZD8;PCDH7	c2
1560	prerank	MOROSETTI_FACIOSCAPULOHUMERAL_MUSCULAR_DISTROPHY_DN	0.6161981452737737	1.2616115542085005	0.14285714285714285	0.7215211047846467	1.0	3/12	5.39%	KLHL41;RARRES2;OXTR	c2
1562	prerank	LIM_MAMMARY_LUMINAL_MATURE_DN	0.395429352838349	1.2612941585561877	0.1	0.7212616571067899	1.0	27/89	16.50%	CRYAB;SPARCL1;APOE;FSTL1;IGFBP3;RASL12;ITPKB;TSHZ2;FAM181B;SLC6A15;VIM;SNAI2;SORBS1;FAM171A1;DAB2;COL16A1;GYPC;MOB3B;NREP;C2orf88;CALD1;SLC1A3;WTIP;STAC2;COL4A2;JAG2;IRS2	c2
1566	prerank	WP_GLYOXYLATE_METABOLISM	0.6322326385201769	1.2608742941620608	0.18181818181818182	0.7214883089758125	1.0	1/9	0.02%	AGXT	c2
1568	prerank	BIOCARTA_SET_PATHWAY	0.5865627036189744	1.2606298007166674	0.26229508196721313	0.7209394745779111	1.0	2/10	4.39%	GZMA;GZMB	c2
1569	prerank	ROETH_TERT_TARGETS_UP	0.5655074589082068	1.2603820661362035	0.2	0.720282357822926	1.0	8/14	24.65%	HEG1;GPR35;MX1;IFIT3;PLA2G4A;OASL;IFI44;IFIT1	c2
1571	prerank	BILANGES_SERUM_SENSITIVE_GENES	0.38703394090945425	1.259780302821663	0.12698412698412698	0.7209918193362406	1.0	19/71	21.09%	CTRB2;MYL3;RPH3AL;TLX2;CYP17A1;XCR1;ARID5B;PCP2;TAPBPL;IGBP1;PSD;CDKN1C;LPAR6;RRAGD;TERF1;SIDT2;GABBR1;RPL31;RPS18	c2
1572	prerank	BIOCARTA_MHC_PATHWAY	0.5342988510493674	1.2597438211106682	0.22	0.7198146405325915	1.0	5/12	19.30%	HLA-DRB1;HLA-DRB5;CD74;HLA-A;B2M	c2
69	prerank	IL21_UP.V1_DN	0.36095154005594016	1.259255694387661	0.08695652173913043	0.27642382097441565	1.0	29/128	10.86%	PACRG;DMRT1;NRXN1;NDP;PNMA3;MEOX2;A1CF;PCP4;PCDHB3;CNTN2;CEL;MYLK;GPC3;KCNS1;NUDT7;LMOD1;CACNA2D3;TSPAN7;NTF3;PRKG1;CYP46A1;LDOC1;AP3B2;PTGDS;GCNT4;WNT4;ACHE;CLEC7A;KLHDC8A	c6
1581	prerank	MAGRANGEAS_MULTIPLE_MYELOMA_IGLL_VS_IGLK_DN	0.5005955195481031	1.2584755216062349	0.14516129032258066	0.7238022734858186	1.0	5/22	9.68%	CDSN;GAS2;DUSP1;SCN1B;HYAL1	c2
1582	prerank	BIOCARTA_PGC1A_PATHWAY	0.5561249565215226	1.2582631739868986	0.16363636363636364	0.723226883260123	1.0	2/15	1.89%	PPARGC1A;CAMK1G	c2
1583	prerank	REACTOME_THE_FATTY_ACID_CYCLING_MODEL	0.6896098999969781	1.2581842440131463	0.19047619047619047	0.7221342502033623	1.0	3/5	19.10%	UCP1;SLC25A27;UCP3	c2
1584	prerank	IVANOVA_HEMATOPOIESIS_STEM_CELL_LONG_TERM	0.3477347661544835	1.258178380132235	0.07692307692307693	0.7207456918021304	1.0	49/194	16.37%	LGI3;HSD3B2;ANKS1B;KNDC1;PLXDC2;DUSP15;EYA2;CCM2L;PRDM16;FLRT3;NPY1R;SYN2;FSTL1;JAM2;LHX9;TMEM144;TNS1;TCF7L1;SLC6A15;LDB2;EPHA5;CYP2J2;TTLL7;TIE1;PRR16;SYNPO;VNN1;HLF;IGHE;FKBP7;AQP4;TUBA3D;LENG8;PTPN21;SPATA7;KIF6;RBP1;ST8SIA4;MYOM1;PRRX1;PLSCR4;CNTN1;FILIP1;CSAD;BEND5;STARD6;GAA;GDAP1;JAG2	c2
22	prerank	HALLMARK_PANCREAS_BETA_CELLS	0.454060731104835	1.2580434441774804	0.1509433962264151	0.3973384030418251	0.94	7/32	7.75%	SYT13;PCSK2;SCGN;HNF1A;MAFB;NKX6-1;LMO2	h
1587	prerank	REACTOME_TYROSINE_CATABOLISM	0.7071269237165748	1.257945701174975	0.18181818181818182	0.7188273469758374	1.0	3/5	18.78%	HGD;HPD;TAT	c2
1586	prerank	WP_TYROSINE_METABOLISM_AND_RELATED_DISORDERS	0.7071269237165748	1.257945701174975	0.18181818181818182	0.7188273469758374	1.0	3/5	18.78%	HGD;HPD;TAT	c2
1589	prerank	VISALA_RESPONSE_TO_HEAT_SHOCK_AND_AGING_UP	0.5551763228453728	1.2577652537038724	0.17307692307692307	0.7183213748426401	1.0	3/15	8.03%	TUBA1A;PITX2;TRPC1	c2
1590	prerank	KEGG_GLUTATHIONE_METABOLISM	0.4182725041623994	1.2577455586853576	0.13559322033898305	0.717005020301218	1.0	10/43	11.48%	GSTA1;GSTA2;GSTM2;GSTM5;GGT1;GSTM3;GGT6;GSTM4;GSTA4;GSTK1	c2
1592	prerank	REACTOME_POU5F1_OCT4_SOX2_NANOG_REPRESS_GENES_RELATED_TO_DIFFERENTIATION	0.574433003877827	1.2569282198590104	0.21818181818181817	0.7186395264273095	1.0	4/9	13.66%	POU5F1;EOMES;GSC;GATA6	c2
1597	prerank	KEGG_BASAL_CELL_CARCINOMA	0.4127425981316708	1.25580934774644	0.14285714285714285	0.7216569084945647	1.0	12/50	13.02%	WNT11;WNT6;APC2;FZD4;TCF7L1;WNT10A;FZD8;BMP2;WNT4;GLI3;GLI2;WNT5A	c2
1598	prerank	YAO_TEMPORAL_RESPONSE_TO_PROGESTERONE_CLUSTER_15	0.44770160215245536	1.255602237577073	0.07017543859649122	0.7210551655031906	1.0	8/31	13.49%	POSTN;ITM2A;GRN;COL14A1;SLC15A2;PLAC8;HEPH;SEMA3C	c2
1600	prerank	WP_UREA_CYCLE_AND_ASSOCIATED_PATHWAYS	0.516072176915125	1.2550089849022847	0.16393442622950818	0.7222694921442956	1.0	2/21	1.20%	ARG1;GPT	c2
1602	prerank	MATZUK_SPERMATID_DIFFERENTIATION	0.46681364756891863	1.254644195823213	0.18867924528301888	0.7221650350773166	1.0	4/29	11.15%	PACRG;HIP1;ADAMTS2;PIWIL1	c2
1603	prerank	DALESSIO_TSA_RESPONSE	0.5023468032778019	1.2542248130984675	0.1864406779661017	0.7223420428847778	1.0	11/21	19.16%	DHRS2;FOS;GAGE12F;STXBP6;NTS;SSX1;HSPB8;LGALS1;FOSL2;CLU;HSPA1A	c2
1608	prerank	BHATI_G2M_ARREST_BY_2METHOXYESTRADIOL_DN	0.36033595561145243	1.2531639172752573	0.07692307692307693	0.7250832470983557	1.0	39/116	20.72%	TYRP1;STAR;IGDCC3;RHAG;C1orf54;MLANA;ARHGAP24;SCRG1;SLCO2B1;SMOC2;PVALB;TCF7L1;NLGN1;NOSTRIN;NEURL2;SPSB2;HLA-E;IGBP1;MYL5;VMO1;ZNF581;RBM3;KRCC1;MT1F;EEF2;CIRBP;THRA;BOLA1;CRTAP;SGSH;SIRPA;ZNF658;ZNF277;NUPR1;RPL3;HELQ;OGDHL;PGLS;RPL31	c2
1611	prerank	MIKKELSEN_MEF_ICP_WITH_H3K27ME3	0.3620227087810574	1.252718792700071	0.046153846153846156	0.7254273792488151	1.0	42/150	13.76%	TBX22;CPLX3;NFE2;CA14;KCNJ9;SYT3;VTN;COL4A3;COL4A4;LINGO4;HEPACAM2;NR5A2;FAIM2;UPK2;PVALB;KLB;ZDHHC22;FAM149A;NPHS1;CYP1A2;PHACTR1;C17orf50;ATCAY;DNAJB13;OLAH;PM20D1;SLFN5;MYBPC2;PAMR1;UCP1;KCND2;OR2B11;TMEM232;SOGA3;ZIC4;AQP6;LRRC4B;ENTPD3;NR5A1;VRTN;SEZ6L2;PRSS36	c2
1614	prerank	LIANG_SILENCED_BY_METHYLATION_UP	0.4962154721956934	1.2524598930204158	0.20754716981132076	0.7250781869866141	1.0	7/25	6.03%	CHI3L1;SAA1;OLR1;KRT17;IFI27;CCND2;MFAP5	c2
1615	prerank	BOYLAN_MULTIPLE_MYELOMA_PCA1_DN	0.6293688576485211	1.2523837272495877	0.22641509433962265	0.7239864704610199	1.0	3/9	8.45%	EGFL6;FSTL1;CPM	c2
1617	prerank	LEE_LIVER_CANCER_MYC_UP	0.42709775503260394	1.2519957331675864	0.12121212121212122	0.7241185980889948	1.0	6/47	9.49%	CYP7A1;CYP26A1;GSTM2;PALMD;SLC1A2;ACTG1	c2
1618	prerank	IGLESIAS_E2F_TARGETS_UP	0.36891150327182815	1.2517515202478133	0.11267605633802817	0.723734144691652	1.0	30/130	15.95%	IGFBP5;SERPINF1;ELN;POSTN;ITM2A;GJA1;CCND2;CD34;TUBA1A;APOE;MFAP2;FBLN2;RHOB;CES1;COL1A2;CRIP1;OGN;ACTG1;PMP22;DAB2;COL5A2;RBP1;HBA2;CDKN1C;ACADL;CTSS;SMAD1;ARSA;LAPTM4A;CD74	c2
1620	prerank	REACTOME_REGULATION_OF_LIPID_METABOLISM_BY_PPARALPHA	0.3719796444057492	1.2513823325707165	0.12121212121212122	0.7238398338297313	1.0	8/113	5.63%	CYP7A1;PPARGC1A;AGT;HMGCS2;APOA5;RGL1;SMARCD3;PLIN2	c2
1622	prerank	WEST_ADRENOCORTICAL_TUMOR_MARKERS_DN	0.5252876156081143	1.2511349799062776	0.2222222222222222	0.7232991470144279	1.0	9/18	11.33%	IGFBP5;HSD3B2;RARRES2;FOSB;PDGFRA;MFAP5;ADH1B;WNT4;GAS1	c2
1629	prerank	TURASHVILI_BREAST_DUCTAL_CARCINOMA_VS_LOBULAR_NORMAL_DN	0.4060000840272413	1.2503788889594785	0.16393442622950818	0.7248526970363688	1.0	25/64	15.92%	CRYAB;CNN1;SAA1;GABRP;TAGLN;KRT17;MUCL1;FOS;MYLK;PLEKHS1;KRT14;FOSB;ID4;ADH1B;ACTG2;SORBS1;TMEM150C;ELF3;PROM1;MMP7;FAM126A;BACH2;MGP;MAMDC2;ATP10D	c2
1632	prerank	MYLLYKANGAS_AMPLIFICATION_HOT_SPOT_13	0.7142964431987596	1.2501683137298978	0.18604651162790697	0.7244960138479601	1.0	1/5	4.14%	GPC3	c2
71	prerank	BRCA1_DN.V1_DN	0.3667076051700313	1.2495695701354606	0.047619047619047616	0.2903725848419421	1.0	17/113	7.96%	ASPA;GNRH2;HAO2;GPT;CA14;PNMA3;MEOX2;SLC5A1;COLQ;LRRC17;MC4R;KCNQ2;PCDHB1;OLFML2B;TCF7L1;ICAM4;PLBD1	c6
1634	prerank	REACTOME_SUMOYLATION_OF_INTRACELLULAR_RECEPTORS	0.4452869272802298	1.2494812426539659	0.13725490196078433	0.7257006879749958	1.0	8/28	18.19%	PGR;NR5A2;THRB;NR5A1;THRA;AR;NR3C2;NR4A2	c2
1635	prerank	SENGUPTA_NASOPHARYNGEAL_CARCINOMA_WITH_LMP1_DN	0.35570955089363926	1.2492507193242004	0.05970149253731343	0.7251343932378638	1.0	45/144	12.83%	SULT1E1;KRT4;PLP1;GSTA1;SERPINA1;PDZK1IP1;CXCL5;IGHM;PDPN;KRT24;ABI3BP;NLRP7;GABRP;PXDNL;DYNLRB2;FAM81B;NPY1R;RDH10;RRAD;KRT14;DACH1;SNTN;UGT2B4;MFAP5;GREB1;SERPINB4;TF;SLC6A15;DNASE1L3;ICAM4;OMG;FZD8;SERPINA3;ABCA5;NTS;PROM1;GLYATL2;ACSS3;RARRES1;RORB;AHNAK2;ST6GALNAC5;PRH1;BTNL9;MMP7	c2
1636	prerank	VERHAAK_AML_WITH_NPM1_MUTATED_DN	0.34436811670803413	1.2491208382543193	0.015384615384615385	0.7242436853971095	1.0	69/220	19.16%	SERPINF1;CHI3L1;CCR2;CSF3R;PRAME;ITM2A;GJA1;HPGDS;GNAI1;SERPING1;CCND2;CD34;ERG;HLA-DPA1;PRODH;THSD7A;CLIP3;DACH1;HOPX;MAN1A1;TSPAN7;NPR3;CACNA2D2;ICAM4;CYP2E1;DEPTOR;ELANE;HSPG2;VPREB1;MEG3;PDE3B;RBPMS;BAALC;FAM171A1;TACSTD2;DNTT;PROM1;PTPRM;GYPC;NCAM1;BANK1;ATP9A;VLDLR;JUP;PRKD3;HBG1;FGFR1;LRP3;OPTN;MSLN;TOX;MX1;SSBP2;RETN;MEF2C;FHL1;YPEL1;IGFBP7;LPAR6;RRAGD;TRDC;NBL1;BPGM;ROBO1;GNG7;HLA-DPB1;A…	c2
1638	prerank	REACTOME_VITAMIN_B2_RIBOFLAVIN_METABOLISM	0.5986016103816255	1.2489989611178596	0.24074074074074073	0.7234605745957484	1.0	2/7	8.80%	SLC52A1;ACP5	c2
1639	prerank	ZHANG_ANTIVIRAL_RESPONSE_TO_RIBAVIRIN_UP	0.47476537571013316	1.2489294607004524	0.14285714285714285	0.7223160181678558	1.0	7/28	8.73%	GJA1;VTN;IFI27;C1S;PDLIM1;HSPA1B;C1R	c2
1640	prerank	NIKOLSKY_BREAST_CANCER_5P15_AMPLICON	0.4913052458034927	1.2488648658654158	0.1864406779661017	0.7212016696142584	1.0	5/23	9.85%	IRX4;AHRR;IRX2;C5orf38;PLEKHG4B	c2
1645	prerank	WEBER_METHYLATED_HCP_IN_FIBROBLAST_DN	0.4994289377573201	1.248058991248317	0.19230769230769232	0.7227491232354495	1.0	10/28	13.40%	BRDT;GTF2A1L;MOV10L1;SPATA22;PAPOLB;STK31;MORC1;ACRBP;ZPBP2;RBMXL2	c2
74	prerank	CAHOY_OLIGODENDROCUTIC	0.37890902951586314	1.2474848392596327	0.15789473684210525	0.2843381498090018	1.0	12/87	8.10%	DCT;ZNF536;CRYM;DUSP15;SOX8;FSTL1;COL20A1;CSDC2;SEMA5A;FAM89A;RNF122;PLXNB3	c6
75	prerank	KRAS.50_UP.V1_DN	0.42813568324674206	1.247391206274232	0.20689655172413793	0.2734020671240402	1.0	15/38	12.83%	KRT4;CDH16;OLFML2A;RRAD;TGM1;ATP6V1B1;PCDHB1;NTF3;PLBD1;C5AR2;THRB;PYHIN1;TAS2R4;KRT16;PSORS1C1	c6
1649	prerank	KEGG_OTHER_GLYCAN_DEGRADATION	0.5511704978400864	1.2473244958505685	0.1346153846153846	0.7242779367446491	1.0	11/15	31.12%	NEU1;HEXA;NEU4;AGA;MAN2B1;MAN2B2;MANBA;FUCA2;GBA;GLB1;NEU3	c2
1651	prerank	BROWNE_HCMV_INFECTION_48HR_DN	0.3365179453876147	1.2470288583466178	0.04	0.7240832112617818	1.0	67/420	11.61%	IGFBP5;WSCD1;ABCA6;PLP1;NAP1L3;POSTN;DTNA;OCA2;HOXD3;RCAN2;OPN1SW;SGCD;TAGLN;PAX2;NFASC;GJA1;MYL9;SLC7A7;SHC2;SAA4;CEL;PSG3;CDH16;TDRD3;MSC;PSG4;ANK1;PVALB;OLFML2A;IGFBP3;HAS2;MUC1;EFEMP2;LMOD1;CUBN;MAP2K6;MASP1;SNED1;MATN2;EN2;EPB42;SAMD14;LYRM9;COL11A1;INSL3;PLXNC1;DDR2;INHBA;KCNK3;CA12;HSPG2;DUSP1;GHRHR;ADAMTS2;ACTG1;RBPMS;HYAL1;PYY;ACHE;COL16A1;THBS3;WIPI1;SDC2;ASPH;RAB5B;PTPN21;ITGA4	c2
1654	prerank	NOUSHMEHR_GBM_GERMLINE_MUTATED	0.6597285828299684	1.2466953161460899	0.15254237288135594	0.7241083810112765	1.0	3/7	7.54%	ASCL2;RBAKDN;CDH19	c2
1657	prerank	MARIADASON_RESPONSE_TO_BUTYRATE_CURCUMIN_SULINDAC_TSA_1	0.6406363846268499	1.2464931511156163	0.2692307692307692	0.7235157290193663	1.0	3/7	8.88%	FOS;MT1E;GRN	c2
1670	prerank	ANASTASSIOU_MULTICANCER_INVASIVENESS_SIGNATURE	0.4094632053442223	1.2442521727939904	0.15384615384615385	0.7310309679341676	1.0	16/56	10.63%	SERPINF1;CTSK;POSTN;GLT8D2;ASPN;COPZ2;FBN1;COMP;MFAP5;OLFML2B;COL1A2;COL5A1;COL11A1;INHBA;SNAI2;COL5A2	c2
1673	prerank	BIOCARTA_BBCELL_PATHWAY	0.6095620144780622	1.2437043977826248	0.2727272727272727	0.7317870205323418	1.0	4/8	23.91%	HLA-DRB1;HLA-DRB5;CD4;FASLG	c2
1674	prerank	REACTOME_TRANSCRIPTIONAL_REGULATION_BY_THE_AP_2_TFAP2_FAMILY_OF_TRANSCRIPTION_FACTORS	0.43323764276960675	1.2436184977025377	0.14545454545454545	0.7307996492496978	1.0	6/35	6.89%	CITED1;PITX2;APOE;TFAP2A;CITED2;CGB5	c2
1675	prerank	CAIRO_LIVER_DEVELOPMENT_DN	0.3625463922384621	1.2435761381130666	0.030303030303030304	0.7295475772354502	1.0	41/191	12.67%	TTPA;KLKB1;SERPINF1;ARG1;AGT;SERPINA1;TAC3;CCR2;HMGCS2;PIPOX;SLC7A7;SERPING1;VTN;SELENBP1;SAA4;GRIK5;APOE;CA5A;CPQ;KNG1;MATN2;PON3;CYP27A1;CES1;C9;STAB2;ELANE;ABCC6;LYST;HAAO;AMBP;GSTM3;ITIH4;NRN1;SERPINC1;HLA-E;PLAC8;HSD17B2;FGG;PHYH;SLC16A2	c2
1680	prerank	MCGOWAN_RSP6_TARGETS_UP	0.4979525840117746	1.2432160282483826	0.21818181818181817	0.7296518238098302	1.0	7/20	8.61%	EDNRB;TRPM1;PMEL;GPNMB;SLC45A2;EPHX1;PTGDS	c2
1682	prerank	KRASNOSELSKAYA_ILF3_TARGETS_DN	0.44272674773616394	1.2429043116126715	0.11666666666666667	0.7296538568304056	1.0	5/45	3.41%	IGFBP5;NPTX2;ROR2;COL2A1;MSX2	c2
1683	prerank	KANG_GLIS3_TARGETS	0.4765867230924157	1.2425303418960163	0.2033898305084746	0.7295288178767853	1.0	8/28	10.89%	SYT13;PCSK2;SCGN;MAFB;NKX6-1;SLC2A5;PYY;IAPP	c2
1685	prerank	REACTOME_WNT_MEDIATED_ACTIVATION_OF_DVL	0.6126080041697498	1.2420489634798537	0.17647058823529413	0.7301779254314883	1.0	1/8	0.82%	PIP5K1B	c2
1688	prerank	REACTOME_DISEASES_ASSOCIATED_WITH_O_GLYCOSYLATION_OF_PROTEINS	0.4309008027928808	1.2416577984820547	0.15	0.7301663388588163	1.0	14/53	8.98%	THSD7B;ADAMTS14;MUCL1;ADAMTS3;THSD7A;MUC5AC;MUC1;MUC15;SEMA5A;ADAMTSL4;MUC12;ADAMTSL1;NOTCH4;ADAMTS2	c2
1692	prerank	WP_NAD_BIOSYNTHETIC_PATHWAYS	0.4854527795963813	1.241421159707669	0.2033898305084746	0.729838846411904	1.0	1/21	0.09%	ACMSD	c2
1693	prerank	ABE_INNER_EAR	0.45778615441783205	1.2414070154451513	0.1568627450980392	0.7286168497666087	1.0	19/38	27.21%	CRYM;CA14;USH1C;ISLR;DDR2;RBP1;MGP;PLEKHB1;CLU;FBXO2;ATP1A2;VAMP5;USP11;LRP1;UBA52;UBXN1;RPL28;CCS;RPS15	c2
1694	prerank	WENG_POR_TARGETS_GLOBAL_UP	0.5762222599275756	1.2409542410575782	0.21818181818181817	0.7290488642876556	1.0	2/15	0.83%	CYP7A1;GSTA2	c2
1703	prerank	DARWICHE_PAPILLOMA_RISK_LOW_UP	0.35331498587246424	1.2399496410078708	0.08571428571428572	0.73185507787039	1.0	16/141	8.89%	SPIC;UGT2B28;AKR1C3;ARG1;CHI3L1;BHLHE22;LYPD2;GSTA1;CHPT1;COL20A1;HBE1;SERPINB4;KPRP;AFF3;CALCOCO1;SCN1B	c2
1705	prerank	RICKMAN_TUMOR_DIFFERENTIATED_WELL_VS_MODERATELY_UP	0.3791834871605564	1.23968296485312	0.05357142857142857	0.7315269090498635	1.0	22/103	19.16%	IGFBP5;KRT4;CYP4X1;EYA2;CHPT1;MAP2K6;TMEM150C;FAM171A1;GSTM4;IFT172;RARB;ZNF704;SUSD4;WBP1;SSBP2;UBL3;FAM117A;MAP7D2;GLCCI1;SCPEP1;LBH;TRAF5	c2
1714	prerank	GOBERT_OLIGODENDROCYTE_DIFFERENTIATION_DN	0.30552623997947376	1.2374977481996343	0.0	0.7387150690688948	1.0	203/980	18.43%	PCDH19;ASPA;ASTN1;WSCD1;CRYAB;DCT;PLP1;SGK2;CAPN6;CTSK;DTNA;PPP2R2B;PLXDC2;FAM13C;DUSP15;CA14;SEC16B;SEMA6D;ZMAT1;CHPT1;PMEL;KALRN;FGFR2;NFASC;RFTN2;SESN3;KCTD4;FOS;SOX8;TMEM151A;MYLK;PCDHB13;THSD7A;MAF;CLIP3;PCDH17;COL20A1;HAS2;JAM2;RUNDC3A;LRRC73;CUBN;DCLK1;ZEB2;EFHD1;TNS1;LSAMP;ID4;SNED1;IGSF11;MATN2;MAPT;TMEFF1;BMF;KCNIP3;CTSF;TCF7L1;EBF4;ANKRD44;KIRREL3;ELAVL3;TIMP2;NKAIN1;IFI27L2;COL11A1;UN…	c2
1715	prerank	WP_PPARALPHA_PATHWAY	0.4915227795713768	1.2372976043471493	0.14285714285714285	0.738163311094936	1.0	2/21	1.71%	CYP7A1;APOA5	c2
1716	prerank	NEWMAN_ERCC6_TARGETS_DN	0.4623289276652572	1.23726697113106	0.20408163265306123	0.7370019554497	1.0	11/34	9.07%	PSG5;GABBR2;PSG9;PSG6;SGCD;SERPINE1;CCDC80;MFAP5;COL11A1;SPATA18;PAMR1	c2
1717	prerank	WP_SELENIUM_MICRONUTRIENT_NETWORK	0.3967915235659398	1.237206069496265	0.1864406779661017	0.7359194699333717	1.0	9/64	4.11%	F7;ALB;SAA2;DIO1;SAA1;DIO3;PTGS2;SAA4;SERPINE1	c2
1722	prerank	BIOCARTA_CTLA4_PATHWAY	0.5077682399521019	1.2364310433656687	0.21052631578947367	0.7377509783748476	1.0	3/18	8.14%	CD86;HLA-DRB1;HLA-DRB5	c2
1729	prerank	WP_VITAMIN_DSENSITIVE_CALCIUM_SIGNALING_IN_DEPRESSION	0.453897980281407	1.2355810505982048	0.10714285714285714	0.7395015273493689	1.0	9/31	11.71%	GRIN2C;PVALB;KCNQ2;KCNQ3;CYP27A1;ATP2B1;GGT1;ATP2B4;GRIN2B	c2
23	prerank	HALLMARK_KRAS_SIGNALING_DN	0.35282363389506166	1.2353952149610683	0.10144927536231885	0.3768694550063371	0.96	49/165	11.78%	CAPN9;KRT4;ACTC1;BRDT;RYR2;ADRA2C;IL5;NUDT11;CD207;COL2A1;COPZ2;PAX3;CACNG1;CDH16;PRODH;CAMK1D;MYOT;CNTFR;TGM1;KCNQ2;KCNMB1;ATP6V1B1;HNF1A;EFHD1;RGS11;PCDHB1;NPHS1;NTF3;ABCG4;GPRC5C;TCF7L1;EDN2;EPHA5;VPREB1;SLC29A3;MYH7;CYP39A1;DCC;SYNPO;BTG2;KLK7;MEFV;EDN1;THRB;ARPP21;KLHDC8A;TGFB2;TAS2R4;KCNE2	h
1732	prerank	SMID_BREAST_CANCER_NORMAL_LIKE_DN	0.6536259363430355	1.235104525752996	0.2857142857142857	0.7400190220359325	1.0	2/6	8.40%	COL11A1;GPRC5A	c2
1733	prerank	BIOCARTA_TSP1_PATHWAY	0.6452985396075047	1.234749224697996	0.2727272727272727	0.7398295530203809	1.0	2/7	15.76%	FOS;FYN	c2
1734	prerank	TIMOFEEVA_GROWTH_STRESS_VIA_STAT1_DN	0.533835353546467	1.2347284048145994	0.21666666666666667	0.7386281186364283	1.0	2/15	3.36%	CCND2;SMARCD3	c2
1735	prerank	TURASHVILI_BREAST_DUCTAL_CARCINOMA_VS_DUCTAL_NORMAL_UP	0.426786626723037	1.2346266990323866	0.1896551724137931	0.7377514147464403	1.0	11/43	10.63%	RET;POSTN;ASPN;DCLK1;FBN1;COL1A2;TLR7;COL11A1;UNC5B;EPB41L3;COL5A2	c2
1740	prerank	VANTVEER_BREAST_CANCER_METASTASIS_UP	0.4297189087777502	1.2333918845776495	0.16393442622950818	0.741369438107652	1.0	16/41	21.13%	CHPT1;MYRIP;FGF18;EBF4;MATN3;BTG2;NEO1;GSTM3;CCDC74B;CIRBP;LETMD1;ALDH6A1;ACADS;INPP5J;RPS4X;TBC1D9	c2
1747	prerank	WEBER_METHYLATED_HCP_IN_FIBROBLAST_UP	0.6813229399261342	1.2321190462864096	0.3333333333333333	0.7455153243889859	1.0	1/6	0.60%	DMRT1	c2
1754	prerank	WP_OLIGODENDROCYTE_SPECIFICATION_AND_DIFFERENTIATION_LEADING_TO_MYELIN_COMPONENTS_FOR_CNS	0.42912421284353447	1.2305840588584818	0.23529411764705882	0.7502598876439381	1.0	11/28	12.81%	OLIG1;PLP1;SOX8;IGF1;SOX6;OMG;BMP2;MAG;GLI2;SOX5;MBP	c2
80	prerank	RELA_DN.V1_DN	0.3813466008707211	1.2301813327297924	0.13333333333333333	0.3011681337540829	1.0	35/101	17.66%	TBX5;CAPN9;GNRH2;EGFL6;CXCL10;NFE2;HOXD3;PLA2G10;GPER1;CUBN;OR10H1;DUOX2;FMO5;C5AR2;KLK7;SPINK2;NRXN3;IL17RB;TACSTD2;L1CAM;MYOM2;NPL;RBP1;MYOM1;RBMXL2;PSD;HSD17B1;MUC4;XPNPEP2;SSX1;RHOH;CXCL11;GDF5;HRC;RAB30	c6
1756	prerank	WP_GALANIN_RECEPTOR_PATHWAY	0.4932234066237929	1.230071338361247	0.21818181818181817	0.7510583684213075	1.0	7/18	16.49%	PPARGC1A;FOS;TFAP2A;POMC;UCP1;CDKN1C;BCL2L11	c2
1757	prerank	REACTOME_VOLTAGE_GATED_POTASSIUM_CHANNELS	0.4752944357982078	1.2299284768149108	0.19607843137254902	0.7503876356511552	1.0	11/33	12.84%	KCNB1;KCNG1;KCNH6;KCNS1;KCNQ2;KCNQ3;KCNH1;KCNC3;KCND2;KCNH3;KCNAB2	c2
1758	prerank	WP_THYROID_HORMONES_PRODUCTION_AND_PERIPHERAL_DOWNSTREAM_SIGNALING_EFFECTS	0.3837330200614037	1.229540407264254	0.13432835820895522	0.7508049504733189	1.0	14/85	10.20%	PPARGC1A;NPPB;DIO1;DIO3;PRDM16;KLB;MC4R;DUOX2;IYD;TPO;POMC;UCP1;WNT4;THRB	c2
1761	prerank	REACTOME_SIGNALING_BY_RETINOIC_ACID	0.44447823064523195	1.2290293016588953	0.14285714285714285	0.7515739791669804	1.0	6/39	5.95%	AKR1C3;CYP26A1;RDH10;ALDH8A1;CYP26C1;RDH16	c2
1762	prerank	KEGG_TYROSINE_METABOLISM	0.43438694999814104	1.2286302710304078	0.19298245614035087	0.7519026993729806	1.0	8/35	9.20%	TYRP1;DCT;DDC;HGD;TYR;ADH1B;TPO;IL4I1	c2
1765	prerank	REACTOME_MUCOPOLYSACCHARIDOSES	0.6011726869181272	1.2282319481185586	0.19148936170212766	0.752157468833168	1.0	8/11	32.29%	HYAL1;SGSH;IDUA;GNS;HGSNAT;GLB1;NAGLU;GALNS	c2
81	prerank	CAHOY_ASTROCYTIC	0.3671302608801729	1.2279037716791523	0.13333333333333333	0.29349657152347736	1.0	15/88	9.26%	TTPA;EGFL6;NTSR2;AGT;DNAI1;FAM20A;GRIN2C;ABHD1;THRSP;SYPL2;ABCD2;LGI4;SLC1A2;VNN1;GPR85	c6
1767	prerank	KEGG_ETHER_LIPID_METABOLISM	0.4850662970508144	1.2277491944696204	0.15	0.7529565327272881	1.0	5/26	5.02%	CHPT1;PLA2G2A;PLA2G10;PLA2G2D;PLA2G1B	c2
82	prerank	KRAS.AMP.LUNG_UP.V1_UP	0.36142815065755934	1.226600749375461	0.0958904109589041	0.2861249992841148	1.0	25/100	10.04%	MYOZ1;HSD3B2;TNNT2;NOVA1;RCAN2;OPN1SW;CAMK1G;PNMA3;GRP;VTN;CA5A;PLEKHS1;BMPER;FGF7;NPHS1;NPAS3;EFCAB6;NELL2;ASIP;ABCC6;DYNC1I1;HSPA1L;HPR;DLX5;FKBP6	c6
1773	prerank	FLORIO_HUMAN_NEOCORTEX	0.47579712063683316	1.2265827981514352	0.23636363636363636	0.7564256426299153	1.0	9/25	11.68%	UGT2B15;FAM177B;PGA3;ZNF705G;GLYATL1;POU5F1B;MAP1LC3C;CCDC168;LAMB4	c2
1774	prerank	REACTOME_GAP_JUNCTION_DEGRADATION	0.5498017560949471	1.2265107243809026	0.1836734693877551	0.7554036286255428	1.0	4/12	10.32%	GJA1;CLTCL1;ACTG1;DAB2	c2
1777	prerank	REACTOME_TRAFFICKING_OF_MYRISTOYLATED_PROTEINS_TO_THE_CILIUM	0.6647722134778482	1.225988468708897	0.2765957446808511	0.7561809600581816	1.0	3/5	26.99%	ARL3;RP2;NPHP3	c2
1778	prerank	CHIANG_LIVER_CANCER_SUBCLASS_CTNNB1_UP	0.35467501987568767	1.225794228385348	0.125	0.7556321121150561	1.0	44/149	17.36%	TTPA;FAM3B;SLC6A12;HEPACAM;ESRRG;SPARCL1;GNAI1;GSTM2;SELENBP1;CTNNA2;RUNDC3B;SULT1B1;MYRIP;BAMBI;SRD5A2;ACE2;THBS4;SLC22A4;SLC1A2;CYP2E1;RHOBTB1;DYNC1I1;HLF;SNAI2;KCNJ8;AMACR;TMEM150C;ACSS3;HPD;VLDLR;AQP6;RBP1;AQP11;ZNF385B;C1orf53;CORIN;AR;SLC16A11;PRR5L;YPEL1;HHAT;CCDC170;NKD1;NEK3	c2
1781	prerank	REACTOME_LYSINE_CATABOLISM	0.5214441124302625	1.225547257909953	0.16279069767441862	0.7553013459157372	1.0	3/12	8.50%	CRYM;PIPOX;AASS	c2
1782	prerank	DARWICHE_SQUAMOUS_CELL_CARCINOMA_UP	0.3615990563227689	1.225406607891197	0.1267605633802817	0.75465994493759	1.0	12/134	6.39%	C19orf71;SPIC;UGT2B28;MORN5;ARG1;CHI3L1;LYPD2;GSTA1;CHPT1;CITED2;HBE1;BEST1	c2
1787	prerank	HOLLEMAN_ASPARAGINASE_RESISTANCE_B_ALL_UP	0.44878990977615146	1.2250730615407186	0.22807017543859648	0.7547269878138255	1.0	16/24	35.88%	CLEC11A;IGFBP7;RPL3;EIF3L;EIF3D;CCDC69;RPL13A;EIF3K;LPCAT1;RPL11;RPL7A;RPL6;EEF1B2;RPL5;RPL4;RPS5	c2
1788	prerank	REACTOME_HEME_DEGRADATION	0.5385068982208466	1.2249808547097603	0.24074074074074073	0.7538377926436902	1.0	3/14	4.19%	ALB;GSTA1;SLCO2B1	c2
1793	prerank	WP_RANKLRANK_SIGNALING_PATHWAY	0.3878888976520596	1.2239837333418486	0.1774193548387097	0.7564351290057524	1.0	7/54	10.48%	CTSK;CALCR;FOS;MAP2K6;TNFRSF11B;ACP5;MITF	c2
1794	prerank	DAZARD_UV_RESPONSE_CLUSTER_G5	0.6146968350512836	1.223805858122794	0.23076923076923078	0.7558557029236515	1.0	1/9	0.69%	SLURP1	c2
1795	prerank	REACTOME_HYALURONAN_METABOLISM	0.5150745958404012	1.2237926652383226	0.22807017543859648	0.7546480960513839	1.0	5/14	13.81%	HAS2;STAB2;HYAL1;HEXA;HYAL3	c2
1799	prerank	HOQUE_METHYLATED_IN_CANCER	0.4099790362406501	1.223214987947025	0.16666666666666666	0.7555098412310357	1.0	11/46	12.53%	EDNRB;CALCR;FABP3;PTGS2;CCND2;TFAP2A;TIMP2;BMP2;DAB2;RBP1;RARB	c2
1803	prerank	MCCABE_HOXC6_TARGETS_CANCER_UP	0.4537666758616654	1.2222587642423421	0.12962962962962962	0.7581579341654047	1.0	7/27	10.94%	HSPB2;FGFR2;PDGFRA;GDPD2;MEG3;PDE4DIP;L1CAM	c2
1810	prerank	SCHUETZ_BREAST_CANCER_DUCTAL_INVASIVE_UP	0.31955592428784657	1.2211164252921811	0.0273972602739726	0.7614004112178648	1.0	97/320	16.00%	SERPINF1;CTSK;POSTN;RCAN2;CSF2RB;SPARCL1;SGCD;OLR1;ASPN;HPGDS;MYL9;SLC7A7;SERPING1;COPZ2;FGL2;CCND2;C1orf54;ADORA3;APOE;GPNMB;ERG;HLA-DPA1;C1S;HEG1;MFAP2;FBLN2;THSD7A;FSTL1;IGFBP3;RARRES2;LRRC17;CPQ;MAF;EFEMP2;PDGFRA;ZEB2;FBN1;MAFB;LY96;COMP;HLA-DRB1;MFAP5;TMEFF1;MS4A6A;OLFML2B;COL1A2;TLR7;ISLR;OLFML1;COL5A1;COL11A1;EML1;PLXNC1;LDB2;LMO2;INHBA;TRPC1;HLA-DQB2;PTPRC;C1R;COL14A1;MMP13;SNAI2;HLA-DQB1…	c2
1815	prerank	BIOCARTA_CARDIACEGF_PATHWAY	0.5037018130480042	1.2201288684058058	0.19607843137254902	0.7643957984795968	1.0	3/17	3.66%	EDNRB;AGT;FOS	c2
1816	prerank	CARRILLOREIXACH_HEPATOBLASTOMA_VS_NORMAL_DN	0.3024982177606328	1.2200214388085668	0.023809523809523808	0.7635612645821794	1.0	174/950	13.17%	AGXT;UGT2B10;ASPA;ACMSD;CFI;ABCA6;KLKB1;SPATA32;NPTX2;PPARGC1A;UGT2B15;SGK2;RBP5;HAO2;LYPD2;GSTA1;AVPR1A;GSTA2;CYP26A1;SAA2;ENPP7;WNT11;HSD3B2;GPT;PRKAG2-AS1;DIO1;KNDC1;FGF23;NXF3;APOA5;ADRA1A;GUCA2B;METTL7B;ETNPPL;GPD1;MROH7;SLC22A2;ARID3C;MOGAT2;PIPOX;SAA1;SEMA6D;CYP3A43;CLRN3;PMEL;FGFR2;FAM20A;SERPING1;ACOT12;SAA4;UGT2B7;ID2;ITLN1;LINGO4;NRBP2;C1S;ADHFE1;RUNDC3B;SLC5A1;MT1M;THRSP;ZG16;DIRAS3;P…	c2
1817	prerank	BRACHAT_RESPONSE_TO_CISPLATIN	0.4725276503549295	1.2199054630169857	0.17543859649122806	0.7627177564707353	1.0	12/21	30.86%	SERPINA3;BTG2;TOB1;NABP1;PMM1;CD53;TP53INP1;MALAT1;YPEL3;ABLIM1;TMEM185A;LPIN1	c2
1820	prerank	REACTOME_REVERSIBLE_HYDRATION_OF_CARBON_DIOXIDE	0.5584378723962662	1.2192913176490243	0.2641509433962264	0.7640038719917275	1.0	4/9	7.98%	CA14;CA5A;CA6;CA12	c2
1822	prerank	REACTOME_SYNTHESIS_OF_BILE_ACIDS_AND_BILE_SALTS_VIA_24_HYDROXYCHOLESTEROL	0.5793786768011682	1.2187632849601853	0.22033898305084745	0.7649924264605246	1.0	7/12	9.63%	AKR1C3;AKR1C2;PTGIS;CYP27A1;CYP46A1;CYP39A1;AMACR	c2
1823	prerank	WELCH_GATA1_TARGETS	0.48061389861507536	1.2184234181141307	0.21311475409836064	0.76504079593857	1.0	4/21	5.38%	NFE2;ANK1;SLC4A1;HBE1	c2
1825	prerank	REACTOME_SIGNALING_BY_PDGFRA_TRANSMEMBRANE_JUXTAMEMBRANE_AND_KINASE_DOMAIN_MUTANTS	0.5205168090359409	1.2181219836716117	0.22807017543859648	0.7648317884491074	1.0	1/12	5.26%	PDGFRA	c2
1826	prerank	REACTOME_PEPTIDE_HORMONE_METABOLISM	0.4036931468645416	1.218079120689717	0.0967741935483871	0.7638064202705329	1.0	22/73	16.85%	PCSK2;AGT;GRP;MYRIP;INHA;IGF1;ACE2;CES1;CGB5;FFAR1;GNG13;INHBA;RAB27A;POMC;ACHE;ACE;GIP;ISL1;MBOAT4;KIF5C;MYO5A;UCN	c2
1827	prerank	REN_ALVEOLAR_RHABDOMYOSARCOMA_UP	0.3778119395540831	1.218072359888872	0.13333333333333333	0.7625513958149746	1.0	21/91	14.50%	TPPP3;SLC24A3;ZNF536;TNNT2;CASQ2;SEMA6A;PIPOX;ITM2A;EYA2;TNNC1;PCDH17;CACNA2D2;PLXNC1;TUBB2B;ARPP21;NCAM1;CEBPA;CELF2;PKIA;CDKN1C;CDH15	c2
1829	prerank	ZHAN_MULTIPLE_MYELOMA_PR_DN	0.3970722951373828	1.2179724557824616	0.1346153846153846	0.7617193354279466	1.0	23/47	29.61%	UBE2QL1;SLC7A7;PLCL1;ANKRD44;ARID5B;RASGRP3;CNTN1;MEI1;NR3C2;EPS15;CYLD;SATB1;ZHX2;PWWP2B;BAZ2B;PAXIP1-AS2;CBX7;PHF1;MAP2;GAB1;TMEM167B;PPM1K;TFEB	c2
1830	prerank	REACTOME_PROLACTIN_RECEPTOR_SIGNALING	0.574566120934987	1.21785723522592	0.28	0.7609248686632006	1.0	1/11	1.24%	PRLR	c2
1831	prerank	WP_PEPTIDE_GPCRS	0.43184999546280917	1.2176024453173344	0.1724137931034483	0.7606200210790226	1.0	14/43	6.25%	EDNRB;AVPR1A;NTSR2;TACR1;CX3CR1;CCR2;TACR2;GALR1;CCR7;NPY1R;MC4R;OXTR;CCR10;GALR3	c2
1833	prerank	WP_FGF23_SIGNALING_IN_HYPOPHOSPHATEMIC_RICKETS_AND_RELATED_DISORDERS	0.4987262373776288	1.2174670197788509	0.17647058823529413	0.7599225916065828	1.0	4/18	5.32%	FGF23;FGFR2;KL;SLC34A3	c2
1841	prerank	SCHAEFFER_PROSTATE_DEVELOPMENT_AND_CANCER_BOX6_UP	0.6478111877216903	1.2164752724717487	0.27450980392156865	0.7623825251987146	1.0	4/7	10.32%	SPARCL1;ASPN;LDB2;DAB2	c2
1845	prerank	BREDEMEYER_RAG_SIGNALING_NOT_VIA_ATM_UP	0.40284309729440443	1.2155067023662907	0.12903225806451613	0.7651112934352959	1.0	8/56	7.01%	PCDH11X;SLC5A9;KY;ST6GALNAC2;MAF;SNED1;RAB32;CDHR2	c2
1846	prerank	HATADA_METHYLATED_IN_LUNG_CANCER_UP	0.3216050607244077	1.2150341301083127	0.07246376811594203	0.7657115936831	1.0	66/319	12.76%	TPPP3;TMPRSS6;NKAIN4;TACR1;ANKS1B;GTF2A1L;CNN1;ADRA1A;HOXD3;CADPS;OTOP2;TAGLN;HTR5A;COL2A1;COPZ2;ACOT12;TFAP2A;FAM107A;GBGT1;HOXD13;KL;PAPOLB;RARRES2;TBX20;MT1E;RASGRP1;HOXA13;ITPKB;CIDEB;ID4;PDLIM1;CYP27A1;ABCG4;TLL2;COL1A2;ADAMTSL4;EIF4EBP3;TF;CACNA2D2;ANK2;COL5A1;EFCAB6;FBXO39;LDOC1;EPHA5;SPOCK2;VPREB1;HAAO;PDE4DIP;ETV7;TMPRSS12;CLEC1A;ARHGAP22;SPESP1;PROM1;SECTM1;TMEM150A;SCARF2;ALX1;IRF4;CCD…	c2
1849	prerank	WP_DEVELOPMENT_OF_URETERIC_COLLECTION_SYSTEM	0.3799193260300117	1.2145733880989404	0.1346153846153846	0.7663904309431575	1.0	22/57	18.41%	RET;WNT11;FGFR2;PAX2;GPC3;BMPER;FRAS1;ROBO2;BMP2;ITGA8;GLI3;FAT4;GLI2;TGFB2;HNF1B;RARB;BMP5;SMAD1;GDF11;BMPR2;ROBO1;FREM1	c2
1851	prerank	KEGG_CALCIUM_SIGNALING_PATHWAY	0.3451088963869865	1.214473780813902	0.06153846153846154	0.7656433446785975	1.0	40/148	14.59%	EDNRB;AVPR1A;TACR1;RYR2;GRM1;P2RX7;ADRA1A;CACNA1G;CAMK2A;ADCY2;HTR5A;PLCD4;GRIN2C;TACR2;TNNC1;PTGER3;MYLK;GNAL;PDGFRA;OXTR;ITPKB;TNNC2;CHRM5;TRPC1;CHRNA7;ATP2B1;ERBB4;CACNA1I;ADCY1;ATP2B4;CACNA1D;CYSLTR1;BDKRB1;CAMK2B;PTGER1;SLC25A6;ADCY4;CACNA1H;PDE1A;GNAQ	c2
1853	prerank	LEIN_OLIGODENDROCYTE_MARKERS	0.41726562676310697	1.214325811220416	0.13333333333333333	0.764956009703391	1.0	22/70	19.09%	WSCD1;OLIG1;CRYAB;TPPP3;ACTC1;CNTN2;NRBP2;MAP2K6;OMG;PTGDS;MAG;GPR37;MBP;PACS2;EEF2;AATK;CLIC4;MOBP;SYT11;PLEKHB1;PEX2;SOX10	c2
1859	prerank	STANHILL_HRAS_TRANSFROMATION_UP	0.6563791178828913	1.2138224472131418	0.2777777777777778	0.7652894379490054	1.0	2/5	8.49%	CRYAB;HSPA1B	c2
1860	prerank	BOQUEST_STEM_CELL_CULTURED_VS_FRESH_UP	0.3160581708960202	1.2136927447390702	0.06756756756756757	0.7644563823563746	1.0	72/393	9.31%	ASPA;CFI;ABCA6;CCL8;PRELP;SERPINF1;ACTC1;EDNRB;CHI3L1;CAPN6;CTSK;CXCL10;DOK5;NOVA1;CLEC3B;ITM2A;ABI3BP;FGL2;SELENBP1;CD34;APOE;GPNMB;HLA-DPA1;SCRG1;MT1M;SERPINE1;GPC3;NPY1R;OLFML2A;RRAD;CPQ;MAF;RASL12;CYP4B1;STEAP4;DCLK1;OXTR;GREM2;MAN1A1;MAFB;COMP;IGF1;RHOB;MATN2;TNFRSF11B;FAXDC2;ADH1B;CES1;NPR3;MFAP4;CLIC3;CRIP1;ANK2;COL11A1;SPATA6;INHBA;NELL2;PLBD1;RHOBTB1;SLC5A3;SOX4;GPRC5A;BMP2;SERPINA3;HSPA…	c2
1862	prerank	LY_AGING_OLD_UP	0.644821106289073	1.2133350691398037	0.25	0.7644587379353611	1.0	2/6	5.65%	CRYAB;COMP	c2
1863	prerank	WAMUNYOKOLI_OVARIAN_CANCER_GRADES_1_2_DN	0.3904324796928169	1.213284263332749	0.1724137931034483	0.7634019600409807	1.0	19/64	14.77%	CFI;SERPING1;RGL1;ARMCX1;DOCK11;ID4;PDGFD;DAB2;ATP2B4;GAS1;RARRES1;CLIC5;EEF1A1;TTC28;CELF2;RUFY3;PLSCR4;SLC26A11;HOXD8	c2
1865	prerank	KANG_AR_TARGETS_UP	0.48628242518638654	1.2130135759643996	0.22413793103448276	0.7631558736986748	1.0	7/17	15.95%	FGFR2;COL2A1;COL5A1;TGFB2;BMP5;COL4A2;BMP1	c2
1866	prerank	HELLER_HDAC_TARGETS_SILENCED_BY_METHYLATION_UP	0.3157745047405612	1.2128724365248067	0.05	0.7626040878189274	1.0	126/404	20.81%	AKR1C3;NPTX2;SERPINF1;NAP1L3;DMRT1;NRXN1;TOX3;CACNA1G;DHRS2;NUDT11;PMEL;IFI27;ALPP;TUBA1A;CEL;SMARCD3;ID2;APOE;HLA-DPA1;C1S;FOS;RUNDC3B;SYN1;IGFBP3;RRAD;MT1E;TFPI2;SSX3;FBN1;MAFB;CD24;HLA-DRB1;RHOB;MAPT;GPM6A;PGBD5;ARMCX2;APLP1;CDH19;PRPH;EHHADH;PLXNB3;SOX4;AASS;DUSP1;GRN;COL14A1;KLHL24;RHCE;SPINK2;DYRK3;TUBB2B;EGR1;SORBS1;PYY;NTS;DDAH2;NEU1;ATP1B1;L1CAM;SH3BGR;NCAM1;NEDD9;RAI2;MARCKSL1;FKBP1B;AH…	c2
1870	prerank	VALK_AML_CLUSTER_8	0.486415166342353	1.2119389468304136	0.2033898305084746	0.7647967512544023	1.0	9/23	15.36%	SELENBP1;ANK1;TNS1;FAXDC2;MXI1;RHCE;TRAK2;OPTN;SLC6A8	c2
1873	prerank	REACTOME_GAMMA_CARBOXYLATION_TRANSPORT_AND_AMINO_TERMINAL_CLEAVAGE_OF_PROTEINS	0.5639520087412015	1.21146178293336	0.24561403508771928	0.7655792812769674	1.0	1/9	0.27%	F7	c2
1877	prerank	YAMAZAKI_TCEB3_TARGETS_UP	0.35821709792871076	1.2109402296320328	0.10714285714285714	0.7660542787490408	1.0	18/157	6.16%	CRYAB;CYP26A1;MYL3;SEMA6A;CITED1;SEMA6D;KALRN;SERPING1;CCND2;ID2;FLRT3;FBLN2;PTH1R;EFEMP2;CITED2;GREM2;B4GALNT2;TTR	c2
1888	prerank	IKEDA_MIR30_TARGETS_DN	0.4958353530068367	1.2088180149289178	0.15254237288135594	0.7729340925809879	1.0	4/22	6.05%	IRX4;ESRRG;GJA1;TMEFF1	c2
1890	prerank	TAKEDA_TARGETS_OF_NUP98_HOXA9_FUSION_3D_DN	0.4444577315523043	1.208626131602576	0.2857142857142857	0.7724161006191768	1.0	4/21	5.59%	ALB;CXCL5;HBE1;MAFB	c2
1892	prerank	REACTOME_ACTIVATION_OF_IRF3_IRF7_MEDIATED_BY_TBK1_IKK_EPSILON	0.48523738965789753	1.208369500061817	0.20754716981132076	0.7721358624635588	1.0	5/17	25.23%	CD14;LY96;SARM1;IRF7;UBA52	c2
1894	prerank	REACTOME_GABA_SYNTHESIS_RELEASE_REUPTAKE_AND_DEGRADATION	0.5103721323103856	1.2082761195536988	0.23636363636363636	0.7712952837294512	1.0	1/16	0.72%	SLC6A12	c2
1898	prerank	INGRAM_SHH_TARGETS_UP	0.3592745680638876	1.2074424147991303	0.14285714285714285	0.7733151243215672	1.0	41/114	19.67%	TBX5;ALX4;TMEM140;CLEC3B;SMOC2;IGFBP3;KLB;FBN1;OLFML2B;FLT4;EPHX1;MUSTN1;SOSTDC1;IFI27L2;CFHR1;ADD3;DUSP1;FILIP1L;POMC;BDNF;PMP22;SERPINC1;GPR155;PLAC8;DNASE2B;FBN2;BMP5;ASAH1;CP;THBD;CYP1B1;MGP;SNX18;IGFBP7;GPC4;MKNK2;PLTP;FTL;ABCA3;NKX2-5;CLVS1	c2
1900	prerank	DELASERNA_TARGETS_OF_MYOD_AND_SMARCA4	0.6011761713750368	1.2072573415268337	0.22	0.7726431793440582	1.0	3/10	6.21%	IGFBP5;TNNT2;TNNC2	c2
1904	prerank	HANN_RESISTANCE_TO_BCL2_INHIBITOR_DN	0.4111110291385322	1.2069203073003332	0.1568627450980392	0.7726771553916635	1.0	8/43	9.55%	IGFBP5;SYNGR4;GRP;CEL;BAMBI;FRAS1;POMC;SH3GL2	c2
1906	prerank	YANG_BREAST_CANCER_ESR1_UP	0.41710048136792	1.20661954059896	0.2127659574468085	0.7725994890777061	1.0	10/34	15.65%	KCNK15;MAPT;GREB1;CA12;ERBB4;ANXA9;GSTM3;XBP1;CIRBP;TFF3	c2
1914	prerank	WP_ESTROGEN_SIGNALING_PATHWAY	0.4912234581078424	1.2053053748578124	0.2553191489361702	0.7765532192210804	1.0	3/23	5.96%	FOS;GPER1;GNGT1	c2
1916	prerank	VANLOO_SP3_TARGETS_DN	0.39936344978569377	1.204819589069157	0.14285714285714285	0.7771367549370812	1.0	17/77	19.60%	UGT2B10;F7;PDZK1IP1;TAC3;UGT2B7;EHHADH;DNASE1L1;GPR155;LGALS3;DAPK2;HSD17B11;CRTAP;NT5C3B;CAMK1;CTSH;LGALS2;NUPR1	c2
1918	prerank	REACTOME_PHASE_1_INACTIVATION_OF_FAST_NA_CHANNELS	0.6613320218500799	1.204639838574507	0.23255813953488372	0.7766638908734942	1.0	4/6	20.76%	KCNIP3;KCND2;KCNIP4;KCND1	c2
1921	prerank	WESTON_VEGFA_TARGETS_6HR	0.4143762587413573	1.2045000133069212	0.14545454545454545	0.7759819399492095	1.0	11/46	7.82%	SULT1E1;ROR2;ELN;POSTN;C1S;PVALB;TFPI2;OXTR;SEMA5A;COL1A2;CFHR1	c2
1922	prerank	REACTOME_FRS_MEDIATED_FGFR2_SIGNALING	0.4920152611893865	1.204492117600556	0.2	0.7748041836568101	1.0	6/20	13.67%	FGF23;FGFR2;FGF7;FGF18;FGF20;FGF22	c2
1923	prerank	REACTOME_COLLAGEN_BIOSYNTHESIS_AND_MODIFYING_ENZYMES	0.39989421165224404	1.2043085737390353	0.11940298507462686	0.7741162530713562	1.0	18/62	10.76%	COL21A1;ADAMTS14;COL2A1;COL4A3;COL26A1;COL4A4;ADAMTS3;COL20A1;COL12A1;TLL2;COL1A2;COL5A1;COL11A1;ADAMTS2;COL14A1;COL11A2;COL5A2;COL16A1	c2
1926	prerank	REACTOME_N_GLYCAN_TRIMMING_AND_ELONGATION_IN_THE_CIS_GOLGI	0.6512537125489063	1.204236983515911	0.26666666666666666	0.7731767720449066	1.0	2/5	17.01%	MAN1A1;MAN1C1	c2
1929	prerank	ZHOU_TNF_SIGNALING_30MIN	0.4131686395336592	1.2041060674769133	0.17543859649122806	0.7724494944038212	1.0	15/46	19.99%	IGFBP5;KALRN;PTGS2;IFI27;KRT14;DUSP1;EGR1;ERGIC3;EEF2;RPL10;PIR;TUBA4A;PRDX2;CD5;NFKBIA	c2
1932	prerank	NABA_BASEMENT_MEMBRANES	0.42076863644821105	1.2033275271229502	0.16666666666666666	0.7745835464704053	1.0	7/39	8.46%	LAMC3;NPNT;COL4A3;COL4A4;COLQ;HSPG2;USH2A	c2
1934	prerank	SHEN_SMARCA2_TARGETS_DN	0.34557750149538125	1.2031400778759704	0.1076923076923077	0.7741527812780971	1.0	48/216	9.83%	DCT;GNRH2;BCAN;CLCNKA;FOLR1;OR3A3;FGF23;GABBR2;ADD2;ACR;CAMK2A;EPX;CDH18;KALRN;IVL;ALPP;CNTN2;PREX2;PRDM16;USH1C;PSORS1C2;UPK2;CYP21A2;CYP17A1;SULT1B1;RUNDC3A;CYP3A4;TYR;SSX3;SPTBN5;PDE6A;LINC00652;TSHZ2;NPPA;CHRM5;TF;ANO2;SLC1A2;CA12;TNFSF8;EFNB3;FLRT1;GHRHR;GLP1R;GCNT4;IGHE;COL11A2;SLC14A2	c2
1937	prerank	DAVICIONI_MOLECULAR_ARMS_VS_ERMS_DN	0.34901712380383	1.202995453740229	0.08333333333333333	0.773504119141961	1.0	47/164	17.51%	FAM110B;WNT11;OCA2;PRAME;CACNA1G;CITED1;ITM2A;GLT8D2;GAS2;RGL1;C1orf54;RBMS3;MFAP2;PVALB;PTH1R;EFEMP2;FZD4;RAB32;MFAP4;ISLR;ZFHX4;SOSTDC1;OLFML1;HOXC10;PLBD1;CPM;PRR16;PMP22;FAT4;COL5A2;EMILIN1;CSRNP3;TSPAN9;FBN2;OBSL1;SLC1A3;SCARA3;SLC39A4;EXT1;PDGFRL;RGS10;BMP1;PTP4A3;OLFML3;GPC4;CRTAP;ASAP3	c2
1938	prerank	CURSONS_NATURAL_KILLER_CELLS	0.5200469757530619	1.2027116008161665	0.21052631578947367	0.7734813413013086	1.0	5/14	13.33%	GZMA;KLRD1;GZMB;CD160;KLRB1	c2
1955	prerank	BLANCO_MELO_INFLUENZA_A_INFECTION_A594_CELLS_DN	0.3631667325199806	1.1998129850538781	0.14285714285714285	0.7836325582481276	1.0	29/110	23.63%	RBP5;SP9;SLC7A7;COL4A4;MSC;APC2;HSD17B14;IFI27L2;PKDCC;FAM171A2;SDSL;CEBPA;CACFD1;NAT8L;WBP1;NAGK;MEGF6;COL27A1;FOSL2;MZF1;LMF1;SLC25A29;NEAT1;SLC35E2B;FBXO44;OPN3;APBB3;C3orf18;DGKQ	c2
1959	prerank	PID_HEDGEHOG_2PATHWAY	0.4738224846524223	1.1995494305521959	0.1956521739130435	0.783441369982957	1.0	6/21	11.33%	IHH;LRP2;DHH;GLI2;TGFB2;GAS1	c2
1965	prerank	MA_MYELOID_DIFFERENTIATION_DN	0.43972089227237793	1.1989074942319824	0.16129032258064516	0.7846778973984975	1.0	8/39	8.88%	GZMA;TLX2;FOS;CITED2;HNF1A;CD14;CES1;FOXD3	c2
87	prerank	PTEN_DN.V1_DN	0.3503423583043663	1.197616273071156	0.07246376811594203	0.3490007197032608	1.0	33/138	10.69%	AGXT;ABCA6;TPPP3;TMPRSS6;CHI3L1;NPPB;PNMA3;MSX2;MLANA;HLA-DPA1;KLRD1;CAMK1D;MC4R;KRT14;CA6;FBXO17;SV2C;HLA-DRB1;PON3;TSPAN7;GPM6A;MATN3;DUOX2;VIM;ASIP;HMGN5;HAAO;CXCR6;MAMLD1;HLA-DQB1;NRN1;LIN7A;CLDN14	c6
1969	prerank	ROESSLER_LIVER_CANCER_METASTASIS_UP	0.36262946831259707	1.19742680008747	0.13333333333333333	0.7892825296925727	1.0	15/101	12.69%	RHAG;CSF3R;GUCA2B;ADD2;HSD3B1;SELENBP1;PITX2;ITGA9;SPOCK3;CES1;EPB42;GTF2H4;ASPH;CLCN7;CD37	c2
1974	prerank	WINTER_HYPOXIA_DN	0.4245667399764435	1.1964595635314481	0.15254237288135594	0.7920375219592366	1.0	12/44	14.47%	ITM2A;CHPT1;TLR7;ANKRD44;LMO2;PTPRC;PBXIP1;GYPC;KLHDC1;RGS5;CELF2;EVI2B	c2
1975	prerank	ABBUD_LIF_SIGNALING_1_DN	0.4716452835765556	1.1959002553182227	0.21153846153846154	0.7927562519698494	1.0	5/26	6.08%	C16orf89;CAPN9;DDC;CD24;TSPAN7	c2
1977	prerank	PHESSE_TARGETS_OF_APC_AND_MBD2_DN	0.5503294841844489	1.1949673073525504	0.20754716981132076	0.7954649210816328	1.0	2/10	6.74%	DTNA;TRIM34	c2
1978	prerank	MYLLYKANGAS_AMPLIFICATION_HOT_SPOT_2	0.6622629325374922	1.1949494595038463	0.24528301886792453	0.7943600418326735	1.0	1/5	3.21%	CCND2	c2
1980	prerank	REACTOME_SPERM_MOTILITY_AND_TAXES	0.5894060437963193	1.194450757239721	0.3103448275862069	0.7948344315538524	1.0	3/9	16.52%	KCNU1;CATSPERG;CATSPER3	c2
1983	prerank	WP_MAMMALIAN_DISORDER_OF_SEXUAL_DEVELOPMENT	0.4571600445155402	1.1938483304062795	0.24	0.7960725406675939	1.0	7/23	9.69%	DMRT1;FGFR2;SOX8;INSL3;PTGDS;DHH;WNT4	c2
1984	prerank	WP_47_HEDGEHOG_SIGNALING_PATHWAY	0.4822164285397582	1.1933339557027247	0.2692307692307692	0.796768827581223	1.0	4/15	10.80%	IHH;DHH;GLI3;GLI2	c2
89	prerank	PRC1_BMI_UP.V1_UP	0.3319113010316986	1.193235012475063	0.09836065573770492	0.34867212069584413	1.0	24/145	10.20%	CCL8;PCDHB12;CXCL10;MYL3;IL5;GRIN2C;CCND2;RFPL2;BHMT2;CACNA2D3;TYR;PDE6A;TSPAN7;CCL18;ACKR2;SLC6A15;SOHLH2;SLC1A2;EHHADH;SERPINA3;PTGDS;DENND5B;TLE2;EDN1	c6
1985	prerank	WP_UREA_CYCLE_AND_RELATED_DISEASES	0.6051251701189988	1.1931221959623068	0.2830188679245283	0.7963670819599027	1.0	1/8	0.58%	ARG1	c2
1986	prerank	REACTOME_PKA_ACTIVATION_IN_GLUCAGON_SIGNALLING	0.4957809634743863	1.1930736860325588	0.19607843137254902	0.7953121705424582	1.0	4/15	14.12%	ADCY2;ADCY5;ADCY1;ADCY4	c2
1987	prerank	TURASHVILI_BREAST_LOBULAR_CARCINOMA_VS_LOBULAR_NORMAL_UP	0.36390417398130653	1.1930170247401863	0.14754098360655737	0.794303320888902	1.0	15/93	8.08%	FAM3B;MYBPC1;PGR;CYP4X1;SERPINA1;CNN1;CHPT1;GABRP;KRT17;MYLK;KRT14;OXTR;ID4;CYP2J2;FMO5	c2
1988	prerank	KAYO_CALORIE_RESTRICTION_MUSCLE_DN	0.3850316046265121	1.1928081224873364	0.17307692307692307	0.7938857722179903	1.0	20/74	21.50%	CKMT2;ACR;PSG9;ADCY2;COL2A1;ERG;TSPAN7;RHCE;ACHE;GLI3;VLDLR;GNAQ;DDR1;RAB4A;PCDHGB7;CDR2L;ATF6B;BMP6;COX4I1;COMMD1	c2
1992	prerank	MCBRYAN_PUBERTAL_BREAST_6_7WK_UP	0.33701034839952454	1.1923586972943203	0.15254237288135594	0.794526697377876	1.0	22/182	10.30%	IGFBP5;PRELP;CHI3L1;IGHM;GPD1;CLEC3B;KCNB1;CCND2;BTN1A1;TYR;ZEB2;SFTPD;TNS1;FZD4;EBF3;TIMP2;SLC2A5;KCNK3;SOD3;PPP2R5B;SORBS1;GRB10	c2
1994	prerank	RODRIGUES_THYROID_CARCINOMA_UP	0.537327384237356	1.1919117341936887	0.3103448275862069	0.7950377258258546	1.0	3/14	12.22%	GNAI1;FAM89A;PHYH	c2
1997	prerank	GERHOLD_RESPONSE_TO_TZD_DN	0.5653569314041998	1.191585217530491	0.23529411764705882	0.7952065184994374	1.0	5/13	10.01%	CRYAB;AGT;APOE;SOX4;PMP22	c2
1999	prerank	DAVICIONI_RHABDOMYOSARCOMA_PAX_FOXO1_FUSION_DN	0.4859364334685845	1.1912444566287503	0.23529411764705882	0.7954066915593431	1.0	6/14	19.21%	IGFBP3;COL11A1;ATP2B4;MSTN;OLFML3;MYLPF	c2
2004	prerank	BIOCARTA_IL3_PATHWAY	0.5387103006451117	1.1908852079724825	0.25925925925925924	0.7956062598668021	1.0	2/14	3.66%	CSF2RB;FOS	c2
2008	prerank	GRADE_COLON_AND_RECTAL_CANCER_DN	0.36343639879917555	1.1895553927811908	0.14035087719298245	0.7994510417053212	1.0	21/96	16.19%	TYRP1;CX3CR1;STAR;NUDT11;CHST8;CA5A;ITPKB;ADAMTSL4;GREB1;CACNA2D2;UNC5B;LDB2;MITF;PLAC8;PRRT2;C2orf88;FABP7;C14orf132;NAT8L;SPIN4;FHL1	c2
2009	prerank	HOLLERN_SOLID_NODULAR_BREAST_TUMOR_UP	0.5353706650149197	1.1895103466758026	0.24074074074074073	0.7984692783065894	1.0	4/10	10.66%	PDZK1IP1;LTK;CD99L2;POF1B	c2
2011	prerank	KAYO_AGING_MUSCLE_DN	0.3750574182485178	1.1888906202192682	0.13636363636363635	0.7996037528636184	1.0	14/109	13.01%	IGFBP5;CKMT2;CITED1;RARRES2;SLC4A1;TFPI2;HOXC5;DNTT;NEU1;HPD;FKBP1B;LGALS3;VLDLR;IRX5	c2
2019	prerank	MARKEY_RB1_CHRONIC_LOF_DN	0.35119609303487975	1.1877627201855006	0.2033898305084746	0.8029082361384898	1.0	28/102	15.10%	IVL;APOE;IGFBP3;CD14;PLIN2;RHOB;MS4A6A;NPR3;CSF1R;LMO2;ACTG2;PTPRC;MMP13;EDN1;TGFB2;PLAC8;GABARAPL1;RABAC1;NDRG4;RBP1;ACTA1;CD300C;FABP7;CTSS;SPI1;CP;NGF;TPH1	c2
2024	prerank	TURJANSKI_MAPK11_TARGETS	0.6454396899269166	1.1872698787044278	0.3275862068965517	0.8039694454056246	1.0	2/5	16.00%	FOS;MEF2C	c2
2025	prerank	SWEET_KRAS_TARGETS_UP	0.39530540183189267	1.1872329440094926	0.16393442622950818	0.8029236829177925	1.0	28/74	20.68%	TAGLN;MYL9;C1S;MSC;SERPINE1;IGFBP3;HGD;TNS1;MATN2;COL5A1;HSPG2;SOX4;ATP2B4;TGFB2;GABARAPL1;DKK3;CALD1;NLRP1;TPM1;COL4A2;BMP1;IGFBP7;JAK1;LBH;DNAJB2;TUFT1;COL1A1;PGLS	c2
2030	prerank	REACTOME_INTRAFLAGELLAR_TRANSPORT	0.3962798153463485	1.1864002600746804	0.25806451612903225	0.8048744727350684	1.0	23/47	31.42%	DYNLRB2;TUBA1A;TUBB2B;TUBA3D;DYNC2H1;IFT172;TUBB4A;IFT81;TUBB1;TTC30A;TUBA4A;IFT20;TTC30B;DYNLRB1;DYNC2LI1;TUBB2A;IFT52;TRIP11;IFT46;CLUAP1;WDR19;IFT88;KIFAP3	c2
2031	prerank	WP_2586_ARYL_HYDROCARBON_RECEPTOR_PATHWAY	0.3971208719841008	1.1858898790899353	0.2037037037037037	0.8056972690426297	1.0	5/46	5.93%	RET;HPGDS;PTGS2;AHRR;CYP1A2	c2
2032	prerank	WP_DRUG_INDUCTION_OF_BILE_ACID_PATHWAY	0.5304311039026385	1.1857689852124111	0.2909090909090909	0.805145788405119	1.0	3/13	5.35%	CYP7A1;BAAT;CYP3A4	c2
2033	prerank	REACTOME_TRANSPORT_OF_CONNEXONS_TO_THE_PLASMA_MEMBRANE	0.48534419761542935	1.1857420318110221	0.2786885245901639	0.8041045001835844	1.0	7/18	19.33%	GJA1;TUBA1A;TUBB2B;TUBA3D;TUBB4A;TUBB1;TUBA4A	c2
2037	prerank	VISALA_AGING_LYMPHOCYTE_UP	0.6537014997096804	1.1855857805981913	0.28846153846153844	0.8034004127505316	1.0	2/6	8.78%	CSF1R;FILIP1L	c2
2041	prerank	REACTOME_ACTIVATION_OF_AMPK_DOWNSTREAM_OF_NMDARS	0.4526041968960511	1.1847520228043666	0.16666666666666666	0.8053047475238524	1.0	7/25	19.33%	TUBA1A;MAPT;TUBB2B;TUBA3D;TUBB4A;TUBB1;TUBA4A	c2
2043	prerank	REACTOME_VITAMINS	0.6584551278523848	1.1847088408029447	0.28888888888888886	0.8042470319814405	1.0	2/6	4.66%	CYP26A1;CYP26C1	c2
2046	prerank	WP_CEREBRAL_ORGANIC_ACIDURIAS_INCLUDING_DISEASES	0.5921078388094004	1.1840347466791616	0.2857142857142857	0.8056559393190857	1.0	1/8	3.79%	ADHFE1	c2
2047	prerank	KEGG_LYSOSOME	0.34063960661300163	1.1839528534179937	0.13636363636363635	0.8047772750173847	1.0	35/120	20.85%	CTSK;CLTCL1;CTSF;CTSO;PSAPL1;AP3B2;ACP5;HYAL1;AP1S2;NEU1;TPP1;CTSA;DNASE2B;HEXA;AGA;MCOLN1;ASAH1;GNPTAB;GNPTG;CTSS;GAA;ARSA;LAPTM4A;ATP6AP1;NAPSA;SMPD1;SGSH;PSAP;AP4M1;CTSH;MAN2B1;ARSG;ATP6V1H;SLC11A1;IDUA	c2
2048	prerank	MEBARKI_HCC_PROGENITOR_WNT_UP	0.32699767002097435	1.1839062901596253	0.12698412698412698	0.8037872005672255	1.0	47/168	16.56%	IGFBP5;TYRP1;CCDC3;FLG-AS1;EYA2;IHH;PITX2;TCHH;SERPINE1;RDH10;JAM2;FBN1;CCDC80;BNC2;BMF;COL1A2;CSF1R;CLIC3;RASSF9;STXBP6;ZNF608;MYL2;PAMR1;MMP13;DLX5;DPT;CPEB1;COL5A2;NANOS1;TGFB2;PRICKLE2;SLC7A5;POTEF;NDRG4;MMP7;RSPO3;SEMA3C;SLC1A3;MEX3B;LAYN;CYP1B1;EXT1;PDGFRL;BMP1;PRR5L;JAG2;OLFML3	c2
2049	prerank	CAMPS_COLON_CANCER_COPY_NUMBER_DN	0.40221103219388044	1.1838860017329298	0.1875	0.8027276024556789	1.0	11/37	16.02%	SLC2A14;CES1;CFHR1;HLA-DRB5;ASB12;NEGR1;NRXN3;ACOT1;RHD;TEX28;FRMPD2	c2
2051	prerank	KEGG_GLYCOSAMINOGLYCAN_DEGRADATION	0.4880188251538781	1.183863169452689	0.2830188679245283	0.8015987874047801	1.0	14/19	34.66%	HYAL1;HEXA;HYAL3;HPSE;SGSH;IDUA;HYAL2;GNS;HGSNAT;GLB1;NAGLU;GALNS;HS3ST3A1;HS3ST3B1	c2
2053	prerank	KEGG_LONG_TERM_DEPRESSION	0.3902017976610176	1.1835451238941703	0.23076923076923078	0.8017424223965816	1.0	10/60	11.35%	GRM1;PLA2G2A;GNAI1;PLA2G10;PLA2G2D;PLA2G1B;IGF1;PRKG1;JMJD7-PLA2G4B;GRIA2	c2
2058	prerank	KEGG_ALPHA_LINOLENIC_ACID_METABOLISM	0.514914516956171	1.1826965432171739	0.22448979591836735	0.804142002024174	1.0	5/16	10.23%	PLA2G2A;PLA2G10;PLA2G2D;PLA2G1B;JMJD7-PLA2G4B	c2
2059	prerank	WENG_POR_TARGETS_GLOBAL_DN	0.4684454367396856	1.1822575913906377	0.2903225806451613	0.8045592676188418	1.0	10/21	22.29%	FGL1;EHHADH;GRN;VNN1;EGR1;ACOT1;HSD17B11;RAB30;CYP2C19;HSD17B10	c2
2061	prerank	REACTOME_OTHER_SEMAPHORIN_INTERACTIONS	0.5050464328566916	1.1819998096998199	0.3137254901960784	0.8043794840933537	1.0	6/17	8.65%	SEMA6A;SEMA6D;SEMA5A;PLXNC1;PLXNB3;PTPRC	c2
2062	prerank	KEGG_ASTHMA	0.4705436389104103	1.181835123309285	0.30434782608695654	0.8037283612728011	1.0	7/18	10.02%	MS4A2;EPX;IL5;HLA-DPA1;HLA-DRB1;HLA-DRB5;HLA-DQB1	c2
2063	prerank	REACTOME_FLT3_SIGNALING_IN_DISEASE	0.43068238560202354	1.1815543376410222	0.2631578947368421	0.8038371161340868	1.0	1/28	0.17%	FLT3	c2
2066	prerank	REACTOME_NCAM1_INTERACTIONS	0.4355027113570783	1.1813338877138353	0.21818181818181817	0.8033011869421491	1.0	14/36	15.84%	CACNA1G;COL2A1;CNTN2;COL4A3;COL4A4;CACNB4;COL5A1;CACNA1I;COL5A2;CACNA1D;NCAM1;ST8SIA4;CACNA1H;COL4A2	c2
2067	prerank	WP_CELLTYPE_DEPENDENT_SELECTIVITY_OF_CCK2R_SIGNALING	0.505455364533841	1.1811737569886316	0.3018867924528302	0.802634044235659	1.0	3/12	8.03%	RYR2;GNAI1;TRPC1	c2
2072	prerank	CALVET_IRINOTECAN_SENSITIVE_VS_REVERTED_DN	0.6487803966129932	1.1810786031975715	0.3	0.8017750691454296	1.0	2/5	5.82%	HOXD3;RHOB	c2
2074	prerank	RIGGINS_TAMOXIFEN_RESISTANCE_UP	0.3680412226961264	1.1806511839120404	0.18333333333333332	0.8024359379855613	1.0	19/62	11.12%	RET;SERPINA1;HMGCS2;ESRRG;CITED1;CHST8;PRODH;IGFBP3;HGD;ARMCX2;CACNA1I;WNT4;AMBP;ADCY1;PMP22;ARMCX6;ARMCX3;CTSA;OGFRL1	c2
2081	prerank	CHESLER_BRAIN_HIGHEST_EXPRESSION	0.4209020987705373	1.1800630418298155	0.25806451612903225	0.8033694529164029	1.0	5/36	11.59%	PLP1;CADPS;FOS;GRIA2;RABAC1	c2
2082	prerank	DIAZ_CHRONIC_MYELOGENOUS_LEUKEMIA_DN	0.3453631372295554	1.179973523076829	0.11864406779661017	0.8025029848247588	1.0	24/102	13.62%	FLT3;CCR2;FGL2;CCR7;MYLK;JAM2;MAFB;MS4A6A;IL10RA;CSF1R;CAPN3;ELANE;ADD3;VPREB1;EPB41L3;BTG2;ACTG1;DNTT;PROM1;GPR137B;ANK3;EEF1A1;SLC1A3;FGFR1	c2
2085	prerank	BROWNE_INTERFERON_RESPONSIVE_GENES	0.3867526121436167	1.1796205600265521	0.16129032258064516	0.8026225488721742	1.0	15/65	16.86%	CCL8;CXCL10;IFI27;RGL1;PDZD2;LMO2;IFIT2;TLR3;GBP2;THEMIS2;STX11;KIF5C;MX1;TRIM22;IFIT3	c2
2087	prerank	REACTOME_GLYOXYLATE_METABOLISM_AND_GLYCINE_DEGRADATION	0.44014536365995593	1.1795452244705176	0.22033898305084745	0.8017799038170795	1.0	1/27	0.02%	AGXT	c2
2089	prerank	BALDWIN_PRKCI_TARGETS_UP	0.40660028592163006	1.1793063082553	0.23809523809523808	0.8016979577659834	1.0	5/32	11.25%	OXTR;RHOB;GPRC5A;ATP2B4;SDC2	c2
2097	prerank	WP_FOLATE_METABOLISM	0.3936175082402544	1.178078821932087	0.2	0.8058766728329702	1.0	7/55	4.11%	F7;ALB;SAA2;FOLR1;SAA1;SAA4;SERPINE1	c2
2098	prerank	KEGG_PEROXISOME	0.37385451717566737	1.1779560333734542	0.21666666666666667	0.8052346121144364	1.0	10/76	12.22%	AGXT;HAO2;PIPOX;BAAT;ABCD2;MPV17L;EHHADH;AMACR;GSTK1;PHYH	c2
2100	prerank	MOLENAAR_TARGETS_OF_CCND1_AND_CDK4_UP	0.39365583371870866	1.177882153193856	0.21212121212121213	0.8043729200247289	1.0	26/61	25.57%	CTNNA2;RBMS3;ARMCX1;MC4R;FGF7;LINC00847;KLHL24;TM7SF2;CPEB1;KLHDC1;RUFY3;MFSD6;PBLD;LINC00667;SERF2;LIN7B;LINC00467;TP53INP1;THNSL1;SATB1;MBLAC2;ZNF462;USE1;C12orf76;MAGI2;TIGD1	c2
2104	prerank	REACTOME_INWARDLY_RECTIFYING_K_CHANNELS	0.4412957639574133	1.177075442455165	0.3114754098360656	0.8066199053555866	1.0	6/31	9.62%	KCNJ12;GABBR2;KCNJ9;GNGT1;GNG13;KCNJ8	c2
2107	prerank	BIOCARTA_NFAT_PATHWAY	0.4104886541435407	1.1766970184098469	0.22413793103448276	0.8067625067627792	1.0	13/47	21.39%	ELSPBP1;AGT;CAMK1G;IGF1;NPPA;EDN1;ACTA1;MEF2C;PIK3CG;CAMK1;NKX2-5;CAMK4;PRKAR2B	c2
2109	prerank	RORIE_TARGETS_OF_EWSR1_FLI1_FUSION_DN	0.43976225266209484	1.1764550889898802	0.25	0.8067042256104958	1.0	11/25	14.96%	DDC;APC2;CD24;ELAVL3;PRPH;NREP;RGS5;CRMP1;ISL1;KIF5C;GAP43	c2
2110	prerank	BROWNE_HCMV_INFECTION_1HR_UP	0.39367478427201563	1.1763228957397618	0.22033898305084745	0.8061456351759597	1.0	11/45	10.92%	IGFBP5;TBX5;RET;ONECUT1;RASGRP1;TLL2;HLF;FSCN2;PCDH7;VAT1;ATP2B4	c2
2112	prerank	MAGRANGEAS_MULTIPLE_MYELOMA_IGG_VS_IGA_DN	0.45602712398337464	1.1760569976691677	0.2553191489361702	0.8059684540963139	1.0	5/24	6.84%	CFI;CSF3R;ID2;IGHG1;CSF1R	c2
2115	prerank	WANG_MLL_TARGETS	0.3088320402388154	1.1756483658528316	0.109375	0.8066601294977126	1.0	76/261	15.19%	ASPA;CHI3L1;AVPR1A;AGT;POSTN;TMEM140;CACNA1G;ABI3BP;RTN4RL1;GLT8D2;ASPN;FAM20A;PLA2R1;COL2A1;PAX3;PITX2;PCDHB13;SMOC2;CPQ;MAF;TGM1;JAM2;STEAP4;HOXA13;CD14;C2;EFHD1;MAFB;PCDHB7;CCDC80;SNED1;EBF3;NKX6-1;S1PR1;ISLR;EIF4E3;ARID5B;HOXC10;HOXC5;RASSF9;STXBP6;VAX2;ATP2B1;MEG3;COL14A1;SHC4;HLF;MMP13;ZCWPW1;NEGR1;GRB10;DAB2;FBXL7;PTPRM;PLAC8;DLL1;SCARF2;EMILIN1;ALX1;CABLES1;DKK3;HNF1B;SOX5;SH3TC1;FBN2;RNF…	c2
2116	prerank	BYSTRYKH_HEMATOPOIESIS_STEM_CELL_RUNX1	0.5845108885476191	1.1754332327300718	0.28846153846153844	0.8063132837615646	1.0	2/6	1.65%	PGR;CSF3R	c2
2119	prerank	TAKEDA_TARGETS_OF_NUP98_HOXA9_FUSION_10D_UP	0.3280166702661565	1.17527219651348	0.16666666666666666	0.8057783174781971	1.0	26/169	9.83%	FLT3;CFI;TYRP1;LILRA2;BTLA;CXCL10;METTL7B;GNAI1;PTGS2;IFI27;HOPX;FGF18;C15orf48;RTP4;EGLN3;CKB;AFF3;STXBP6;SLC5A3;SOX4;ZNF711;IFIT2;ITGB7;RBPMS;SPINK2;NEGR1	c2
2121	prerank	REACTOME_ELASTIC_FIBRE_FORMATION	0.4240508784991401	1.1748706214850544	0.288135593220339	0.8063580009434653	1.0	14/42	12.80%	ELN;VTN;LOXL4;MFAP2;FBLN2;EFEMP2;FBN1;MFAP5;MFAP4;BMP2;ITGA8;TGFB2;EMILIN1;FBN2	c2
2122	prerank	WALLACE_PROSTATE_CANCER_RACE_UP	0.3227041949322999	1.1745013113815805	0.1076923076923077	0.8067772520019069	1.0	72/253	19.13%	CCL8;PPARGC1A;COL21A1;CD86;IGHM;HMGCS2;CNN1;CSF2RB;ADRA2C;NFASC;CD207;GZMA;IFI27;FGL2;C1orf54;APOE;CCR7;OLFML2A;SELP;RASGRP1;IGHG1;FBN1;LY96;HLA-DRB1;PLCL1;GPM6A;IL10RA;MICAL1;DNASE1L3;CPM;PTGDS;PTPRC;CD27;GSTM3;HLA-DQB1;SECTM1;RASGRP3;HLA-E;PLAC8;SLC7A5;ITGA4;AHNAK2;CD37;FBN2;THEMIS2;CELF2;NLRP1;CLIC2;CTSS;OPTN;EVI2B;BCL2A1;SYNDIG1;THBD;MX1;BCL11B;CD52;P2RY14;FYN;IRS2;DPYSL4;IFIT3;GPR171;HSPB8;S…	c2
2124	prerank	REACTOME_NCAM_SIGNALING_FOR_NEURITE_OUT_GROWTH	0.39387052853120413	1.17420451044944	0.15625	0.8068583572162581	1.0	17/56	15.84%	CACNA1G;COL2A1;CNTN2;COL4A3;COL4A4;SPTBN5;CACNB4;COL5A1;CACNA1I;COL5A2;CACNA1D;NCAM1;ST8SIA4;FGFR1;CACNA1H;FYN;COL4A2	c2
2125	prerank	SIMBULAN_PARP1_TARGETS_DN	0.4964979166333253	1.174202159157898	0.24489795918367346	0.8057318337181633	1.0	1/16	0.02%	IGFBP5	c2
2127	prerank	REACTOME_PHOSPHOLIPASE_C_MEDIATED_CASCADE_FGFR2	0.5317196142211007	1.1738735771745366	0.30357142857142855	0.805833946745444	1.0	6/13	13.67%	FGF23;FGFR2;FGF7;FGF18;FGF20;FGF22	c2
2132	prerank	REACTOME_WNT5A_DEPENDENT_INTERNALIZATION_OF_FZD2_FZD5_AND_ROR2	0.5023651491097858	1.173290700861787	0.22641509433962265	0.8069720099113227	1.0	1/13	0.50%	ROR2	c2
2136	prerank	WP_MAMMARY_GLAND_DEVELOPMENT_PATHWAY_INVOLUTION_STAGE_4_OF_4	0.5624809832634337	1.1727392900138636	0.3448275862068966	0.80789006894698	1.0	1/10	0.65%	CHI3L1	c2
2137	prerank	WP_ACE_INHIBITOR_PATHWAY	0.5119643727917782	1.1725572028362992	0.23333333333333334	0.8073884121395064	1.0	5/13	12.88%	AGT;KNG1;ACE2;ACE;BDKRB1	c2
2138	prerank	REACTOME_PI_3K_CASCADE_FGFR2	0.5099769958410588	1.172398798346189	0.32	0.8068488485059337	1.0	6/18	13.67%	FGF23;FGFR2;FGF7;FGF18;FGF20;FGF22	c2
2140	prerank	LI_WILMS_TUMOR_VS_FETAL_KIDNEY_2_DN	0.4253681659082991	1.1723655013329755	0.22033898305084745	0.8059084266474191	1.0	9/45	10.32%	IGFBP5;RET;AGT;APOE;COL5A1;DDR2;INHBA;PMP22;DAB2	c2
2142	prerank	TSAI_RESPONSE_TO_RADIATION_THERAPY	0.4532465453969925	1.1720586206773147	0.20588235294117646	0.8058918376469175	1.0	6/28	10.92%	IGFBP5;SERPINE1;TNFRSF11B;IFIT2;EGR1;TGFB2	c2
2147	prerank	WATANABE_COLON_CANCER_MSI_VS_MSS_DN	0.38754169405686684	1.1716663878351479	0.1724137931034483	0.8062276071791207	1.0	11/50	7.33%	HMGCS2;CADPS;A1CF;PCP4;CEL;DACH1;SEMA5A;ACE2;MUC12;DUOX2;GPR143	c2
2155	prerank	LEE_AGING_MUSCLE_UP	0.420676612312145	1.1710178256588866	0.25806451612903225	0.8077156381050205	1.0	5/35	6.23%	CKMT2;FOS;RHOB;MFAP5;NTF3	c2
2157	prerank	NADLER_HYPERGLYCEMIA_AT_OBESITY	0.3945531558649462	1.1709678495460758	0.16666666666666666	0.8067694776690976	1.0	7/52	9.66%	FLT3;SERPINA1;CSF2RB;SERPINE1;HPS4;ACP5;DLX5	c2
2159	prerank	REACTOME_PKA_MEDIATED_PHOSPHORYLATION_OF_CREB	0.4543190165135793	1.1709371219971492	0.2830188679245283	0.8057382302134126	1.0	4/18	14.12%	ADCY2;ADCY5;ADCY1;ADCY4	c2
2163	prerank	FOSTER_KDM1A_TARGETS_UP	0.3158706754991843	1.1705837652197202	0.14754098360655737	0.8061599423930188	1.0	48/207	11.49%	SPIC;FAM3B;AKR1C3;CHI3L1;STK32A;BRDT;KCNU1;MOGAT2;PMEL;COL2A1;IFI27;COPZ2;CCL25;SFTPD;SYCP3;PDE6A;SRD5A2;HECW2;FGL1;BEST1;CELA2A;GPR143;ANK2;DDR2;CYP2J2;HLA-DRB5;AASS;DYNC1I1;MYL2;CRYGS;SPINK2;GSTM3;SLC15A2;HLA-DQB1;MAP1LC3A;TUBA3D;CLCNKB;POF1B;ACOT1;CPNE9;GPR137B;CCT6B;RASGRP3;PLAC8;CTSA;ZSCAN5B;BCAS1;MYOM2	c2
2164	prerank	ZHOU_INFLAMMATORY_RESPONSE_FIMA_UP	0.3091389106481551	1.170537783561954	0.08108108108108109	0.8052004221090766	1.0	69/414	10.92%	CYP7A1;TBX5;KLHL41;PACRG;TMPRSS6;HMGCLL1;AGBL1;DOK6;POSTN;CXCL10;HNF4G;CASQ2;NOVA1;SEMA6A;CADPS;CRISP3;CA14;NDP;PTGS2;MYRFL;CTNNA2;MSC;LDHAL6A;SERPINE1;GPC3;NRG2;POU5F1;IGFBP3;HAS2;GRIK2;ARHGAP31;HOPX;BAMBI;ZEB2;TP53INP2;FZD4;EBF3;ITGA9;TLL2;TLR7;CCL18;HPS4;SLC6A15;COL5A1;AFF3;SLC1A2;DDR2;SPEF2;STXBP6;GLYATL1;AP3B2;ATP2B1;HSPA1B;DYNC1I1;RASGEF1B;NLRP14;CC2D2A;SOD3;BTG2;ITGA8;ZCWPW1;DYRK3;ADCY1;ED…	c2
2166	prerank	REACTOME_AGGREPHAGY	0.41884801436341423	1.1702477102014157	0.23636363636363636	0.8052723195583844	1.0	10/39	19.33%	TUBA1A;VIM;DYNC1I1;TUBB2B;CFTR;TUBA3D;TUBB4A;TUBB1;HDAC6;TUBA4A	c2
2168	prerank	REACTOME_EXTRACELLULAR_MATRIX_ORGANIZATION	0.3203091058943357	1.1700128998233503	0.15942028985507245	0.8050435678000577	1.0	68/272	12.96%	LAMC3;CAPN9;TMPRSS6;KLKB1;CTRB2;BCAN;NRXN1;CAPN6;ELN;CTSK;COL21A1;SCUBE1;MMP24;ADAMTS14;ASPN;VTN;COL2A1;LOXL4;COL4A3;COL26A1;COL4A4;MFAP2;FBLN2;SERPINE1;ADAMTS3;COL20A1;COL12A1;JAM2;EFEMP2;FBN1;COMP;MFAP5;TTR;ITGA9;TLL2;SPOCK3;COL1A2;MATN3;MFAP4;TIMP2;COL5A1;COL11A1;DDR2;ICAM4;CAPN3;ELANE;HSPG2;CAPN13;BMP2;ADAMTS2;COL14A1;ITGB7;ITGA8;MMP13;KLK7;COL11A2;COL5A2;COL16A1;TGFB2;NCAM1;SDC2;ITGA4;EMILIN…	c2
2170	prerank	MIKKELSEN_PLURIPOTENT_STATE_DN	0.5951989782366087	1.1696715511596145	0.2916666666666667	0.8052993768984287	1.0	2/8	12.86%	CCND2;ID3	c2
2173	prerank	KIM_LIVER_CANCER_POOR_SURVIVAL_DN	0.4128915550113129	1.168669141329389	0.22807017543859648	0.8078838197133232	1.0	8/33	10.54%	SFTPC;CHI3L1;CYP27A1;ADH1B;C4BPB;CYP2J2;CRYL1;SERPINC1	c2
2176	prerank	VALK_AML_CLUSTER_6	0.44255324697661497	1.1683697670095679	0.288135593220339	0.8078840719670488	1.0	10/32	18.06%	FAM110B;FOXF2;ADCY2;HLA-DPA1;HLA-DRB1;PLXNB1;RGS10;CD74;GPC4;PIEZO2	c2
2178	prerank	REACTOME_POTASSIUM_CHANNELS	0.3825611534961494	1.1681497553874804	0.1935483870967742	0.807681909063772	1.0	19/82	10.41%	KCNJ12;GABBR2;KCNB1;KCNJ9;KCNG1;KCNH6;KCNS1;KCNK4;KCNQ2;KCNMB1;KCNQ3;GNGT1;KCNH1;GNG13;KCNC3;KCNK3;KCNJ8;KCND2;KCNH3	c2
2180	prerank	MCMURRAY_TP53_HRAS_COOPERATION_RESPONSE_DN	0.3611930164405935	1.1678116361116169	0.2459016393442623	0.8080000813639584	1.0	22/64	21.38%	PLXDC2;DUSP15;PITX2;ID2;ARHGAP24;ID4;FGF18;PRKG1;RASL11A;BEX2;RAI2;CD55;MS4A10;JAG2;STMN4;MMP15;DAPK1;PLTP;MAN2B1;CERS4;MTUS1;SATB1	c2
2183	prerank	WP_STEROID_BIOSYNTHESIS	0.5385459023495782	1.1673393511776682	0.2982456140350877	0.8085480810527274	1.0	4/9	4.93%	HSD17B3;HSD3B2;HSD3B1;CYP17A1	c2
2184	prerank	MIKKELSEN_MCV6_ICP_WITH_H3K27ME3	0.41834850535619955	1.1672634325867821	0.2549019607843137	0.8076546913498086	1.0	15/48	10.83%	GPRC5D;ACCSL;MOV10L1;VTN;FGL2;LINGO4;PVALB;APC2;FAM149A;SOX6;ASIP;COL11A2;OR2B11;CLDN14;SECTM1	c2
2185	prerank	BOYAULT_LIVER_CANCER_SUBCLASS_G123_DN	0.42798328239306427	1.1670790118030472	0.2857142857142857	0.8073964274790241	1.0	12/44	16.46%	ASPA;CFI;SLC6A12;F8;HYAL1;ITIH4;GABARAPL1;HPD;SLC16A2;ACADL;FYN;RGN	c2
2187	prerank	ONO_FOXP3_TARGETS_UP	0.4506289936714216	1.1667255047908578	0.23076923076923078	0.8075983773126669	1.0	4/19	4.39%	CCR2;CCR7;FOS;GZMB	c2
2188	prerank	TSUNODA_CISPLATIN_RESISTANCE_DN	0.39442253831871305	1.1666610637873385	0.2535211267605634	0.8067577267127323	1.0	16/43	18.98%	FOLR1;PTGS2;HLA-DPA1;C1S;FBN1;C4BPB;NPR3;CRIP1;FSTL3;SLC7A5;FBN2;WNT5A;CD74;CPS1;CLU;SLC3A2	c2
2190	prerank	BECKER_TAMOXIFEN_RESISTANCE_DN	0.38941829528962413	1.166108345828416	0.125	0.8078383297657222	1.0	11/51	13.98%	IGFBP5;ESRRG;GJA1;MSX2;CD24;LRP2;KHDRBS3;RBP1;SEMA3C;FGFR1;PKIA	c2
2191	prerank	MIKKELSEN_NPC_ICP_WITH_H3K4ME3	0.3021392307167713	1.166025812901705	0.06666666666666667	0.8070759081173455	1.0	76/398	15.18%	PPARGC1A;NCKAP5;NRXN1;YPEL4;DTNA;TSPAN11;P2RX7;SPARCL1;LRRTM3;NDP;ITM2A;SYT3;RFTN2;GSTM2;DYNLRB2;GRIK5;ADHFE1;RBMS3;FLRT3;PCDHB13;SCRG1;GPER1;STC1;INHA;TTLL9;ZEB2;LY96;PLIN2;ABCD2;CNTNAP1;GPM6A;CPT1C;MAPK10;CTSO;ANK2;DDR2;CD99L2;ZNF608;ADD3;HSPA1L;PBXIP1;IFIT2;CC2D2A;GRN;DNASE1L1;HYAL1;SLC15A2;FKBP7;GTF2H4;KCND2;TPP1;THBS3;IDNK;IGBP1;SOGA3;MDH1B;CSRNP3;SH3BGRL;SOX5;LRRC4B;CLEC2D;ACTN3;WDR38;CREB5…	c2
2192	prerank	BOWIE_RESPONSE_TO_TAMOXIFEN	0.47157244113451213	1.1659458122940585	0.25	0.8062108190354169	1.0	10/18	26.70%	IFI27;IFIT2;MX1;IFIT3;IFI6;IFNGR1;IFIT1;IRF7;IRF9;ISG15	c2
2194	prerank	REACTOME_BIOSYNTHESIS_OF_EPA_DERIVED_SPMS	0.6682443257319989	1.1658392830077382	0.3902439024390244	0.805528729920976	1.0	3/6	21.85%	PTGS2;GPX4;ALOX5	c2
2195	prerank	WP_ECTODERM_DIFFERENTIATION	0.33614146935198824	1.1657826560535747	0.07575757575757576	0.8044876551073592	1.0	23/131	8.47%	ASTN1;ROR2;ANKS1B;TOX3;FGFR2;CTNND2;PAX3;CTNNA2;TFAP2A;STC1;MAFB;JAKMIP1;TNFRSF11B;FZD4;TCF7L1;GREB1;ZFHX4;LDB2;FZD8;VAX2;ARX;SORCS1;NLGN1	c2
2199	prerank	REACTOME_STIMULI_SENSING_CHANNELS	0.35839342149635806	1.165187515502073	0.24193548387096775	0.8055071340239482	1.0	26/95	14.06%	SGK2;CASQ1;RYR2;CASQ2;CLCNKA;TRPM1;TRPM5;BEST4;TRPC3;ANO5;BEST1;ANO2;TRPC1;TRPM3;TRPV3;UNC79;CLCNKB;SLC9B1;TTYH1;ASPH;FKBP1B;CLCN7;WNK3;OSTM1;MCOLN1;CLIC2	c2
2201	prerank	REACTOME_MECP2_REGULATES_TRANSCRIPTION_OF_NEURONAL_LIGANDS	0.5997076027560488	1.1647047652812683	0.3125	0.8063912862723458	1.0	2/6	11.29%	BDNF;DLL1	c2
2202	prerank	REACTOME_OREXIN_AND_NEUROPEPTIDES_FF_AND_QRFP_BIND_TO_THEIR_RESPECTIVE_RECEPTORS	0.6195602910170734	1.1645703470459752	0.2692307692307692	0.8058544838237925	1.0	3/5	9.82%	NPFFR2;QRFP;HCRT	c2
2203	prerank	KYNG_RESPONSE_TO_H2O2_VIA_ERCC6_DN	0.4134141437906671	1.1645146155992596	0.2692307692307692	0.8049224573362641	1.0	3/43	4.46%	CRYAB;CKMT2;PDZD2	c2
2206	prerank	DUTERTRE_ESTRADIOL_RESPONSE_6HR_DN	0.367909923944078	1.163799235647377	0.19672131147540983	0.8065300808393586	1.0	23/88	15.32%	NPNT;CTNND2;PLA2R1;SESN3;STON1;EFHD1;PLIN2;BMF;EGLN3;ARID5B;KLHL24;ERBB4;TGFB2;EFNA1;AHNAK2;N4BP3;CDKL5;ST8SIA4;CLEC2D;ZNF704;RNF144B;HSD17B11;SSBP2	c2
2212	prerank	NABA_ECM_AFFILIATED	0.3495812661600517	1.1625310243933544	0.2033898305084746	0.8101396697890662	1.0	43/124	16.89%	SFTPC;SEMA6A;PLXDC2;LGALS14;CLEC12B;CLEC3B;SEMA6D;LGALS12;MUCL1;ITLN1;CLEC14A;GPC3;MUC5AC;MUC1;SFTPD;MUC15;SEMA5A;REG4;MUC12;PLXNC1;PLXNB3;COLEC10;ANXA9;OVGP1;FCN2;CLEC1A;CLEC7A;SDC2;LGALS3;GREM1;CLEC11A;CLEC2D;SEMA3C;PLXNB1;EMCN;MUC20;SEMA6C;MUC4;GPC2;LGALS9;FCN3;GPC4;SEMA3E	c2
2213	prerank	VARELA_ZMPSTE24_TARGETS_DN	0.4293626071142748	1.1620774467561235	0.2692307692307692	0.8107859459160969	1.0	7/30	9.17%	KLKB1;IFI27;SULT1B1;TP53INP2;RDH16;EHHADH;VNN1	c2
2215	prerank	HERNANDEZ_ABERRANT_MITOSIS_BY_DOCETACEL_2NM_DN	0.45162415357250824	1.161917445314412	0.2786885245901639	0.810340795991993	1.0	7/21	13.02%	CRYM;ITM2A;PDGFRA;HSPA1L;EGR1;PPP1R3F;WNT5A	c2
98	prerank	ESC_J1_UP_EARLY.V1_UP	0.32755515332588603	1.1615607144078492	0.17142857142857143	0.4330675967447268	1.0	27/147	11.95%	ANGPTL7;FLT3;GPT;PDPN;ASCL2;GZMA;SESN3;COL26A1;SLC18A1;COLQ;IRX2;BTN1A1;STC1;ZBTB7C;CUBN;CIDEB;TTR;HES6;MAG;ZFPM2;NSG1;DAB2;NANOS1;LHX3;DLL1;SLC22A13;GRINA	c6
2219	prerank	BIOCARTA_HDAC_PATHWAY	0.4619210797784974	1.1614548307592656	0.26229508196721313	0.8110413663285784	1.0	7/23	18.90%	CAMK1G;MAP2K6;IGF1;HDAC5;PIK3CG;INSR;CAMK1	c2
2230	prerank	GHANDHI_DIRECT_IRRADIATION_DN	0.4299972877292708	1.159777850703238	0.21153846153846154	0.8163589352369016	1.0	10/34	14.98%	NFE2;FZD4;OLFML2B;PRDM6;S1PR1;KCNK3;ELANE;VSTM2L;ARHGEF37;TOX	c2
2233	prerank	BIOCARTA_RAB_PATHWAY	0.4813010591071792	1.1592750952864517	0.3384615384615385	0.8174332397098486	1.0	4/13	19.78%	RAB27A;ACTA1;RAB4A;RAB6C	c2
2234	prerank	KHETCHOUMIAN_TRIM24_TARGETS_UP	0.39736562222215	1.1592076400981726	0.1774193548387097	0.8166172028664825	1.0	15/43	17.45%	FGFR2;FOS;SERPINE1;COL1A2;VIM;BTG2;EGR1;BEX2;LGALS3;RBP1;AFP;CP;CDKN2B;COL4A2;LGALS1	c2
2237	prerank	TAKEDA_TARGETS_OF_NUP98_HOXA9_FUSION_10D_DN	0.3560697100123418	1.158617699273195	0.17857142857142858	0.817921600251312	1.0	23/112	6.73%	OLIG1;ABCB5;SERPINF1;CHI3L1;CXCL5;MS4A2;PPP2R2B;FABP3;LGALS12;RGL1;APOE;GPNMB;PTGER3;RTN1;SLCO2B1;MAF;DACH1;RASGRP1;CD24;TRAV22;OLFML2B;TLR7;CCL18	c2
2239	prerank	MIKKELSEN_IPS_ICP_WITH_H3K4ME3_AND_H327ME3	0.3587080415928827	1.1585430037023927	0.1935483870967742	0.817153676247455	1.0	30/95	15.55%	TPPP3;NCKAP5;YPEL4;CNN1;CA14;FGL2;COL4A3;COL4A4;CLEC14A;NRBP2;MC4R;TGM1;ROBO2;ISLR;EDN2;SLFN5;PAMR1;UCP1;SPINK2;KCND2;OR2B11;CHODL;CRYGN;MEIS1;FOXS1;PRSS36;REM2;TMEM63C;ETV2;MAMDC2	c2
2240	prerank	ELVIDGE_HIF1A_AND_HIF2A_TARGETS_UP	0.4161788120175977	1.1584540863391972	0.26666666666666666	0.8163970933317791	1.0	3/39	1.97%	RET;SLC24A3;GABBR2	c2
2241	prerank	DELASERNA_MYOD_TARGETS_UP	0.34901984728215574	1.1582763000770933	0.21052631578947367	0.8160142936285214	1.0	21/77	19.62%	IGFBP5;ANKS1B;TNNT2;HMGCS2;RHOB;TNNC2;HES6;VASH2;HIP1;PBXIP1;STAM;ACTA1;PACS2;KIF5C;CACNA2D1;DYSF;HSPB8;HRC;PDLIM3;MYLPF;FZD3	c2
2242	prerank	WP_NONCLASSICAL_ROLE_OF_VITAMIN_D	0.605356015811446	1.1579675796869633	0.35714285714285715	0.8160966184666802	1.0	3/6	11.30%	AGT;ACE2;ACE	c2
2244	prerank	BERENJENO_TRANSFORMED_BY_RHOA_DN	0.299829462753982	1.1576785621036747	0.078125	0.8161138359636005	1.0	91/372	19.14%	CAPN6;POSTN;SPARCL1;CACNA1G;FGFR2;GAS2;IFI27;COPZ2;MEIS3;ID2;NRBP2;SMOC2;CPQ;PDGFRA;TP53INP2;ID4;CCDC80;CD24;MATN2;TNFRSF11B;EBF3;COL1A2;TCF7L1;NPR3;ISLR;POU6F1;COL5A1;HES6;OGN;C1R;GRN;MEG3;SYNPO;SNAI2;GSTM3;FKBP7;PMP22;MAP1LC3A;GRB10;TPP1;PTPRM;TMEM150A;HLA-E;CTSA;TTC3;ANK3;RAB5B;GAS1;RABAC1;TSPYL4;GRINA;MEIS1;PHYH;MAGED1;DKK3;TCEA3;ID3;TMEM59;FGFR1;CELF2;SMAD6;GABARAP;ERGIC3;NFIX;MT1F;CYP1B1;HS…	c2
2246	prerank	LANDIS_BREAST_CANCER_PROGRESSION_DN	0.36799982300300826	1.156925332470919	0.26153846153846155	0.8176678036284347	1.0	18/69	14.94%	CLEC3B;GJA1;GNAI1;CD34;FSTL1;ADIG;MAN1A1;CCDC80;FZD4;CRIP1;COL5A1;SORBS1;DPT;PLAC8;PHYH;HEPH;THBD;SRPX	c2
2247	prerank	REACTOME_SENSORY_PROCESSING_OF_SOUND	0.37814146586226044	1.1568963042076144	0.19607843137254902	0.8167583461555559	1.0	18/67	12.44%	PCDH15;USH1C;SYN1;TMC2;KCNMB1;USH1G;STRC;CABP1;CACNA2D2;ATP2B1;EPB41L3;FSCN2;ACTG1;CDH23;CACNA1D;CLIC5;SNAP25;ESPNL	c2
2248	prerank	MIKKELSEN_NPC_HCP_WITH_H3K4ME3_AND_H3K27ME3	0.325123035210878	1.1568714941614364	0.21428571428571427	0.8157404771611511	1.0	41/180	10.96%	PCSK2;BHLHE22;RET;VSTM2B;TACR1;WNT11;MMP24;KNDC1;WNT6;EFCC1;ASCL2;FOXF2;CHST8;MSX2;PTGER3;TFAP2A;HOXD13;HRK;SMOC2;GNAL;MYRIP;HOXD1;XKR5;GPRC5C;BMF;PRDM6;CDK5R2;ABLIM2;SLC6A15;AFF3;HOXC5;AP3B2;RASGEF1B;EOMES;ADAMTS2;KCNH3;GJA3;CPEB1;DLL4;KLHDC8A;KCNK12	c2
2250	prerank	MARSON_FOXP3_TARGETS_DN	0.39019343525717676	1.1568113513648777	0.3064516129032258	0.8148451573719756	1.0	3/47	2.22%	BTLA;AKR1C3;ITM2A	c2
2251	prerank	WP_GENES_TARGETED_BY_MIRNAS_IN_ADIPOCYTES	0.5712994727333565	1.1563766808129217	0.3275862068965517	0.8154809233652625	1.0	3/11	5.73%	GJA1;ERG;IGF1	c2
2259	prerank	COATES_MACROPHAGE_M1_VS_M2_UP	0.3645460064145327	1.1549440742812056	0.2631578947368421	0.819950264419089	1.0	14/76	11.75%	PLXDC2;GJA1;SLC7A7;PTGER3;ABHD1;SLCO2B1;MAF;FAM124A;PLBD1;FILIP1L;TUBB2B;OGFRL1;TTC3;MARCKSL1	c2
2262	prerank	BORCZUK_MALIGNANT_MESOTHELIOMA_DN	0.36661608157079445	1.154566904541955	0.24528301886792453	0.8201827315855822	1.0	16/82	14.37%	CKMT2;MYL3;IGHM;PLA2G2A;THSD7A;HAS2;LMOD1;RDH16;CAPN3;MEG3;ANXA9;FSCN2;LBX1;HEXA;ATG2A;PLXNB1	c2
2264	prerank	REACTOME_DNA_METHYLATION	0.6617659272475086	1.154342769960853	0.2708333333333333	0.8199008924150095	1.0	1/5	2.29%	DNMT3L	c2
2268	prerank	LEE_LIVER_CANCER_MYC_E2F1_DN	0.38413732493831965	1.15409242404881	0.22727272727272727	0.8197388843197134	1.0	13/51	11.57%	DCT;BAAT;SFTPD;IGF1;TNNC2;CFHR1;CYP2E1;ELANE;AASS;CTRC;MAPKAPK2;RARRES1;HPD	c2
2270	prerank	WP_NUCLEAR_RECEPTORS_IN_LIPID_METABOLISM_AND_TOXICITY	0.44684877604298767	1.153613326091172	0.30357142857142855	0.8204098857438992	1.0	7/28	7.89%	CYP7A1;CYP26A1;CYP4B1;CYP3A4;ABCD2;CYP1A2;CYP2E1	c2
2275	prerank	REACTOME_GAMMA_CARBOXYLATION_HYPUSINE_FORMATION_AND_ARYLSULFATASE_ACTIVATION	0.3880836279921816	1.1523802599706716	0.26229508196721313	0.8242132760254199	1.0	12/37	22.51%	F7;F8;ARSI;EEF2;FN3K;DPH5;ARSD;ARSA;PROC;ARSG;BGLAP;GAS6	c2
2277	prerank	CHEOK_RESPONSE_TO_MERCAPTOPURINE_DN	0.46860083604799463	1.15214563662506	0.2692307692307692	0.8240645497324788	1.0	3/20	7.87%	NFASC;SERPING1;SPOCK2	c2
2278	prerank	REACTOME_ACTIVATION_OF_THE_AP_1_FAMILY_OF_TRANSCRIPTION_FACTORS	0.5707219485810093	1.1521426291499404	0.32142857142857145	0.8230230652590341	1.0	2/10	6.54%	FOS;MAPK10	c2
2284	prerank	TSENG_IRS1_TARGETS_DN	0.3427446713940916	1.1507196736950482	0.11940298507462686	0.8272360802910464	1.0	27/121	16.89%	ACTC1;PIP5K1B;CAPN6;TNNT2;SPARCL1;GJA1;GAS2;PAX3;TNNC1;KNG1;GPR37L1;EBF3;EPHX1;SNAI2;DAB2;HTRA3;SH3BGR;DKK3;TNXB;SMAD6;THBD;CIRBP;HSD17B11;THRA;COL4A2;TRDC;SEMA3E	c2
2285	prerank	WILSON_PROTEASES_AT_TUMOR_BONE_INTERFACE_UP	0.47185983834422385	1.1505343479324917	0.24528301886792453	0.8269476687084281	1.0	3/19	9.33%	CTSK;SERPING1;MMP13	c2
2286	prerank	SANSOM_WNT_PATHWAY_REQUIRE_MYC	0.3567204898012324	1.1502428970614844	0.18518518518518517	0.8269595892329665	1.0	11/59	13.59%	ROR2;CITED1;ASCL2;PTGS2;ID2;ARX;SOX4;EDN1;ID3;SEMA3C;SLC1A3	c2
99	prerank	WNT_UP.V1_UP	0.34342727259236433	1.1500989825164525	0.15492957746478872	0.4626232428923012	1.0	29/146	10.75%	CKMT2;SERPINF1;POSTN;HOXD3;EYA2;KCNJ9;OLR1;SYT3;COL4A4;FOS;KLRD1;MFAP2;KCNK4;PLAC9;DNAJB13;FGF18;ISLR;XCR1;HPS4;KCNC3;CYP2E1;CHRNA7;VAX2;RNF112;DCC;RBPMS;THRB;HTRA3;NEUROD2	c6
2289	prerank	GAUSSMANN_MLL_AF4_FUSION_TARGETS_C_DN	0.4631742788013308	1.149768709723158	0.2542372881355932	0.8277693464452673	1.0	5/20	10.89%	NPY1R;GREM2;PLCL1;ARHGAP22;IAPP	c2
2291	prerank	NABA_COLLAGENS	0.4067105430458086	1.1494574488893465	0.2982456140350877	0.8269589933541109	1.0	14/42	10.76%	COL21A1;COL2A1;COL4A3;COL26A1;COL4A4;COL20A1;COL12A1;COL1A2;COL5A1;COL11A1;COL14A1;COL11A2;COL5A2;COL16A1	c2
2290	prerank	REACTOME_COLLAGEN_CHAIN_TRIMERIZATION	0.4067105430458086	1.1494574488893465	0.2982456140350877	0.8269589933541109	1.0	14/42	10.76%	COL21A1;COL2A1;COL4A3;COL26A1;COL4A4;COL20A1;COL12A1;COL1A2;COL5A1;COL11A1;COL14A1;COL11A2;COL5A2;COL16A1	c2
2293	prerank	GARGALOVIC_RESPONSE_TO_OXIDIZED_PHOSPHOLIPIDS_PINK_DN	0.3961622114093782	1.1494246390789458	0.27586206896551724	0.8260496031964213	1.0	12/29	16.70%	TMEM140;SEMA6D;ZEB2;PALMD;ZNF608;ZNF704;GBP2;FILIP1;THBD;NRP2;MEF2C;LPAR6	c2
2294	prerank	REACTOME_REMOVAL_OF_AMINOTERMINAL_PROPEPTIDES_FROM_GAMMA_CARBOXYLATED_PROTEINS	0.5688382001672385	1.1493620341441884	0.38181818181818183	0.8252147087625658	1.0	1/8	0.27%	F7	c2
2296	prerank	KEGG_AUTOIMMUNE_THYROID_DISEASE	0.4015772589851714	1.149355370828385	0.26785714285714285	0.8241657497430867	1.0	9/29	11.10%	CD86;IL5;HLA-DPA1;GZMB;HLA-DRB1;TPO;HLA-DRB5;HLA-DQB1;HLA-E	c2
2297	prerank	BIOCARTA_DREAM_PATHWAY	0.5264868119962429	1.1492713211345693	0.3023255813953488	0.82335339946987	1.0	2/12	6.33%	FOS;KCNIP3	c2
2302	prerank	WP_INCLUSION_BODY_MYOSITIS	0.534450503368146	1.148464622123125	0.30612244897959184	0.8251758830281614	1.0	3/11	18.33%	MAPT;MSTN;BACE1	c2
2304	prerank	LIU_LIVER_CANCER	0.4064121898307799	1.1481069787367792	0.2698412698412698	0.8254501765213564	1.0	9/31	18.71%	ALB;SERPINA1;DDR2;PPP1R32;SLC22A31;THRA;FHL1;FADS3;ZFPM1	c2
2306	prerank	KORKOLA_YOLK_SAC_TUMOR	0.38580643921002317	1.14802881778012	0.2711864406779661	0.8247020345887313	1.0	15/56	9.45%	ROR2;CYP26A1;SLC5A9;VTN;C1S;FLRT3;LRRN1;HAS2;FRAS1;EHHADH;BMP2;C1R;EOMES;ERBB4;PCDH7	c2
2308	prerank	REACTOME_DEGRADATION_OF_THE_EXTRACELLULAR_MATRIX	0.3409023023116692	1.147480234307836	0.2033898305084746	0.8257102293483013	1.0	32/126	10.76%	CAPN9;TMPRSS6;KLKB1;CTRB2;BCAN;CAPN6;ELN;CTSK;SCUBE1;MMP24;COL2A1;COL4A3;COL26A1;COL4A4;COL12A1;FBN1;TLL2;SPOCK3;COL1A2;TIMP2;COL5A1;COL11A1;CAPN3;ELANE;HSPG2;CAPN13;COL14A1;MMP13;KLK7;COL11A2;COL5A2;COL16A1	c2
2309	prerank	WP_GLYCOSAMINOGLYCAN_DEGRADATION	0.483926030029234	1.1471323061811096	0.34545454545454546	0.8261347724901882	1.0	11/16	32.29%	HYAL1;HEXA;HPSE;SGSH;IDUA;HYAL2;GNS;HGSNAT;GLB1;NAGLU;GALNS	c2
2312	prerank	WP_PHOTODYNAMIC_THERAPYINDUCED_UNFOLDED_PROTEIN_RESPONSE	0.4461441398777939	1.146593656437947	0.2459016393442623	0.8272278689121071	1.0	1/25	0.07%	SULT1E1	c2
2313	prerank	REACTOME_CYTOSOLIC_SULFONATION_OF_SMALL_MOLECULES	0.45282788860370843	1.145936245256347	0.3225806451612903	0.82872837750576	1.0	6/21	20.02%	SULT1E1;SULT1B1;SLC26A1;PODXL2;PAPSS1;SULT1C4	c2
2322	prerank	KEGG_CELL_ADHESION_MOLECULES_CAMS	0.3337800665643655	1.1453183651485255	0.2033898305084746	0.8301004013755192	1.0	30/112	11.61%	NRXN1;CD86;NFASC;CD34;CNTN2;CD226;HLA-DPA1;SELP;JAM2;HLA-DRB1;CNTNAP1;ITGA9;HLA-DRB5;NLGN3;NLGN1;PTPRC;MAG;ITGB7;ITGA8;NEO1;NEGR1;HLA-DQB1;NRXN3;CLDN14;PTPRM;L1CAM;HLA-E;NCAM1;SDC2;ITGA4	c2
2325	prerank	ZHENG_FOXP3_TARGETS_IN_T_LYMPHOCYTE_UP	0.54467863329139	1.145079812815976	0.3448275862068966	0.8299479882477789	1.0	5/12	15.55%	ZNF608;CPM;CC2D2A;SGIP1;STARD6	c2
2328	prerank	EBAUER_TARGETS_OF_PAX3_FOXO1_FUSION_UP	0.3270998530868266	1.1446807750969412	0.24675324675324675	0.8305688057480428	1.0	40/172	12.98%	CRYAB;MYBPC1;BCAN;GSTA1;CXCL10;CASQ2;IGHM;FABP3;LRTM1;HSPB2;SGCD;TAGLN;TNNC1;CELA3B;TNS1;TNNC2;PALMD;EGLN3;SOHLH2;MYBPC2;EPB41L3;C1R;PBXIP1;GHRHR;PDE4DIP;ACHE;GPR37;COL16A1;TTC3;NCAM1;CHODL;AHNAK2;AQP6;RARB;MRAS;IL32;REEP1;NEBL;MYOM1;CAMK2B	c2
2331	prerank	KIM_GLIS2_TARGETS_UP	0.36772722066671343	1.1444288798065576	0.22033898305084745	0.8305758832088425	1.0	20/78	10.14%	CCL8;POSTN;CXCL10;CCR2;SPARCL1;MFAP2;SERPINE1;EFEMP2;PDGFRA;FBN1;MATN2;COL1A2;MFAP4;VIM;HLA-DRB5;OGN;ADAMTS2;COL14A1;HLA-DQB1;DPT	c2
2333	prerank	REACTOME_CAMK_IV_MEDIATED_PHOSPHORYLATION_OF_CREB	0.5204026732372291	1.144098734133426	0.3333333333333333	0.8310171256758908	1.0	3/10	20.19%	CAMK2A;CAMK2B;CAMK4	c2
2335	prerank	THUM_SYSTOLIC_HEART_FAILURE_DN	0.32142218325130695	1.1433294864259722	0.16393442622950818	0.8329705579355726	1.0	34/189	17.59%	KY;ESRRG;ETNPPL;GABBR2;CA14;PDZD2;KCNQ2;CYP4B1;HOPX;LSAMP;MAPT;TMEM116;USH2A;KCNJ8;USP54;NSG1;TTC3;ASPH;RORB;ADAMTS15;TMEM59;DPF3;KLHL31;SUSD4;LDB3;CCDC28B;ARSD;PTP4A3;FCN3;STOX2;NBEAL1;MMP15;LINC00667;CPNE4	c2
2337	prerank	KAAB_FAILED_HEART_ATRIUM_UP	0.4116940344011724	1.1428431572973985	0.2916666666666667	0.8339114774262278	1.0	8/32	13.62%	NPPB;TYR;EPHA5;GAGE13;APOM;HNF1B;MADCAM1;FGFR1	c2
2339	prerank	REACTOME_PRESYNAPTIC_DEPOLARIZATION_AND_CALCIUM_CHANNEL_OPENING	0.5249191412330882	1.1423227450105153	0.3137254901960784	0.8350530648227925	1.0	7/10	26.41%	CACNA2D3;CACNB4;CACNA2D2;CACNG4;CACNB3;CACNA1E;CACNB2	c2
2345	prerank	MOROSETTI_FACIOSCAPULOHUMERAL_MUSCULAR_DISTROPHY_UP	0.4866464747163408	1.1415038308448229	0.2542372881355932	0.8371175098729874	1.0	7/16	12.86%	POSTN;IFI27;ID2;EBF2;PDGFRA;RARRES1;ID3	c2
2350	prerank	DANG_REGULATED_BY_MYC_DN	0.308108566547219	1.1407908194036713	0.1746031746031746	0.838983063057748	1.0	33/234	12.06%	CRYAB;ALB;UGT2B15;NPPB;POSTN;CXCL10;PRLR;ID2;TCHH;SERPINE1;FSTL1;B3GALT1;SLC4A1;MCC;PDGFRA;TSPAN7;COL1A2;TIMP2;COL5A1;SLC2A5;INHBA;DUSP1;ACP5;BDNF;PMP22;EDN1;DNTT;PLAC8;NCAM1;GAS1;CEBPA;NREP;VLDLR	c2
2354	prerank	WP_GLYCEROPHOSPHOLIPID_BIOSYNTHETIC_PATHWAY	0.41905149121046337	1.1403043876760774	0.32786885245901637	0.8397974206717065	1.0	3/28	2.42%	GPD1;CHPT1;PLA2G2A	c2
2355	prerank	LEIN_LOCALIZED_TO_PROXIMAL_DENDRITES	0.40608514689638625	1.140261230966217	0.20754716981132076	0.8389848241288178	1.0	9/32	14.92%	HPCA;GPD1;LYNX1;ANK2;EEF1A1;SLC17A7;RPH3A;MAP1A;KIF5C	c2
2357	prerank	ISSAEVA_MLL2_TARGETS	0.363853550454256	1.1400907085527874	0.2777777777777778	0.8384725173417706	1.0	19/54	17.27%	PPP2R2B;FABP3;KRT17;VTN;TNNC1;FSTL1;NPR3;CRIP1;COL5A1;PCDH7;ELF3;L1CAM;NEDD9;BMP5;SMAD6;INSL4;FHL1;DUSP9;HPSE	c2
2358	prerank	WP_MRNA_VACCINE_ACTIVATION_OF_DENDRITIC_CELL_AND_INDUCTION_OF_IFN1	0.503867320807195	1.1400268908827114	0.2708333333333333	0.8377074064151666	1.0	5/9	26.19%	TLR7;TLR3;MAVS;IRF7;MR1	c2
2360	prerank	WP_2Q112_COPY_NUMBER_VARIATION_SYNDROME	0.4201953399984999	1.1394269084919662	0.26785714285714285	0.8386418034514809	1.0	3/35	3.19%	FER1L5;COL2A1;NEURL3	c2
2361	prerank	PLASARI_TGFB1_SIGNALING_VIA_NFIC_10HR_UP	0.3904327729989195	1.1394126334702426	0.22641509433962265	0.8376686337812069	1.0	15/48	13.80%	SPARCL1;OLR1;COL2A1;C1S;UNC5C;FGF7;CYP2J2;SERPINA3;NRN1;CHODL;NREP;EPHA7;RGS5;SEMA3C;ENPP5	c2
2363	prerank	REACTOME_NICOTINAMIDE_SALVAGING	0.4460039844395269	1.139360685400905	0.21052631578947367	0.8368113561553263	1.0	6/15	15.29%	PTGS2;PTGIS;RNLS;PARP10;SLC22A13;PARP8	c2
2364	prerank	YAO_TEMPORAL_RESPONSE_TO_PROGESTERONE_CLUSTER_8	0.37406673295005116	1.1392700917155059	0.25	0.8360782571711537	1.0	7/47	5.82%	PIP5K1B;CYP26A1;PDZK1IP1;WNT11;IHH;HOPX;RHOB	c2
2367	prerank	SMID_BREAST_CANCER_NORMAL_LIKE_UP	0.2967663626766433	1.1384797018028454	0.17721518987341772	0.8382377502846875	1.0	103/408	16.93%	LAMC3;CFI;CRYAB;PACRG;ABCA6;CHI3L1;NRXN1;CCR2;IGHM;CNN1;SPARCL1;DOC2B;CLEC3B;ODAM;HSPB2;ITM2A;SAA1;PLA2G2A;MEOX2;SERPING1;GZMA;CCR7;HLA-DPA1;C1S;FAM107A;MYLK;MT1M;POU5F1;GZMB;KRT14;LMOD1;IGHG1;PDGFRA;OXTR;LY96;ID4;IGF1;HLA-DRB1;MATN2;TSPAN7;MS4A6A;ADH1B;AOAH;CES1;PALMD;MFAP4;TF;SOSTDC1;POU6F1;ANK2;ADD3;PDGFD;AASS;PTGDS;PTPRC;C1R;TIE1;COL14A1;CD27;ITGB7;KLK7;BAALC;HLA-DQB1;SORBS1;DPT;NSG1;RASGRP3;…	c2
2372	prerank	REACTOME_DISEASES_OF_METABOLISM	0.3139386946423613	1.1378462789565378	0.17142857142857143	0.8397831516456825	1.0	36/217	12.27%	SFTPC;PRELP;BCAN;THSD7B;CSF2RB;ADAMTS14;MUCL1;SI;ADAMTS3;GPC3;THSD7A;MUC5AC;CYP26C1;CYP21A2;MUC1;CYP17A1;CUBN;SFTPD;MUC15;SEMA5A;CYP27A1;ADAMTSL4;MUC12;ADAMTSL1;NOTCH4;HSPG2;OGN;ADAMTS2;POMC;GGT1;HYAL1;NEU1;CTSA;SDC2;HEXA;ADAMTS15	c2
2374	prerank	REACTOME_GPER1_SIGNALING	0.3962743912126172	1.1366894175069744	0.2545454545454545	0.8431747713842518	1.0	7/42	10.00%	ADCY2;GNAI1;GPER1;GNGT1;ADCY5;GNG13;ADCY1	c2
2379	prerank	SCHUHMACHER_MYC_TARGETS_DN	0.5695382415719447	1.1360801340871245	0.3541666666666667	0.8445020641162645	1.0	2/8	8.80%	ID2;ACP5	c2
2382	prerank	MATZUK_IMPLANTATION_AND_UTERINE	0.4361070764952188	1.1357302966888072	0.3333333333333333	0.8448730206238076	1.0	4/21	5.08%	PGR;NDP;PTGS2;HNF1A	c2
2389	prerank	WP_MIR517_RELATIONSHIP_WITH_ARCN1_AND_USP1	0.5964435555688397	1.135348505676269	0.3076923076923077	0.8450872997455678	1.0	1/5	3.38%	ID2	c2
2391	prerank	CHENG_IMPRINTED_BY_ESTRADIOL	0.3545519723432485	1.1350445940944014	0.2153846153846154	0.845335623315092	1.0	22/100	14.56%	TBX5;F7;RNF150;CTNNA2;PDZD4;KIAA0408;SOSTDC1;FZD8;MXI1;OTX1;THRB;ARPP21;IL17RB;DLL4;CERS1;SOGA3;GSC;PITX1;FAM126A;WNT5A;MEX3B;LDB3	c2
2396	prerank	LINDGREN_BLADDER_CANCER_CLUSTER_2B	0.29629396055360224	1.134048107285623	0.1388888888888889	0.8478795224647063	1.0	96/354	16.70%	SERPINF1;RBP5;ELN;POSTN;PDPN;NR2F1;RCAN2;PREX1;ITM2A;ABI3BP;SEMA6D;MYL9;SERPING1;PCP4;COPZ2;RGL1;FGL2;C1orf54;PITX2;C1S;MYLK;FBLN2;RARRES2;MAF;MT1E;PDGFRA;EFHD1;MAFB;TNS1;RGS11;CCDC80;HLA-DRB1;IL10RA;COL1A2;CRIP1;TIMP2;DDR2;ACTG2;STXBP6;HLA-DRB5;SERPINA3;C1R;FILIP1L;SYNPO;HLF;PCDH7;MIAT;AP1S2;PMP22;HLA-DQB1;EGR1;NFKBIZ;JMJD7-PLA2G4B;NRN1;DAB2;IGDCC4;COL5A2;HTRA3;COL16A1;HLA-E;ITGA4;MOB3B;DKK3;RBP…	c2
2398	prerank	FLECHNER_BIOPSY_KIDNEY_TRANSPLANT_REJECTED_VS_OK_DN	0.2894988179161911	1.1338661623087567	0.08860759493670886	0.8474426974676015	1.0	60/510	12.22%	IGFBP5;ASPA;CRYAB;ALB;AKR1C3;UGT2B15;GSTA1;GSTA2;PDZK1IP1;CRYM;TOX3;DIO1;ESRRG;DDC;SLC22A2;SLC7A7;SELENBP1;COL4A4;UGT2B7;PTGER3;HNMT;GPC3;KL;PTH1R;MAF;MT1E;CYP17A1;HGD;KNG1;BAMBI;EFHD1;TNFRSF11B;ARMCX2;ANK2;CA12;EHHADH;RHOBTB1;SLC5A3;ADD3;EPB41L3;ABCC6;MXI1;LRP2;ERBB4;GGT1;RBPMS;APOM;VAT1;GRB10;DAB2;SH3BGR;ANK3;CLIC5;GABARAPL1;AUTS2;HPD;TSPYL4;SLC5A12;NREP;PHYH	c2
2399	prerank	BLANCO_MELO_SARS_COV_1_INFECTION_MCR5_CELLS_DN	0.5416440390537944	1.133601557409806	0.3333333333333333	0.8473944435006382	1.0	4/9	12.09%	HBG2;RASL12;ADH1B;HSD17B2	c2
2401	prerank	CONRAD_STEM_CELL	0.40683988079025835	1.1335526272362155	0.2833333333333333	0.8464518473754943	1.0	9/36	13.45%	RET;CXCL5;GJA1;POU5F1;POU6F1;RHOXF1;PROM1;DKK3;PRRX1	c2
2403	prerank	MCCLUNG_DELTA_FOSB_TARGETS_8WK	0.3846030358514571	1.1332791813618819	0.26785714285714285	0.8465337736793865	1.0	14/45	24.59%	CAMK2A;KCNB1;KCNH1;GRIA2;RASSF2;USP2;GNAO1;ADORA2A;PRKCB;PSAP;HCN2;DNAJB5;MXD4;CDH2	c2
2406	prerank	WP_CONSTITUTIVE_ANDROSTANE_RECEPTOR_PATHWAY	0.4333395293508218	1.1330443632306066	0.2833333333333333	0.846401010493864	1.0	4/25	7.99%	PPARGC1A;GSTA2;CYP3A4;EHHADH	c2
2409	prerank	REACTOME_CA2_PATHWAY	0.3747610147717234	1.1328520859968965	0.22033898305084745	0.8462171564363383	1.0	15/61	19.62%	WNT11;CAMK2A;PDE6A;GNGT1;FZD4;TCF7L1;PRKG1;GNG13;PDE6G;WNT5A;GNAT2;GNAO1;GNG7;TNRC6C;FZD3	c2
2411	prerank	LU_TUMOR_ENDOTHELIAL_MARKERS_UP	0.4402424772621969	1.1325732977009269	0.32653061224489793	0.8463333039415742	1.0	5/20	9.07%	EGFL6;POSTN;STC1;HOPX;PAMR1	c2
2412	prerank	POMEROY_MEDULLOBLASTOMA_DESMOPLASIC_VS_CLASSIC_DN	0.40166075613378077	1.1325534022505488	0.23880597014925373	0.845337894440764	1.0	4/53	6.52%	IGFBP5;NDP;C1S;COL1A2	c2
2414	prerank	MANNE_COVID19_NONICU_VS_HEALTHY_DONOR_PLATELETS_DN	0.3294369335284395	1.132423142854043	0.18840579710144928	0.8448913281081345	1.0	51/168	19.68%	BTLA;TPPP3;NAP1L3;AVPR1A;HSD17B3;CXCL5;CTNND2;RPH3AL;CA5A;WDFY4;TFPI2;TNS1;PLCL1;MAPK10;ENKUR;ENTHD1;ACKR2;ERC2;AFF3;LDB2;HMGN5;FAM189A1;SYNPO;HLA-DQB1;TMEM150C;SCIN;NRN1;TGFB2;GLYATL2;BANK1;CLIC5;SNAP25;SH3BGRL;ZNF660;PARD3B;EMCN;P2RY14;COL4A2;ANKRD55;CD4;ADORA2A;ZNF117;ATP13A4;CPNE4;ANKDD1B;PID1;SH2D1A;TAS2R14;LGALS2;ZC3H12B;PPM1E	c2
2417	prerank	BRACHAT_RESPONSE_TO_CAMPTOTHECIN_UP	0.43970808178478643	1.1321455749841993	0.2962962962962963	0.8450854094094052	1.0	9/23	19.46%	C1R;BTG2;GRB10;TPP1;TOB1;PMM1;CD53;CSRNP2;TP53INP1	c2
2420	prerank	BURTON_ADIPOGENESIS_9	0.33977486722577266	1.1315424558406608	0.1694915254237288	0.8463181161807433	1.0	18/73	16.79%	C16orf89;GAS2;PTGS2;FOS;CITED2;ARMCX2;EPHX1;GRN;DDAH2;NEDD9;TSPYL4;NDRG4;JUP;ID3;TPM1;CDKN2B;LGALS9;GPC4	c2
2428	prerank	REACTOME_CA_DEPENDENT_EVENTS	0.42389573236609424	1.1293954655141543	0.3	0.8536132355926331	1.0	11/34	21.39%	CAMK2A;ADCY2;ADCY5;ADCY1;CAMK2B;ADCY4;PDE1A;PDE1B;PLA2G4A;CAMK4;PRKAR2B	c2
2435	prerank	WORSCHECH_TUMOR_EVASION_AND_TOLEROGENICITY_UP	0.4134229974110297	1.1284397045374035	0.2857142857142857	0.8561581162902413	1.0	4/27	3.96%	CXCL10;IL17D;CCR7;IL23R	c2
2439	prerank	GAUSSMANN_MLL_AF4_FUSION_TARGETS_G_UP	0.31392860651343635	1.128192518279546	0.21428571428571427	0.8561509537124016	1.0	65/208	19.56%	SYT13;ROR2;PDZK1IP1;IGDCC3;TMEM59L;SPARCL1;ST8SIA5;ST6GALNAC2;CTNND2;SESN3;CEL;SELP;TMEM144;UBL4B;GDPD2;IGF1;MAPT;MS4A6A;EBF3;BMF;PRKG1;ENKUR;MUSTN1;LYRM9;ARID5B;RNF122;GPR162;TRABD2B;SORCS1;DHH;FRRS1L;NEGR1;NSG1;RAB38;IQUB;TTC3;ATP9A;CEBPA;CHODL;RBP1;FBN2;EPHA7;CRMP1;EMID1;TMED6;GAP43;CYP1B1;NUDT14;HSD17B11;UBL3;OSR2;UROC1;P2RX6;SYT11;ALDH6A1;UGT2B17;ANKDD1B;TMCO2;KDM5D;GBP6;LIN7B;ARHGEF17;DUSP2…	c2
2442	prerank	DORSAM_HOXA9_TARGETS_DN	0.40970664248076594	1.1277356827911234	0.3448275862068966	0.856762562540698	1.0	2/31	5.38%	DCT;HBE1	c2
2445	prerank	VANHARANTA_UTERINE_FIBROID_DN	0.36578422399483995	1.1274115058717238	0.2631578947368421	0.8569155405372134	1.0	22/59	23.60%	PTGER3;C1S;RARRES2;GSTM5;CITED2;EFHD1;PDLIM1;ADH1B;ADD3;C1R;EGR1;RBP1;PHYHIP;DAPK1;NR4A2;HSPA1A;ERAP1;PAWR;ACKR3;LTBP1;MSX1;HOXA5	c2
2448	prerank	CAIRO_HEPATOBLASTOMA_DN	0.308163115872416	1.127204404273075	0.15789473684210525	0.8565608093037314	1.0	37/223	9.39%	AGXT;PPARGC1A;HAO2;CYP26A1;ETNPPL;GPD1;SERPING1;SAA4;ID2;PRODH;MT1M;SERPINE1;ZG16;IGFBP3;PTH1R;HGD;CD14;GREM2;CIDEB;FAM149A;SHBG;IGF1;NAT2;CYP1A2;RDH16;SRD5A2;C9;STAB2;DNASE1L3;CYP2J2;RAB27A;AASS;C1R;CYP39A1;HAAO;VNN1;FCN2	c2
2450	prerank	SMID_BREAST_CANCER_LUMINAL_A_UP	0.38091081927206893	1.126982900133683	0.2641509433962264	0.8564011777752395	1.0	21/69	10.14%	PGR;HMGCS2;GPD1;DHRS2;ASPN;PTGER3;RTN1;LRRC17;FOSB;LMOD1;CYP4B1;IGF1;FAXDC2;ADH1B;MFAP4;DUSP1;OGN;COL14A1;BTG2;HLF;DPT	c2
2452	prerank	ANDERSEN_CHOLANGIOCARCINOMA_CLASS1	0.3900463458802082	1.126648162949498	0.2777777777777778	0.8565287325185368	1.0	16/55	12.70%	VTCN1;SLC5A9;CRYM;FGFR2;LOXL4;VEPH1;PKHD1;OXTR;PGBD5;NME5;LURAP1L;ZDHHC1;GGT6;KANSL1L;HNF1B;SLC4A3	c2
2455	prerank	LEE_TARGETS_OF_PTCH1_AND_SUFU_DN	0.35270603050850796	1.1265510577058633	0.2777777777777778	0.8560325115381089	1.0	20/78	12.07%	RCAN2;CACNA1G;GJA1;DCLK1;CSDC2;MASP1;TRPC3;LYNX1;SPOCK2;KIF1A;PTGDS;MEG3;PCP2;PCSK1N;NRXN3;KCND2;ATP1B1;NCAM1;ASPH;NDRG4	c2
2456	prerank	WANG_RESPONSE_TO_GSK3_INHIBITOR_SB216763_UP	0.2951445746791585	1.1265464941859167	0.13043478260869565	0.8550157380794633	1.0	127/324	28.11%	DTNA;CSF3R;PLXDC2;TMEM86A;SESN3;FGL2;PAQR8;GBGT1;TMEM144;IGF1;AMY2B;IL10RA;CD84;TIMP2;ZNF366;ST8SIA6;PTPRC;TLR1;ITGB7;ACRBP;SLC15A2;MEFV;STAT2;PARP10;GSTM4;TRAK2;MCMDC2;NEU1;IPCEF1;TAS2R4;HPD;KLHDC1;SIGLEC10;RHOU;EPB41L4A-AS1;CCDC146;CD37;MYOM1;ZNF581;CREB5;SEZ6L2;ASAH1;CD101;SLC46A3;CTSS;EVI2B;KRCC1;EFHC1;SSBP2;TTLL3;DPH5;GAA;LETMD1;CARF;SYCP2L;ATP10D;CD74;CD4;NABP1;SAT2;FLVCR2;MYO5A;RRAGD;ATP6V…	c2
2458	prerank	AKL_HTLV1_INFECTION_UP	0.4406963763477634	1.1260471515122001	0.3448275862068966	0.8557328501496625	1.0	7/25	17.45%	ADD2;GNAI1;SOX4;LGALS3;NREP;RAB4A;LGALS1	c2
2459	prerank	COLIN_PILOCYTIC_ASTROCYTOMA_VS_GLIOBLASTOMA_UP	0.40064601599794225	1.1260467468807223	0.2777777777777778	0.8547188642756114	1.0	10/33	12.32%	PLA2G2A;SOX8;SCRG1;PDZD2;TSPAN7;TF;SERPINA3;EEF1A1;RASSF2;DKK3	c2
2460	prerank	MATZUK_POSTIMPLANTATION_AND_POSTPARTUM	0.47757897775665203	1.126010206272751	0.2982456140350877	0.8538163040914697	1.0	2/13	6.13%	OXTR;FZD4	c2
2462	prerank	XU_HGF_TARGETS_REPRESSED_BY_AKT1_DN	0.35573552323342755	1.125832841670075	0.25	0.8535523998210421	1.0	20/77	13.86%	GSTA1;PSG1;WNT6;LGALS14;A1CF;PSG4;FMO4;MCC;CYP1A2;FAXDC2;STXBP6;PDGFD;LYST;GGT1;NTS;SLC22A14;RARB;PRRX1;CYP2C9;GNPTAB	c2
2464	prerank	REACTOME_GENERATION_OF_SECOND_MESSENGER_MOLECULES	0.4166527378022919	1.125760313130234	0.26229508196721313	0.8527621233764465	1.0	8/30	18.72%	HLA-DPA1;HLA-DRB1;HLA-DRB5;HLA-DQB2;HLA-DQB1;CD101;CD4;HLA-DPB1	c2
2465	prerank	WP_CONTROL_OF_IMMUNE_TOLERANCE_BY_VASOACTIVE_INTESTINAL_PEPTIDE	0.5453495753174613	1.125685786154605	0.3333333333333333	0.8519820814460699	1.0	2/8	2.41%	CD86;IL5	c2
2470	prerank	REACTOME_PHYSIOLOGICAL_FACTORS	0.46316393752065116	1.1251741021579957	0.35185185185185186	0.8527727933337661	1.0	3/14	6.91%	TBX5;CES1;NPPA	c2
2472	prerank	CHARAFE_BREAST_CANCER_LUMINAL_VS_BASAL_UP	0.28915368925295154	1.1250660521769185	0.12	0.8521863017070532	1.0	73/347	20.46%	CAPN9;F7;PGR;FAM110B;SLC24A3;PRLR;HMGCS2;PREX1;CTNND2;PCP4;LRRN1;DSCAM-AS1;LONRF2;DACH1;RHOB;SNED1;MAPT;FZD4;C4orf19;GPRC5C;CACNA2D2;NKAIN1;AFF3;CA12;DEPTOR;ANXA9;DEGS2;DIP2C;TMEM150C;PPP1R16A;DDAH2;LIN7A;CACNA1D;TTC3;BCAS1;PRRT2;RSPH1;CACFD1;RBAK;ZNF704;LRP3;CACNG4;SLC26A11;C14orf132;DNAJA4;RIIAD1;CIRBP;CERS6;TOB1;TFF3;AR;DNAJC1;ABCG1;ATP6AP1;GAMT;ATXN7L3B;SERF2;CSRNP2;INPP5J;MAGED2;ABCA3;GATA3-…	c2
2476	prerank	NABA_ECM_REGULATORS	0.31961065659019483	1.1243505347930822	0.22058823529411764	0.8538657202628038	1.0	43/184	11.12%	F7;SERPINF1;AGT;SERPINA1;CTSK;KY;MMP24;ADAMTS14;FAM20A;SERPING1;LOXL4;CST5;MMP21;SERPINE1;ADAMTS3;CELA3B;TGM1;KNG1;MASP1;MMP23B;TLL2;CTSF;ADAMTSL4;CTSO;CST2;SERPINB4;CELA2A;EGLN3;TIMP2;ADAMTSL1;ELANE;SERPINA3;ADAM18;ADAMTS2;PAMR1;MMP13;HYAL1;AMBP;ITIH4;CPAMD8;SERPINC1;HTRA3;CTSA	c2
2483	prerank	REACTOME_DOWNSTREAM_SIGNALING_OF_ACTIVATED_FGFR2	0.45051011045472084	1.123070575763499	0.2962962962962963	0.8575535366488108	1.0	6/25	13.67%	FGF23;FGFR2;FGF7;FGF18;FGF20;FGF22	c2
2486	prerank	REACTOME_NEUROTRANSMITTER_RECEPTORS_AND_POSTSYNAPTIC_SIGNAL_TRANSMISSION	0.3125310127389131	1.1217068720344687	0.203125	0.8618306495645932	1.0	30/176	11.71%	KCNJ12;CHRNA4;GABBR2;GRIN3B;CAMK2A;KCNJ9;ADCY2;GNAI1;GRIN2C;TUBA1A;GRIK5;GABRG3;GRIK2;RASGRF2;GNAL;GNGT1;MAPT;TSPAN7;ADCY5;GRIP2;GNG13;CHRNA7;ERBB4;TUBB2B;ADCY1;TUBA3D;LIN7A;GRIA2;APBA1;GRIN2B	c2
2490	prerank	CLAUS_PGR_POSITIVE_MENINGIOMA_UP	0.5483563414400455	1.1208151979811336	0.375	0.8642476651584156	1.0	2/9	10.44%	SLC24A3;FAT4	c2
2492	prerank	SANDERSON_PPARA_TARGETS	0.49837883265785565	1.1207662899857826	0.3090909090909091	0.8634108009524696	1.0	2/15	7.99%	HMGCS2;EHHADH	c2
2494	prerank	WP_MICRORNAS_IN_CARDIOMYOCYTE_HYPERTROPHY	0.35051535067314205	1.120618815936237	0.3103448275862069	0.8629069646277587	1.0	13/83	13.02%	NPPB;AGT;PLA2G2A;FGFR2;MYLK;MAP2K6;IGF1;PRKG1;NPPA;EDN1;MAPK4;HDAC5;WNT5A	c2
2499	prerank	REACTOME_ACYL_CHAIN_REMODELLING_OF_PC	0.43507675031029724	1.1197563214892312	0.35	0.8651736498539149	1.0	7/23	11.38%	PLA2G2A;PLA2R1;PLA2G10;PLA2G2D;PLA2G1B;PLBD1;PLA2G4C	c2
2503	prerank	WP_SPLICING_FACTOR_NOVA_REGULATED_SYNAPTIC_PROTEINS	0.4167882485001793	1.119463995097836	0.3090909090909091	0.8653955386735198	1.0	10/40	11.71%	DAB1;GABBR2;KCNQ2;GRIK2;ATP2B1;EPB41L3;NEO1;MAPK4;ANK3;GRIN2B	c2
2511	prerank	WP_MACROPHAGE_MARKERS	0.539586665851048	1.118212772009999	0.36666666666666664	0.8691055016034687	1.0	2/8	5.29%	CD86;CD14	c2
2513	prerank	ZHENG_GLIOBLASTOMA_PLASTICITY_DN	0.3697641850729843	1.1177997374488917	0.2786885245901639	0.8697423783745696	1.0	10/56	8.61%	CRYAB;PGM5;CADPS;PVALB;SYN2;FOSB;LSAMP;MAPT;PSD2;PTGDS	c2
2514	prerank	BREDEMEYER_RAG_SIGNALING_NOT_VIA_ATM_DN	0.36081853328767305	1.1177123560595688	0.21818181818181817	0.8690366069661907	1.0	24/56	24.23%	KLRD1;PDZD2;JAKMIP1;TF;RNF122;SLC15A2;RASGRP3;ASPH;KREMEN1;CLEC2D;SCN8A;CACNA1H;DUSP3;OSR2;SLPI;PCBP4;ARVCF;FUNDC2;IRGM;RGS18;ABHD14A;RPAP2;GPSM1;MSH5	c2
2515	prerank	WP_INFLAMMATORY_RESPONSE_PATHWAY	0.43776056612090175	1.117648084630554	0.26229508196721313	0.8683160498217635	1.0	5/23	11.02%	CD86;IL5;VTN;COL1A2;THBS3	c2
2517	prerank	MEISSNER_BRAIN_HCP_WITH_H3_UNMETHYLATED	0.43690127299245207	1.1175211476663487	0.36923076923076925	0.867794185761382	1.0	9/23	16.59%	KCNG1;PAPOLB;NRK;SYCP3;FSTL3;FKBP6;EPPK1;NPB;MSH4	c2
2525	prerank	MOHANKUMAR_HOXA1_TARGETS_DN	0.3219881614112343	1.1166649750154312	0.22727272727272727	0.8702416327395874	1.0	45/145	15.68%	TYRP1;NPPB;AVPR1A;TOX3;CALCR;RNF150;ST6GALNAC2;ASPN;SHC2;PREX2;MFAP2;MUC5AC;GPER1;MAF;MUC1;MAFB;SEMA5A;FAXDC2;MATN3;CLIC3;CKB;HOXB9;UNC5B;EML1;SPATA6;INHBA;NELL2;FAM229B;SERPINA3;USH2A;RNF39;ERBB4;TNFRSF9;FOXN1;FGG;DKK3;ST8SIA4;RBMXL2;PKIA;PHLDB2;SYNDIG1;ARHGEF37;KIF5C;TFF3;TUBE1	c2
2526	prerank	CASTELLANO_NRAS_TARGETS_DN	0.49178569500722175	1.11656722684516	0.2982456140350877	0.8694976217780894	1.0	4/14	13.98%	FBLN2;RBPMS;NCAM1;PKIA	c2
2527	prerank	BLANCO_MELO_MERS_COV_INFECTION_MCR5_CELLS_UP	0.29734821227735203	1.1163843715697732	0.15384615384615385	0.8692706870177145	1.0	57/236	16.73%	CRYAB;CKMT2;SLC6A12;COL21A1;FSTL4;CACNA1G;BAAT;COL26A1;FOS;HUNK;PDZD2;RSPH4A;ALDH8A1;CUBN;FBLL1;ITGA9;CSF1R;SENP3-EIF4A1;NPPA;CCDC154;PPM1H;SPOCK2;HSPA1B;HSPA1L;DUSP1;ZC3H12D;TRPV3;ITGB7;OVGP1;NUTM2D;SORBS1;GPR156;KCNH3;SERPINC1;UBAP1L;ANK3;TMPRSS9;TINCR;SLC22A14;TNXB;SLC1A3;GPR35;CLIC2;CCDC121;SUSD4;RNF144B;DNAJA4;EPPK1;AVIL;MUC20;OSR2;MAMDC2;RBFOX3;ADORA2A;CDC14A;C19orf18;GPRASP1	c2
2537	prerank	STEARMAN_TUMOR_FIELD_EFFECT_UP	0.40608724387080397	1.1153211150116582	0.26785714285714285	0.8726148106516862	1.0	4/32	1.93%	F7;CHI3L1;CTSK;CSF2RB	c2
2538	prerank	REACTOME_O_LINKED_GLYCOSYLATION	0.33981614854252934	1.1151704372943738	0.3225806451612903	0.8721807560787959	1.0	17/91	9.38%	GALNT4;THSD7B;ADAMTS14;ST6GALNAC2;MUCL1;ADAMTS3;THSD7A;MUC5AC;MUC1;MUC15;SEMA5A;ADAMTSL4;MUC12;ADAMTSL1;B3GNT8;ADAMTS2;GCNT4	c2
2539	prerank	BURTON_ADIPOGENESIS_PEAK_AT_0HR	0.3882714688602839	1.1151633274823165	0.2982456140350877	0.8712015518307644	1.0	15/57	15.19%	CRYAB;CTSK;MYL9;GAS2;PDGFRA;PLIN2;IGF1;COL11A1;OGN;DAB2;GAS1;NREP;TPM1;CYB5R1;MGP	c2
104	prerank	IL21_UP.V1_UP	0.3245308053565207	1.1150594386855581	0.18032786885245902	0.5633224889357836	1.0	30/154	12.07%	MYOZ1;ABCA6;ROR2;ARG1;CHI3L1;KRT24;SPARCL1;NUDT11;ST6GALNAC2;FAM107A;PCDHB13;HEG1;DIRAS3;PTH1R;MUC1;FOSB;GNAL;PCDHB1;CYP27A1;TF;OR6A2;KCNC3;GPR85;ARHGAP22;ITIH4;SERPINC1;SLC7A5;ZIC4;TLR3;NDRG4	c6
2541	prerank	WALLACE_PROSTATE_CANCER_DN	0.6077997598474798	1.1148377882250013	0.34	0.8715110762413484	1.0	1/6	2.68%	GJA1	c2
2542	prerank	MARCHINI_TRABECTEDIN_RESISTANCE_UP	0.43726377108349934	1.114814758995177	0.20833333333333334	0.8706243737266406	1.0	2/20	2.56%	AGT;AKR1C2	c2
2544	prerank	IIZUKA_LIVER_CANCER_PROGRESSION_G1_G2_UP	0.5427457366332433	1.1145809840366216	0.3541666666666667	0.8704789436972518	1.0	3/11	11.48%	LYRM9;KCNJ8;GABARAPL1	c2
2546	prerank	WP_SPINAL_CORD_INJURY	0.324563389065219	1.1143766831533781	0.22727272727272727	0.8702689379998577	1.0	21/101	10.11%	ARG1;BCAN;TACR1;CXCL10;CCR2;SEMA6A;SLIT1;PLA2G2A;GJA1;PTGS2;COL2A1;FOS;SELP;RHOB;VIM;OMG;MAG;BTG2;BDNF;EGR1;AQP4	c2
2547	prerank	MIKKELSEN_MEF_LCP_WITH_H3K27ME3	0.371792579396081	1.1142982940092776	0.3333333333333333	0.8696379784221996	1.0	17/53	13.06%	C16orf89;PDZK1IP1;FGF23;CCM2L;CD207;PLCD4;CDH7;PRR15L;SLC4A1;KCNIP3;CDHR2;MYL2;TNFRSF9;ZNF385C;SLC17A7;BTNL9;FNDC8	c2
2549	prerank	JOHNSTONE_PARVB_TARGETS_1_UP	0.5955757739035443	1.1142502182548868	0.38	0.8688384725014631	1.0	3/6	15.40%	SERPINE1;ADAMTS15;CST6	c2
2550	prerank	ZHAN_MULTIPLE_MYELOMA_MF_DN	0.38288956480857667	1.1141934583541517	0.2909090909090909	0.868056978501301	1.0	5/40	8.08%	ESRRG;NRG3;CAMK1D;TMEM52B;STXBP6	c2
2552	prerank	KORKOLA_EMBRYONAL_CARCINOMA_UP	0.3939676441172211	1.1140347011727174	0.2982456140350877	0.8677618792162375	1.0	7/38	11.48%	CCND2;KLRD1;PLBD1;GPRC5A;CLEC7A;SPSB2;GABARAPL1	c2
2553	prerank	MILI_PSEUDOPODIA	0.3823052648209679	1.1138616148261837	0.35384615384615387	0.8674513228145633	1.0	7/45	17.85%	CCND2;TP53INP2;DDR2;ZBTB12;SH3BGRL;PHLDB2;KANK2	c2
2559	prerank	REACTOME_SULFIDE_OXIDATION_TO_SULFATE	0.5933103506710165	1.1132328716640207	0.3673469387755102	0.8690431931044809	1.0	4/5	36.60%	SLC25A10;TSTD1;TST;SUOX	c2
2565	prerank	MOTAMED_RESPONSE_TO_ANDROGEN_DN	0.5632936704713023	1.1127402414857086	0.29411764705882354	0.8699070171609706	1.0	2/6	14.71%	ACHE;BACH2	c2
2567	prerank	KEGG_CHEMOKINE_SIGNALING_PATHWAY	0.30206288172178775	1.1125048647345437	0.24615384615384617	0.8699327385867048	1.0	24/157	10.19%	CCL8;CX3CR1;CXCL10;CCR2;CXCL5;PREX1;ADCY2;GNAI1;SHC2;CCL26;CCR7;CCL25;CCL17;CCL28;GNGT1;CCR10;ADCY5;CCL18;XCR1;GNG13;SHC4;CXCR6;ADCY1;STAT2	c2
2572	prerank	REACTOME_SYNTHESIS_OF_LEUKOTRIENES_LT_AND_EOXINS_EX	0.49596003921616477	1.1116763520745594	0.36538461538461536	0.8721748148263474	1.0	5/17	10.90%	CYP4B1;DPEP2;GGT1;LTC4S;MAPKAPK2	c2
2577	prerank	FUNG_IL2_TARGETS_WITH_STAT5_BINDING_SITES_T1	0.5797141880672716	1.1111219744215155	0.42	0.8735775552170782	1.0	3/7	11.99%	IL5;TNFRSF11B;IRF4	c2
2578	prerank	REACTOME_CONSTITUTIVE_SIGNALING_BY_ABERRANT_PI3K_IN_CANCER	0.35919898750028717	1.1107680250292946	0.3103448275862069	0.8741037700664251	1.0	11/72	6.46%	FLT3;CD86;FGF23;FGFR2;NRG3;KL;NRG2;KLB;PDGFRA;FGF7;FGF18	c2
107	prerank	RB_P107_DN.V1_UP	0.3277834551828143	1.110601941748084	0.23809523809523808	0.5633615678458728	1.0	18/124	10.76%	TYRP1;DCT;SERPINF1;TRPM1;TAGLN;GSTM2;SI;FBLN2;FSTL1;FBN1;COL1A2;EDN2;COL5A1;ACTG2;DUSP1;KHDRBS3;BEX2;COL16A1	c6
2580	prerank	ELVIDGE_HIF2A_TARGETS_UP	0.5911882264832045	1.1102449047696739	0.37037037037037035	0.8751089689527157	1.0	1/6	0.67%	RET	c2
2582	prerank	REACTOME_RUNX1_REGULATES_TRANSCRIPTION_OF_GENES_INVOLVED_IN_DIFFERENTIATION_OF_KERATINOCYTES	0.5546384850623404	1.110073097068715	0.36363636363636365	0.8747449168969613	1.0	1/7	0.94%	CTSK	c2
2586	prerank	PID_ATF2_PATHWAY	0.3808530858176789	1.1097597180984264	0.27419354838709675	0.8750284655948362	1.0	9/53	10.92%	PPARGC1A;ARG1;FOS;HBG2;HRK;PDGFRA;DUSP1;ACHE;TGFB2	c2
2589	prerank	MEISSNER_NPC_HCP_WITH_H3_UNMETHYLATED	0.2831866465608147	1.109582970116745	0.13513513513513514	0.8745935492318732	1.0	120/450	18.10%	LAMC3;SPATA32;NTSR2;LGI3;STK32A;PGM5;IRX4;THSD7B;KY;TMEM37;TMEM59L;DPP6;FABP3;SLIT1;GRIN3B;DOC2B;ST6GALNAC2;C9orf50;GRIN2C;SLC45A1;GALR1;LOXL4;PTGIS;OLFM2;COL26A1;KCNG1;KL;PAPOLB;KCNK4;LINGO3;SLC47A2;RASGRF2;FBXO17;LHX9;USH1G;OXTR;MMP23B;TDRD6;SYCP3;ANO5;NTF3;ABCG4;SOWAHD;C17orf97;THBS4;MPV17L;FAM163A;SLC22A4;HSPA12A;PSD2;GNG13;PLBD1;B3GNT8;EFNB3;PDGFD;DHH;GLP1R;ARSI;PDE4DIP;FSTL3;HSF4;RBM43;FKBP…	c2
2595	prerank	TORCHIA_TARGETS_OF_EWSR1_FLI1_FUSION_TOP20_UP	0.4327621818024356	1.10867357140676	0.3448275862068966	0.8769001811006941	1.0	3/19	3.51%	HMGCS2;NUDT11;APOE	c2
2597	prerank	REACTOME_DRUG_MEDIATED_INHIBITION_OF_CDK4_CDK6_ACTIVITY	0.6159606440044463	1.1084210228720623	0.30612244897959184	0.8768063123942241	1.0	1/5	3.21%	CCND2	c2
2598	prerank	REACTOME_METABOLISM_OF_FAT_SOLUBLE_VITAMINS	0.40665879764671287	1.1083703168850634	0.3090909090909091	0.876044963096831	1.0	12/39	12.35%	TTPA;AKR1C3;RBP2;APOE;GPC3;TTR;HSPG2;LRP2;APOM;SDC2;APOA1;RBP1	c2
2599	prerank	LEE_AGING_NEOCORTEX_DN	0.3639895438309206	1.108181458004166	0.22413793103448276	0.8757458395232706	1.0	12/60	14.63%	ACTC1;RET;NKX1-2;NR2F1;NPY1R;MASP1;ASIP;GLI3;SERPINC1;NREP;SEZ6;CP	c2
2607	prerank	HOWLIN_CITED1_TARGETS_1_DN	0.3973605051445833	1.107352949264178	0.2962962962962963	0.8779297261914917	1.0	6/35	11.27%	SYT13;CRYAB;TRIM34;PDGFD;AMACR;ASPH	c2
2608	prerank	REACTOME_SIGNALING_BY_INSULIN_RECEPTOR	0.34676840608940973	1.1073140208893708	0.3076923076923077	0.8770904669712188	1.0	17/70	16.83%	FLT3;FGF23;FGFR2;KL;KLB;ATP6V1B1;FGF7;FGF18;PDE3B;GRB10;FGF20;FGFR1;FGF22;ATP6V1G2;IRS2;ATP6AP1;ATP6V1A	c2
2610	prerank	CASORELLI_APL_SECONDARY_VS_DE_NOVO_UP	0.42696640809348047	1.107181861596941	0.2542372881355932	0.8765854406432152	1.0	9/34	18.36%	SLC24A3;FOS;CPQ;FOSB;CAPN3;FBN2;EVI2B;PTGER2;CLU	c2
2611	prerank	REACTOME_PIWI_INTERACTING_RNA_PIRNA_BIOGENESIS	0.4256002311027465	1.106824350651197	0.2807017543859649	0.8768482403993973	1.0	6/29	11.15%	MOV10L1;ASZ1;TDRD6;PIWIL4;FKBP6;PIWIL1	c2
2613	prerank	REACTOME_METABOLISM_OF_PORPHYRINS	0.4432999712489215	1.1067086029592097	0.3050847457627119	0.8763288308490228	1.0	3/25	4.19%	ALB;GSTA1;SLCO2B1	c2
2616	prerank	AFFAR_YY1_TARGETS_UP	0.3118275568472256	1.1065600046802535	0.25	0.8759367676468005	1.0	56/179	19.46%	CRYAB;NPTX2;ACTC1;NAP1L3;IL17D;FABP3;CTNND2;NRG3;TNNC1;FOS;EBF2;GPC3;MASP1;SIM1;ID4;TNNC2;NTF3;ITGA9;SPOCK3;CTSF;LRP2;MYH7;DUSP1;BTG2;TBX2;BDNF;CFTR;MAP6;BEX2;CPEB1;GPR137B;TGFB2;PRSS35;CHODL;MYOM1;EPHA7;KLRB1;GBP2;CDKN1C;TPM1;LDB3;TPH1;HSD17B1;LGALS9;PTP4A3;DSTYK;SYT11;PMM1;CLU;GBP6;PDLIM3;SH2D1A;PLTP;ABCA3;MYLPF;TP53INP1	c2
2617	prerank	PEPPER_CHRONIC_LYMPHOCYTIC_LEUKEMIA_DN	0.43327206011671376	1.106486224615373	0.3333333333333333	0.8752462409140686	1.0	3/16	4.05%	GNRH2;CHST8;NR5A2	c2
2619	prerank	WP_GLYCEROLIPIDS_AND_GLYCEROPHOSPHOLIPIDS	0.4411620059564532	1.106336539359454	0.3137254901960784	0.8748405308688467	1.0	3/21	7.68%	CHPT1;PLA2G1B;DGAT2	c2
2620	prerank	WP_GABA_RECEPTOR_SIGNALING	0.4225092198121656	1.1063211420618657	0.3695652173913043	0.8739091209253845	1.0	3/22	3.81%	GABBR2;GABRP;GABRG3	c2
2625	prerank	WANG_RESPONSE_TO_FORSKOLIN_DN	0.5587425539247859	1.1058453999881892	0.3387096774193548	0.8748090827824191	1.0	2/8	12.78%	MAF;ATXN3	c2
2626	prerank	KORKOLA_SEMINOMA_UP	0.38874415188422656	1.1057112283631092	0.3275862068965517	0.8743895345018508	1.0	11/39	21.95%	CCND2;PLBD1;GPRC5A;CD27;SPSB2;GABARAPL1;TSPAN9;CD9;VAMP1;TPI1;ENO2	c2
2631	prerank	REACTOME_FGFR2B_LIGAND_BINDING_AND_ACTIVATION	0.5244120542874979	1.1046392823509577	0.3148148148148148	0.877339338207008	1.0	3/8	5.31%	FGFBP2;FGFR2;FGF7	c2
108	prerank	JNK_DN.V1_DN	0.3159585583970177	1.1040811110546713	0.2153846153846154	0.570410969015852	1.0	24/158	9.85%	PACRG;FAM110B;HSD17B3;CRYM;NOVA1;RCAN2;MYL9;SERPING1;GRIN2C;SMARCD3;STON1;NPY1R;KLHL35;SSX3;JPH3;CABP1;APLP1;NELL2;FLRT1;CTRC;DSCR4;KCNJ8;SLC14A2;DYRK3	c6
2634	prerank	REACTOME_HSF1_DEPENDENT_TRANSACTIVATION	0.3882009225348218	1.1040654530540996	0.3392857142857143	0.8787489107017887	1.0	6/37	8.64%	CRYAB;CAMK2A;HSPB2;CRYBA4;HSPA1B;HSPA1L	c2
2637	prerank	WP_GDNFRET_SIGNALING_AXIS	0.416560083135079	1.1038350341069456	0.39622641509433965	0.8786781044985548	1.0	6/20	12.46%	RET;PAX2;ROBO2;GLI3;FAT4;GREM1	c2
2639	prerank	WP_FOXP3_IN_COVID19	0.4797556047858922	1.1037990008838419	0.3333333333333333	0.8778267141347816	1.0	2/13	7.22%	CD86;FOXP3	c2
2642	prerank	REACTOME_NEGATIVE_REGULATION_OF_FLT3	0.48671733743742107	1.1034475027424555	0.37777777777777777	0.8782172148677737	1.0	1/15	0.17%	FLT3	c2
2645	prerank	WP_PROSTAGLANDIN_SYNTHESIS_AND_REGULATION	0.37841459429206165	1.103023118069748	0.3392857142857143	0.8789028736874098	1.0	8/43	3.56%	AKR1C3;PPARGC1A;EDNRB;AKR1C2;HPGDS;PTGS2;PTGIS;PTGER3	c2
2646	prerank	REACTOME_SURFACTANT_METABOLISM	0.4497326484171759	1.1029715593867482	0.3442622950819672	0.8781474406710669	1.0	5/21	5.71%	SFTPC;CSF2RB;ADRA2C;SFTPD;PGA3	c2
2651	prerank	KEGG_HEDGEHOG_SIGNALING_PATHWAY	0.36887583281826725	1.102252660077163	0.32075471698113206	0.8800675459000119	1.0	13/51	13.25%	WNT11;WNT6;IHH;WNT10A;BMP2;LRP2;DHH;WNT4;GLI3;GLI2;GAS1;WNT5A;BMP5	c2
2659	prerank	MIKKELSEN_DEDIFFERENTIATED_STATE_DN	0.5640083470917099	1.101024786540517	0.2727272727272727	0.8836371994822407	1.0	3/7	11.33%	FGF7;ZEB2;GAS1	c2
2664	prerank	DUNNE_TARGETS_OF_AML1_MTG8_FUSION_DN	0.48535661250731077	1.1002265258447956	0.4074074074074074	0.8857874337524305	1.0	9/18	22.81%	CD34;TSPAN7;CKB;DEPTOR;BAALC;MEF2C;FOSL2;MTSS1;EDIL3	c2
2665	prerank	LE_NEURONAL_DIFFERENTIATION_UP	0.4706200163659475	1.1000791609644602	0.36065573770491804	0.8853608696836771	1.0	7/16	20.76%	KCNB1;ANK2;MAP1LC3A;SYT11;SYNGR3;GABBR1;KCND1	c2
2671	prerank	REACTOME_CIRCADIAN_CLOCK	0.3448483051823509	1.0992333888815427	0.3333333333333333	0.8876360261035692	1.0	4/68	4.11%	F7;PPARGC1A;SMARCD3;SERPINE1	c2
2678	prerank	WESTON_VEGFA_TARGETS	0.3199489907439193	1.0979007342542528	0.2702702702702703	0.8917691341376189	1.0	24/88	15.36%	SULT1E1;ROR2;ELN;POSTN;ADD2;IFI27;CD34;C1S;PVALB;TFPI2;OXTR;SEMA5A;COL1A2;LMO2;CFHR1;TIE1;BDNF;HEXA;ART4;IL32;GGH;ISL1;MGP;SLC6A8	c2
27	prerank	HALLMARK_COAGULATION	0.33518099728698025	1.097789022505499	0.2463768115942029	0.8629066328686101	1.0	20/120	7.16%	CFI;DCT;TMPRSS6;KLKB1;SERPINA1;CTSK;HMGCS2;OLR1;SERPING1;C1S;SERPINE1;CPQ;TFPI2;C2;FBN1;COMP;CTSO;C9;TF;F8	h
2681	prerank	WP_APOE_AND_MIR146_IN_INFLAMMATION_AND_ATHEROSCLEROSIS	0.5683652208390547	1.0976007960386012	0.3559322033898305	0.8917929785659943	1.0	3/8	16.33%	APOE;SPI1;TLR2	c2
2686	prerank	WP_SOMATIC_SEX_DETERMINATION	0.48736531141617256	1.0969693769955253	0.40816326530612246	0.8933671124548482	1.0	6/12	13.12%	DMRT1;SOX8;PTGDS;DHH;WNT4;NR5A1	c2
2694	prerank	WP_PPAR_SIGNALING_PATHWAY	0.36238120531329826	1.095696156345376	0.296875	0.8976267296855603	1.0	11/57	11.53%	CYP7A1;HMGCS2;APOA5;FABP3;OLR1;CYP27A1;CPT1C;EHHADH;UCP1;SORBS1;APOA1	c2
2698	prerank	WEST_ADRENOCORTICAL_CARCINOMA_VS_ADENOMA_DN	0.42974633125323775	1.0953073813610965	0.3090909090909091	0.8982443872678708	1.0	7/21	18.72%	APOE;HLA-DPA1;HLA-DRB1;PLAGL1;EMCN;HRC;HLA-DPB1	c2
2704	prerank	RAMJAUN_APOPTOSIS_BY_TGFB1_VIA_SMAD4_DN	0.5266040636161219	1.0940564115568647	0.34782608695652173	0.901958887446581	1.0	4/10	20.81%	EYA2;EGLN3;DAPK1;MAPK8IP1	c2
2705	prerank	TAKEDA_TARGETS_OF_NUP98_HOXA9_FUSION_3D_UP	0.32216657004659865	1.0939408673950912	0.3114754098360656	0.9014339055085357	1.0	36/169	12.03%	CXCL10;IGHM;CRISP3;SERPING1;PTGS2;IFI27;PTGER3;ERG;RTN1;HOPX;BAMBI;FRAS1;FGF18;CCL18;C3orf80;ARID5B;RHOBTB1;SLC5A3;SOX4;IFIT2;VNN1;RBPMS;SPINK2;NEGR1;ARHGAP22;SDSL;STAT2;PARP10;NKAIN2;ATP1B1;GLYATL2;AUTS2;ARRDC4;SAMD9L;TTC28;MEIS1	c2
2709	prerank	REACTOME_HSP90_CHAPERONE_CYCLE_FOR_STEROID_HORMONE_RECEPTORS_SHR_IN_THE_PRESENCE_OF_LIGAND	0.38402342411632373	1.0937786107708292	0.3728813559322034	0.901032806475489	1.0	14/54	19.33%	PGR;TUBA1A;HSPA1B;DYNC1I1;HSPA1L;TUBB2B;TUBA3D;DNAJA4;TUBB4A;AR;TUBB1;NR3C2;HSPA1A;TUBA4A	c2
2712	prerank	REACTOME_VITAMIN_B1_THIAMIN_METABOLISM	0.5782738853248561	1.0932269264715053	0.3684210526315789	0.9021574547033809	1.0	3/5	18.00%	SLC19A3;THTPA;TPK1	c2
2718	prerank	WP_MAJOR_RECEPTORS_TARGETED_BY_EPINEPHRINE_AND_NOREPINEPHRINE	0.49504117470700937	1.0919409564225502	0.28	0.906042865308096	1.0	6/14	16.39%	ADRA2C;ADCY2;ADCY5;ADCY1;ADCY4;ADRA2A	c2
2719	prerank	MCCLUNG_CREB1_TARGETS_UP	0.34413177574587805	1.0917628433949371	0.3114754098360656	0.9058062724293647	1.0	28/86	20.93%	NR2F1;CADPS;SYT2;ID2;FOS;FSTL1;TP53INP2;HSPA1B;PTGDS;SCN1B;SH3GL2;CRYL1;BDNF;AQP4;NEUROD2;SSTR2;FABP7;SYT17;OCEL1;MEF2C;MOBP;SERF2;TUBA4A;SIPA1L2;CXXC5;TRPC4;DIO2;IFT20	c2
2720	prerank	WP_ARACHIDONATE_EPOXYGENASE_EPOXIDE_HYDROLASE	0.5948670641706704	1.091612560911918	0.42592592592592593	0.9054403531757267	1.0	2/6	13.64%	CYP2J2;CYP2C9	c2
2723	prerank	ZHAN_VARIABLE_EARLY_DIFFERENTIATION_GENES_UP	0.4521748236238182	1.091018708097778	0.3333333333333333	0.9068376189741268	1.0	2/15	4.36%	FGL2;POU5F1	c2
2727	prerank	REACTOME_PLASMA_LIPOPROTEIN_REMODELING	0.4111833695537179	1.090367225282128	0.34545454545454546	0.9084071396103671	1.0	5/27	5.05%	ALB;APOA5;APOE;CREB3L3;MTTP	c2
2729	prerank	WP_MYOMETRIAL_RELAXATION_AND_CONTRACTION_PATHWAYS	0.3229713342509904	1.0895749036184603	0.3090909090909091	0.9105594498712382	1.0	28/145	15.73%	IGFBP5;ACTC1;RYR2;CNN1;GUCA2B;CAMK2A;ADCY2;GJA1;FOS;IGFBP3;OXTR;RGS11;GNGT1;RXFP1;ADCY5;GNG13;MYL2;ACTG1;ADCY1;ACTA1;RGS5;CAMK2B;CALD1;PKIA;ADCY4;GNAQ;RGS10;CORIN	c2
2731	prerank	KERLEY_RESPONSE_TO_CISPLATIN_DN	0.6182922934343767	1.08950018699906	0.4074074074074074	0.909832553173697	1.0	1/5	0.90%	CYP26A1	c2
2732	prerank	CHIARADONNA_NEOPLASTIC_TRANSFORMATION_CDC25_DN	0.31008556260032716	1.0889209988065058	0.27692307692307694	0.9111886428018625	1.0	28/138	16.37%	C16orf89;NPPB;ELN;CLEC3B;CD34;NRBP2;FBN1;PLIN2;EBF3;DDR2;DUSP1;MAP6;DAB2;COL5A2;PLAC8;NEDD9;NDRG4;TNXB;SEMA3C;S100A1;ASAH1;MSLN;CYB5R1;TOB1;COL4A2;CLIC4;FHL1;LGALS9	c2
2739	prerank	BOWIE_RESPONSE_TO_EXTRACELLULAR_MATRIX	0.4453008842846472	1.088443923110842	0.32727272727272727	0.9121623934908246	1.0	8/17	26.70%	IFIT2;MX1;IFIT3;IFI6;IFNGR1;IFIT1;IRF7;ISG15	c2
2741	prerank	LIM_MAMMARY_STEM_CELL_UP	0.2922513825108712	1.0882247580639344	0.21875	0.91218654148562	1.0	118/442	16.00%	PCDH19;CRYAB;NPTX2;SERPINF1;CCDC3;EDNRB;POSTN;IRX4;PPP2R2B;PDPN;CNN1;QRICH2;HSPB2;ITM2A;ABI3BP;PCDH18;NUDT11;TAGLN;GJA1;MYL9;GNAI1;SERPING1;PTGS2;FGL2;KANK4;CCND2;APOE;ARHGAP24;MYLK;HEG1;LRRN1;GPC3;ALDH1L2;IGFBP3;RARRES2;CLIP3;RASL12;HAS2;COL12A1;KRT14;KCNMB1;JAM2;LMOD1;OXTR;CSDC2;TNS1;ID4;SEMA5A;MATN2;POU3F1;NTF3;EBF3;ITGA9;KCNIP3;TMEM121;TCF7L1;PLCH2;CACNB4;TSHZ2;COL5A1;VIM;PSD2;ACTG2;TRPC1;FZD…	c2
2742	prerank	REACTOME_CHYLOMICRON_ASSEMBLY	0.6220037822956792	1.0880565925716232	0.4423076923076923	0.9118471888044479	1.0	3/6	11.53%	APOE;MTTP;APOA1	c2
2743	prerank	MIKKELSEN_ES_LCP_WITH_H3K4ME3	0.31786470692480717	1.087956150879751	0.2631578947368421	0.9111682003802847	1.0	32/122	17.33%	SERPINF1;NPPB;TAS1R1;FOLR1;PIPOX;PMEL;C1orf54;EXOC3L1;PRR15L;MUC1;KLHDC7A;KCNIP3;HSD17B14;FBXO39;NOTCH4;SPEF2;CYP2J2;GGT6;TAPBPL;MIP;EMILIN1;NYAP1;GPR20;VWA5A;CCDC121;SPI1;SLC39A4;VWA3A;C6orf118;EBI3;P2RX6;DDR1	c2
2747	prerank	ABBUD_LIF_SIGNALING_2_DN	0.5419103329835798	1.087618055004004	0.35714285714285715	0.9114728953333338	1.0	2/6	5.06%	PITX2;CITED2	c2
2749	prerank	RORIE_TARGETS_OF_EWSR1_FLI1_FUSION_UP	0.39563889056556384	1.0868367891192716	0.37735849056603776	0.9133769945900402	1.0	7/26	12.85%	CCND2;PITX2;TFAP2A;DAB2;HLA-E;RBP1;CD55	c2
2750	prerank	REACTOME_METABOLISM_OF_LIPIDS	0.27342816898868844	1.0867277090156213	0.12658227848101267	0.9128417979655509	1.0	81/669	12.38%	CYP7A1;ALB;AKR1C3;HMGCLL1;PPARGC1A;HAO2;HSD17B3;PIP5K1B;AGT;ENPP7;HSD3B2;STAR;HMGCS2;APOA5;ETNPPL;FABP3;GPD1;MOGAT2;CHPT1;PLA2G2A;AKR1C2;BAAT;HPGDS;PLA2R1;HSD3B1;PTGS2;RGL1;ACOT12;PTGIS;SMARCD3;PLA2G10;THRSP;PLA2G2D;NUDT7;CYP21A2;CYP17A1;PLA2G1B;CYP4B1;CUBN;CYP3A4;PLIN2;CYP1A2;PON3;SRD5A2;GDPD5;CYP27A1;OLAH;HSD17B14;DPEP2;CYP46A1;DGAT2;CYP2E1;PLBD1;EHHADH;CYP2J2;LRP2;PTGDS;CYP39A1;ARSI;POMC;GGT1;…	c2
2753	prerank	REACTOME_IRAK4_DEFICIENCY_TLR2_4	0.4729906701883052	1.0859228166663577	0.4	0.9150190052832476	1.0	7/16	16.68%	CD14;LY96;TLR1;FGG;S100A1;TLR2;BTK	c2
2754	prerank	CAIRO_PML_TARGETS_BOUND_BY_MYC_UP	0.41454047567104824	1.0857731394238892	0.32	0.9147841248528832	1.0	2/22	3.38%	CCND2;ID2	c2
2755	prerank	HESSON_TUMOR_SUPPRESSOR_CLUSTER_3P21_3	0.5492879707100448	1.0856474491076147	0.3673469387755102	0.91430926175584	1.0	4/8	26.74%	CACNA2D2;HYAL2;CYB561D2;ZMYND10	c2
2756	prerank	WP_WNT_SIGNALING_IN_KIDNEY_DISEASE	0.38626294438878955	1.0855000511265966	0.3620689655172414	0.9139330060119915	1.0	7/34	9.69%	WNT11;WNT6;FZD4;MAPK10;WNT10A;FZD8;WNT4	c2
2757	prerank	WP_LIVER_X_RECEPTOR_PATHWAY	0.5025408347237583	1.0853391236412941	0.3269230769230769	0.9136175463194116	1.0	2/9	5.35%	CYP7A1;CYP3A4	c2
2759	prerank	SOTIRIOU_BREAST_CANCER_GRADE_1_VS_3_DN	0.35732939856311596	1.084986831163646	0.3	0.9140668538159735	1.0	21/48	32.34%	CX3CR1;FOS;NME5;AASS;DYNC2H1;FRY;CIRBP;CYBRD1;ZNF862;LAMB2;AKAP11;RNASE4;LTBP3;DIXDC1;ARHGEF40;IFT46;WDR19;IFT88;CASP9;MPHOSPH8;CRTC3	c2
2760	prerank	PLASARI_NFIC_TARGETS_BASAL_UP	0.4147140509143281	1.0849791652292244	0.3384615384615385	0.9131532718508355	1.0	7/25	12.97%	CACNA1G;COL2A1;TNFRSF11B;NRN1;ACOT1;CHODL;RGS5	c2
2761	prerank	REACTOME_MYOGENESIS	0.45675643267465577	1.084868585498119	0.28846153846153844	0.9126378184634453	1.0	5/23	16.00%	CTNNA2;MAP2K6;NEO1;CDH15;MEF2C	c2
2765	prerank	WP_LNCRNAMEDIATED_MECHANISMS_OF_THERAPEUTIC_RESISTANCE	0.5073647452296746	1.0841947793275737	0.34615384615384615	0.9143337638892054	1.0	2/9	9.00%	WNT6;MEG3	c2
2770	prerank	REACTOME_REELIN_SIGNALLING_PATHWAY	0.6160493731264055	1.0835811026246345	0.4909090909090909	0.915772491913485	1.0	3/5	15.76%	DAB1;VLDLR;FYN	c2
2772	prerank	WP_TRYPTOPHAN_METABOLISM	0.4114461998474713	1.0835297120654508	0.32727272727272727	0.9149801988845778	1.0	5/28	9.20%	ACMSD;DDC;ALDH8A1;HAAO;IL4I1	c2
2774	prerank	HERNANDEZ_ABERRANT_MITOSIS_BY_DOCETACEL_4NM_DN	0.6506198200241418	1.0832258515915103	0.40384615384615385	0.9150828056589841	1.0	2/6	4.14%	GNAI1;GPC3	c2
2779	prerank	REACTOME_DOWNSTREAM_SIGNALING_OF_ACTIVATED_FGFR1	0.41927482490336787	1.0817681700470012	0.3275862068965517	0.9198175948882975	1.0	7/27	13.67%	FGF23;FLRT3;KL;FLRT1;FGF20;FGFR1;FGF22	c2
2780	prerank	WONG_ENDMETRIUM_CANCER_UP	0.4263598874969146	1.0816465012583136	0.38333333333333336	0.9192389438357228	1.0	9/22	15.65%	SAA2;CXCL5;KANK4;TFAP2A;KIF1A;SERPINA3;PITX1;EPPK1;TFF3	c2
2781	prerank	REACTOME_LIGAND_RECEPTOR_INTERACTIONS	0.5781200215883734	1.0812250556121614	0.41304347826086957	0.9198783833506325	1.0	3/8	11.33%	IHH;DHH;GAS1	c2
2782	prerank	MIKKELSEN_MCV6_LCP_WITH_H3K27ME3	0.46549244229462106	1.0812124404330794	0.40384615384615385	0.9189673443265828	1.0	7/18	15.79%	CAMK1G;GZMA;CYP17A1;MYL2;ZNF385C;TMPRSS13;RETN	c2
2783	prerank	KEGG_PPAR_SIGNALING_PATHWAY	0.36329523037082395	1.0809835160836339	0.3548387096774194	0.9189541446912444	1.0	11/58	11.53%	CYP7A1;HMGCS2;APOA5;FABP3;OLR1;CYP27A1;CPT1C;EHHADH;UCP1;SORBS1;APOA1	c2
2785	prerank	REACTOME_NEGATIVE_REGULATION_OF_TCF_DEPENDENT_SIGNALING_BY_DVL_INTERACTING_PROTEINS	0.6208618877291328	1.0808508028579216	0.4523809523809524	0.9184675969410216	1.0	1/5	6.01%	CXXC4	c2
2788	prerank	ZHAN_MULTIPLE_MYELOMA_CD1_VS_CD2_UP	0.3478248836806667	1.0806764169774599	0.3333333333333333	0.9182850099813626	1.0	11/62	12.35%	P2RX7;PCDH18;ARMCX1;ALDH1L2;NPAS3;LURAP1L;DCC;KCNK12;SLC7A5;VLDLR;RBP1	c2
2789	prerank	REACTOME_OTHER_INTERLEUKIN_SIGNALING	0.45313965178802784	1.0806386374805252	0.36065573770491804	0.9173868535235253	1.0	7/22	18.70%	CSF3R;IL34;CSF1R;SNAP25;IL32;CD4;JAK1	c2
2790	prerank	OKUMURA_INFLAMMATORY_RESPONSE_LPS	0.30622743113991147	1.080535770194678	0.2535211267605634	0.9168002569846915	1.0	21/163	10.38%	IGFBP5;CCL8;AGT;CCDC33;IL5;DHRS2;OLR1;RGL1;MSX2;PTGER3;CCR7;PDZD2;CITED2;RASGRP1;CA12;SOX4;TLR1;BAALC;AMACR;ZFPM2;RAB38	c2
28	prerank	HALLMARK_ESTROGEN_RESPONSE_LATE	0.30298260692904694	1.0803529895124175	0.24615384615384617	0.8247782002534854	1.0	26/191	8.43%	PGR;RET;SLC24A3;SERPINA1;PRLR;CALCR;HMGCS2;CHPT1;DHRS2;ST6GALNAC2;CHST8;PCP4;ID2;TNNC1;PTGER3;FOS;NPY1R;GPER1;TFPI2;MAPT;CACNA2D2;CLIC3;CKB;CA12;ADD3;SERPINA3	h
2791	prerank	REACTOME_HORMONE_LIGAND_BINDING_RECEPTORS	0.5762208085863918	1.0800998106669943	0.36585365853658536	0.9173712714976371	1.0	1/6	0.45%	GNRH2	c2
2792	prerank	MAINA_HYPOXIA_VHL_TARGETS_UP	0.5944666307503141	1.0800580599362968	0.3409090909090909	0.9165946176418522	1.0	3/6	14.14%	SERPINE1;NREP;CDKN1C	c2
2798	prerank	SASSON_RESPONSE_TO_GONADOTROPHINS_UP	0.34506561308783	1.0791968518326185	0.3	0.9191050729837847	1.0	17/79	19.22%	HSD3B2;STAR;HSD3B1;TFPI2;RHOB;RAB27A;ATP2B1;DUSP1;PPP2R5B;PTPN21;CD55;DUSP3;DUSP9;RAB4A;NOL3;GK;POP5	c2
2803	prerank	BROWNE_HCMV_INFECTION_12HR_DN	0.3538797348679646	1.0782063216587017	0.38461538461538464	0.9216690209880658	1.0	16/83	12.05%	TBX5;GABBR2;TUBA1A;ID2;SERPINE1;LRRC17;PDGFRA;FGF7;ATP12A;LDB2;MAMLD1;PMP22;GLI3;DAB2;SDC2;NREP	c2
2808	prerank	REACTOME_AQUAPORIN_MEDIATED_TRANSPORT	0.36068491642143186	1.0774946455317986	0.35	0.9234061262619423	1.0	10/44	14.12%	ADCY2;GNGT1;ADCY5;GNG13;ADCY1;AQP4;MIP;AQP6;AQP11;ADCY4	c2
2809	prerank	ODONNELL_METASTASIS_UP	0.34212833604520704	1.0773802597911004	0.22950819672131148	0.9227583064884297	1.0	9/66	6.76%	SLC22A2;PSG6;COL2A1;RPH3AL;CA6;ONECUT1;PDE6A;TLL2;CACNB4	c2
2811	prerank	HOEGERKORP_CD44_TARGETS_DIRECT_DN	0.45465344884123415	1.0772409483972503	0.34	0.9223753365982799	1.0	1/11	0.91%	SERPINA1	c2
114	prerank	CAMP_UP.V1_DN	0.30231649518430065	1.0765881746744956	0.2459016393442623	0.6571594015540203	1.0	31/191	14.71%	IGFBP5;UBE2QL1;NUDT11;CCND2;ID2;THSD7A;FSTL1;RRAD;FOSB;MS4A6A;TIMP2;ERC2;SPOCK2;TRPC1;ATP2B1;EPB41L3;PTPRC;CD160;TUBB2B;SLC15A2;UNC79;ATP2B4;ATP9A;NAP1L2;NDRG4;FRY;SLC17A7;CELF2;PKIA;GNAQ;BACH2	c6
2817	prerank	JAATINEN_HEMATOPOIETIC_STEM_CELL_DN	0.30001082050291256	1.0759114983087312	0.24615384615384617	0.9269140287806192	1.0	58/195	19.70%	OLIG1;ARG1;CHI3L1;SERPINA1;CX3CR1;CD86;RHAG;FGFBP2;GZMA;FGL2;SELENBP1;CCR7;RTN1;GZMB;SLC4A1;RASGRF2;CITED2;RASGRP1;CD14;MS4A6A;IL10RA;VSIG1;NELL2;SLFN5;PLBD1;CD27;PYHIN1;CLEC7A;SECTM1;GABARAPL1;NPL;LGALS3;QPCT;RHD;CXCL16;HBG1;KLRB1;CALD1;STX11;CYP1B1;ITGAM;BCL11B;TOB1;ANKRD55;BCL2L11;TRDC;PIK3R5;MAN1C1;SGSH;TUBB1;BPGM;PSAP;PTGDR;LBH;CTSH;LGALS2;ACSL6;CD5	c2
2820	prerank	SASSON_RESPONSE_TO_FORSKOLIN_UP	0.33879371827994476	1.0751224907727386	0.30158730158730157	0.9291132342136347	1.0	17/81	19.22%	HSD3B2;STAR;HSD3B1;TFPI2;RHOB;RAB27A;ATP2B1;DUSP1;PPP2R5B;PTPN21;CD55;DUSP3;DUSP9;RAB4A;NOL3;GK;POP5	c2
2822	prerank	WP_COMPLEMENT_ACTIVATION	0.5262640508193369	1.0748502009038687	0.4482758620689655	0.9291042840613134	1.0	9/12	20.46%	C1S;C2;MASP1;C9;C1R;CD55;C8G;MASP2;CFD	c2
2823	prerank	ODONNELL_TFRC_TARGETS_UP	0.2862431086420189	1.0747280013175275	0.25675675675675674	0.9287163202935576	1.0	68/331	15.08%	PCDH11X;C1QTNF1-AS1;PCDHB12;HS3ST5;SERPINA1;CX3CR1;SEMA6A;FER1L5;GUCA1C;IL5;TRPM5;COL2A1;SLAMF6;ID2;PTGER3;PSORS1C2;KCNH6;MYLK;NRG2;RRAD;PLAC9;GRIK2;SV2C;CCL28;POU3F1;FAXDC2;FLT4;HOXB9;LMO2;STXBP6;AP3B2;JSRP1;MYO1G;CAPN13;DYNC1I1;DUSP1;RNF39;VNN1;CD27;GPR85;IGHE;APCDD1;PLEKHG4B;RBM43;HLA-DQB1;SCIN;ARPP21;PYHIN1;WIPI1;IDNK;RORB;GP6;ART4;DAPK2;CD37;KREMEN1;PTPRS;LRRD1;CALD1;PLCXD2;RAG2;KLK1;PPIC;RN…	c2
2824	prerank	NADLER_OBESITY_DN	0.37818668137702927	1.0746576265765486	0.38333333333333336	0.9280087734071519	1.0	6/40	7.89%	AGT;GNAI1;APOE;MYLK;THRSP;CYP2E1	c2
2827	prerank	WP_BLOOD_CLOTTING_CASCADE	0.4683433812420781	1.0743557492298734	0.3620689655172414	0.928095556244126	1.0	4/17	7.16%	F7;KLKB1;SERPINE1;F8	c2
2830	prerank	REACTOME_RECYCLING_OF_BILE_ACIDS_AND_SALTS	0.4285228436640682	1.074150217870234	0.40816326530612246	0.9279859649838563	1.0	2/15	2.63%	ALB;BAAT	c2
2831	prerank	BOYAULT_LIVER_CANCER_SUBCLASS_G56_UP	0.4991945189611016	1.073905568015635	0.36585365853658536	0.9280435562386754	1.0	1/10	1.94%	SPARCL1	c2
2833	prerank	HADDAD_T_LYMPHOCYTE_AND_NK_PROGENITOR_DN	0.3618234989902579	1.0737692154512206	0.3076923076923077	0.9276441860720788	1.0	12/52	10.76%	NPTX2;SERPINF1;CCR7;CD24;MS4A6A;CSF1R;CRIP1;SLC2A5;ELANE;VPREB1;ITGB7;DNTT	c2
2843	prerank	DURCHDEWALD_SKIN_CARCINOGENESIS_UP	0.34415067457165	1.0726291571307356	0.3125	0.9313095196297052	1.0	9/77	7.37%	IGFBP5;AKR1C3;SLURP1;HSD3B2;GAS2;PTH1R;CYP17A1;OLAH;CKB	c2
2848	prerank	YOKOE_CANCER_TESTIS_ANTIGENS	0.3893938384589074	1.0719822306160705	0.42592592592592593	0.932774634074564	1.0	9/33	15.30%	NPTX2;RRAD;STK31;GREB1;CAPN3;OVGP1;SLC7A5;MMP11;TUBB4A	c2
2850	prerank	MIKKELSEN_MEF_LCP_WITH_H3K4ME3	0.3246955233238349	1.0713419887614242	0.3064516129032258	0.9343379411131214	1.0	27/104	17.82%	SERPINF1;CPA6;POSTN;SEC16B;ASPN;C1orf54;MASP1;OLFML1;INHBA;ACTG2;CYP2J2;OGN;TAPBPL;EMILIN1;NYAP1;VWA5A;GBP2;LDB3;CP;TMEM176B;C6orf118;FHL1;LGALS9;GAL3ST4;P2RX6;DDR1;RUFY4	c2
2852	prerank	BIOCARTA_PPARG_PATHWAY	0.534039631176725	1.0707506523518078	0.39622641509433965	0.9356308334177353	1.0	1/8	0.55%	PPARGC1A	c2
2856	prerank	MULLIGHAN_MLL_SIGNATURE_1_DN	0.29497095320950395	1.0700796369799326	0.28169014084507044	0.9373683540351456	1.0	34/214	11.15%	LAMC3;CHI3L1;SLC24A3;OPN1SW;MROH7;HSPB2;ITM2A;NUDT11;HPGDS;CDH16;MAF;CLIP3;RHOB;TSPAN7;NPR3;EDN2;CKB;EFCAB6;EFHC2;CYP2E1;DEPTOR;STXBP6;TIE1;HLF;RBPMS;BAALC;TREH;HSF4;STAM;AQP4;DPT;FAM171A1;ATP1B1;TTC3	c2
2857	prerank	REACTOME_SIGNALING_BY_NOTCH2	0.40171016831353346	1.0699973435744117	0.37254901960784315	0.9366808106931803	1.0	9/31	19.32%	GZMB;MAMLD1;DLL4;DLL1;CNTN1;APH1B;JAG2;HES5;MIB2	c2
2859	prerank	BIOCARTA_CACAM_PATHWAY	0.5189892810696619	1.0698154169511622	0.41509433962264153	0.9364554417314348	1.0	1/9	1.89%	CAMK1G	c2
2860	prerank	JOSEPH_RESPONSE_TO_SODIUM_BUTYRATE_DN	0.36858904774788953	1.0697914281150525	0.3225806451612903	0.9356551667844387	1.0	7/53	8.23%	SULT1E1;DPP6;THSD7A;FSTL1;THBS4;ELANE;HSPG2	c2
2864	prerank	ZHENG_IL22_SIGNALING_UP	0.3665213072276544	1.0692675192728016	0.3709677419354839	0.9366239738904567	1.0	10/46	7.82%	CCL8;ARG1;OLR1;RTN1;TGM1;CD14;OXTR;STXBP5L;MS4A6A;INHBA	c2
2869	prerank	WP_LNCRNA_IN_CANONICAL_WNT_SIGNALING_AND_COLORECTAL_CANCER	0.33952593954087984	1.0687268379768717	0.36363636363636365	0.9378204785858447	1.0	12/84	9.69%	ROR2;SERPINF1;WNT11;WNT6;CCND2;TFAP2A;APC2;CXXC4;TCF7L1;WNT10A;FZD8;WNT4	c2
2870	prerank	MIKKELSEN_MCV6_ICP_WITH_H3K4ME3_AND_H3K27ME3	0.449114649739646	1.0684239257799615	0.32075471698113206	0.9381326222012659	1.0	9/25	11.26%	NCKAP5;YPEL4;SYT3;COL4A3;COL4A4;ZEB2;IGF1;UCP1;ANK3	c2
2871	prerank	VECCHI_GASTRIC_CANCER_ADVANCED_VS_EARLY_UP	0.3096080792446352	1.0683954184666318	0.27941176470588236	0.9372765985598426	1.0	47/153	17.81%	UBE2QL1;PRELP;EGFL6;PLXDC2;GPNMB;ARMCX1;ALDH1L2;FSTL1;IGFBP3;COL12A1;FBN1;MAFB;COL1A2;PRDM6;THBS4;SOHLH2;COL11A1;DDR2;INHBA;TRPC1;SLC5A3;ADAMTS2;GXYLT2;SNAI2;HLA-DQB1;DAB2;ANTXR1;COL5A2;TMEM132A;GAS1;RARRES1;AUTS2;NREP;ST3GAL1;PRRX1;CALD1;SLC1A3;MMP11;CYP1B1;MGP;HAVCR2;GDAP1;TLR2;TRIM6;PIK3R5;USP51;CDH6	c2
116	prerank	GLI1_UP.V1_DN	0.4743950929666616	1.0680590107984098	0.42857142857142855	0.6725583265587985	1.0	2/16	6.56%	FOLR1;BTBD16	c6
2874	prerank	WP_CHEMOKINE_SIGNALING_PATHWAY	0.2972302946839724	1.0678055452224307	0.28125	0.9384974052465953	1.0	22/147	10.19%	CX3CR1;CXCL10;CCR2;CXCL5;PREX1;ADCY2;GNAI1;SHC2;CCL26;CCR7;CCL25;CCL17;CCL28;GNGT1;CCR10;ADCY5;XCR1;GNG13;SHC4;CXCR6;ADCY1;STAT2	c2
2875	prerank	NEMETH_INFLAMMATORY_RESPONSE_LPS_DN	0.41609245686233	1.067745724661149	0.3508771929824561	0.9378214569901774	1.0	7/28	12.81%	SLC6A12;FOS;MXI1;COL11A2;ITGA4;ST8SIA4;MBP	c2
2877	prerank	MARTINELLI_IMMATURE_NEUTROPHIL_DN	0.48389813638109425	1.0675120258757074	0.42	0.9376538885304119	1.0	3/10	6.37%	CSF3R;ST6GALNAC2;AOAH	c2
2879	prerank	PASTURAL_RIZ1_TARGETS_UP	0.5004594844866938	1.0673749204599563	0.44642857142857145	0.9372940509849192	1.0	3/10	14.06%	PLIN2;HLA-E;CLIC2	c2
117	prerank	SRC_UP.V1_UP	0.3153240358057409	1.0669787305952083	0.2878787878787879	0.6590608085376397	1.0	29/134	11.50%	LAMC3;TOX3;FGF23;APOA5;PCP4;COL26A1;COL4A4;FOS;SYN1;FBLN2;CLIP3;VWA3B;APC2;CRTAC1;BMF;NPC1L1;STAB2;LGI4;ETV7;MORN3;DNAJC22;ANGPTL6;KCNH3;C2orf73;NEU1;SLC26A1;SH3BGR;SCARF2;APBA1	c6
2881	prerank	BAKKER_FOXO3_TARGETS_UP	0.3572113663738533	1.0668848428408575	0.39705882352941174	0.9382747147640185	1.0	16/52	24.50%	ARG1;CSF2RB;CITED2;DENND5B;PGM2L1;TCP11L2;ASAH1;P2RY14;SIRPA;TP53INP1;NKIRAS2;KLF6;HSCB;PIK3IP1;PINK1;ULK1	c2
2884	prerank	WP_MIRNA_REGULATION_OF_P53_PATHWAY_IN_PROSTATE_CANCER	0.4034481061913564	1.066183076218624	0.35714285714285715	0.9401076981993609	1.0	2/24	4.11%	SESN3;SERPINE1	c2
2885	prerank	REACTOME_EICOSANOIDS	0.5269424783551463	1.0661689784214377	0.46	0.9392059563135138	1.0	2/8	5.11%	PTGIS;CYP4B1	c2
2889	prerank	REACTOME_CHYLOMICRON_REMODELING	0.636964475854221	1.0657100003427737	0.425531914893617	0.9400609301559726	1.0	3/5	11.53%	APOA5;APOE;APOA1	c2
2890	prerank	MARIADASON_REGULATED_BY_HISTONE_ACETYLATION_UP	0.3481779333109708	1.0656618033810161	0.3939393939393939	0.9393030102127452	1.0	16/54	20.65%	CHI3L1;SMARCD3;ID2;HGD;CALCOCO1;DUSP1;GLI3;ID3;CDKN1C;GNPTG;CYP1B1;AAMDC;NAALADL1;DLX4;SLC25A16;GGT7	c2
2891	prerank	SU_PLACENTA	0.38362632796442103	1.065657425784517	0.3584905660377358	0.9383835386527682	1.0	5/28	4.68%	PDPN;PSG6;MSX2;TLX2;EMX1	c2
118	prerank	BCAT_GDS748_DN	0.37406054079272966	1.0654395284237044	0.3492063492063492	0.6477329347284504	1.0	7/42	11.33%	IGHM;COL2A1;TTR;PABPC3;SNAI2;PMFBP1;GAS1	c6
2895	prerank	BOCHKIS_FOXA2_TARGETS	0.2792424384083128	1.0646589696186535	0.3380281690140845	0.9413050913039542	1.0	49/376	13.65%	UGT2B10;CFI;F7;KLKB1;SLC6A12;SERPINA1;GPT;TMEM140;APOA5;BAAT;COL2A1;FGL2;SAA4;UGT2B7;APOE;SLC25A47;CYP17A1;HGD;KNG1;PLIN2;RDH16;TTR;GPRC5C;CES1;COL11A1;CYP2E1;CYP2J2;SERPINA3;AASS;CNR2;HSPA1L;C1R;CRYL1;AMBP;STAT2;SERPINC1;DNASE2B;GAS1;EFNA1;GABARAPL1;ARRDC4;CLCN7;ARHGAP23;ID3;CLEC2D;THPO;CALD1;TCP11L2;GPR35	c2
2896	prerank	LANDIS_ERBB2_BREAST_TUMORS_324_DN	0.30936360302557064	1.0646410398074526	0.3	0.9404279126980984	1.0	17/139	7.43%	POSTN;CLEC3B;CHPT1;GJA1;MYL9;GNAI1;CD34;FSTL1;ADIG;CYP4B1;MAN1A1;CCDC80;FZD4;CES1;CRIP1;FCGBP;COL5A1	c2
2897	prerank	WP_BREAST_CANCER_PATHWAY	0.30023434119843373	1.064633347909389	0.4262295081967213	0.9395171535986483	1.0	24/145	13.67%	PGR;WNT11;FGF23;WNT6;SHC2;FOS;FGF7;APC2;IGF1;FGF18;TCF7L1;FLT4;WNT10A;NOTCH4;FZD8;SHC4;WNT4;DLL4;DLL1;WNT5A;FGF20;HEYL;FGFR1;FGF22	c2
2898	prerank	REACTOME_ABC_TRANSPORTERS_IN_LIPID_HOMEOSTASIS	0.4335607954475433	1.0645087434276712	0.3584905660377358	0.9391096259982856	1.0	6/17	11.53%	ABCA6;ABCD2;ABCG4;ABCA5;ABCA10;APOA1	c2
2899	prerank	REACTOME_ACTIVATION_OF_SMO	0.43247117665690804	1.0644608946375578	0.3888888888888889	0.9383995563213537	1.0	3/17	11.33%	IHH;DHH;GAS1	c2
2900	prerank	MASSARWEH_TAMOXIFEN_RESISTANCE_DN	0.2923012483765153	1.0643362127648694	0.296875	0.9379375846527129	1.0	48/225	16.39%	NPNT;PGR;PRLR;IL20;FGFBP2;METTL7B;HNMT;NPY1R;GPER1;STC1;LONRF2;BMPER;PDLIM1;FRAS1;MAPT;FAXDC2;GREB1;COL5A1;MYO16;HOXC10;CA12;DEPTOR;RHOBTB1;EFNB3;ADD3;SOX4;HIP1;AP1S2;TUBB2B;IL17RB;ATP2B4;SH3BGR;RNF183;NREP;ADAMTS15;ST8SIA4;ZNF385B;IRX5;TMPRSS3;SUSD4;SAMD15;MGP;PPP1R26-AS1;TIPARP;LINC00992;SCD5;KANSL1-AS1;ADRA2A	c2
2902	prerank	REACTOME_PREGNENOLONE_BIOSYNTHESIS	0.5385013015001134	1.0642956048709913	0.43548387096774194	0.9370752157394919	1.0	1/10	1.12%	STAR	c2
2903	prerank	WIELAND_UP_BY_HBV_INFECTION	0.3348751473353585	1.064239849862915	0.31666666666666665	0.9364185508015713	1.0	29/94	19.94%	CXCL10;SLC7A7;GZMA;IFI27;RGL1;FGL2;C1orf54;GPNMB;HLA-DPA1;IGHG1;HLA-DRB1;IL10RA;RAB27A;HLA-DQB1;TPP1;HLA-E;PLAC8;LGALS3;GBP2;THEMIS2;CD74;TRIM22;RNASET2;CD53;HLA-DPB1;CXCR4;HLA-A;B2M;GABBR1	c2
2904	prerank	REACTOME_G_ALPHA_Q_SIGNALLING_EVENTS	0.30018274615041474	1.0639190281699935	0.29411764705882354	0.9367820668610196	1.0	32/174	10.40%	GNRH2;GPR132;EDNRB;AVPR1A;NTSR2;AGT;TACR1;GRM1;TAC3;ADRA1A;SAA1;KALRN;GRP;TACR2;NPFFR2;RASGRP1;OXTR;KNG1;GNGT1;TRPC3;QRFP;FFAR1;CHRM5;XCR1;EDN2;GPR143;GNG13;UTS2B;HCRT;EDN1;FFAR2;NTS	c2
2906	prerank	ACEVEDO_LIVER_CANCER_WITH_H3K27ME3_DN	0.30333309524309493	1.0638711416079625	0.25757575757575757	0.9360427709499992	1.0	26/134	13.70%	PCDH11X;SCUBE1;DTNA;RCAN2;SERPING1;USH1C;GRIK2;ANKRD29;CCDC81;TMEM121;TSHZ2;PCDHGB3;ZFHX4;FAM89A;SOHLH2;TREX2;LYST;PDE4DIP;PNCK;LGALS3;TUB;CRMP1;INSM2;FAM170B;FAM227B;SCN8A	c2
2908	prerank	REACTOME_FGFR2_MUTANT_RECEPTOR_ACTIVATION	0.40812788799632493	1.0637601031404509	0.4	0.9354662415897844	1.0	6/28	13.67%	FGF23;FGFR2;FGF7;FGF18;FGF20;FGF22	c2
2909	prerank	WP_HYPOTHESIZED_PATHWAYS_IN_PATHOGENESIS_OF_CARDIOVASCULAR_DISEASE	0.4118588957722553	1.0636972938751246	0.35	0.9348348165866676	1.0	3/22	5.54%	POSTN;SERPINE1;FBN1	c2
2910	prerank	REACTOME_CROSSLINKING_OF_COLLAGEN_FIBRILS	0.4435345325767639	1.0636696776582426	0.32727272727272727	0.9339806916789697	1.0	5/18	6.52%	LOXL4;COL4A3;COL4A4;TLL2;COL1A2	c2
2912	prerank	REACTOME_SEMAPHORIN_INTERACTIONS	0.3427452001817984	1.0636446053016126	0.32727272727272727	0.933128266522332	1.0	14/62	16.89%	SEMA6A;SEMA6D;MYL9;SEMA5A;RHOB;PLXNC1;PLXNB3;PTPRC;CRMP1;PLXNB1;MYL6;FYN;DPYSL4;SEMA3E	c2
2913	prerank	GAUSSMANN_MLL_AF4_FUSION_TARGETS_B_DN	0.5475092401447454	1.0635224278625048	0.37037037037037035	0.9326756676517199	1.0	4/6	19.60%	WNT5A;PLSCR4;TAF9B;NUPR1	c2
2914	prerank	KANG_IMMORTALIZED_BY_TERT_DN	0.3208510221616502	1.0633561743858224	0.3442622950819672	0.9323425907755594	1.0	31/84	19.74%	TYRP1;PRELP;PPP2R2B;ST8SIA5;MSX2;ADAMTS3;NPY1R;TFPI2;MAFB;THBS4;CKB;OGN;PMP22;ACHE;ZFPM2;SH3BGR;ATP9A;ST3GAL1;RGS5;FGFR1;EFNA3;CD52;MYO1D;GFRA3;MOBP;PDE4D;DLX6;GCGR;CXCR4;ALDH1A3;PTGS1	c2
2915	prerank	RAMASWAMY_METASTASIS_DN	0.36095355941231716	1.0632537318150634	0.373134328358209	0.9317871057640287	1.0	10/54	8.92%	ASPA;PLP1;PCDH11X;CNN1;MYLK;PDE6A;ACTG2;CA12;CPM;MYL2	c2
2916	prerank	DARWICHE_PAPILLOMA_RISK_HIGH_UP	0.31320850828848845	1.063244677818997	0.32857142857142857	0.9308845219334465	1.0	8/132	2.31%	SPIC;UGT2B28;MORN5;ARG1;CHI3L1;LYPD2;GSTA1;CHPT1	c2
2922	prerank	KAAB_HEART_ATRIUM_VS_VENTRICLE_DN	0.28638292902144236	1.062242855028598	0.2916666666666667	0.9338657886168422	1.0	39/244	14.64%	CKMT2;MYL3;GPT;GRM1;RCAN2;FABP3;SGCD;VTN;IFI27;CCND2;TNNC1;SLC5A1;MMP23B;PDLIM1;PLCL1;ITGA9;FGF18;RASSF9;NLGN1;MYL2;IGHE;PCDH7;SH3GL2;KCNJ8;HYAL1;BDNF;ATP1B1;PTPRM;PLA2G4C;MYOM2;APOA1;NDRG4;PHYH;IRX5;SLC1A3;PKIA;CDKN1C;LDB3;CYB5R1	c2
2924	prerank	LI_WILMS_TUMOR_VS_FETAL_KIDNEY_1_UP	0.3099421505758916	1.0620580466474259	0.22580645161290322	0.9335398026013231	1.0	42/176	18.36%	CRYAB;AKR1C3;SERPINF1;GNAI1;RGL1;APOE;ERG;LRRC32;MYLK;THSD7A;OLFML2A;MAF;ZEB2;MATN2;COL1A2;CTSO;LDB2;CA12;ERBB4;RBPMS;APOM;PMP22;DAB2;MITF;TACSTD2;ATP1B1;ANK3;VLDLR;FRY;SEMA3C;ASAH1;CDKN1C;HOXD8;XBP1;TOB1;ATP10D;IGFBP7;DUSP9;ALDH6A1;BPGM;PDZRN3;CLU	c2
2927	prerank	VANHARANTA_UTERINE_FIBROID_WITH_7Q_DELETION_DN	0.3841687153033237	1.0618434857080474	0.4126984126984127	0.9334158180734814	1.0	7/36	15.85%	HEG1;LYST;PDE3B;EEF1A1;NEK11;GAA;CLIC4	c2
2929	prerank	ABDULRAHMAN_KIDNEY_CANCER_VHL_DN	0.4307351257033202	1.0615790464381938	0.3877551020408163	0.9332990148315475	1.0	3/13	14.81%	UGT2B7;RHOBTB1;STX11	c2
2930	prerank	WP_NETWORK_MAP_OF_SARSCOV2_SIGNALING_PATHWAY	0.294917961743704	1.0615354756436879	0.3181818181818182	0.9325171947689704	1.0	31/189	10.03%	CFI;ALB;CCL8;AGT;SAA2;CXCL10;CXCL5;SAA1;IL5;PTGS2;IFI27;CD226;CCL26;C1S;FOS;SERPINE1;IGFBP3;SELP;CD14;HLA-DRB1;ACE2;TF;TPO;DEPTOR;HLA-DRB5;DUSP1;C1R;ACTG1;APOM;ITIH4;EGR1	c2
2932	prerank	ELVIDGE_HIF1A_TARGETS_DN	0.3240517662558761	1.0613873123750266	0.41935483870967744	0.9321522851046793	1.0	20/87	16.79%	IGFBP5;GJA1;FOS;OLFML2A;IGFBP3;STC1;CITED2;PLIN2;HLA-DRB1;EGLN3;MXI1;SH2B2;AHNAK2;VLDLR;OBSL1;EFNA3;SRPX;FYN;DPYSL4;RRAGD	c2
2935	prerank	REACTOME_SEMA4D_INDUCED_CELL_MIGRATION_AND_GROWTH_CONE_COLLAPSE	0.40552851342684293	1.0613282013290959	0.41379310344827586	0.9314768729883481	1.0	4/20	14.85%	MYL9;RHOB;PLXNB1;MYL6	c2
2936	prerank	REACTOME_NON_INTEGRIN_MEMBRANE_ECM_INTERACTIONS	0.3602184917847424	1.061240168608702	0.33962264150943394	0.930892608935565	1.0	15/58	11.25%	LAMC3;NRXN1;VTN;COL2A1;COL4A3;COL4A4;TTR;COL1A2;COL5A1;COL11A1;DDR2;HSPG2;COL11A2;COL5A2;SDC2	c2
2938	prerank	KEGG_GLYOXYLATE_AND_DICARBOXYLATE_METABOLISM	0.4670913514648596	1.060508765951608	0.4074074074074074	0.9328357820677817	1.0	1/15	0.68%	HAO2	c2
2940	prerank	GUILLAUMOND_KLF10_TARGETS_UP	0.37492801262157943	1.0596269183526923	0.390625	0.9351337154348552	1.0	15/45	17.68%	UGT2B28;SAA2;CCR2;SAA1;FGL1;GPR85;COL16A1;ITGA4;RGS5;MT1F;DNAJC18;TFF3;WDFY1;SYT11;RDH12	c2
2943	prerank	WP_ULCERATIVE_COLITIS_SIGNALING	0.43800637053413416	1.059529757693528	0.3888888888888889	0.9345406957704477	1.0	3/16	7.22%	IL5;MAF;FOXP3	c2
2946	prerank	HUNSBERGER_EXERCISE_REGULATED_GENES	0.3814298810801543	1.058815920108452	0.36065573770491804	0.9365158791232148	1.0	7/25	16.98%	NPTX2;SYN1;GPR37L1;EGR1;MAGED1;EGR4;MFGE8	c2
2948	prerank	WP_DISORDERS_OF_BILE_ACID_SYNTHESIS_AND_BILIARY_TRANSPORT	0.44437874156146756	1.0587615176105925	0.375	0.9358676642406948	1.0	4/18	9.63%	CYP7A1;BAAT;CYP27A1;AMACR	c2
2949	prerank	KONDO_EZH2_TARGETS	0.294886860718347	1.058656879082785	0.2463768115942029	0.9353512218191471	1.0	47/204	14.63%	IGFBP5;TYRP1;TACR1;CXCL5;ABI3BP;CCM2L;GJA1;LOXL4;MYRFL;SLAMF6;ID2;MSX2;C1S;RBMS3;MYLK;SERPINE1;IGFBP3;HAS2;MATN3;ACKR2;MYO16;SHISA3;EPHA5;TMEM116;AP3B2;ABCA5;IFIT2;GLP1R;PRR16;HLF;NEGR1;EDN1;ATP9A;OSR1;PRSS35;TTC28;HSD17B2;NEBL;ST3GAL1;IRX5;KAAG1;DPF3;TMTC1;SUSD4;RNF144B;BCL2A1;CP	c2
119	prerank	MTOR_UP.N4.V1_DN	0.300805567918489	1.0585058729501606	0.3442622950819672	0.6606146778956579	1.0	81/163	31.54%	RYR2;NFE2;FOLR1;DACH1;PLCL1;S1PR1;ARID5B;CYP2E1;ZNF711;PBXIP1;BTG2;BAALC;DNTT;TPP1;IGBP1;PNRC1;ST8SIA4;RAG2;RAG1;ATP6V1G2;EVI2B;EFHC1;HSD17B11;CD52;CARF;VNN2;ADORA2A;HHLA3;HHAT;LINC00342;ZNF117;WDR45;ADPRM;CCDC28A;YPEL5;ZNF277;FBLN5;SRGAP2;NEAT1;ERAP1;EPM2A;LRRC37A;HBP1;ZNF443;SLC2A11;KCNJ5;ZNF124;BIN2;FAM13B;MXD4;FRAT1;IKZF2;CBX7;TPM2;ACTR8;LONP2;FRAT2;CEP68;DMXL1;RCOR3;ANKRD36B;STMN3;CUX1;FAIM;…	c6
2952	prerank	WP_RAS_AND_BRADYKININ_PATHWAYS_IN_COVID19	0.4007541619243187	1.058291586281003	0.3870967741935484	0.93578274212939	1.0	8/26	6.61%	KLKB1;AGT;SERPING1;SERPINE1;CYP3A4;KNG1;ACE2;PRKG1	c2
2953	prerank	REACTOME_COSTIMULATION_BY_THE_CD28_FAMILY	0.3330456899800327	1.0582534287154122	0.3559322033898305	0.9350343103474628	1.0	8/64	10.02%	BTLA;CD86;HLA-DPA1;HLA-DRB1;HLA-DRB5;HLA-DQB2;PPP2R5B;HLA-DQB1	c2
2960	prerank	REACTOME_PI3K_AKT_SIGNALING_IN_CANCER	0.3165466269184811	1.057597701838253	0.3770491803278688	0.9364446495575172	1.0	11/99	6.46%	FLT3;CD86;FGF23;FGFR2;NRG3;KL;NRG2;KLB;PDGFRA;FGF7;FGF18	c2
2964	prerank	EBAUER_TARGETS_OF_PAX3_FOXO1_FUSION_DN	0.35793926896777284	1.0570876046847844	0.3584905660377358	0.9375854065401051	1.0	9/41	18.13%	PIPOX;FGFR2;PGBD5;NKAIN1;BMP5;VWA5A;ADRA2A;JAKMIP2;PDZRN3	c2
2969	prerank	ACEVEDO_METHYLATED_IN_LIVER_CANCER_DN	0.2625822876074173	1.0569266974202314	0.30666666666666664	0.9372338518962445	1.0	87/592	11.19%	UGT2B10;SSX5;PAGE1;PRELP;SERPINA1;CCDC33;CD86;PLSCR2;CASQ2;DPP6;OBP2A;GTF2A1L;CLEC12B;SEMA6D;HRNR;KALRN;NFASC;ASPN;PXDNL;GLIS1;RASGEF1C;NPFFR2;COL26A1;PEBP4;APOE;ARHGAP24;HNRNPCL1;HBG2;PSG4;ANK1;SCRG1;HOXD13;DIRAS3;KRT83;ZNF804A;CC2D2B;WDFY4;GRIK2;MCC;GAGE12F;UBL4B;TYR;SSX3;ASZ1;CCDC80;TDRD6;JAKMIP1;CRTAC1;MATN2;OR10H1;MFAP5;TRPC3;OLFML2B;OLAH;DUOXA1;CES1;FLT4;PLCH2;CDHR2;ANK2;TPO;OR5P2;EFHC2;KIF…	c2
2970	prerank	PAL_PRMT5_TARGETS_DN	0.3995607029439282	1.0567738374683007	0.41818181818181815	0.9368488373315316	1.0	6/24	8.30%	KRT17;GZMA;SERPINE1;PVALB;CKB;EFNB3	c2
2973	prerank	VERRECCHIA_EARLY_RESPONSE_TO_TGFB1	0.3519001441929243	1.0562390587341808	0.31666666666666665	0.9378562610553514	1.0	9/52	12.13%	IGFBP5;SERPINE1;IGFBP3;LRRC17;RHOB;COL1A2;HSPG2;MARCKSL1;JUP	c2
2974	prerank	EHRLICH_ICF_SYNDROM_UP	0.4982504071306089	1.0560634949491605	0.47368421052631576	0.9375940668051012	1.0	1/9	1.48%	IGHM	c2
2975	prerank	REACTOME_FATTY_ACID_METABOLISM	0.30314847971330233	1.0560139336384544	0.2898550724637681	0.9368966179812943	1.0	22/158	10.90%	AKR1C3;HAO2;HSD17B3;HPGDS;PTGS2;ACOT12;PTGIS;THRSP;NUDT7;CYP4B1;CYP1A2;PON3;OLAH;DPEP2;EHHADH;CYP2J2;PTGDS;GGT1;LTC4S;AMACR;ACOT1;MAPKAPK2	c2
2976	prerank	REACTOME_CASPASE_ACTIVATION_VIA_EXTRINSIC_APOPTOTIC_SIGNALLING_PATHWAY	0.4151978950868891	1.0560091041145372	0.4423076923076923	0.9360032556668282	1.0	6/26	12.36%	CD14;LY96;UNC5B;DCC;MAGED1;DAPK2	c2
2977	prerank	MATZUK_SPERMATOZOA	0.32190838784018116	1.0558327572022341	0.36363636363636365	0.9358387529234483	1.0	22/93	20.94%	PACRG;BRDT;ACR;PLCD4;RXFP1;ADAMTS2;ATP2B4;PIWIL1;ACE;ZPBP2;PLA2G4C;RBMXL2;DNAH1;EGR4;MFGE8;SMPD1;GAMT;PLTP;MMEL1;CAMK4;TEKT4;VIPR2	c2
2978	prerank	WORSCHECH_TUMOR_REJECTION_UP	0.33580015959354437	1.0558321308081664	0.3898305084745763	0.9349345608916382	1.0	13/47	11.99%	CCL8;IL5;IFI27;KLRD1;IL23R;GZMB;CCR10;EBF4;IL4I1;NFKBIZ;STAT2;IL17RB;IRF4	c2
2980	prerank	STEIN_ESTROGEN_RESPONSE_NOT_VIA_ESRRA	0.4800918759163521	1.0552869965961482	0.3829787234042553	0.9359990404033126	1.0	5/18	15.40%	RET;CALCR;GREB1;SUSD4;TIPARP	c2
2981	prerank	REACTOME_HDL_REMODELING	0.5493458872026618	1.0550246361114552	0.37254901960784315	0.9362280234752566	1.0	5/7	18.96%	ALB;APOE;APOA1;ABCG1;PLTP	c2
2982	prerank	PASINI_SUZ12_TARGETS_DN	0.27129670968190744	1.0547043595068528	0.3225806451612903	0.936544568002164	1.0	66/299	17.57%	IGFBP5;CRYAB;NPNT;ACTC1;CNN1;TAGLN;TUBA1A;PITX2;ID2;FLRT3;RDH10;IGFBP3;CITED2;DOCK11;PLIN2;CD24;RHOB;POU3F1;COL1A2;TIMP2;COL5A1;COL11A1;VIM;SOX4;GPRC5A;BMP2;DUSP1;FILIP1L;MEG3;BTG2;WNT4;BDNF;VAT1;PMP22;GLI3;GRB10;PROM1;TGFB2;VGLL3;NREP;RBP1;ACTA1;SH3BGRL;TSPAN9;CRMP1;SEMA3C;CALD1;GBP2;PKIA;TPM1;PHLDB2;BACH2;KIF5C;GAP43;CYP1B1;TCEAL8;CDKN2B;TAX1BP3;BMP1;SOCS6;IRS2;SEMA3E;METRNL;SYT11;LGALS1;FOSL2	c2
2985	prerank	PILON_KLF1_TARGETS_UP	0.26737727689835167	1.0546252907074656	0.24242424242424243	0.9359813236426295	1.0	68/437	13.66%	UGT2B10;CFI;ALB;EDNRB;YPEL4;WNT11;TMEM59L;CDSN;ITM2A;SEMA6D;FGFR2;MYL9;SERPING1;HSD3B1;VTN;COL2A1;IHH;LOXL4;PTGER3;C1S;MYLK;GPC3;FSTL1;BTN1A1;NRK;HBE1;KNG1;MASP1;TSPAN7;TTR;COL1A2;FLT4;EPB42;ISLR;STAB2;TF;COL11A1;PKDCC;DEPTOR;MEG3;COL14A1;DNAJC22;APOM;AMBP;PMP22;GRB10;DAB2;SERPINC1;COL5A2;TMEM150A;OGFRL1;SDC2;ANK3;ASPH;DLL1;APOA1;ITGA4;FGG;MAGED1;RBP1;TSPAN9;FBN2;OBSL1;FAM126A;HBG1;SLC38A4;CALD1;…	c2
120	prerank	STK33_NOMO_DN	0.2995282865898658	1.0545276320017998	0.288135593220339	0.6600707049137542	1.0	49/241	15.57%	FLT3;BTLA;ARG1;BHLHE22;RET;STAR;HNF4G;IL17D;CHPT1;NUDT11;NHSL2;GZMA;CCR7;CAMK1D;HOXD13;RASGRP1;CD24;HHLA2;MATN2;GPM6A;CCR10;EGLN3;HES6;AFF3;ITGB7;NEO1;VAT1;BEX2;PPP1R1B;IDNK;SDK2;TRIM58;RORB;SLC40A1;BDH2;FBN2;OBSL1;RNF144A;FAHD2A;SEMA3C;ENHO;ERVH48-1;MFSD6;PNMA2;STX11;BEND5;TCEAL8;FTCDNL1;PDGFRL	c6
2986	prerank	REACTOME_SIGNALING_BY_FGFR2_IN_DISEASE	0.3771528512253145	1.0544715121670367	0.3559322033898305	0.9356150985352277	1.0	6/38	13.67%	FGF23;FGFR2;FGF7;FGF18;FGF20;FGF22	c2
2987	prerank	TING_SILENCED_BY_DICER	0.42858436054844956	1.054222642614054	0.42592592592592593	0.935735571744038	1.0	7/23	12.19%	SERPINA1;DHRS2;RTN1;RASGRP1;VIM;NANOS1;SLC40A1	c2
2988	prerank	HUMMERICH_MALIGNANT_SKIN_TUMOR_DN	0.4230590137469635	1.0539765234974394	0.39622641509433965	0.9358018661285017	1.0	3/15	7.46%	ALB;TNNC2;IFI27L2	c2
121	prerank	PRC2_SUZ12_UP.V1_DN	0.31327315180932075	1.0531895951338728	0.3333333333333333	0.6505911480361372	1.0	37/148	15.58%	TACR1;C22orf31;TNNT2;DNAI1;KALRN;ADCY2;ANK1;LMOD1;RUNDC3A;PTTG2;MAPT;SRD5A2;IL10RA;SERPINB4;CACNA2D2;OR6A2;LDB2;HOXC5;NLGN1;PTGDS;ACP5;DCC;HYAL1;AMBP;MAP1LC3C;TM4SF20;CLDN14;ZIC4;MYOM1;ST3GAL1;KRT3;ATG2A;USP2;ADAMTS7;EPPK1;DEFB126;ARSD	c6
2992	prerank	WP_STATIN_INHIBITION_OF_CHOLESTEROL_PRODUCTION	0.4216717470117213	1.053059912708889	0.3114754098360656	0.9385224048057601	1.0	4/24	5.05%	CYP7A1;APOA5;APOE;MTTP	c2
2995	prerank	HOELZEL_NF1_TARGETS_UP	0.3131855738273165	1.0528492959929292	0.3333333333333333	0.9384041784927224	1.0	26/124	12.43%	NRXN1;CAPN6;IGHM;RAB3C;SPARCL1;ODAM;SESN3;SLC18A1;SYT14;SERPINE1;PCDH17;GRIK2;DCLK1;HBE1;FAM89A;ANK2;LURAP1L;SOX6;DEPTOR;PHACTR2;PCDH7;NTS;CPEB1;AHNAK2;LGALS3;TMEM74	c2
3000	prerank	WP_PURINERGIC_SIGNALING	0.387561705591969	1.0523827693594678	0.4	0.9391872064484514	1.0	11/27	20.50%	P2RX7;GNAI1;ADORA3;GNAT2;GNAO1;P2RY14;ADORA2A;LPAR6;P2RX6;LPAR4;GNAZ	c2
3003	prerank	RUAN_RESPONSE_TO_TNF_UP	0.47637969830322535	1.051892458428304	0.4418604651162791	0.9401366787476904	1.0	5/11	14.63%	THRSP;SERPINA3;HLA-E;GBP2;CP	c2
3004	prerank	REACTOME_REGULATION_OF_TLR_BY_ENDOGENOUS_LIGAND	0.45644773786023973	1.0518719534585153	0.3898305084745763	0.9392924349175124	1.0	7/16	16.33%	CD14;SFTPD;LY96;TLR1;FGG;S100A1;TLR2	c2
3005	prerank	REACTOME_ION_CHANNEL_TRANSPORT	0.3007933891469198	1.051780087570421	0.34375	0.9388051588228432	1.0	43/169	16.83%	SGK2;CASQ1;RYR2;CASQ2;CLCNKA;CAMK2A;TRPM1;TRPM5;BEST4;ATP1A4;ATP6V1B1;TRPC3;ANO5;BEST1;ANO2;ATP12A;TRPC1;TRPM3;ATP2B1;TRPV3;UNC79;CLCNKB;SLC9B1;ATP1B1;ATP2B4;TTYH1;ASPH;ATP9A;FKBP1B;CLCN7;WNK3;OSTM1;CAMK2B;MCOLN1;CLIC2;ATP6V1G2;ATP4B;TRPV1;ATP10D;SCNN1D;ATP6AP1;ATP8B2;ATP6V1A	c2
3008	prerank	AMIT_EGF_RESPONSE_20_HELA	0.4664857390655852	1.051647147601977	0.4418604651162791	0.938365700904696	1.0	3/12	12.25%	FOS;BTG2;SNAP25	c2
3009	prerank	DAVICIONI_TARGETS_OF_PAX_FOXO1_FUSIONS_DN	0.3357905235514002	1.0512639408880027	0.36065573770491804	0.9389844271196205	1.0	9/58	7.87%	KLHL41;ACTC1;SPARCL1;GAS2;IGFBP3;GREM2;TNNC2;COL11A1;SPOCK2	c2
3010	prerank	CARRILLOREIXACH_HEPATOBLASTOMA_VS_NORMAL_HYPOMETHYLATED_AND_UP	0.29515243766909655	1.051246868552616	0.3275862068965517	0.9381712355456028	1.0	24/152	9.32%	CPA6;KCNU1;MS4A2;ZSWIM5;ODAM;OLR1;COL2A1;CD34;HUNK;SMOC2;COL12A1;STC1;RASGRF2;BAMBI;OLFML2B;COL1A2;GREB1;CCL18;CACNB4;PLXNC1;HSPG2;RHOBTB1;HIP1;ITGA8	c2
3016	prerank	REACTOME_BINDING_AND_UPTAKE_OF_LIGANDS_BY_SCAVENGER_RECEPTORS	0.3536613244479357	1.0506482841180642	0.3508771929824561	0.9396773235453137	1.0	13/43	15.84%	ALB;SAA1;APOE;MASP1;COL1A2;STAB2;HPR;AMBP;APOA1;IGLV1-51;HBA2;IGHV1-2;COL4A2	c2
3017	prerank	DELASERNA_MYOD_TARGETS_DN	0.36182417905594666	1.05062307932535	0.36065573770491804	0.9389050564994402	1.0	11/52	14.83%	CAPN6;POSTN;CD34;TCF7L1;COL11A1;SLC5A3;SYNPO;RBPMS;SDC2;GBP2;THBD	c2
3018	prerank	FULCHER_INFLAMMATORY_RESPONSE_LECTIN_VS_LPS_DN	0.273732818153682	1.0505684235584969	0.30666666666666664	0.9382942550130978	1.0	44/399	8.84%	LILRA2;CTSK;CXCL10;TMEM140;CSF3R;CHPT1;FAM20A;SERPING1;MUCL1;IFI27;FGL2;GPNMB;C1S;ARMCX1;HEG1;HNMT;MAF;CCDC152;CITED2;CD14;CYP3A4;C2;ITPKB;DOCK11;ZEB2;MAFB;PLIN2;DNAAF1;MS4A6A;OLFML2B;CES1;DPEP2;CD84;ARID5B;IFI27L2;SLFN5;ATP2B1;MYO1G;ADD3;CPM;HSPA1B;DUSP1;IFIT2;ZC3H12D	c2
3020	prerank	BUCKANOVICH_T_LYMPHOCYTE_HOMING_ON_TUMOR_DN	0.44142276140213893	1.0501564072057243	0.39285714285714285	0.9388967958893296	1.0	4/19	15.79%	EDNRB;MEG3;ATP9A;SGCB	c2
3024	prerank	VICENT_METASTASIS_UP	0.4862856972521111	1.0497800086661255	0.47058823529411764	0.939458271308018	1.0	5/13	17.87%	THSD7A;SNAP25;QPCT;PRKD3;SUSD5	c2
3026	prerank	SCHAEFFER_PROSTATE_DEVELOPMENT_6HR_UP	0.3015512473404583	1.049476001054548	0.36363636363636365	0.939792660773839	1.0	21/136	14.09%	SYNPR;SPARCL1;ASPN;CLEC14A;PLEKHS1;LRRC17;DOCK11;LY96;MS4A6A;FGF18;CTSO;OGN;ADAMTS2;SPINK2;CFTR;QPCT;PRKD3;CD300C;VWA5A;SLC1A3;SLC26A11	c2
3027	prerank	WP_ARYLAMINE_METABOLISM	0.5751596636899429	1.0494217757725437	0.4489795918367347	0.9391102734580192	1.0	2/5	5.93%	NAT2;CYP1A2	c2
3029	prerank	REACTOME_COLLAGEN_FORMATION	0.3289681240952903	1.049279492846316	0.4	0.9386945827591855	1.0	20/83	10.76%	COL21A1;ADAMTS14;COL2A1;LOXL4;COL4A3;COL26A1;COL4A4;ADAMTS3;COL20A1;COL12A1;TLL2;COL1A2;COL5A1;COL11A1;ADAMTS2;COL14A1;MMP13;COL11A2;COL5A2;COL16A1	c2
3030	prerank	REACTOME_FGFR2_LIGAND_BINDING_AND_ACTIVATION	0.4627403465105362	1.0492433525539873	0.4444444444444444	0.9379747452652833	1.0	5/15	6.46%	FGFBP2;FGF23;FGFR2;FGF7;FGF18	c2
3031	prerank	REACTOME_O_GLYCOSYLATION_OF_TSR_DOMAIN_CONTAINING_PROTEINS	0.40272495118905083	1.0491564703803349	0.4098360655737705	0.937368850396885	1.0	8/31	8.98%	THSD7B;ADAMTS14;ADAMTS3;THSD7A;SEMA5A;ADAMTSL4;ADAMTSL1;ADAMTS2	c2
3035	prerank	NIKOLSKY_BREAST_CANCER_17P11_AMPLICON	0.480973498824699	1.0487092117605268	0.41818181818181815	0.9380278391832889	1.0	3/10	8.26%	SLC47A2;MFAP4;RNF112	c2
3036	prerank	TERAO_AOX4_TARGETS_SKIN_DN	0.45849654555288766	1.0485169267796297	0.52	0.937773376483255	1.0	3/18	5.81%	ESRRG;IGF1;ABCD2	c2
3037	prerank	TAKEDA_TARGETS_OF_NUP98_HOXA9_FUSION_8D_UP	0.3075361656855035	1.0482416282434381	0.36231884057971014	0.9377967607900769	1.0	27/141	12.19%	FLT3;TYRP1;RHAG;METTL7B;CRISP3;GJA1;PTGS2;IFI27;CCR7;GZMB;HOPX;RXFP1;FGF18;C3orf80;RHOBTB1;SOX4;IFIT2;RBPMS;SPINK2;NEGR1;BDNF;SDSL;DENND6B;AUTS2;TTC28;MEIS1;SLC40A1	c2
3038	prerank	SMID_BREAST_CANCER_RELAPSE_IN_LUNG_UP	0.3966647453873561	1.0481439140183564	0.34545454545454546	0.9373384606469979	1.0	7/21	11.22%	PRAME;ADD2;KRT17;COL2A1;KLK7;SLC7A5;TTYH1	c2
3039	prerank	RUAN_RESPONSE_TO_TNF_TROGLITAZONE_UP	0.43742077694259396	1.0478290978959435	0.42	0.93765883225009	1.0	5/14	14.63%	SERPINA3;LTC4S;HLA-E;GBP2;CP	c2
3040	prerank	CHYLA_CBFA2T3_TARGETS_UP	0.2788204084772854	1.0477821840875527	0.3230769230769231	0.9368920043385823	1.0	77/330	17.27%	TTPA;KLKB1;CX3CR1;P2RX7;MOGAT2;ITM2A;CCM2L;EPX;OLR1;KALRN;GZMA;CCND2;CD34;C1orf54;PRODH;HNMT;SLC24A5;TMEM144;ITPKB;CIDEB;ABCD2;RHOB;CXXC4;C17orf50;KCNIP3;TF;EGLN3;ELANE;CYP2J2;B3GNT8;RAB27A;RHOBTB1;VPREB1;GPRC5A;SERPINA3;C1R;NOSTRIN;RBPMS;CXCR6;VAT1;TRIM45;MEFV;BEX2;FFAR2;DNTT;ANK3;NPL;CABLES1;SH3TC1;TMEM150B;F2RL3;KLRB1;CELF2;RSPH9;SSTR2;STOX1;RAG1;ARMCX4;PPIC;PARD3B;SPI1;EVI2B;VPREB3;AATK;PARP8…	c2
122	prerank	BCAT_BILD_ET_AL_UP	0.37107915376270534	1.0474035709951972	0.4262295081967213	0.6548293095378297	1.0	11/43	18.26%	TAGLN;ST6GALNAC2;MYL9;DACH1;PALMD;WIPI1;NDRG4;EEF2;RPL27A;C4orf36;SIRPA	c6
3046	prerank	WP_MITOCHONDRIAL_GENE_EXPRESSION	0.4264420001415247	1.0467315822866867	0.4098360655737705	0.9396662663483305	1.0	1/17	0.55%	PPARGC1A	c2
3049	prerank	REACTOME_G_PROTEIN_MEDIATED_EVENTS	0.3618736055138945	1.046629607781044	0.38181818181818183	0.9391027621995557	1.0	10/51	14.59%	CAMK2A;ADCY2;GNAI1;GNAL;ADCY5;ADCY1;CAMK2B;ADCY4;PDE1A;GNAQ	c2
3051	prerank	TAKADA_GASTRIC_CANCER_COPY_NUMBER_DN	0.4123585472327797	1.0462120529196988	0.4262295081967213	0.9397880384118947	1.0	7/26	12.08%	DMRT1;ADAMTSL1;DMRT2;MDGA2;SH3GL2;VLDLR;MDH1B	c2
3056	prerank	CERVERA_SDHB_TARGETS_2	0.3156541255387449	1.0455987490932126	0.2898550724637681	0.9411543636426679	1.0	31/99	14.58%	CXCL5;IGDCC3;METTL7B;DDC;FAT3;GJA1;GAS2;TFAP2A;PKHD1;C2;MATN2;TTR;THBS4;TF;SOSTDC1;FMO5;DUSP1;FILIP1L;FSTL3;APOM;NTS;TGFB2;APOA1;VGLL3;SH3BGRL;FBN2;PRRX1;CREB5;AFP;SUSD4;TNFSF4	c2
3059	prerank	NIKOLSKY_MUTATED_AND_AMPLIFIED_IN_BREAST_CANCER	0.3177752607781301	1.044958864503219	0.3770491803278688	0.9427410006746367	1.0	9/82	7.13%	CACNA1G;GRIN2C;AHRR;HEPACAM2;ANK1;SLCO2B1;KCNQ3;C17orf64;ZFHX4	c2
3062	prerank	REACTOME_RHO_GTPASES_ACTIVATE_RHOTEKIN_AND_RHOPHILINS	0.5050716545875061	1.0442018828941053	0.4583333333333333	0.9446914032665269	1.0	3/9	18.95%	RHOB;TAX1BP3;LIN7B	c2
3064	prerank	OHGUCHI_LIVER_HNF4A_TARGETS_UP	0.3616476549476864	1.0441534598550728	0.44642857142857145	0.9439949930772001	1.0	10/41	12.26%	SULT1E1;HAO2;RCAN2;ABCD2;RAB27A;CYP39A1;PROM1;ACOT1;VLDLR;QPCT	c2
3065	prerank	REACTOME_MET_ACTIVATES_PTK2_SIGNALING	0.40414504360145065	1.0439493308487549	0.3695652173913043	0.9439927412308353	1.0	7/28	10.63%	LAMC3;COL2A1;COL1A2;COL5A1;COL11A1;COL11A2;COL5A2	c2
3069	prerank	WP_15Q133_COPY_NUMBER_VARIATION_SYNDROME	0.4301562069673788	1.0435997912054369	0.42857142857142855	0.9444410888082141	1.0	6/19	16.62%	TRPM1;OTUD7A;CHRNA7;GOLGA8Q;FYN;GOLGA8R	c2
3070	prerank	REACTOME_VISUAL_PHOTOTRANSDUCTION	0.32303599855474974	1.0431929247867175	0.4166666666666667	0.9451561001935509	1.0	20/81	12.59%	AKR1C3;OPN1SW;GUCA1C;RBP2;APOE;GPC3;RDH10;PDE6A;RDH16;GNGT1;TTR;HSPG2;LRP2;SAG;APOM;SDC2;APOA1;RBP1;PPEF1;PDE6G	c2
3072	prerank	WP_4249_HEDGEHOG_SIGNALING_PATHWAY	0.36464312983263575	1.042969591668827	0.38461538461538464	0.9450745585193527	1.0	7/40	11.33%	IHH;CCND2;LRP2;DHH;GLI3;GLI2;GAS1	c2
3074	prerank	HASINA_NOL7_TARGETS_UP	0.45451942669237144	1.042804723528703	0.43103448275862066	0.9447652406713236	1.0	3/13	9.80%	RTN1;TIMP2;NEO1	c2
3075	prerank	REACTOME_FGFR2C_LIGAND_BINDING_AND_ACTIVATION	0.48208340614676526	1.0427217628721073	0.4107142857142857	0.9442417917195183	1.0	3/10	6.46%	FGF23;FGFR2;FGF18	c2
3077	prerank	MCCLUNG_COCAINE_REWARD_5D	0.33211380211210695	1.0425873852396292	0.3387096774193548	0.9437583121842876	1.0	20/68	19.09%	ELN;CAMK2A;CACNA2D3;TSPAN7;HPS4;NELL2;SPOCK2;KCND2;LENG8;JUP;KRT16;ST6GALNAC5;CELF2;TMEM50B;TUBB4A;CD4;ADORA2A;OAZ3;ATP1B2;SOX10	c2
3078	prerank	CHEN_LIVER_METABOLISM_QTL_CIS	0.33079678523976325	1.0425520801565855	0.36507936507936506	0.9429705011345757	1.0	11/83	7.82%	AGXT;TMEM37;SLAMF6;ITLN1;FMO4;GREM2;SNED1;HES6;CDH19;DDR2;CFHR1	c2
3080	prerank	BARRIER_CANCER_RELAPSE_NORMAL_SAMPLE_UP	0.3837878091016164	1.0424970070562847	0.3958333333333333	0.9423593251803948	1.0	6/30	10.13%	GALNT4;ITM2A;IGF1;RAB27A;GGT1;PYY	c2
3081	prerank	OISHI_CHOLANGIOMA_STEM_CELL_LIKE_DN	0.28910098459401673	1.042112840453393	0.3380281690140845	0.9427669777338048	1.0	47/248	12.53%	SULT1E1;PACRG;ROR2;TOX3;ADRA1A;ETNPPL;ABI3BP;TAGLN;MYL9;PLA2R1;PTGS2;IFI27;PTGIS;MSC;LRRC32;UNC5C;MFAP2;MUC1;EFEMP2;SULT1B1;CITED2;HOPX;FBN1;BNC2;CNTNAP1;CCL18;CLIC3;COL5A1;SLC2A5;DDR2;HSPG2;RHOBTB1;GPRC5A;ADAMTS2;ETV7;PMP22;ZFPM2;COL5A2;PLAC8;BCAS1;GAS1;RARRES1;EMILIN1;MARCKSL1;QPCT;DKK3;RARB	c2
3086	prerank	MUELLER_COMMON_TARGETS_OF_AML_FUSIONS_UP	0.45522647006868705	1.0410843912102394	0.4074074074074074	0.9457384528016709	1.0	3/13	12.13%	CITED2;SOX4;JUP	c2
3092	prerank	WP_SYNAPTIC_SIGNALING_PATHWAYS_ASSOCIATED_WITH_AUTISM_SPECTRUM_DISORDER	0.3404139120625467	1.040418358747581	0.34545454545454546	0.9474492302429199	1.0	7/48	14.23%	GRM1;GRIN3B;GRIN2C;BDNF;GRIN2B;CAMK2B;SYNGAP1	c2
3094	prerank	LIU_CMYB_TARGETS_DN	0.535968215517598	1.040138376402877	0.42857142857142855	0.9477153252915738	1.0	2/6	19.47%	ATP6V1A;RHOBTB3	c2
3096	prerank	DING_LUNG_CANCER_MUTATED_SIGNIFICANTLY	0.3754637717266621	1.0400679133464141	0.42	0.9470961386591255	1.0	5/26	9.26%	LTK;PDGFRA;INHBA;EPHA5;ERBB4	c2
3098	prerank	HELLER_HDAC_TARGETS_UP	0.27772814394325945	1.039895811748022	0.3194444444444444	0.9469039481963865	1.0	78/278	21.08%	AKR1C3;CXCL10;CACNA1G;DHRS2;NUDT11;PMEL;TUBA1A;SMARCD3;ID2;HLA-DPA1;RUNDC3B;MT1E;HLA-DRB1;TMEFF1;GPM6A;APLP1;CYP46A1;PRPH;SOX4;CALCOCO1;AASS;GRN;PDE4DIP;KLHL24;SPINK2;TUBB2B;PCSK1N;SORBS1;DDAH2;GSTM4;NEU1;MAPKAPK2;L1CAM;NCAM1;NEDD9;MARCKSL1;JUP;SLC17A7;HBA2;SEZ6L2;CDKN1C;RABL2B;MT1F;PTTG1IP;EFHC1;SLC6A8;PDGFRL;MEF2C;FHL1;HHLA3;JAG2;HPSE;SYT11;PRKCB;NR4A2;PLD3;CDR2L;RCN3;HLA-DPB1;CD9;FTL;BEX4;PRDX…	c2
3100	prerank	KOBAYASHI_EGFR_SIGNALING_6HR_UP	0.5263570324353523	1.0395493286831006	0.4727272727272727	0.9474083312440775	1.0	3/7	29.57%	KLHL24;CEP68;CCNG2	c2
3101	prerank	BLANCO_MELO_COVID19_SARS_COV_2_INFECTION_A594_CELLS_DN	0.32254416357799964	1.039538156881021	0.28846153846153844	0.9465785894568818	1.0	8/65	4.92%	KRT4;SP9;CBLN2;ELN;SYNGR4;DDC;PRR15L;KLHDC7A	c2
3106	prerank	TONKS_TARGETS_OF_RUNX1_RUNX1T1_FUSION_ERYTHROCYTE_UP	0.29263013243101693	1.0385700169869274	0.37142857142857144	0.9493344856380576	1.0	38/140	16.79%	LILRA2;SERPINA1;CXCL5;FABP3;OLR1;GPNMB;ERG;MAF;TFPI2;RASGRP1;MAN1A1;ARMCX2;COL1A2;ADAMTSL4;TLR7;SLC2A5;ELANE;SLC5A3;SOX4;CPM;RBPMS;BAALC;VAT1;NTS;IL17RB;PNRC1;GPR20;SLC1A3;GBP2;LRP3;BCL2A1;SSBP2;EXT1;TMEM176B;TLR2;JAG2;PTP4A3;RRAGD	c2
3110	prerank	IKEDA_MIR30_TARGETS_UP	0.2963906597150894	1.0383163656434669	0.35714285714285715	0.9493852448646972	1.0	16/113	16.50%	DTNA;NOVA1;SEMA6D;CCND2;LRRC17;RRAD;MAF;BNC2;ATP2B1;BDNF;NCAM1;CELF2;SSBP2;GNAO1;SOCS6;IRS2	c2
30	prerank	HALLMARK_UV_RESPONSE_UP	0.29576238796412657	1.0380439254359604	0.38333333333333336	0.9188450570342206	1.0	19/152	9.70%	NPTX2;RET;SLC6A12;COL2A1;TCHH;FOS;RRAD;ONECUT1;FOSB;RASGRP1;RHOB;PLCL1;FGF18;EPHX1;C4BPB;RAB27A;BMP2;BTG2;APOM	h
31	prerank	HALLMARK_WNT_BETA_CATENIN_SIGNALING	0.36880668543195466	1.0372676780209125	0.40350877192982454	0.8174200816786369	1.0	9/40	17.00%	WNT6;GNAI1;CCND2;NOTCH4;FZD8;DLL1;HDAC5;JAG2;NKD1	h
124	prerank	CTIP_DN.V1_UP	0.3178010764792861	1.0370093830280334	0.36923076923076925	0.6720183062983263	1.0	28/100	12.90%	ASPA;CTRB2;BCAN;FSTL4;OPN1SW;LRTM1;CLEC3B;ODAM;PMEL;COPZ2;CD34;CST5;KCNS1;PTH1R;TTR;OLFML2B;COL1A2;NPPA;ADAM18;ADAMTS2;CXCR6;FFAR2;MIP;CHODL;ACTA1;PPEF1;CYSLTR1;MYOM1	c6
3115	prerank	REACTOME_COPI_MEDIATED_ANTEROGRADE_TRANSPORT	0.327602006179331	1.0368814038276999	0.40298507462686567	0.953816342167707	1.0	11/97	12.85%	FOLR1;COPZ2;TUBA1A;ANK1;SPTBN5;ANK2;DYNC1I1;TUBB2B;TUBA3D;ANK3;CD55	c2
3124	prerank	GRANDVAUX_IFN_RESPONSE_NOT_VIA_IRF3	0.4642320778362984	1.036252551934641	0.37037037037037035	0.9551527434147756	1.0	7/14	26.49%	GBP2;MX1;IRGM;IFI6;IRF7;IRF9;MX2	c2
3125	prerank	SPIELMAN_LYMPHOBLAST_EUROPEAN_VS_ASIAN_2FC_DN	0.45446668467525336	1.0358118192976515	0.37037037037037035	0.9559417540999353	1.0	7/20	16.70%	IGF1;SLC2A5;IL32;CLEC2D;TMPRSS3;CTSS;LPAR6	c2
3128	prerank	WP_EMBRYONIC_STEM_CELL_PLURIPOTENCY_PATHWAYS	0.316375803016409	1.0355682080020179	0.38333333333333336	0.9559863052086458	1.0	22/108	14.26%	WNT11;ERAS;FGF23;WNT6;FGFR2;FOS;HNF1A;PDGFRA;FGF7;MAP2K6;FZD4;FGF18;WNT10A;FZD8;WNT4;MAPK4;WNT5A;FGF20;FGFR1;FGF22;SMAD6;SMAD1	c2
3129	prerank	PID_RHOA_PATHWAY	0.35382639412549943	1.035251925628703	0.4444444444444444	0.9562931555105332	1.0	6/43	12.39%	PIP5K1B;FOS;MAP2K6;MYL2;SH3GL2;ACTA1	c2
125	prerank	SNF5_DN.V1_UP	0.3059158191672152	1.034949621952825	0.38461538461538464	0.6641970494573342	1.0	17/150	8.79%	OLIG1;EGFL6;ELN;CX3CR1;CXCL10;ABI3BP;IL5;COL26A1;APOE;C1S;FGF18;CSF1R;SOSTDC1;LMO2;PTPRC;C1R;IFIT2	c6
3132	prerank	THEODOROU_MAMMARY_TUMORIGENESIS	0.39149388877466473	1.0343855250707534	0.4528301886792453	0.958875603710447	1.0	5/23	8.25%	ERAS;FGFR2;PTGIS;NOTCH4;ATP2B1	c2
3133	prerank	OUYANG_PROSTATE_CANCER_PROGRESSION_UP	0.42978316121159293	1.034267826246416	0.4	0.9584063353751118	1.0	6/19	21.12%	IGHM;FOS;MUC20;PRKCB;JAK1;DUSP16	c2
127	prerank	DCA_UP.V1_UP	0.30833533699733173	1.032763176494829	0.39436619718309857	0.6576980568011958	1.0	32/142	13.67%	LAMC3;SERPINA1;C22orf31;IRX4;TNNT2;DPP6;MOGAT2;CYP3A43;EYA2;SERPING1;COPZ2;COLQ;CA6;CUBN;DNAJC28;BEST1;CST2;NPC1L1;INSL3;HOXC5;IFIT2;ACP5;CD27;ITGA8;OVGP1;CLEC7A;WDR25;CCDC87;SLC22A14;KLRB1;CREB5;FGF22	c6
3153	prerank	REACTOME_COLLAGEN_DEGRADATION	0.3439706832756547	1.0310493348581418	0.41379310344827586	0.9697958300077335	1.0	16/59	10.76%	TMPRSS6;CTSK;COL2A1;COL4A3;COL26A1;COL4A4;COL12A1;COL1A2;COL5A1;COL11A1;ELANE;COL14A1;MMP13;COL11A2;COL5A2;COL16A1	c2
3154	prerank	WP_KENNEDY_PATHWAY_FROM_SPHINGOLIPIDS	0.45036497459428815	1.031019556491895	0.37037037037037035	0.9690241944547969	1.0	1/14	2.31%	CHPT1	c2
3155	prerank	SASSON_FSH_RESPONSE	0.5472848787173321	1.030894062848242	0.42857142857142855	0.9686425592271639	1.0	3/7	12.85%	STAR;GZMB;CD55	c2
3156	prerank	GENTILE_UV_RESPONSE_CLUSTER_D2	0.36946881279418203	1.030645508277588	0.423728813559322	0.9687007824657543	1.0	6/36	11.52%	ID2;HAS2;NTF3;BDNF;GAS1;AUTS2	c2
3158	prerank	DASU_IL6_SIGNALING_SCAR_DN	0.45209878468738035	1.030479526392242	0.5517241379310345	0.9684027974090175	1.0	5/14	14.42%	PSG6;SERPINE1;PDGFRA;ID3;TPM1	c2
3160	prerank	BIOCARTA_BAD_PATHWAY	0.4290864623785109	1.0302556375326182	0.44642857142857145	0.9683023013674253	1.0	3/23	10.00%	CSF2RB;IGF1;ADCY1	c2
3161	prerank	LEE_METASTASIS_AND_ALTERNATIVE_SPLICING_DN	0.358894987914564	1.0297761923798134	0.4406779661016949	0.9691541106803235	1.0	6/41	9.89%	PCDHA12;DHRS2;MAPT;HYAL1;PCDHGA12;GSTM3	c2
3163	prerank	WP_MITOCHONDRIAL_BETA_OXIDATION	0.5700538356111162	1.0294420394087282	0.4807692307692308	0.9694145984584426	1.0	5/6	32.90%	ACADSB;DECR1;HSD17B10;ECHS1;ECI1	c2
3167	prerank	LINDVALL_IMMORTALIZED_BY_TERT_DN	0.3379481966295397	1.029015583296154	0.36507936507936506	0.97018783608645	1.0	13/67	10.59%	DCT;ELN;CTSK;PDPN;NFASC;LRRC32;CCDC80;ISLR;CRIP1;HSPG2;EGR1;DPT;ANTXR1	c2
3178	prerank	ONO_AML1_TARGETS_UP	0.3808628083898241	1.028053297212348	0.45614035087719296	0.9728904331408214	1.0	8/21	17.54%	GZMA;FOS;GZMB;EOMES;CXCR6;P2RY14;HAVCR2;DDX5	c2
3180	prerank	HATADA_METHYLATED_IN_LUNG_CANCER_DN	0.3901073197192699	1.027761881264382	0.4426229508196721	0.9731468545050838	1.0	8/27	15.61%	SCUBE1;PRAME;NTF3;SOHLH2;MEFV;ELF3;BAHCC1;RNF175	c2
3181	prerank	REACTOME_SUMOYLATION_OF_TRANSCRIPTION_COFACTORS	0.3441722401824785	1.027566982127477	0.41379310344827586	0.9731184618825387	1.0	1/42	0.55%	PPARGC1A	c2
3186	prerank	PID_WNT_NONCANONICAL_PATHWAY	0.36225151853714443	1.0267647003869578	0.3508771929824561	0.9753187058773101	1.0	3/32	6.54%	ROR2;CAMK2A;MAPK10	c2
3187	prerank	REACTOME_NOTCH2_INTRACELLULAR_DOMAIN_REGULATES_TRANSCRIPTION	0.4902577648010019	1.0266200968846877	0.40425531914893614	0.9749604190970353	1.0	3/11	17.78%	GZMB;MAMLD1;HES5	c2
3188	prerank	WP_SEROTONIN_AND_ANXIETYRELATED_EVENTS	0.5010415769445611	1.026566983845838	0.509090909090909	0.9742624697166163	1.0	3/10	8.47%	PLCD4;FOS;NLGN1	c2
3191	prerank	REACTOME_TRANSCRIPTIONAL_REGULATION_OF_TESTIS_DIFFERENTIATION	0.4606883318655756	1.025900425697728	0.48936170212765956	0.9758702178496245	1.0	6/12	13.12%	DMRT1;PTGDS;DHH;WNT4;ZFPM2;NR5A1	c2
3192	prerank	KEGG_GNRH_SIGNALING_PATHWAY	0.3049235112986428	1.0258647948222244	0.45161290322580644	0.9750909249988493	1.0	13/92	10.98%	GNRH2;CAMK2A;PLA2G2A;ADCY2;PLA2G10;PLA2G2D;PLA2G1B;MAP2K6;ADCY5;MAPK10;ADCY1;JMJD7-PLA2G4B;CACNA1D	c2
3193	prerank	BLANCO_MELO_COVID19_BRONCHIAL_EPITHELIAL_CELLS_SARS_COV_2_INFECTION_DN	0.34596302032210524	1.0257538027494562	0.3870967741935484	0.9746901285701105	1.0	9/51	4.58%	VTCN1;PPARGC1A;HSD17B3;CD86;GPNMB;STON1;MYLK;OLFML2A;MAF	c2
3198	prerank	WP_KININKALLIKREIN_PATHWAY	0.49915202469390324	1.0251500253138288	0.46551724137931033	0.9761424780713881	1.0	3/7	5.41%	KLKB1;SERPING1;KNG1	c2
3199	prerank	KEGG_FOCAL_ADHESION	0.28306454273904713	1.0246470423218927	0.42857142857142855	0.9770150430482522	1.0	32/190	11.68%	MYL7;LAMC3;MYL9;VTN;COL2A1;CCND2;SHC2;COL4A4;MYLK;PDGFRA;COMP;IGF1;ITGA9;COL1A2;MAPK10;FLT4;THBS4;COL5A1;COL11A1;PDGFD;MYL2;ITGB7;SHC4;ITGA8;ACTG1;COL11A2;COL5A2;CAV3;THBS3;MYL5;ITGA4;LAMB4	c2
3205	prerank	REACTOME_COMPLEMENT_CASCADE	0.3593147261922067	1.023807403368627	0.42028985507246375	0.9792337183617476	1.0	15/49	9.39%	CFI;SERPING1;VTN;C1S;IGHG1;C2;MASP1;C4BPB;C9;CFHR1;ELANE;C5AR2;C1R;COLEC10;FCN2	c2
3211	prerank	PEDRIOLI_MIR31_TARGETS_DN	0.2690483706114939	1.02258904218629	0.4090909090909091	0.9829827837588062	1.0	94/359	18.36%	EDNRB;MLIP;TMEM140;P2RX7;ANKRD35;CSF3R;HSPA12B;ZMAT1;SGCD;AKR1C2;FGL2;CEL;PSG3;IL34;FAIM2;CCIN;PDZD2;RRAD;TFPI2;STC1;RASGRF2;BHMT2;TSPAN7;LINC00242;CTSO;CYP46A1;ENKUR;OR6A2;PCDHB14;LDB2;SPOCK2;PLXNB3;CPM;PDGFD;PIWIL4;PTGDS;IFIT2;ITGB7;NEO1;PCDHB16;VAT1;DIP2C;NFKBIZ;RAB38;HTRA3;IDNK;PLAC8;ACE;SCARF2;GGTLC2;PLA2G4C;SAMD9L;RHOU;RASSF2;DAPK2;IL32;SLC4A3;SLC22A17;PSORS1C1;MMP7;CD55;MYOM1;SNAI3-AS1;GBP…	c2
3214	prerank	REACTOME_MITOCHONDRIAL_FATTY_ACID_BETA_OXIDATION_OF_UNSATURATED_FATTY_ACIDS	0.578395852477049	1.0222973941600437	0.4791666666666667	0.9830585376312165	1.0	3/6	22.75%	ACADL;DECR1;HADHB	c2
3215	prerank	WU_HBX_TARGETS_3_DN	0.4304769023693506	1.0222324833334544	0.4716981132075472	0.9824089839931827	1.0	4/13	16.61%	GSTM5;GSTM4;GSTA4;EBI3	c2
3218	prerank	WP_TRIACYLGLYCERIDE_SYNTHESIS	0.4287690341897862	1.0219746623734112	0.49019607843137253	0.9824788673042167	1.0	3/19	7.68%	GPD1;MOGAT2;DGAT2	c2
3222	prerank	REACTOME_ASSEMBLY_AND_CELL_SURFACE_PRESENTATION_OF_NMDA_RECEPTORS	0.36780993333620216	1.02141975551722	0.3728813559322034	0.9836219727175882	1.0	14/40	19.33%	GRIN3B;CAMK2A;GRIN2C;TUBA1A;TUBB2B;TUBA3D;LIN7A;APBA1;GRIN2B;CAMK2B;TUBB4A;TUBB1;LIN7B;TUBA4A	c2
3225	prerank	YANG_BCL3_TARGETS_UP	0.2719366578725892	1.0211077819781427	0.4166666666666667	0.9839961632597941	1.0	43/312	10.78%	IGFBP5;CKMT2;UBE2QL1;PPARGC1A;EDNRB;LRRC39;CXCL10;TMEM140;TMEM37;FABP3;GPD1;CITED1;OLR1;MYL9;FGL2;CCND2;PTGER3;ANK1;SERPINE1;NPY1R;HUNK;PVALB;JAM2;SLC24A5;RASGRP1;MASP1;FAXDC2;TF;RTP4;CKB;DGAT2;EPB41L3;AASS;C1R;IFIT2;HPR;ITGA8;MMP13;STAT2;EDN1;ARPP21;TACSTD2;ACOT1	c2
3226	prerank	BIOCARTA_PKC_PATHWAY	0.518393496995107	1.0210997640603923	0.42857142857142855	0.9831300555561675	1.0	3/7	19.99%	GNAQ;PRKCB;NFKBIA	c2
3227	prerank	LINDGREN_BLADDER_CANCER_HIGH_RECURRENCE	0.3537788672886822	1.0208819375502671	0.4576271186440678	0.9829376528665801	1.0	16/46	19.86%	ABI3BP;MYL9;MYLK;COL1A2;CRIP1;COL5A2;HTRA3;IL32;PRRX1;MGP;NRP2;FYN;COL4A2;LGALS1;DPP7;RHBG	c2
3230	prerank	ALONSO_METASTASIS_EMT_UP	0.3710420417215901	1.0202983304650792	0.3870967741935484	0.9843063828063534	1.0	6/33	12.21%	EDNRB;CX3CR1;TUBA1A;SERPINA3;L1CAM;FGG	c2
3231	prerank	REACTOME_AZATHIOPRINE_ADME	0.39206604736497946	1.0201634794491463	0.45	0.9839331091571114	1.0	2/22	0.83%	GSTA1;GSTA2	c2
3233	prerank	CAIRO_HEPATOBLASTOMA_POOR_SURVIVAL	0.4487932897241806	1.020013045809404	0.41818181818181815	0.9836970557956913	1.0	5/13	16.95%	C1S;CYP2E1;HPD;AFP;DUSP9	c2
3238	prerank	KYNG_DNA_DAMAGE_DN	0.2804841290662868	1.019209783132226	0.38028169014084506	0.9858801328831689	1.0	16/169	8.37%	CRYAB;PRELP;PSG1;CNN1;CSF2RB;SAA1;ST6GALNAC2;FBLN2;IGFBP3;TFPI2;FMO4;IGF1;RHOB;VIM;AP3B2;SLC31A2	c2
3244	prerank	BERTUCCI_MEDULLARY_VS_DUCTAL_BREAST_CANCER_DN	0.2930653299101424	1.0181136140867744	0.47540983606557374	0.9890445811728359	1.0	34/158	14.35%	GSTA1;CX3CR1;PCDH18;TAGLN;CTNND2;MYL9;COPZ2;MYLK;FSTL1;KCNMB1;SEMA5A;THBS4;NPR3;EDN2;DDR2;ACTG2;HSPG2;PDGFD;NOSTRIN;ERBB4;SNAI2;DACT3;PPP1R1B;TTC3;PTPN21;PDE5A;APBA1;TTC28;SLC4A3;OBSL1;RGS5;CALD1;EFNA3;ZFYVE1	c2
3246	prerank	WNT_SIGNALING	0.330594711041234	1.0178864975313566	0.38596491228070173	0.9890337116088771	1.0	15/80	13.02%	WNT11;WNT6;CCND2;PITX2;CXXC4;FZD4;TCF7L1;WNT10A;FZD8;TLE2;WNT4;FOXN1;RHOU;KREMEN1;WNT5A	c2
131	prerank	IL15_UP.V1_DN	0.28787559437829935	1.0176790578893042	0.4098360655737705	0.6968665227260145	1.0	45/137	17.53%	CCR2;SEMA6D;PCDHB3;EBF2;MYLK;HOXD13;KCNS1;SELP;RASL12;KLHL35;MAP2K6;ABCD2;PLCL1;GALR3;PRKG1;CST2;ERC2;DEPTOR;RHOBTB1;PTGDS;PBXIP1;ADAMTS2;FRMD1;FSTL3;SNAI2;WNT4;PROM1;EFNA1;PNRC1;ADAM29;GPR35;CNTN1;CDKN1C;C14orf132;GNAT2;BCL2L10;FAM124B;ETV2;OSR2;RETN;MYH7B;GPC4;KCNQ1;SLPI;VWA7	c6
3255	prerank	WP_TUMOR_SUPPRESSOR_ACTIVITY_OF_SMARCB1	0.3629806781764992	1.016650726008843	0.4117647058823529	0.992876397830626	1.0	4/29	13.58%	SMARCD3;GLI3;GLI2;DPF3	c2
3256	prerank	SMITH_LIVER_CANCER	0.35715372496399383	1.0164563522054837	0.46153846153846156	0.9927447570482509	1.0	14/46	20.93%	DDC;CHPT1;CTNNA2;SEMA5A;AMACR;GSTM4;GSTA4;SDC2;TOB1;RAB4A;PEX2;PIR;RHOBTB3;IFT20	c2
3258	prerank	KAYO_AGING_MUSCLE_UP	0.2856277236167519	1.0162465374163285	0.37681159420289856	0.992576300132441	1.0	36/208	9.97%	CXCL5;CALCR;IGHM;ADRA1A;EYA2;FOXF2;FGFR2;GRP;GZMA;TACR2;PTGIS;UGT2B7;TFAP2A;PCDHB11;RTN1;SERPINE1;HRK;SELP;MC4R;ONECUT1;LTK;HBE1;PDLIM1;CHRM5;DDR2;INHBA;ELANE;HSPG2;EFNB3;SERPINA3;GHRHR;GRN;MYL2;PDE3B;LTC4S;MAMLD1	c2
3259	prerank	STARK_PREFRONTAL_CORTEX_22Q11_DELETION_UP	0.2756171928837086	1.01597130006826	0.38095238095238093	0.9927351045098571	1.0	33/182	16.00%	PCDH19;CAMK2A;GNAI1;PAQR8;SYN2;ZNF804A;ZEB2;LINGO1;TMEM178B;TIMP2;SLC1A2;PLXNC1;CD99L2;B3GAT1;SPOCK2;ATP2B1;MEG3;KLHL24;PGM2L1;NRXN3;LIN7A;LENG8;PPP1R1B;AUTS2;RHOU;SLC17A7;TMOD2;SLC1A3;NFIX;KIF5C;MIA3;SNX18;MEF2C	c2
3261	prerank	KENNY_CTNNB1_TARGETS_UP	0.3376732028541485	1.0157424738966832	0.4666666666666667	0.9928011740519324	1.0	4/44	10.09%	IGFBP5;CD14;CAPN3;SORBS1	c2
3263	prerank	BERTUCCI_INVASIVE_CARCINOMA_DUCTAL_VS_LOBULAR_UP	0.41721882830522006	1.0156524800580875	0.43636363636363634	0.9923005598889904	1.0	3/21	7.95%	MMP24;TFAP2A;MYBPC2	c2
3266	prerank	BIOCARTA_NPP1_PATHWAY	0.5013687656675861	1.015437770158829	0.4339622641509434	0.992139234933243	1.0	2/9	3.31%	COL4A3;COL4A4	c2
3270	prerank	KATSANOU_ELAVL1_TARGETS_UP	0.28333513990340464	1.0148908524700713	0.4153846153846154	0.9932568870135818	1.0	41/155	15.32%	TNNT2;MOGAT2;SLC7A7;SERPING1;PITX2;APOE;TNNC1;CCL25;ABHD1;KCNMB1;CCL17;NRK;IGF1;GDPD5;OLFML2B;PALMD;ANKRD44;COL11A1;HOXB9;LDB2;KLHL30;VNN1;KLHL24;POPDC2;DDAH2;FBXL7;PDE5A;PRSS35;ALX1;RARB;AGA;MYOM1;EPHA7;RGS5;TMTC1;RABL2B;CTSS;SCUBE3;CD52;EMCN;SSBP2	c2
3271	prerank	KYNG_DNA_DAMAGE_BY_4NQO_OR_UV	0.33331493520597344	1.014799478066405	0.49206349206349204	0.9927387607080003	1.0	7/59	8.37%	PRELP;PSG1;HNMT;TFPI2;IGF1;EFNB3;SLC31A2	c2
3274	prerank	ONKEN_UVEAL_MELANOMA_DN	0.25834708489202574	1.0145033230027631	0.39436619718309857	0.9928904542029631	1.0	124/500	22.70%	DCT;EDNRB;POSTN;TEX41;SEMA6A;DPP6;ITM2A;PMEL;GNAI1;ID2;APOE;TDRD3;TFAP2A;HNMT;MFAP2;EFEMP2;ITPKB;TYR;BAMBI;MASP1;PLIN2;ID4;MATN2;TMEFF1;C4orf19;EIF1B;ARMCX2;CTSF;SLC6A15;CDH19;ADD3;PDGFD;ACP5;TLR1;KLHL24;FSTL3;TBX2;GSTM3;PMP22;SORBS1;NSG1;DAB2;GPR37;CARTPT;TPP1;DYNC2H1;GYPC;PIWIL1;NEDD9;GAS1;GABARAPL1;NAP1L2;ARL1;RARB;FAHD2A;VWA5A;SLC25A6;ASAH1;PLSCR4;RPS9;DALRD3;CUTA;DUSP3;CIRBP;EMCN;TUBB4A;SSBP…	c2
32	prerank	HALLMARK_ANGIOGENESIS	0.36110459231297376	1.0131904749316174	0.5	0.8271863117870722	1.0	11/32	16.37%	POSTN;OLR1;VTN;CCND2;FSTL1;STC1;KCNJ8;COL5A2;FGFR1;THBD;JAG2	h
3279	prerank	MURAKAMI_UV_RESPONSE_6HR_DN	0.404803721951012	1.0130227827222853	0.45614035087719296	0.9973461803841305	1.0	7/21	10.92%	VTN;KRT14;EDN2;NOTCH4;ITGB7;EGR1;TGFB2	c2
132	prerank	ESC_V6.5_UP_EARLY.V1_UP	0.2858255633687621	1.012259825506708	0.39655172413793105	0.7013547820722708	1.0	19/146	8.53%	TTPA;GPD1;SYT3;PCP4;ZG16;IRX2;DACH1;B4GALNT2;POU3F1;CYP27A1;TMEM121;ADAMTSL4;OTUD7A;C9;EGLN3;HES6;SPOCK2;DEPTOR;ABCC6	c6
3281	prerank	BIOCARTA_VITCB_PATHWAY	0.5234799138907538	1.0122137235350386	0.5357142857142857	0.9995458467116316	1.0	2/11	3.31%	COL4A3;COL4A4	c2
3282	prerank	GAJATE_RESPONSE_TO_TRABECTEDIN_UP	0.3473647229105872	1.0120362712303965	0.47761194029850745	0.9992994833469262	1.0	20/60	20.46%	FOLR1;TUBA1A;GPNMB;FOS;OLFML2A;CRIP1;DDR2;C1R;GSTA4;VLDLR;FGG;PHYH;CLIC4;IGFBP7;CLU;TRAPPC6A;CXCR4;NUPR1;OASL;CFD	c2
3284	prerank	REACTOME_FRS_MEDIATED_FGFR1_SIGNALING	0.40970016673328	1.011882341883493	0.43333333333333335	0.9989862786571303	1.0	5/19	13.67%	FGF23;KL;FGF20;FGFR1;FGF22	c2
3285	prerank	WP_COMPLEMENT_SYSTEM_IN_NEURONAL_DEVELOPMENT_AND_PLASTICITY	0.3227828966123691	1.011833814767443	0.4461538461538462	0.9982642385588668	1.0	24/89	16.98%	CFI;CX3CR1;CRB2;SERPING1;VTN;C1S;C2;MASP1;C4BPB;C9;C5AR2;C1R;COLEC10;FCN2;TGFB2;CSMD1;MBP;CD55;PLSCR4;SUSD4;ITGAM;FCN3;ATP8B2;MFGE8	c2
3287	prerank	KIM_MYC_AMPLIFICATION_TARGETS_UP	0.2820513971052535	1.0117292990542175	0.4444444444444444	0.9977449128897699	1.0	18/182	8.55%	CX3CR1;SEMA6A;PDPN;RAB3C;SGCD;NUDT11;ST6GALNAC2;CCL26;KCNS1;KCNQ3;DACH1;MCC;RHOB;IGSF11;FAM89A;SLC6A15;CA12;MXI1	c2
3292	prerank	KEGG_TOLL_LIKE_RECEPTOR_SIGNALING_PATHWAY	0.32061485465439454	1.0110814906224	0.5245901639344263	0.9991844421399099	1.0	9/84	6.69%	CTSK;CXCL10;CD86;FOS;CD14;MAP2K6;LY96;MAPK10;TLR7	c2
3293	prerank	STEARMAN_LUNG_CANCER_EARLY_VS_LATE_DN	0.31383347092923886	1.0107885487407904	0.47540983606557374	0.9993782467876565	1.0	4/54	1.93%	F7;CTSK;SEMA6A;CSF2RB	c2
3297	prerank	REACTOME_NA_CL_DEPENDENT_NEUROTRANSMITTER_TRANSPORTERS	0.45610083708593663	1.0100508820060627	0.48	1.0	1.0	7/15	17.37%	SLC6A12;SLC22A2;SLC18A1;SLC6A15;SLC18A2;SLC6A7;SLC6A2	c2
3300	prerank	REACTOME_PI_3K_CASCADE_FGFR1	0.42888811535919796	1.0098080464639714	0.42592592592592593	1.0	1.0	5/17	13.67%	FGF23;KL;FGF20;FGFR1;FGF22	c2
3302	prerank	GRANDVAUX_IRF3_TARGETS_DN	0.4190163992588101	1.0096560103672496	0.4482758620689655	1.0	1.0	2/16	6.03%	TYRP1;MFAP5	c2
3306	prerank	REACTOME_O_LINKED_GLYCOSYLATION_OF_MUCINS	0.3156449675390618	1.0089222872575443	0.4406779661016949	1.0	1.0	14/53	16.50%	GALNT4;ST6GALNAC2;MUCL1;MUC5AC;MUC1;MUC15;MUC12;B3GNT8;GCNT4;ST3GAL1;B3GNT7;MUC20;MUC4;GCNT3	c2
3309	prerank	REACTOME_DISEASES_OF_GLYCOSYLATION	0.3064094953432029	1.0084221538165699	0.5245901639344263	1.0	1.0	24/125	12.27%	PRELP;BCAN;THSD7B;ADAMTS14;MUCL1;ADAMTS3;GPC3;THSD7A;MUC5AC;MUC1;MUC15;SEMA5A;ADAMTSL4;MUC12;ADAMTSL1;NOTCH4;HSPG2;OGN;ADAMTS2;NEU1;CTSA;SDC2;HEXA;ADAMTS15	c2
3313	prerank	MAHADEVAN_IMATINIB_RESISTANCE_DN	0.45593171227908885	1.008050466270254	0.4107142857142857	1.0	1.0	4/15	3.13%	PIP5K1B;MEOX2;PTGIS;FGL2	c2
3314	prerank	WP_PHYSIOLOGICAL_AND_PATHOLOGICAL_HYPERTROPHY_OF_THE_HEART	0.39274872967109864	1.008023202616499	0.5660377358490566	1.0	1.0	3/24	10.20%	AGT;FOS;EDN1	c2
3318	prerank	ENGELMANN_CANCER_PROGENITORS_DN	0.3276176197818529	1.0077513261678817	0.37735849056603776	1.0	1.0	9/63	7.12%	AKR1C3;GALNT4;AGR3;AKR1C2;ST6GALNAC2;PCP4;OXTR;MAFB;CLIC3	c2
3320	prerank	MCDOWELL_ACUTE_LUNG_INJURY_DN	0.34958844050358173	1.0073438356442441	0.5087719298245614	1.0	1.0	13/39	16.64%	SFTPC;MEOX2;CDKL2;MAPT;HLA-DRB5;EPB41L3;PDE4DIP;ANTXR1;THBS3;RBP1;NFIX;FHL1;ABCG1	c2
3323	prerank	MIKKELSEN_MCV6_LCP_WITH_H3K4ME3	0.2921365420434033	1.0067538521435626	0.4838709677419355	1.0	1.0	28/142	16.50%	VTCN1;PRELP;NPPB;PDZK1IP1;OTOP2;PIPOX;GBGT1;MYOT;PLEKHS1;MUC1;KRTDAP;KCNIP3;NOTCH4;SPEF2;CYP2J2;MYO1G;USP54;TAPBPL;NYAP1;VWA5A;GPR35;GBP2;FABP7;MSLN;TMEM176B;C6orf118;LGALS9;GCNT3	c2
3324	prerank	ONO_AML1_TARGETS_DN	0.35928686793549347	1.0065473168795422	0.4583333333333333	1.0	1.0	7/31	11.99%	CCR2;SLAMF6;CCR7;CD84;TNFSF8;FFAR2;IRF4	c2
3325	prerank	PID_ENDOTHELIN_PATHWAY	0.33742708913072705	1.0064233595106675	0.43636363636363634	1.0	1.0	14/60	15.52%	EDNRB;ADCY2;GNAI1;FOS;GNAL;ADCY5;COL1A2;EDN2;ADCY1;EDN1;CYSLTR1;ADCY4;GNAQ;GNAO1	c2
3330	prerank	GRAHAM_CML_QUIESCENT_VS_NORMAL_DIVIDING_UP	0.34298073162704695	1.0060986562140386	0.45161290322580644	1.0	1.0	8/48	7.82%	CCL8;CXCL10;CXCL5;RHAG;PTGS2;APOE;ICAM4;INHBA	c2
3331	prerank	WESTON_VEGFA_TARGETS_12HR	0.39851084632783385	1.0059865432824993	0.43333333333333335	1.0	1.0	7/25	9.88%	SULT1E1;ELN;TFPI2;OXTR;COL1A2;CFHR1;BDNF	c2
3332	prerank	VALK_AML_WITH_EVI1	0.3942374981208192	1.0053993578949882	0.425531914893617	1.0	1.0	3/21	3.23%	IGHM;GNAI1;CD34	c2
3334	prerank	WP_LEUCINE_ISOLEUCINE_AND_VALINE_METABOLISM	0.4011007863551416	1.0051330808824612	0.4482758620689655	1.0	1.0	1/23	0.43%	HMGCLL1	c2
3335	prerank	WP_CANNABINOID_RECEPTOR_SIGNALING	0.3848952902098093	1.0050416364908712	0.5087719298245614	1.0	1.0	10/27	22.30%	CYP3A4;MAPK10;CNR2;ADCY1;CYP2C9;ADORA2A;FAAH;PRKAR2B;CYP2C19;CYP1A1	c2
3336	prerank	REACTOME_PEROXISOMAL_LIPID_METABOLISM	0.37529482639370826	1.0048822344930344	0.4727272727272727	1.0	1.0	5/29	12.22%	HAO2;NUDT7;EHHADH;AMACR;PHYH	c2
3338	prerank	WP_WNT_SIGNALING_PATHWAY	0.33123225436476955	1.0047121828757881	0.43636363636363634	1.0	1.0	3/50	2.68%	ROR2;PIP5K1B;GJA1	c2
3345	prerank	SANSOM_APC_TARGETS	0.28906753973229227	1.0040546778649664	0.5	1.0	1.0	23/187	11.42%	MYL7;ROR2;CTRB2;HMGCS2;AGR3;CITED1;ASCL2;CCND2;FBLN2;HUNK;CELA3B;HOPX;CELA2A;SOX4;MEG3;VNN1;DYRK3;TUBB2B;AQP4;EDN1;MAPK4;SLC7A5;WASF3	c2
3352	prerank	WP_NRF2_PATHWAY	0.298433417668521	1.0033441889192902	0.42857142857142855	1.0	1.0	24/126	10.95%	SLC5A10;GSTA1;GSTA2;SERPINA1;SLC5A9;SLC39A2;GSTM2;UGT2B7;SLC5A1;GSTM5;SLC2A14;SLC6A16;CES1;SLC6A15;SLC2A5;SLC5A3;SOD3;GGT1;GSTM3;EGR1;GSTM4;TGFB2;SLC2A13;GSTA4	c2
3353	prerank	REACTOME_HISTIDINE_CATABOLISM	0.5392295971182579	1.003138327309535	0.5185185185185185	1.0	1.0	5/7	20.10%	CARNS1;HNMT;UROC1;AMDHD1;FTCD	c2
135	prerank	TGFB_UP.V1_UP	0.2832440682912777	1.0028997357361404	0.4852941176470588	0.7218734429496761	1.0	40/172	17.32%	CRYAB;CKMT2;WNT11;BRDT;PPP2R2B;DDC;FOXF2;TAGLN;ANK1;RRAD;JAM2;STC1;MAFB;RGS11;RHOB;NTF3;FLT4;CSF1R;MYBPC2;CYP2J2;HYAL1;WNT4;PMP22;EDN1;FAT4;COL16A1;ID3;THPO;SMAD6;PKIA;NGF;CDKN2B;TUBB4A;UBL3;CST6;CARF;SOCS6;ABCG1;BMPR2;ADAM22	c6
3356	prerank	BIOCARTA_CSK_PATHWAY	0.41034693276745193	1.002871563963558	0.5	1.0	1.0	5/19	16.13%	HLA-DRB1;HLA-DRB5;PTPRC;ADCY1;CD4	c2
3357	prerank	BIOCARTA_TOLL_PATHWAY	0.38951420534636405	1.0028270559505161	0.5094339622641509	1.0	1.0	4/24	12.00%	FOS;MAP2K6;TLR7;TLR3	c2
3358	prerank	LIEN_BREAST_CARCINOMA_METAPLASTIC	0.3719502523240921	1.002815483314807	0.390625	1.0	1.0	7/28	13.45%	POSTN;RARRES2;PDGFRA;TBX2;HTRA3;COL16A1;PRRX1	c2
3359	prerank	ONO_FOXP3_TARGETS_DN	0.3351707852364278	1.0026781775178328	0.4444444444444444	1.0	1.0	11/37	16.93%	GZMA;SLAMF6;CD84;TNFSF8;EOMES;CXCR6;FFAR2;IRF4;P2RY14;HAVCR2;GPR171	c2
3364	prerank	UEDA_CENTRAL_CLOCK	0.2975137975537821	1.0023438578985453	0.4461538461538462	1.0	1.0	8/83	8.68%	IGFBP5;AVPR1A;CALCR;ID2;ABCD2;HLA-DRB5;HSPA1B;DUSP1	c2
3366	prerank	WP_SEROTONIN_HTR1_GROUP_AND_FOS_PATHWAY	0.3803259404638253	1.0019968139783648	0.46551724137931033	1.0	1.0	4/29	5.48%	GNAI1;FOS;RASGRP1;MAP2K6	c2
3370	prerank	TOMLINS_PROSTATE_CANCER_DN	0.3823785679485399	1.0017573466932017	0.48214285714285715	1.0	1.0	9/36	12.03%	CNN1;PCP4;MYLK;RBPMS;PMP22;ATP2B4;GAS1;MEIS1;LGALS3	c2
3372	prerank	WP_VALPROIC_ACID_PATHWAY	0.48632721351835023	1.0012866715504671	0.47058823529411764	1.0	1.0	5/10	22.75%	EHHADH;CYP2C9;ACADSB;HSD17B10;HADHB	c2
3373	prerank	ELVIDGE_HIF1A_AND_HIF2A_TARGETS_DN	0.30647891793653137	1.0012550280018482	0.423728813559322	1.0	1.0	23/100	16.79%	IGFBP5;GJA1;FOS;SERPINE1;IGFBP3;STC1;CITED2;PLIN2;HLA-DRB1;EGLN3;GPRC5A;MXI1;EGR1;PLAC8;SH2B2;AHNAK2;VLDLR;OBSL1;EFNA3;SRPX;FYN;DPYSL4;RRAGD	c2
3374	prerank	CHIANG_LIVER_CANCER_SUBCLASS_CTNNB1_DN	0.2859420202546552	1.0011803220961084	0.463768115942029	1.0	1.0	47/147	18.02%	SEMA6A;RCAN2;FGFR2;ASPN;MYL9;GPNMB;SERPINE1;RASGRP1;MCC;CCDC80;CD24;COL1A2;C15orf48;C9;ISLR;TIMP2;COL5A1;LURAP1L;PKDCC;PLBD1;RAB27A;BMP2;PTGDS;ACP5;VNN1;PMP22;EGR1;SDSL;ARRDC4;LGALS3;HSD17B2;CXCL16;MYOM1;KLRB1;GATA6;SLC7A2;TNFSF4;CP;SRPX;CD52;VNN2;ASRGL1;SLC16A14;SLPI;RDH12;GLS2;SLC2A9	c2
3375	prerank	BIOCARTA_CDC42RAC_PATHWAY	0.49886183422800856	1.00112811567847	0.4782608695652174	1.0	1.0	1/8	5.26%	PDGFRA	c2
136	prerank	AKT_UP.V1_DN	0.29243770580932377	1.0007191324156575	0.4264705882352941	0.7137111612623791	1.0	42/168	17.63%	SULT1E1;HMGCS2;PTGIS;SMARCD3;SLC18A1;CDH16;C1S;ADHFE1;SYPL2;EFEMP2;PDGFRA;ITPKB;CSDC2;MATN2;TNNC2;ISLR;PM20D1;EIF4E3;KCNK3;OGN;C1R;LTC4S;DPT;PROM1;GSTA4;SH3BGR;NCAM1;SLC7A5;GAS1;TSPYL4;ID3;VSIG2;SCARA3;SLC39A4;EDARADD;GSPT2;RMND1;IRS2;SLIT3;CELA1;MSRB2;S1PR3	c6
3379	prerank	PARK_APL_PATHOGENESIS_UP	0.4547582495905816	1.0006552204197126	0.4444444444444444	1.0	1.0	3/13	16.00%	GZMA;SOX4;MEF2C	c2
3380	prerank	REACTOME_SEMA4D_IN_SEMAPHORIN_SIGNALING	0.36570716103011036	1.000373482543058	0.4666666666666667	1.0	1.0	4/24	14.85%	MYL9;RHOB;PLXNB1;MYL6	c2
3383	prerank	TSENG_ADIPOGENIC_POTENTIAL_DN	0.3637093052147264	1.0000610892339887	0.5084745762711864	1.0	1.0	6/41	6.27%	CAPN6;SPARCL1;GJA1;GAS2;PAX3;EBF3	c2
137	prerank	BCAT_GDS748_UP	0.34274643376884306	0.999866406581386	0.4827586206896552	0.7038186858814661	1.0	16/43	19.14%	WNT11;MSX2;BAMBI;ITGA9;FLT4;LMO2;DYNC1I1;NEDD9;QPCT;FGF20;SRPX;ASRGL1;PDE4D;ABCB1;SLC3A2;TP53I3	c6
3385	prerank	REACTOME_NERVOUS_SYSTEM_DEVELOPMENT	0.25117143425050015	0.9996544778032639	0.4634146341463415	1.0	1.0	96/546	16.92%	DAB1;RET;DOK6;DOK5;SEMA6A;SLIT1;CACNA1G;SEMA6D;KALRN;NFASC;MYL9;COL2A1;CNTN2;COL4A3;TUBA1A;COL4A4;FLRT3;UNC5C;ANK1;KCNQ2;LHX9;KCNQ3;CLTCL1;CD24;SEMA5A;RHOB;SPTBN5;CNTNAP1;TRPC3;POU3F1;ROBO2;ITGA9;CACNB4;ABLIM2;ANK2;COL5A1;UNC5B;PLXNC1;NELL2;EPHA5;TRPC1;PLXNB3;EFNB3;PTPRC;MAG;SCN1B;DCC;EPHA6;CACNA1I;ACTG1;SH3GL2;NEO1;TUBB2B;PMP22;GRB10;TUBA3D;COL5A2;L1CAM;LHX3;CACNA1D;NCAM1;SDC2;ANK3;EFNA1;GRIN2B;…	c2
3387	prerank	BIOCARTA_LONGEVITY_PATHWAY	0.43401536671803975	0.9995344962573289	0.40384615384615385	1.0	1.0	3/14	16.27%	IGF1;SOD3;PIK3CG	c2
3388	prerank	WP_SARSCOV2_MITOCHONDRIAL_CHRONIC_OXIDATIVE_STRESS_AND_ENDOTHELIAL_DYSFUNCTION	0.3746684645690884	0.9994901827796059	0.44642857142857145	1.0	1.0	3/23	11.30%	AGT;ACE2;ACE	c2
3390	prerank	WINNEPENNINCKX_MELANOMA_METASTASIS_DN	0.3592241273765772	0.9992578154893895	0.43478260869565216	1.0	1.0	9/40	11.49%	CLEC3B;PCP4;CST5;KRTAP19-1;CLIC3;PTGDS;HLA-DQB1;EMX2OS;CEBPA	c2
3391	prerank	BYSTRYKH_HEMATOPOIESIS_STEM_CELL_QTL_TRANS	0.25332904025485153	0.9991379118694514	0.4691358024691358	1.0	1.0	75/698	10.82%	IGFBP5;TYRP1;KRT4;NPNT;PGR;PIP5K1B;CXCL10;HSD3B2;STAR;OCA2;NR2F1;CACNA1G;PIPOX;TRPM1;SEMA6D;COX8C;SGCD;SYT3;SERPING1;GZMA;GRIN2C;HSD3B1;VTN;CD34;COL26A1;TUBA1A;COL4A4;ID2;TFAP2A;DLX3;NR5A2;CA5A;MUC5AC;COLQ;POU5F1;MAF;KCNQ2;ONECUT1;INHA;CD14;EFHD1;RGS11;HOXD1;PDE6A;CYP1A2;CNTNAP1;TTR;GALR3;EBF3;FGF18;NPR3;NPPA;SLC35G6;CELA2A;IYD;NOTCH4;INSL3;TPO;SERPINA3;GHRHR;TIE1;SCN1B;TRBV13;PDE4DIP;UCP1;RBPMS;…	c2
3393	prerank	BLANCO_MELO_COVID19_SARS_COV_2_INFECTION_CALU3_CELLS_DN	0.43383099869884273	0.9990212303337852	0.47619047619047616	1.0	1.0	3/15	7.25%	SCGN;DDC;SOSTDC1	c2
3395	prerank	VALK_AML_CLUSTER_4	0.40068897796375336	0.9988881987551859	0.4782608695652174	1.0	1.0	4/28	7.29%	UGT2B11;HPGDS;TSPAN7;HPS4	c2
3398	prerank	WP_DEGRADATION_PATHWAY_OF_SPHINGOLIPIDS_INCLUDING_DISEASES	0.4285187225286007	0.9982562658395875	0.45098039215686275	1.0	1.0	5/14	18.14%	NEU1;HEXA;NEU4;ARSA;PSAP	c2
3402	prerank	REACTOME_AMYLOID_FIBER_FORMATION	0.3450340554337457	0.9979783534366583	0.4838709677419355	1.0	1.0	9/45	11.53%	ODAM;SAA1;APOE;SEMG1;TTR;NPPA;HSPG2;IAPP;APOA1	c2
3403	prerank	REACTOME_POST_CHAPERONIN_TUBULIN_FOLDING_PATHWAY	0.41401068217861553	0.9978250952058554	0.5454545454545454	1.0	1.0	6/21	19.33%	TUBA1A;TUBB2B;TUBA3D;TUBB4A;TUBB1;TUBA4A	c2
3405	prerank	WP_HIPPO_SIGNALING_REGULATION_PATHWAYS	0.29689401236630897	0.9976821779310381	0.484375	1.0	1.0	11/89	7.54%	FLT3;CDH18;FGFR2;CDH7;CDH16;GNAL;PDGFRA;TCF7L1;FLT4;CSF1R;CDH19	c2
3412	prerank	GRAESSMANN_APOPTOSIS_BY_SERUM_DEPRIVATION_UP	0.2527497155176253	0.9967524365837321	0.4567901234567901	1.0	1.0	83/504	16.86%	PRELP;BCAN;AVPR1A;PIP5K1B;SLC24A3;CAPN6;ELN;CXCL10;TMEM140;CASQ2;FOLR1;GRIN3B;PIPOX;SAA1;ABI3BP;LGALS12;KALRN;TACR2;IFI27;IHH;COL4A3;SLC18A1;ZBTB32;FSTL1;CNTFR;CYP21A2;STEAP4;IGHG1;KNG1;ZEB2;ASZ1;FBN1;SYCP3;TRIM34;RTP4;HOXB9;ASIP;EFNB3;SOX4;OGN;IFIT2;DCC;COL14A1;SLC14A2;PCDHB16;RBM43;EGR1;STAT2;BEAN1;COL5A2;SLC9B1;IAPP;HLA-E;NEDD9;PTPN21;OSR1;TLR3;DKK3;DAPK2;CXCL16;CLEC2D;PRRX1;VWA5A;DPF3;GBP2;TH…	c2
3413	prerank	AKL_HTLV1_INFECTION_DN	0.316894575967234	0.9966119147782165	0.4482758620689655	1.0	1.0	15/61	16.93%	CD86;GZMA;PTGS2;GZMB;HOPX;KHDRBS3;PDE4DIP;IL17RB;CTSA;FRY;PKIA;FYN;MEF2C;IGFBP7;GPR171	c2
3414	prerank	GUENTHER_GROWTH_SPHERICAL_VS_ADHERENT_UP	0.4163299181302089	0.9965450044172379	0.49019607843137253	1.0	1.0	6/17	13.12%	OLIG1;CCND2;HES6;PCSK1N;GRIA2;CRMP1	c2
3416	prerank	WONG_ADULT_TISSUE_STEM_MODULE	0.25317593616817935	0.9964802386140288	0.49382716049382713	1.0	1.0	143/656	16.39%	IGFBP5;ASTN1;FLT3;SPIC;TTPA;SERPINF1;NAP1L3;SLURP1;POSTN;RYR2;CASQ2;PLXDC2;NR2F1;RCAN2;ITM2A;EYA2;TAGLN;GJA1;MYL9;PTGS2;CD34;AHRR;ID2;APOE;PTGER3;FOS;UNC5C;MYLK;FBLN2;SERPINE1;SMOC2;FSTL1;IGFBP3;RRAD;CPQ;SELP;FOSB;CITED2;NRK;MAN1A1;ID4;RHOB;MATN2;TNFRSF11B;ARMCX2;CTSF;THBS4;CACNA2D2;CRIP1;SLC6A15;GPR143;COL11A1;LMO2;EPHA5;SOX6;CYP2J2;RAB27A;SOX4;SERPINA3;HSPA1B;DUSP1;C1R;PBXIP1;TIE1;SCN1B;KHDRBS3…	c2
3420	prerank	WP_TRANSCRIPTIONAL_ACTIVATION_BY_NRF2_IN_RESPONSE_TO_PHYTOCHEMICALS	0.4301951117686803	0.996340220836593	0.47058823529411764	1.0	1.0	2/15	4.58%	GSTA2;MAF	c2
140	prerank	NOTCH_DN.V1_UP	0.28415362058526505	0.9958821454400428	0.47619047619047616	0.7037005700175173	1.0	34/151	14.28%	ANGPTL7;FLT3;CHRNA4;CRYM;TMEM59L;ETNPPL;CHST8;KLRD1;SLC5A1;RRAD;RASGRP1;TNS1;HHLA2;NME5;PRKG1;CDHR2;CRIP1;FOXP3;LDOC1;TNFSF8;RNF39;BTG2;RHCE;MEFV;DPT;STAT2;KCNK12;PPEF2;SCN8A;RAG2;EFNA3;MFSD6;RAG1;LMO3	c6
3427	prerank	WIERENGA_STAT5A_TARGETS_DN	0.2863431439554891	0.9958794996575687	0.44776119402985076	1.0	1.0	30/161	12.05%	LILRA2;SERPINF1;NAP1L3;SLC24A3;PLXDC2;LGALS12;MYLK;SELP;HGD;CD14;ITPKB;BAMBI;PDLIM1;TNNC2;VASH1;CD84;SAMD14;EFHC2;DEPTOR;ITGB7;ANGPTL6;ACRBP;RASGRP3;OGFRL1;BANK1;WASF3;KLHDC1;EMILIN1;MEIS1;GP6	c2
3433	prerank	WP_CREATINE_PATHWAY	0.5445326404684954	0.9955246158269293	0.5263157894736842	1.0	1.0	3/5	17.27%	CKB;SLC6A8;GAMT	c2
3435	prerank	REACTOME_RUNX1_REGULATES_TRANSCRIPTION_OF_GENES_INVOLVED_IN_WNT_SIGNALING	0.5166669445332904	0.9952910943971107	0.5	1.0	1.0	2/6	13.08%	FOXP3;RSPO3	c2
3441	prerank	WP_GPCRS_CLASS_B_SECRETINLIKE	0.46830861769706855	0.9947007421958288	0.5	1.0	1.0	5/12	9.05%	CALCR;PTH1R;GLP2R;GHRHR;GLP1R	c2
3442	prerank	REACTOME_REGULATION_OF_INSULIN_SECRETION	0.31448000526514563	0.9946999089827329	0.4482758620689655	1.0	1.0	11/71	12.25%	ADRA2C;KCNB1;GNAI1;GNGT1;ADCY5;FFAR1;CACNA2D2;GNG13;GLP1R;CACNA1D;SNAP25	c2
3444	prerank	TURASHVILI_BREAST_CARCINOMA_DUCTAL_VS_LOBULAR_DN	0.5522069408679933	0.9945512168845664	0.5238095238095238	1.0	1.0	2/6	2.72%	VTCN1;ASPN	c2
3446	prerank	BIOCARTA_PAR1_PATHWAY	0.3863467827519538	0.9943703563037406	0.4528301886792453	1.0	1.0	5/19	18.11%	ADCY1;F2RL3;GNAQ;PIK3CG;PRKCB	c2
3447	prerank	PANGAS_TUMOR_SUPPRESSION_BY_SMAD1_AND_SMAD5_DN	0.2941185122808221	0.994351601474207	0.42857142857142855	1.0	1.0	22/132	15.46%	ASTN1;DAB1;PRLR;PCDH18;CHST8;MASP1;COMP;GREB1;LYRM9;ICAM4;SERPINA3;MEG3;GSTK1;ARRDC4;GREM1;ADCK5;SUSD4;DNAJA4;FAM161A;TOX;EXT1;HSD17B1	c2
3448	prerank	HOLLERN_PAPILLARY_BREAST_TUMOR	0.4477322369716942	0.9943370990975292	0.5	1.0	1.0	3/14	6.43%	CEL;MUC15;ARMCX2	c2
142	prerank	CAHOY_ASTROGLIAL	0.31798016399324125	0.9939583797340985	0.4576271186440678	0.698665780878038	1.0	17/88	9.13%	SLC24A3;TMEM37;CNN1;TAGLN;SERPING1;GPNMB;SERPINE1;IGFBP3;PCDH17;PON3;KIRREL3;COL5A1;SPATA6;OMG;LRP2;OGN;CRYGS	c6
3453	prerank	ZHAN_MULTIPLE_MYELOMA_SPIKED	0.4105146267323067	0.9936923256671958	0.5254237288135594	1.0	1.0	4/19	6.08%	EDNRB;IFI27;FBLN2;TSPAN7	c2
143	prerank	P53_DN.V2_DN	0.2845916970666268	0.9936146061910683	0.47540983606557374	0.686566713472543	1.0	24/125	11.94%	LILRA2;SERPINF1;DIO1;KCNJ9;PNMA3;SERPING1;PCDHB13;HOXD13;ATP6V1B1;CLTCL1;TTR;TNNC2;NTF3;BEST1;ANO2;PTGDS;BMP3;CYP39A1;TLR1;KCNJ8;NRXN3;RAB38;ITGA4;NPL	c6
3454	prerank	MEISSNER_NPC_ICP_WITH_H3_UNMETHYLATED	0.3946499871497239	0.9935800834141296	0.43333333333333335	1.0	1.0	6/19	14.87%	NCKAP5;PALM3;TUBA3D;TSSK3;FOXS1;EPPK1	c2
3458	prerank	REACTOME_EUKARYOTIC_TRANSLATION_ELONGATION	0.2958572527338514	0.9928087597872103	0.40625	1.0	1.0	54/93	39.11%	EEF1A1;RPS4Y1;RPS9;EEF2;RPL10;RPL27A;RPL7;RPL3;RPL15;RPL31;RPS4X;RPS18;RPS17;RPL13A;RPL13;UBA52;RPL22L1;RPL28;RPL19;RPS15;RPS27L;RPS20;RPL9;RPL11;RPS19;RPL7A;RPL10A;EEF1A2;RPL23;RPL6;EEF1B2;RPS27;RPS7;RPL36AL;RPS8;RPS13;RPS26;RPS6;RPL17;RPL5;RPL4;RPS14;RPL14;RPS5;EEF1D;RPL26;RPS12;RPL29;RPS15A;RPL8;RPL22;RPLP2;RPL18A;RPL18	c2
3459	prerank	BILANGES_SERUM_AND_RAPAMYCIN_SENSITIVE_GENES	0.3122063375113326	0.9927041423919465	0.44642857142857145	1.0	1.0	35/65	36.39%	EEF1A1;EIF3F;RPS9;EEF2;RPL10;RPL27A;C8G;RPL7;RPL15;EIF3L;RPS4X;RPS17;COX7A2L;RPL13A;USE1;RPL13;UBA52;RPL28;RPS19;RPL7A;RPL23;RPL6;EIF3M;EEF1B2;RPS7;RPS8;RPS13;RPS6;RPL5;RPL4;RPS14;LTA4H;RPL14;RPS5;RPL26	c2
3460	prerank	KUROKAWA_LIVER_CANCER_EARLY_RECURRENCE_UP	0.45690590327975755	0.9923911054265462	0.5084745762711864	1.0	1.0	6/12	24.69%	NRG2;RGS5;DAPK1;HSPA1A;PUF60;DDX39B	c2
3461	prerank	MEISSNER_NPC_HCP_WITH_H3K4ME2	0.25683065696470325	0.9923576045642087	0.43243243243243246	1.0	1.0	86/427	15.27%	SYT13;NPTX2;ROR2;CCDC3;ALX4;AVPR1A;NKX1-2;ANKRD35;DPP6;RCAN2;DUSP15;PRIMA1;CACNA1G;KCNB1;FAM20A;AGBL4;NRG3;TCERG1L;COL2A1;COPZ2;ACOT12;EBF2;ANK1;RTN1;FBLN2;GPC3;ZNF804A;RRAD;SYPL2;COL12A1;GRIK2;LTK;LHX9;GNAL;NRK;RASGRP1;ZMAT4;COMP;PDLIM1;TLL2;OLFML2B;FGF18;CTSF;ADAMTSL4;OTUD7A;CYP46A1;LHFPL4;LGI2;SPOCK2;TMEM117;CHRNA7;TRPM3;EPB41L3;DYNC1I1;BMP3;SCN1B;PDE4DIP;KCNJ8;ACHE;COL16A1;PRICKLE2;ACE;ATP9A;…	c2
3462	prerank	SHI_SPARC_TARGETS_DN	0.43338077812342674	0.9923092114949765	0.4375	1.0	1.0	1/12	1.94%	SPARCL1	c2
3464	prerank	CHAUHAN_RESPONSE_TO_METHOXYESTRADIOL_DN	0.29104007171839924	0.9920155306971717	0.53125	1.0	1.0	18/97	19.30%	UGT2B15;PCP4;PDLIM1;VIM;MXI1;BTG2;GGT1;AP1S2;TPP1;EEF1A1;EIF3F;SLC25A6;XBP1;CD74;LGALS1;ERP29;UBA1;B2M	c2
3465	prerank	MCBRYAN_PUBERTAL_BREAST_5_6WK_DN	0.2943084149469368	0.9917438087987083	0.4444444444444444	1.0	1.0	27/125	20.89%	GPD1;CLEC3B;KCNB1;CCND2;TYR;ZEB2;TNS1;FZD4;EBF3;SLC2A5;PPP2R5B;FGG;RGS5;PRRX1;CALD1;NFIX;HSD17B11;MEF2C;SLC25A10;IL6R;ATXN7L3B;DAPK1;SIRPA;SRPK2;CRIM1;FTO;NEAT1	c2
3467	prerank	WEBER_METHYLATED_ICP_IN_FIBROBLAST	0.5012958914365409	0.9913943818946628	0.5185185185185185	1.0	1.0	2/10	8.96%	PRAME;ADAM18	c2
3470	prerank	KYNG_DNA_DAMAGE_BY_GAMMA_RADIATION	0.3162291946486679	0.9910507765391487	0.47368421052631576	1.0	1.0	15/73	15.34%	DCT;AVPR1A;NRK;RHOB;CHRNA7;CYP39A1;TIE1;PDE4DIP;CACNA1I;HLA-DQB1;MITF;BDH2;INSL4;CHRNE;NRP2	c2
3472	prerank	WANG_RESPONSE_TO_BEXAROTENE_DN	0.3461077935340181	0.9909050186078021	0.44	1.0	1.0	8/29	13.81%	GNAI1;MSC;RAB32;TNFSF8;SERPINA3;MAP6;INSM2;HYAL3	c2
3473	prerank	CHANG_IMMORTALIZED_BY_HPV31_UP	0.32005674954690255	0.9909028284370104	0.44680851063829785	1.0	1.0	14/63	19.32%	CYP4X1;CD86;SLC18A1;ALDH8A1;MS4A6A;SGIP1;IRF4;CP;FAM161A;BMPR2;LGALS1;BHLHE41;NAALADL1;CTSH	c2
3474	prerank	REACTOME_METABOLIC_DISORDERS_OF_BIOLOGICAL_OXIDATION_ENZYMES	0.37766221110605225	0.9908251980758234	0.5	1.0	1.0	5/29	9.37%	CYP26C1;CYP21A2;CYP17A1;CYP27A1;GGT1	c2
3476	prerank	KEGG_ECM_RECEPTOR_INTERACTION	0.3194736765033281	0.9906259889758543	0.47368421052631576	1.0	1.0	21/75	12.05%	LAMC3;VTN;COL2A1;COL4A4;SV2C;COMP;ITGA9;COL1A2;THBS4;COL5A1;COL11A1;HSPG2;ITGB7;ITGA8;COL11A2;COL5A2;THBS3;SDC2;ITGA4;LAMB4;GP6	c2
3479	prerank	PID_AVB3_INTEGRIN_PATHWAY	0.31400258594834163	0.9905317754617162	0.43859649122807015	1.0	1.0	13/71	10.76%	VTN;COL2A1;COL4A3;COL4A4;COL12A1;COL1A2;CSF1R;COL5A1;COL11A1;COL14A1;COL11A2;COL5A2;COL16A1	c2
34	prerank	HALLMARK_INTERFERON_ALPHA_RESPONSE	0.3109326133683284	0.9905107839615421	0.5522388059701493	0.8286092867841918	1.0	16/95	17.09%	CXCL10;TMEM140;IFI27;C1S;RTP4;IFIT2;STAT2;SAMD9L;DHX58;GBP2;MX1;CD74;LPAR6;HELZ2;IFIT3;CXCL11	h
3480	prerank	TONKS_TARGETS_OF_RUNX1_RUNX1T1_FUSION_SUSTAINED_IN_GRANULOCYTE_DN	0.5489042121303666	0.9902492983461444	0.5263157894736842	1.0	1.0	4/6	18.90%	IL10RA;PMP22;CYP1B1;CAMK1	c2
3481	prerank	JAATINEN_HEMATOPOIETIC_STEM_CELL_UP	0.26455191365610803	0.9901806411276536	0.4264705882352941	1.0	1.0	57/285	17.25%	FLT3;AKR1C3;NAP1L3;ZMAT1;WDR49;HPGDS;GNAI1;SERPING1;CD34;PREX2;PRDM16;ERG;ARMCX1;PDZD2;CCDC171;PHACTR1;ITGA9;ARMCX2;SPOCK3;DPY19L2;NPR3;COL5A1;PPM1H;DEPTOR;RHOBTB1;ZNF711;KHDRBS3;MEG3;HLF;RBPMS;SPINK2;BAALC;NEGR1;ARHGAP22;BEX2;NKAIN2;PROM1;ASPH;ATP9A;MEIS1;NREP;JUP;OBSL1;PLAGL1;SMAD1;PDE1A;MEGF6;SSBP2;SPIN4;ZNF709;FHL1;IGFBP7;SETD9;SOCS6;SLC16A14;ZNF117;SLC25A27	c2
3485	prerank	MAINA_VHL_TARGETS_DN	0.40033326654118156	0.9896683223360542	0.5344827586206896	1.0	1.0	2/15	4.58%	PSG1;MAF	c2
3486	prerank	REACTOME_CYP2E1_REACTIONS	0.5509198575616581	0.9896625390670453	0.5555555555555556	1.0	1.0	3/5	22.01%	CYP2E1;CYP2C9;CYP2C19	c2
3487	prerank	LEE_CALORIE_RESTRICTION_NEOCORTEX_UP	0.3117327664795207	0.9895952703860137	0.4807692307692308	1.0	1.0	14/63	12.39%	DTNA;TNNC1;SERPINE1;SELP;CES1;SLC6A15;EDN2;HOXB9;ASIP;AQP4;GJA3;THBS3;PPEF2;ACTA1	c2
3488	prerank	FARMER_BREAST_CANCER_CLUSTER_7	0.4240011715560231	0.9893364830735969	0.38181818181818183	1.0	1.0	6/20	16.02%	DHRS2;MSX2;IRX5;TRIM36;ALDH3B2;AR	c2
3489	prerank	ZHOU_INFLAMMATORY_RESPONSE_LIVE_UP	0.26353350305451206	0.9893226860795923	0.5	1.0	1.0	70/368	14.50%	CYP7A1;KLHL41;TMPRSS6;AGBL1;CXCL10;PGM5;P2RX7;SEMA6A;CADPS;QRICH2;NDP;PTGS2;SELENBP1;COL26A1;PAX3;MSC;SLC5A1;SERPINE1;GPC3;UPK2;ZG16;ARHGAP31;BAMBI;ZEB2;TP53INP2;TNS1;ID4;GPM6A;TLR7;IYD;HPS4;SLC6A15;COL11A1;AFF3;NOTCH4;SLC1A2;DDR2;ICAM4;ATP2B1;HSPA1B;DYNC1I1;RASGEF1B;DUSP1;NLRP14;MYL2;SOD3;BTG2;ZCWPW1;DYRK3;CFTR;EDN1;FFAR2;TNFRSF9;ATP1B1;SLC2A13;RARRES1;OR7C1;FRY;PNRC1;CD55;ST3GAL1;WNT5A;WDR87;CR…	c2
3490	prerank	KIM_ALL_DISORDERS_CALB1_CORR_DN	0.3783832021696327	0.9892295502946747	0.5	1.0	1.0	8/27	13.12%	ROR2;HSD3B2;CCIN;SLC22A13;ALX1;DAPK2;GIP;NR5A1	c2
3493	prerank	DUTERTRE_ESTRADIOL_RESPONSE_24HR_DN	0.255058504432173	0.9888284427900589	0.47058823529411764	1.0	1.0	120/483	20.88%	VTCN1;FAM110B;PGM5;GABBR2;TAGLN;CTNND2;PLA2R1;SESN3;RGL1;GSTM2;MSX2;TFAP2A;STON1;IGFBP3;CITED2;DCLK1;DOCK11;FBN1;EFHD1;PLIN2;CD24;PDLIM1;MATN2;FRAS1;BMF;TCF7L1;EGLN3;ARID5B;ATP2B1;SLC31A2;CAPN13;SOX4;CALCOCO1;AASS;DUSP1;LYST;SCN1B;PHACTR2;SYNPO;KLHL24;BTG2;SNAI2;DNAJC22;PPP2R5B;GSTM3;EGR1;PGM2L1;ACHE;NFKBIZ;EDN1;DAB2;FAT4;GPR37;ELF3;TACSTD2;ATP1B1;TGFB2;L1CAM;BCAS1;NEDD9;ANK3;EFNA1;PDE5A;AHNAK2;N…	c2
3496	prerank	REACTOME_RHO_GTPASES_ACTIVATE_PAKS	0.38070011313161856	0.9887454969559605	0.5192307692307693	1.0	1.0	2/21	4.01%	MYL9;MYLK	c2
3498	prerank	HOFMANN_MYELODYSPLASTIC_SYNDROM_RISK_DN	0.42546298847737857	0.9883850486867908	0.4411764705882353	1.0	1.0	8/19	17.23%	PAGE1;NFE2;STAT2;DLEC1;UPK3A;PIK3CG;RHOH;ZNF117	c2
3500	prerank	WP_IL3_SIGNALING_PATHWAY	0.34359210420363795	0.988208839417235	0.5	1.0	1.0	3/45	3.66%	CD86;CSF2RB;FOS	c2
3502	prerank	BIOCARTA_AMI_PATHWAY	0.4280744534192199	0.9878984034817851	0.5166666666666667	1.0	1.0	5/17	12.21%	F7;COL4A3;COL4A4;SERPINC1;FGG	c2
3507	prerank	MIKKELSEN_PLURIPOTENT_STATE_UP	0.45738799931798646	0.987029095241908	0.509090909090909	1.0	1.0	5/11	24.86%	DNMT3L;DPPA5;TDGF1;LIN28A;CBX7	c2
3510	prerank	REACTOME_TRANSCRIPTIONAL_REGULATION_OF_PLURIPOTENT_STEM_CELLS	0.36728624097084067	0.986845160204816	0.4918032786885246	1.0	1.0	7/27	13.66%	ZSCAN10;POU5F1;FOXD3;EOMES;GSC;NR5A1;GATA6	c2
3511	prerank	PID_NCADHERIN_PATHWAY	0.3710528042617093	0.9866414479221366	0.5	1.0	1.0	6/32	14.96%	GJA1;MYL2;GRIA2;JUP;FGFR1;GAP43	c2
3513	prerank	ACEVEDO_LIVER_CANCER_DN	0.2509552408839236	0.9866088060442352	0.5466666666666666	1.0	1.0	49/472	10.14%	CFI;F7;TMPRSS6;KLKB1;SERPINF1;PPARGC1A;ARG1;SLC6A12;AGT;CAPN6;GPD1;CYP3A43;DNMT3L;PLA2G2A;VTN;RGL1;ACOT12;KANK4;SAA4;ID2;FOS;MT1M;SERPINE1;THRSP;ZG16;SLC25A47;IGFBP3;PTH1R;FOSB;KNG1;PLIN2;SHBG;NAT2;CYP1A2;RDH16;TTR;CTSF;TSHZ2;C9;DGAT2;CD99L2;CYP2E1;SLC19A3;CYP39A1;VNN1;TM7SF2;AMBP;EGR1;DPT	c2
3515	prerank	REACTOME_FORMATION_OF_TUBULIN_FOLDING_INTERMEDIATES_BY_CCT_TRIC	0.38991472112341236	0.986471083123684	0.5161290322580645	1.0	1.0	7/24	19.33%	TUBA1A;TUBB2B;TUBA3D;CCT6B;TUBB4A;TUBB1;TUBA4A	c2
3518	prerank	BECKER_TAMOXIFEN_RESISTANCE_UP	0.353826642749048	0.9860827608849627	0.5084745762711864	1.0	1.0	18/50	22.66%	UGT2B15;TAGLN;IFI27;TFPI2;EPHX1;GAGE13;BCAS1;PITX1;ACTA1;ID3;MX1;TFF3;DECR1;B2M;IFI44;TSPAN8;IFI6;CACNB3	c2
3519	prerank	SHEDDEN_LUNG_CANCER_GOOD_SURVIVAL_A4	0.28569656938673677	0.9860774775515446	0.4788732394366197	1.0	1.0	41/178	15.56%	FOLR1;SMARCD3;PSG3;PSG4;ALDH8A1;CDKL2;CITED2;LTK;STEAP4;HOPX;SFTPD;PON3;EN2;EPHX1;ICAM4;FMO5;RAB27A;GPRC5A;CPM;AASS;ABCC6;BMP3;DUSP1;PBXIP1;RBPMS;SPINK2;TLE2;AQP4;MAP1LC3C;RAB38;ATP2B4;NEDD9;HDAC5;CD55;DLEC1;RUFY3;LMO3;CEP112;HSD17B11;TIPARP;FYCO1	c2
3521	prerank	GOERING_BLOOD_HDL_CHOLESTEROL_QTL_CIS	0.4557728407049795	0.9859330342557301	0.4716981132075472	1.0	1.0	5/10	25.55%	HLA-DRB5;TMEM176B;LGALS2;UBA52;IKZF1	c2
3522	prerank	ZHANG_INTERFERON_RESPONSE	0.3953583592046078	0.9858738046984394	0.42857142857142855	1.0	1.0	9/23	26.70%	IFI27;RTP4;IFIT2;MX1;OASL;IFI44;IRF9;MX2;ISG15	c2
3523	prerank	RADAEVA_RESPONSE_TO_IFNA1_DN	0.4975177497430864	0.9858040768741865	0.48214285714285715	1.0	1.0	2/10	9.05%	FOS;GLP1R	c2
3524	prerank	ZEILSTRA_CD44_TARGETS_UP	0.49803481458720167	0.985642213039096	0.46938775510204084	1.0	1.0	1/8	0.86%	AGT	c2
3526	prerank	KEGG_VASCULAR_SMOOTH_MUSCLE_CONTRACTION	0.2942197808725303	0.9854698054983985	0.4727272727272727	1.0	1.0	16/98	10.98%	AVPR1A;ADRA1A;PLA2G2A;ADCY2;MYL9;PLA2G10;MYLK;PLA2G2D;KCNMB1;PLA2G1B;ADCY5;PRKG1;ACTG2;ADCY1;JMJD7-PLA2G4B;CACNA1D	c2
3527	prerank	FUNG_IL2_SIGNALING_2	0.45570356419321867	0.9853520860814599	0.5531914893617021	1.0	1.0	3/10	11.99%	IL5;TNFRSF11B;IRF4	c2
3529	prerank	WP_PRADERWILLI_AND_ANGELMAN_SYNDROME	0.3087958542741309	0.9851981131501679	0.44	1.0	1.0	11/56	15.17%	OCA2;CCND2;GABRG3;TYR;SLC45A2;POMC;DLX5;BDNF;NGF;FEZ1;CDKN2B	c2
3531	prerank	ASTON_MAJOR_DEPRESSIVE_DISORDER_UP	0.34535681314086236	0.9848546009408138	0.5370370370370371	1.0	1.0	12/42	17.32%	PTH1R;COMP;TTR;CMC4;GREB1;GSTM3;HEXA;CALD1;CELF2;PLAGL1;IGFBP7;ADAM22	c2
3532	prerank	WHITESIDE_CISPLATIN_RESISTANCE_DN	0.4284673841957159	0.9846078329582922	0.45454545454545453	1.0	1.0	6/13	25.70%	LRRC17;RPS9;TRIM22;IFI6;RPL13A;SOD1	c2
3536	prerank	REACTOME_TRAFFICKING_OF_AMPA_RECEPTORS	0.36098499211029533	0.9838064487932984	0.52	1.0	1.0	6/28	13.92%	CAMK2A;TSPAN7;GRIP2;GRIA2;CAMK2B;CACNG4	c2
3537	prerank	HUMMERICH_SKIN_CANCER_PROGRESSION_DN	0.30172108297979233	0.9837206758135352	0.40816326530612246	1.0	1.0	23/86	19.30%	SERPINA1;EYA2;GJA1;MYL9;SERPING1;ID2;GPNMB;PDGFRA;TNNC2;MFAP4;GGT1;GTF2H4;COL16A1;PTPRS;ACADSB;NRP2;GAA;BMP1;FHL1;LGALS1;PDLIM3;MYLPF;B2M	c2
145	prerank	PKCA_DN.V1_UP	0.2915279614789388	0.9836471270810584	0.5303030303030303	0.707286402353667	1.0	25/130	11.10%	AGXT;GSTA2;DIO1;ADRA1A;PIPOX;ACOT12;TCHH;ZBTB7C;GDPD2;RDH16;CES1;WNT10A;SLC2A5;PSAPL1;PTGDS;LTC4S;TREH;TUBB2B;ACHE;GPR155;GSTM4;GLI2;SECTM1;GSTA4;HLA-E	c6
3538	prerank	ZHONG_SECRETOME_OF_LUNG_CANCER_AND_ENDOTHELIUM	0.3040878453205145	0.9836237562956869	0.4838709677419355	1.0	1.0	11/64	16.35%	ALB;ACTC1;C2;TF;VIM;SERPINC1;CTSA;TNXB;CP;EEF2;IGFBP7	c2
3540	prerank	YAGI_AML_RELAPSE_PROGNOSIS	0.3559724909066837	0.9831952665193783	0.4727272727272727	1.0	1.0	11/34	23.27%	GRIK5;CD14;RAB32;VAT1;GABARAP;CLIP2;TYMP;NFKBIA;LUZP1;AZU1;TKT	c2
3541	prerank	ROPERO_HDAC2_TARGETS	0.31187594981992217	0.9831328173709472	0.5573770491803278	1.0	1.0	24/92	17.93%	CKMT2;WNT6;GZMB;COMP;APLP1;KCNK3;ADD3;MAG;TBX2;RBPMS;AP1S2;AQP4;ACHE;ST3GAL1;BAHCC1;GIP;TNXB;DLEC1;SMAD6;IGFBP7;FUT5;NEK3;SLC6A2;PDE4D	c2
3542	prerank	PID_PDGFRA_PATHWAY	0.3920697355204298	0.9830520151315582	0.45614035087719296	1.0	1.0	3/21	10.90%	FOS;PDGFRA;CAV3	c2
3545	prerank	DING_LUNG_CANCER_MUTATED_FREQUENTLY	0.4364049571343769	0.9827631264409756	0.46	1.0	1.0	3/12	15.76%	LTK;NOTCH4;FYN	c2
3547	prerank	HERNANDEZ_MITOTIC_ARREST_BY_DOCETAXEL_1_DN	0.34416073305483763	0.9824332807434837	0.4745762711864407	1.0	1.0	6/34	11.25%	PMEL;MAF;PDGFRA;MAN1A1;SNAI2;SDC2	c2
3548	prerank	VALK_AML_CLUSTER_7	0.38701442703698274	0.9821892775833774	0.43137254901960786	1.0	1.0	7/25	9.36%	PDZK1IP1;RHAG;SELENBP1;ANK1;TNS1;FAXDC2;RHCE	c2
3549	prerank	REACTOME_CASPASE_ACTIVATION_VIA_DEPENDENCE_RECEPTORS_IN_THE_ABSENCE_OF_LIGAND	0.4887239529118275	0.9821513139469844	0.509090909090909	1.0	1.0	5/10	18.06%	UNC5B;DCC;MAGED1;DAPK2;DAPK1	c2
3551	prerank	BIOCARTA_BIOPEPTIDES_PATHWAY	0.3629222606361765	0.9818800379207214	0.46774193548387094	1.0	1.0	2/28	5.41%	AGT;KNG1	c2
3555	prerank	REACTOME_DAG_AND_IP3_SIGNALING	0.36131857079870483	0.9812458651975582	0.42	1.0	1.0	13/38	26.13%	CAMK2A;ADCY2;ADCY5;ADCY1;CAMK2B;ADCY4;PDE1A;PDE1B;CAMK4;PRKAR2B;ITPR1;CALM1;ADCY9	c2
3556	prerank	REACTOME_CHAPERONE_MEDIATED_AUTOPHAGY	0.4019119150217411	0.9811056206167481	0.52	1.0	1.0	8/19	25.56%	PLIN2;VIM;CFTR;EEF1A1;HDAC6;UBA52;HSPA8;LAMP2	c2
3558	prerank	WONG_ENDOMETRIAL_CANCER_LATE	0.5418425280271779	0.9806957410677463	0.6041666666666666	1.0	1.0	3/6	8.65%	IGHG1;SERPINA3;PTPRC	c2
3561	prerank	SALVADOR_MARTIN_PEDIATRIC_TBD_ANTI_TNF_THERAPY_NONRESPONDER_PRE_TREATMENT_UP	0.38686780648502256	0.9801498755600646	0.45901639344262296	1.0	1.0	7/22	21.63%	MYL9;KLRD1;ACRBP;MYOM2;TUBB1;OASL;EPSTI1	c2
3568	prerank	BYSTRYKH_HEMATOPOIESIS_STEM_CELL_SCP2_QTL_TRANS	0.41680197201747066	0.9793074666588961	0.48148148148148145	1.0	1.0	1/20	0.32%	SFTPC	c2
3569	prerank	REACTOME_ACTIVATION_OF_THE_PHOTOTRANSDUCTION_CASCADE	0.4646092758458244	0.9792555406975078	0.5111111111111111	1.0	1.0	4/10	12.59%	PDE6A;GNGT1;SAG;PDE6G	c2
3570	prerank	REACTOME_MET_PROMOTES_CELL_MOTILITY	0.35248946456561003	0.9792497143166969	0.5	1.0	1.0	7/39	10.63%	LAMC3;COL2A1;COL1A2;COL5A1;COL11A1;COL11A2;COL5A2	c2
3572	prerank	CHANG_POU5F1_TARGETS_DN	0.5292399662739026	0.9791589434749902	0.5	1.0	1.0	1/7	4.82%	TFPI2	c2
3574	prerank	KEGG_ARRHYTHMOGENIC_RIGHT_VENTRICULAR_CARDIOMYOPATHY_ARVC	0.31381187220725626	0.97909403619358	0.48333333333333334	1.0	1.0	21/66	15.79%	RYR2;SGCD;GJA1;CACNG1;CTNNA2;CACNA2D3;ITGA9;TCF7L1;CACNB4;CACNA2D2;ITGB7;ITGA8;ACTG1;CACNA1D;CACNA2D4;ITGA4;JUP;ACTN3;CACNG4;CACNA2D1;SGCB	c2
3573	prerank	WP_ARRHYTHMOGENIC_RIGHT_VENTRICULAR_CARDIOMYOPATHY	0.31381187220725626	0.97909403619358	0.48333333333333334	1.0	1.0	21/66	15.79%	RYR2;SGCD;GJA1;CACNG1;CTNNA2;CACNA2D3;ITGA9;TCF7L1;CACNB4;CACNA2D2;ITGB7;ITGA8;ACTG1;CACNA1D;CACNA2D4;ITGA4;JUP;ACTN3;CACNG4;CACNA2D1;SGCB	c2
3581	prerank	WP_ENDOCHONDRAL_OSSIFICATION_WITH_SKELETAL_DYSPLASIAS	0.32475345225782976	0.9785386814969406	0.48148148148148145	1.0	1.0	19/58	16.00%	COL2A1;IHH;CST5;PTH1R;IGF1;FGF18;DDR2;SOX6;MMP13;SCIN;GLI3;TGFB2;NKX3-2;SOX5;FGFR1;CDKN1C;MGP;THRA;MEF2C	c2
3580	prerank	WP_ENDOCHONDRAL_OSSIFICATION	0.32475345225782976	0.9785386814969406	0.48148148148148145	1.0	1.0	19/58	16.00%	COL2A1;IHH;CST5;PTH1R;IGF1;FGF18;DDR2;SOX6;MMP13;SCIN;GLI3;TGFB2;NKX3-2;SOX5;FGFR1;CDKN1C;MGP;THRA;MEF2C	c2
3584	prerank	JIANG_AGING_HYPOTHALAMUS_DN	0.35607361548055666	0.9781425240406043	0.49230769230769234	1.0	1.0	9/32	20.62%	APOE;FSTL1;PTGDS;ACHE;ATP9A;ATP6AP1;ATP1B2;PLD3;GPX4	c2
3585	prerank	REACTOME_IKK_COMPLEX_RECRUITMENT_MEDIATED_BY_RIP1	0.3745398505556745	0.9781080194138078	0.4528301886792453	1.0	1.0	2/23	5.62%	CD14;LY96	c2
3589	prerank	REACTOME_DIGESTION_OF_DIETARY_CARBOHYDRATE	0.5284798525321596	0.9773318983535461	0.5263157894736842	1.0	1.0	3/5	9.80%	SI;AMY2B;TREH	c2
3591	prerank	PID_SYNDECAN_1_PATHWAY	0.34582498853629406	0.9771925296863174	0.4482758620689655	1.0	1.0	12/43	12.83%	COL2A1;COL4A3;COL4A4;COL12A1;COL1A2;COL5A1;COL11A1;COL14A1;COL11A2;COL5A2;COL16A1;MMP7	c2
3593	prerank	SIMBULAN_UV_RESPONSE_NORMAL_UP	0.49046904221720494	0.9766115260299376	0.5576923076923077	1.0	1.0	3/8	11.42%	IFI27;ID2;EFNA1	c2
3596	prerank	KRASNOSELSKAYA_ILF3_TARGETS_UP	0.35148192595587535	0.9763770523839042	0.5098039215686274	1.0	1.0	10/36	16.86%	TBX5;IFI27;APOE;HBE1;CTSO;HLA-E;HBG1;MX1;TRIM22;IFIT3	c2
3599	prerank	KYNG_DNA_DAMAGE_UP	0.2752689350155586	0.9760789134232829	0.5645161290322581	1.0	1.0	36/194	16.69%	DCT;SLC6A12;AVPR1A;GSTA2;HPCA;PRLR;MSX2;HNMT;ADAMTS3;ALDH8A1;NRK;ITPKB;CCL28;PLCL1;CHRNA7;EFNB3;CYP39A1;TIE1;PDE4DIP;CACNA1I;HLA-DQB1;MITF;BDH2;QPCT;MMP7;WNT5A;SLC1A3;ENPP5;RUFY3;RBM3;INSL4;CHRNE;NRP2;MEF2C;GDF11;ROPN1L	c2
3604	prerank	MEISSNER_NPC_HCP_WITH_H3K27ME3	0.3233774669787642	0.9753341549064187	0.5471698113207547	1.0	1.0	15/58	12.35%	KCNK15;DMRT1;CBLN2;FSTL4;DIO3;B4GALNT2;WNT10A;HOXB9;ATP12A;VSTM2L;PYY;GPR37;CARTPT;ALX1;HNF1B	c2
3606	prerank	REACTOME_ELEVATION_OF_CYTOSOLIC_CA2_LEVELS	0.4375709969474772	0.9751121349597678	0.5384615384615384	1.0	1.0	2/13	6.06%	P2RX7;TRPC3	c2
3608	prerank	REACTOME_SIGNALING_BY_PDGF	0.31685354856912007	0.9750798526420476	0.47540983606557374	1.0	1.0	9/55	11.02%	COL2A1;COL4A3;COL4A4;PDGFRA;THBS4;COL5A1;PDGFD;COL5A2;THBS3	c2
3611	prerank	SMID_BREAST_CANCER_LUMINAL_B_UP	0.2906609572701085	0.9742221035751764	0.5538461538461539	1.0	1.0	33/148	14.92%	TPPP3;RET;TOX3;NOVA1;DIO1;FGFR2;FLRT3;NPY1R;PVALB;STC1;DACH1;RDH16;MAPT;GREB1;CACNA2D2;CRIP1;NKAIN1;GNG13;NELL2;CA12;GPR162;SERPINA3;ERBB4;ANXA9;GSTM3;CACNA1D;GRIA2;CAMK2B;CACNG4;ACADSB;SSTR2;SYT17;KIF5C	c2
3612	prerank	CROONQUIST_NRAS_VS_STROMAL_STIMULATION_UP	0.3575742910848401	0.9740941304803182	0.5238095238095238	1.0	1.0	6/36	5.22%	CX3CR1;CD86;CCR2;IGHM;SLC7A7;MCC	c2
3613	prerank	PID_RHODOPSIN_PATHWAY	0.3767804388863279	0.9739296238194243	0.5106382978723404	1.0	1.0	5/19	12.59%	GUCA1C;PDE6A;GNGT1;SAG;PDE6G	c2
3619	prerank	CHANDRAN_METASTASIS_DN	0.26912992959793614	0.9728414582622809	0.5692307692307692	1.0	1.0	69/294	16.10%	FAM3B;SYNGR4;PGM5;RNF150;PCDH18;FGFR2;PTGS2;FGL2;FOS;ARMCX1;FAM107A;MYLK;SMOC2;RRAD;RASL12;GSTM5;EFEMP2;FOSB;MCC;TNS1;LSAMP;ROBO2;SPOCK3;HSD17B14;CTSO;THBS4;PSD2;DDR2;DUSP1;OGN;PAMR1;BTG2;PCDH7;APCDD1;SLC15A2;SORBS1;TMEM150C;STAT2;GLI3;DACT3;GSTA4;PRICKLE2;IDNK;BCAS1;PDE5A;RARRES1;ITGA4;HEXA;RORB;AHNAK2;CLCN7;MRPL45;SLC22A17;VSIG2;PRRX1;SEMA3C;AMDHD2;TEN1;ISL1;GSTO2;MX1;CIRBP;MEGF6;RWDD2B;CACNA2D…	c2
3621	prerank	WP_TYPE_I_COLLAGEN_SYNTHESIS_IN_THE_CONTEXT_OF_OSTEOGENESIS_IMPERFECTA	0.3703059543800223	0.9727932057984995	0.49206349206349204	1.0	1.0	7/28	17.14%	SERPINF1;TNFRSF11B;COL1A2;ADAMTS2;MIA3;BMP1;CRTAP	c2
3623	prerank	DELACROIX_RAR_TARGETS_DN	0.3790669375172504	0.9723653558035726	0.5737704918032787	1.0	1.0	6/25	8.72%	FGFR2;GAS2;FSTL1;PALMD;CKB;OGN	c2
3625	prerank	MAHAJAN_RESPONSE_TO_IL1A_UP	0.2991510348104835	0.971956510774726	0.5238095238095238	1.0	1.0	15/72	11.25%	CCL8;CXCL5;PCP4;TFPI2;LMOD1;PDGFRA;RHOB;BEST1;SERPINB4;DUSP1;FSTL3;LTC4S;EDN1;SECTM1;NEDD9	c2
3627	prerank	REACTOME_RUNX1_REGULATES_GENES_INVOLVED_IN_MEGAKARYOCYTE_DIFFERENTIATION_AND_PLATELET_FUNCTION	0.3601587399396159	0.9714982256567904	0.5074626865671642	1.0	1.0	2/35	2.79%	NFE2;MYL9	c2
3631	prerank	WP_ID_SIGNALING_PATHWAY	0.4043409300095061	0.9711629166673379	0.4583333333333333	1.0	1.0	2/14	3.38%	PAX2;ID2	c2
3634	prerank	REACTOME_ADRENOCEPTORS	0.4739318943629989	0.9705923423071879	0.5555555555555556	1.0	1.0	2/7	2.04%	ADRA1A;ADRA2C	c2
3635	prerank	KYNG_DNA_DAMAGE_BY_GAMMA_AND_UV_RADIATION	0.30773846236505636	0.970551075468747	0.4375	1.0	1.0	8/69	5.91%	HPCA;PRLR;SAA1;MSX2;FMO4;ITPKB;CCL28;PLCL1	c2
3636	prerank	LEIN_MIDBRAIN_MARKERS	0.30712778976077537	0.9702726309109263	0.4642857142857143	1.0	1.0	10/68	9.96%	PLP1;AGT;DDC;KANK4;BNC2;EBF3;ZFHX4;PRPH;PTGDS;PCSK1N	c2
3643	prerank	LEE_AGING_NEOCORTEX_UP	0.3188898245713809	0.9693856080442265	0.49295774647887325	1.0	1.0	15/68	21.30%	CRYAB;IFI27;FOS;DNAJB13;VIM;MAG;CTSS;DNAJA4;EEF2;RAB4A;CD9;B2M;PTGS1;DNAH8;VAMP1	c2
3644	prerank	BASSO_HAIRY_CELL_LEUKEMIA_UP	0.3157960553459316	0.9692411206618334	0.5625	1.0	1.0	15/75	15.02%	FLT3;NOVA1;HPGDS;IGFBP3;MAF;MFAP5;PLXNC1;PTPRM;SLITRK5;HBG1;TMEM59;FGFR1;PPIC;CYB5R1;PTTG1IP	c2
3646	prerank	MIKKELSEN_ES_ICP_WITH_H3K4ME3	0.24471498159950966	0.9690663278223918	0.5540540540540541	1.0	1.0	113/628	15.19%	TPPP3;EGFL6;NCKAP5;NRXN1;YPEL4;CASQ1;NFE2;P2RX7;TRIM63;ITM2A;LGALS12;KRT17;SYT3;PPP1R42;ZSCAN10;SERPING1;TACR2;RFTN2;NPFFR2;DYNLRB2;CACNG1;GRIK5;PLA2G10;ADHFE1;FLRT3;NR5A2;SERPINE1;THRSP;FAIM2;UPK2;POU5F1;CPQ;STC1;LMOD1;HNF1A;INHA;TTLL9;LY96;PLIN2;FAM149A;ABCD2;PON3;ATCAY;CPT1C;NME5;MICAL1;CTSO;SLC35G6;PM20D1;GPR143;ANK2;CD99L2;MYBPC2;EHHADH;CYP2J2;ADD3;AASS;ABCC6;HSPA1L;FLRT1;PBXIP1;IFIT2;ZC3H12…	c2
3649	prerank	BAUS_TFF2_TARGETS_DN	0.45200469451547365	0.9689784235126145	0.5294117647058824	1.0	1.0	2/10	4.15%	PCP4;THRSP	c2
3650	prerank	KEGG_GLYCEROPHOSPHOLIPID_METABOLISM	0.31112617379199947	0.9689075488323414	0.5636363636363636	1.0	1.0	8/67	10.23%	GPD1;CHPT1;PLA2G2A;PLA2G10;PLA2G2D;PLA2G1B;ACHE;JMJD7-PLA2G4B	c2
3651	prerank	SANSOM_APC_TARGETS_DN	0.25991439360206314	0.9687162050282938	0.6025641025641025	1.0	1.0	68/325	15.82%	UGT2B28;CAPN9;ALB;FAM3B;DAB1;PRLR;IGHM;GPD1;DDC;MOGAT2;PIPOX;CHPT1;RBP2;GZMA;CCL25;SLC5A1;ZG16;GZMB;MTTP;TP53INP2;CIDEB;CNTNAP1;RDH16;FLT4;NPR3;EDN2;SLC22A4;FCGBP;SLC2A5;DDR2;CAPN3;MXI1;PTPRC;ACP5;SOD3;SYNPO;IL4I1;ITGB7;CD160;GGT1;DPT;ATP1B1;ANK3;ACE;GSTK1;GRINA;IRF4;RASSF2;TCEA3;ST8SIA4;GIP;KLRB1;GBP2;SMPD2;FABP7;USP2;KLK1;LDB3;NKIRAS1;ZNHIT3;TMEM50B;TPH1;CDKN2B;CD52;TOB1;RGS10;ARSA;TAX1BP3	c2
146	prerank	ESC_V6.5_UP_EARLY.V1_DN	0.2841490725362082	0.9687131924799021	0.4696969696969697	0.7454610617225674	1.0	19/145	7.82%	SULT1E1;C16orf89;SERPINF1;BCAN;CADPS;MOGAT2;TAGLN;SMARCD3;FBLN2;SERPINE1;ZBTB32;IGFBP3;TGM1;CCDC80;COL1A2;TSHZ2;TIMP2;COL11A1;INHBA	c6
3652	prerank	BIOCARTA_CLASSIC_PATHWAY	0.5503857581659266	0.968621316510361	0.5423728813559322	1.0	1.0	4/6	8.73%	C1S;C2;C9;C1R	c2
3653	prerank	KEGG_GLYCINE_SERINE_AND_THREONINE_METABOLISM	0.35993362113822114	0.9685187829722346	0.5087719298245614	1.0	1.0	2/29	2.20%	AGXT;PIPOX	c2
3658	prerank	WP_TYPE_III_INTERFERON_SIGNALING	0.5324784071159419	0.9681205189367638	0.5409836065573771	1.0	1.0	3/7	26.08%	STAT2;JAK1;IRF9	c2
3659	prerank	REACTOME_HIGHLY_SODIUM_PERMEABLE_POSTSYNAPTIC_ACETYLCHOLINE_NICOTINIC_RECEPTORS	0.4962813329693027	0.9681074497348604	0.5192307692307693	1.0	1.0	1/6	1.17%	CHRNA4	c2
3667	prerank	WP_UREA_CYCLE_AND_METABOLISM_OF_AMINO_GROUPS	0.4108425163613675	0.9668035934351239	0.509090909090909	1.0	1.0	4/19	17.27%	ARG1;CKB;CPS1;GAMT	c2
3670	prerank	LIU_TARGETS_OF_VMYB_VS_CMYB_UP	0.42378502289931846	0.9665335792355056	0.55	1.0	1.0	2/14	3.13%	CASQ1;FGL2	c2
3673	prerank	WP_ENDOMETRIAL_CANCER	0.30035463943194135	0.9662077242679531	0.576271186440678	1.0	1.0	5/63	6.55%	FGFR2;FOS;CTNNA2;APC2;TCF7L1	c2
3675	prerank	UROSEVIC_RESPONSE_TO_IMIQUIMOD	0.39487722453561114	0.96605319172264	0.45454545454545453	1.0	1.0	8/18	26.70%	CCL8;SECTM1;MX1;CXCL11;OASL;IFI6;IRF7;ISG15	c2
3676	prerank	REACTOME_SENSORY_PROCESSING_OF_SOUND_BY_OUTER_HAIR_CELLS_OF_THE_COCHLEA	0.311002138991512	0.966010397816756	0.5185185185185185	1.0	1.0	12/48	12.44%	PCDH15;USH1C;TMC2;KCNMB1;USH1G;STRC;EPB41L3;FSCN2;ACTG1;CDH23;CLIC5;ESPNL	c2
3677	prerank	YAO_HOXA10_TARGETS_VIA_PROGESTERONE_UP	0.3102242999666002	0.9659591636489475	0.4461538461538462	1.0	1.0	21/72	14.83%	SLC25A48;ELN;CSF3R;PDPN;APOE;CDH16;THRSP;IGFBP3;RARRES2;IGHG1;CYP2E1;MEG3;WNT4;HLA-DQB1;NCAM1;MEIS1;RBP1;TNXB;CDKN1C;KLK1;THBD	c2
3679	prerank	IGARASHI_ATF4_TARGETS_DN	0.29289516411340977	0.9658065317798707	0.5254237288135594	1.0	1.0	19/93	14.69%	AKR1C3;GALNT4;DDC;VEPH1;DOCK11;ANK2;RHOBTB1;HSPA1B;DENND5B;PGM2L1;LIN7A;POF1B;SLC7A5;ASPH;ST8SIA4;NEBL;OSTM1;GNPTAB;INSL4	c2
3682	prerank	GROSS_ELK3_TARGETS_UP	0.35921282020152867	0.9652299182422117	0.5636363636363636	1.0	1.0	4/24	10.20%	CRYAB;TCF7L1;TIMP2;EDN1	c2
3685	prerank	TUOMISTO_TUMOR_SUPPRESSION_BY_COL13A1_DN	0.4014179530985668	0.964629875499343	0.5576923076923077	1.0	1.0	5/14	14.76%	GSTA2;TTR;CYP2E1;AFP;BCO2	c2
147	prerank	BMI1_DN_MEL18_DN.V1_DN	0.2917278206964367	0.9645388018056162	0.5645161290322581	0.7471550721898642	1.0	16/125	5.64%	PPARGC1A;DOK5;GTF2A1L;PCP4;GAS2;IFI27;C1orf54;ID2;APOE;FOS;STON1;UNC5C;DIRAS3;CLIP3;EFHD1;ID4	c6
3688	prerank	NIKOLSKY_BREAST_CANCER_20Q11_AMPLICON	0.3633138598005013	0.964397086837652	0.5166666666666667	1.0	1.0	10/30	25.31%	MMP24;TP53INP2;MAP1LC3A;ERGIC3;MYH7B;GDF5;GGT7;DYNLRB1;SCAND1;CNBD2	c2
3691	prerank	BOYLAN_MULTIPLE_MYELOMA_D_CLUSTER_UP	0.36157410662135214	0.9634881226217674	0.49056603773584906	1.0	1.0	2/27	3.89%	GPR132;PRODH	c2
3693	prerank	CASTELLANO_NRAS_TARGETS_UP	0.31665041782115516	0.9634645686962623	0.5833333333333334	1.0	1.0	13/65	15.19%	ADCY2;GJA1;PON3;EPHX1;NPR3;IFI27L2;VNN1;MMP13;DLX5;NSG1;CLEC11A;GBP2;MGP	c2
3694	prerank	TAKEDA_TARGETS_OF_NUP98_HOXA9_FUSION_6HR_UP	0.30214828904427854	0.9634224383738241	0.5333333333333333	1.0	1.0	13/75	13.49%	FLT3;TYRP1;GNAI1;PCDH17;DACH1;FGF7;PLCL1;C3orf80;PDE4DIP;EDN1;GLYATL2;MMP7;SEMA3C	c2
3700	prerank	REACTOME_CASPASE_ACTIVATION_VIA_DEATH_RECEPTORS_IN_THE_PRESENCE_OF_LIGAND	0.42985204718226416	0.9630341137199994	0.574468085106383	1.0	1.0	2/16	5.62%	CD14;LY96	c2
148	prerank	LEF1_UP.V1_DN	0.26432333879174175	0.9628759566086574	0.6129032258064516	0.7383198353784354	1.0	43/172	17.00%	AKR1C3;PDZK1IP1;CXCL5;OLR1;PCP4;SELENBP1;PITX2;TNNC1;PRR15L;TMEM144;MYRIP;EFHD1;C4BPB;CYP2J2;ZNF711;SH3GL2;GSTM3;CFTR;IL17RB;ELF3;ATP1B1;PLAC8;ANK3;TLR3;BDH2;HNF1B;SH3BGRL;NUDT18;ID3;RNF144A;ENTPD3;CLEC2D;GATA6;TMPRSS3;PLSCR4;TPM1;CYP1B1;GSPT2;PDGFRL;MEF2C;FAM172A;MFGE8;KCNQ1	c6
3702	prerank	PETRETTO_HEART_MASS_QTL_CIS_DN	0.39699116383929567	0.9627464964642796	0.5333333333333333	1.0	1.0	4/23	10.02%	GJA1;ARHGAP24;ZEB2;HLA-DQB1	c2
35	prerank	HALLMARK_COMPLEMENT	0.27011436240144876	0.9622182844146314	0.49295774647887325	0.8578897338403043	1.0	39/186	16.27%	F7;TMPRSS6;KLKB1;SERPINA1;OLR1;SERPING1;GZMA;C1S;SERPINE1;GZMB;CPQ;TFPI2;RASGRP1;C2;KCNIP3;CTSO;C4BPB;C9;F8;TIMP2;NOTCH4;SPOCK2;CPM;C1R;MMP13;ZFPM2;SERPINC1;L3MBTL4;LGALS3;CD55;PRSS36;CTSS;KLK1;CP;ITGAM;FYN;COL4A2;APOBEC3F;PIK3CG	h
3707	prerank	REACTOME_PLATELET_CALCIUM_HOMEOSTASIS	0.3647870479138039	0.9620393432914053	0.5306122448979592	1.0	1.0	4/22	10.92%	P2RX7;TRPC3;ATP2B1;ATP2B4	c2
3711	prerank	MARZEC_IL2_SIGNALING_DN	0.3327148314006235	0.9616981579383808	0.48214285714285715	1.0	1.0	6/34	10.05%	LGALS12;SESN3;MAP2K6;PTPRC;PDE3B;STAM	c2
3712	prerank	TURASHVILI_BREAST_CARCINOMA_DUCTAL_VS_LOBULAR_UP	0.3734059942805543	0.9616637724987342	0.5	1.0	1.0	6/22	16.99%	BPIFB1;SLC1A2;EPB41L3;TTC3;WASIR1;GLCCI1	c2
3714	prerank	LIN_NPAS4_TARGETS_DN	0.3126501575877344	0.9615908885224932	0.5660377358490566	1.0	1.0	9/59	10.33%	NPTX2;MLIP;HPCA;TMEM86A;CRTAC1;LMO2;BDNF;EGR1;ARPP21	c2
3716	prerank	REACTOME_DISEASES_OF_IMMUNE_SYSTEM	0.36349372481225073	0.9615090640706911	0.559322033898305	1.0	1.0	8/29	16.68%	CD14;LY96;TLR1;TLR3;FGG;S100A1;TLR2;BTK	c2
3718	prerank	DARWICHE_SKIN_TUMOR_PROMOTER_UP	0.2786958194747463	0.9614111329811037	0.484375	1.0	1.0	13/125	11.11%	SPIC;UGT2B28;CHI3L1;LYPD2;CHPT1;CITED2;HBE1;ACTG2;SOD3;MAP1LC3A;MAP6;LHX3;PLAC8	c2
3724	prerank	JAZAG_TGFB1_SIGNALING_UP	0.2798992199687084	0.9602603686171642	0.4626865671641791	1.0	1.0	14/97	13.69%	CAPN9;PLP1;SYNGR4;PDZK1IP1;CSF2RB;AASS;DSCR4;ITGB7;FSCN2;PMP22;L1CAM;EMILIN1;ST8SIA4;CELF2	c2
3725	prerank	KEGG_BASAL_TRANSCRIPTION_FACTORS	0.34364456646072467	0.9601760126392478	0.5	1.0	1.0	7/34	21.33%	GTF2A1L;STON1;GTF2H4;TAF9B;TAF13;GTF2I;TAF12	c2
3727	prerank	BIOCARTA_PLATELETAPP_PATHWAY	0.44667519207482864	0.9599163310027201	0.5384615384615384	1.0	1.0	3/12	4.11%	COL4A3;COL4A4;SERPINE1	c2
3730	prerank	WP_NEPHROTIC_SYNDROME	0.33209359916084513	0.9595429872461363	0.5079365079365079	1.0	1.0	7/40	9.14%	PAX2;COL4A3;COL4A4;ARHGAP24;CUBN;NPHS1;SYNPO	c2
3735	prerank	RICKMAN_HEAD_AND_NECK_CANCER_B	0.33969212392245235	0.9590155619454562	0.4807692307692308	1.0	1.0	12/40	10.28%	COL21A1;GPC3;LRRC17;COMP;MUC15;IGSF11;MFAP5;COL11A1;OGN;SPESP1;NRXN3;NRN1	c2
3736	prerank	WANG_HCP_PROSTATE_CANCER	0.2744417726640219	0.9589645693806732	0.532258064516129	1.0	1.0	33/101	20.60%	IGFBP3;MUC1;EFEMP2;CITED2;INHA;CLIC3;CRIP1;ABCA5;DUSP1;GRB10;SECTM1;CTSA;RARRES1;AUTS2;PITX1;NEBL;CD55;WNT5A;FGFR1;CDKN1C;MSLN;SYT17;CYP1B1;GSPT2;SOCS6;FOSL2;BPGM;TP53I3;PRDX2;SIDT2;DNAJB2;TUFT1;CSPG5	c2
3738	prerank	BHATTACHARYA_EMBRYONIC_STEM_CELL	0.2978086690299286	0.9584599989979451	0.5172413793103449	1.0	1.0	7/77	6.21%	CYP26A1;SEMA6A;GJA1;PITX2;LRRN1;POU5F1;TNNC2	c2
3739	prerank	LEE_LIVER_CANCER_MYC_TGFA_DN	0.3208639196023726	0.9582954950332395	0.5357142857142857	1.0	1.0	9/50	11.57%	DCT;BAAT;CA5A;IGF1;TNNC2;AASS;GPR37;MAPKAPK2;HPD	c2
3742	prerank	PID_CXCR3_PATHWAY	0.3454531499691894	0.9581101032580409	0.4897959183673469	1.0	1.0	3/40	5.48%	CXCL10;GNAI1;MAP2K6	c2
3743	prerank	LEIN_CEREBELLUM_MARKERS	0.3066017130508241	0.9578644134037335	0.5666666666666667	1.0	1.0	13/76	12.39%	NKAIN4;HEPACAM;CASQ2;MMP24;PREX2;FAM107A;MCC;EN2;GNG13;PCP2;PTPRM;ZNF385C;FBXO24	c2
3752	prerank	REACTOME_PASSIVE_TRANSPORT_BY_AQUAPORINS	0.42940372661638576	0.9568600414030772	0.54	1.0	1.0	4/10	12.52%	AQP4;MIP;AQP6;AQP11	c2
3756	prerank	KEGG_INTESTINAL_IMMUNE_NETWORK_FOR_IGA_PRODUCTION	0.3404903620050071	0.9566543466088235	0.543859649122807	1.0	1.0	12/39	12.69%	CD86;IL5;HLA-DPA1;CCL25;CCL28;HLA-DRB1;CCR10;HLA-DRB5;ITGB7;HLA-DQB1;ITGA4;MADCAM1	c2
3758	prerank	WP_ADIPOGENESIS	0.28763492933793994	0.9565121328805565	0.6060606060606061	1.0	1.0	16/122	10.19%	PPARGC1A;AGT;CYP26A1;PRLR;NR2F1;PTGIS;SERPINE1;CNTFR;HNF1A;PLIN2;IGF1;ASIP;BMP2;BMP3;UCP1;STAT2	c2
3760	prerank	GUTIERREZ_WALDENSTROEMS_MACROGLOBULINEMIA_2	0.4421931850052915	0.9564517756517582	0.5434782608695652	1.0	1.0	2/8	5.82%	HLA-DPA1;HLA-DRB1	c2
3761	prerank	REACTOME_FGFR1_LIGAND_BINDING_AND_ACTIVATION	0.4554666894160172	0.9563633716225506	0.5370370370370371	1.0	1.0	5/11	13.67%	FGF23;KL;FGF20;FGFR1;FGF22	c2
3762	prerank	PARK_HSC_MARKERS	0.33974560840409795	0.9563361862633099	0.5352112676056338	1.0	1.0	3/42	5.76%	NFE2;CD34;CD24	c2
3763	prerank	GOUYER_TUMOR_INVASIVENESS	0.49489928846677106	0.9560320853670968	0.5333333333333333	1.0	1.0	3/7	10.30%	SYT13;CKB;GRB10	c2
37	prerank	HALLMARK_INTERFERON_GAMMA_RESPONSE	0.27523061369678004	0.9554875769081035	0.5857142857142857	0.8164424295603002	1.0	26/190	11.99%	CXCL10;CD86;METTL7B;CSF2RB;SERPING1;GZMA;PTGS2;IFI27;FGL2;C1S;SELP;HLA-DRB1;IL10RA;RTP4;EIF4E3;ARID5B;C1R;IFIT2;ITGB7;STAT2;SECTM1;BANK1;AUTS2;SAMD9L;DHX58;IRF4	h
3768	prerank	REACTOME_TFAP2A_ACTS_AS_A_TRANSCRIPTIONAL_REPRESSOR_DURING_RETINOIC_ACID_INDUCED_CELL_DIFFERENTIATION	0.5318981932150848	0.9554872213901434	0.6	1.0	1.0	1/5	3.72%	TFAP2A	c2
3771	prerank	MCBRYAN_PUBERTAL_BREAST_3_4WK_DN	0.3384783827139145	0.954588347369624	0.5	1.0	1.0	4/32	4.43%	PLP1;IGHM;FABP3;IGFBP3	c2
3772	prerank	REACTOME_ER_TO_GOLGI_ANTEROGRADE_TRANSPORT	0.2846058089092798	0.9544949605941586	0.6268656716417911	1.0	1.0	13/149	11.26%	SERPINA1;FOLR1;SEC16B;COPZ2;TUBA1A;ANK1;SPTBN5;F8;ANK2;DYNC1I1;TUBB2B;TUBA3D;ANK3	c2
3776	prerank	TAKADA_GASTRIC_CANCER_COPY_NUMBER_UP	0.510283119240698	0.9542986828227893	0.5510204081632653	1.0	1.0	1/7	2.58%	FGFR2	c2
3778	prerank	SUZUKI_RESPONSE_TO_TSA_AND_DECITABINE_1B	0.42738191597443315	0.954216964642293	0.5283018867924528	1.0	1.0	3/12	11.43%	HMGCS2;TMEM108;IPCEF1	c2
3779	prerank	STARK_HYPPOCAMPUS_22Q11_DELETION_DN	0.429156727278584	0.9541599142611283	0.5423728813559322	1.0	1.0	6/18	22.12%	PRODH;ENHO;SLC25A1;ARVCF;DGCR6;TANGO2	c2
3781	prerank	BAELDE_DIABETIC_NEPHROPATHY_DN	0.2524610219851362	0.9539130891716205	0.6388888888888888	1.0	1.0	70/418	16.42%	CHI3L1;POSTN;TNNT2;DPP6;FGFR2;NFASC;GJA1;MYL9;PLA2R1;COL4A3;COL4A4;GPNMB;C1S;MYLK;SERPINE1;THSD7A;COLQ;RARRES2;PTH1R;CLIP3;GRIK2;CITED2;SEMA5A;NPHS1;ARMCX2;ARID5B;HSPA12A;VIM;SPOCK2;ADD3;GPRC5A;BMP2;AASS;PTGDS;DUSP1;C1R;SYNPO;PDE4DIP;ERBB4;ACTG1;KLK7;GSTA4;NEDD9;SDC2;GAS1;ATP9A;CLIC5;TSPYL4;ARL1;FRY;NEBL;CD55;SEMA3C;CALD1;CDKN1C;OPTN;STX7;PNMA2;XBP1;CYP1B1;SSBP2;CERS6;TOB1;F8A1;RGS10;LETMD1;FYN;I…	c2
3784	prerank	WP_OSTEOBLAST_DIFFERENTIATION_AND_RELATED_DISEASES	0.28101218650886156	0.9533414256597407	0.5846153846153846	1.0	1.0	27/107	17.03%	WNT11;WNT6;FGFR2;IHH;FGF7;FZD4;FGF18;MAPK10;WNT10A;HES6;NOTCH4;FZD8;BMP2;WNT4;GLI3;DLL4;GLI2;MAPK4;DLL1;WNT5A;FGFR1;SMAD1;PIK3CG;JAG2;PIK3R6;PIK3R5;BMPR2	c2
3787	prerank	WANG_LSD1_TARGETS_DN	0.358432669837268	0.9529342646084766	0.55	1.0	1.0	8/31	12.25%	PCSK2;CHST8;FOS;SYN2;PCSK1N;EGR1;CABLES1;SNAP25	c2
38	prerank	HALLMARK_HEDGEHOG_SIGNALING	0.34053673535842477	0.9524668082771172	0.5396825396825397	0.7684455911642223	1.0	10/35	15.34%	SLIT1;UNC5C;RTN1;CNTFR;NKX6-1;ACHE;L1CAM;VLDLR;CRMP1;NRP2	h
3788	prerank	HOSHIDA_LIVER_CANCER_LATE_RECURRENCE_DN	0.3162796364965609	0.9524663466569409	0.5344827586206896	1.0	1.0	12/58	14.26%	NAP1L3;RHAG;ADRA1A;DHRS2;DACH1;GHRHR;HAAO;THRB;APBA1;PITX1;PKIA;SMAD1	c2
3789	prerank	STREICHER_LSM1_TARGETS_UP	0.31783231817771374	0.9524544948723197	0.47368421052631576	1.0	1.0	7/44	10.65%	FGFR2;MYLK;CITED2;ITPKB;SOX4;STAT2;ELF3	c2
3791	prerank	REACTOME_TRANSPORT_TO_THE_GOLGI_AND_SUBSEQUENT_MODIFICATION	0.2764185119576282	0.9523174641206433	0.5441176470588235	1.0	1.0	16/177	11.26%	SERPINA1;FOLR1;SEC16B;CHST8;COPZ2;TUBA1A;ANK1;MAN1A1;SPTBN5;F8;ANK2;ST8SIA6;DYNC1I1;TUBB2B;TUBA3D;ANK3	c2
3793	prerank	STAMBOLSKY_TARGETS_OF_MUTATED_TP53_DN	0.32787189991388055	0.9521270165159058	0.543859649122807	1.0	1.0	20/49	26.70%	DNAI1;TAGLN;KRT17;TMEM52B;CCL18;TLDC2;SLC40A1;MX1;CIRBP;ASAP3;CD9;SOCS2;COX4I1;IFI6;SSH2;TMEM44;IFIT1;IRF7;IRF9;ISG15	c2
3794	prerank	CHANG_IMMORTALIZED_BY_HPV31_DN	0.30890320725851406	0.9521230089342845	0.5645161290322581	1.0	1.0	16/56	18.03%	PSG1;TAGLN;PTGS2;IFI27;FOS;PLA2G1B;CD24;LYST;KLK7;THRB;ENTPD3;MX1;AR;TRIM22;SLPI;BPGM	c2
3795	prerank	REACTOME_SHC_MEDIATED_CASCADE_FGFR1	0.39543443316994387	0.9520519664346585	0.4918032786885246	1.0	1.0	5/17	13.67%	FGF23;KL;FGF20;FGFR1;FGF22	c2
3796	prerank	WP_MED_AND_PSEUDOACHONDROPLASIA_GENES	0.5094164203518574	0.9517241500546592	0.5666666666666667	1.0	1.0	2/5	6.81%	COMP;MATN3	c2
3797	prerank	WP_OSTEOBLAST_SIGNALING	0.46193539990494215	0.9515891992553747	0.6078431372549019	1.0	1.0	4/11	5.96%	FGF23;PTH1R;PDGFRA;TNFRSF11B	c2
3798	prerank	BIOCARTA_PPARA_PATHWAY	0.3201137807894257	0.9514877859469145	0.5283018867924528	1.0	1.0	12/49	22.35%	PPARGC1A;PTGS2;CITED2;EHHADH;DUSP1;APOA1;PIK3CG;PRKCB;HSPA1A;NFKBIA;PRKAR2B;STAT5A	c2
3799	prerank	REACTOME_ASPARTATE_AND_ASPARAGINE_METABOLISM	0.45994012663681655	0.9513456959513457	0.6153846153846154	1.0	1.0	1/11	0.09%	ASPA	c2
3801	prerank	RIZ_ERYTHROID_DIFFERENTIATION_HBZ	0.3484429091217241	0.9507811052765109	0.5849056603773585	1.0	1.0	10/34	19.23%	NR2F1;EYA2;FOSB;SOX4;TBX2;POU3F3;NR5A1;POU2F3;NR4A2;NKX2-5	c2
3806	prerank	SHIN_B_CELL_LYMPHOMA_CLUSTER_3	0.3651194895232705	0.9501456332827964	0.5	1.0	1.0	6/25	13.02%	CD86;ID2;MAF;ZEB2;CXCR6;WNT5A	c2
3811	prerank	REACTOME_ADP_SIGNALLING_THROUGH_P2Y_PURINOCEPTOR_12	0.3973008274912999	0.949922770834973	0.576271186440678	1.0	1.0	3/20	7.77%	GNAI1;GNGT1;GNG13	c2
3812	prerank	VERRECCHIA_RESPONSE_TO_TGFB1_C1	0.3763462670021805	0.9499196755442236	0.48148148148148145	1.0	1.0	5/19	8.23%	SERPINE1;IGFBP3;LRRC17;RHOB;HSPG2	c2
3815	prerank	PID_P38_ALPHA_BETA_DOWNSTREAM_PATHWAY	0.3296360257244435	0.949367002378135	0.5396825396825397	1.0	1.0	4/37	10.90%	PPARGC1A;PTGS2;MITF;MAPKAPK2	c2
3816	prerank	BIOCARTA_MONOCYTE_PATHWAY	0.43491397593502545	0.9492598976164285	0.46153846153846156	1.0	1.0	3/10	15.08%	SELP;ITGA4;ITGAM	c2
3817	prerank	YANG_BREAST_CANCER_ESR1_DN	0.3637319441880441	0.9491590968471459	0.5254237288135594	1.0	1.0	4/23	11.45%	GABRP;MFAP2;PROM1;RARRES1	c2
3819	prerank	PID_HNF3B_PATHWAY	0.34006423517874523	0.9489958364315002	0.5357142857142857	1.0	1.0	8/37	14.19%	ALB;HNF1A;TTR;CPT1C;CEBPA;APOA1;HNF1B;AFP	c2
3820	prerank	BARRIER_COLON_CANCER_RECURRENCE_UP	0.3377431101064784	0.9488102099564228	0.5409836065573771	1.0	1.0	3/40	5.02%	ITM2A;SLC18A1;HGD	c2
3823	prerank	MEISSNER_ES_ICP_WITH_H3K4ME3_AND_H3K27ME3	0.4412902204450902	0.9487124148652598	0.5737704918032787	1.0	1.0	3/11	13.34%	TSPAN11;TSSK3;FOXS1	c2
3825	prerank	REACTOME_VASOPRESSIN_REGULATES_RENAL_WATER_HOMEOSTASIS_VIA_AQUAPORINS	0.3475339334024222	0.9485885326342308	0.6	1.0	1.0	6/37	10.11%	ADCY2;GNGT1;ADCY5;GNG13;ADCY1;AQP4	c2
3826	prerank	REACTOME_SIGNALING_BY_RNF43_MUTANTS	0.48256063060699816	0.9485790853438775	0.6041666666666666	1.0	1.0	2/8	8.18%	FZD4;FZD8	c2
3827	prerank	PID_AR_NONGENOMIC_PATHWAY	0.3706290971767295	0.9484308056227853	0.6	1.0	1.0	3/31	5.69%	GNAI1;FOS;SHBG	c2
3828	prerank	PAPASPYRIDONOS_UNSTABLE_ATEROSCLEROTIC_PLAQUE_UP	0.31530107452042067	0.9483044998310393	0.6	1.0	1.0	11/49	14.24%	CSF2RB;CCL18;CD84;ATP2B1;ACP5;GRN;DAB2;TRAK2;RARRES1;NPL;CTSS	c2
3829	prerank	SEKI_INFLAMMATORY_RESPONSE_LPS_DN	0.4087549291557713	0.9482944555806498	0.54	1.0	1.0	9/19	20.93%	SELENBP1;BAMBI;BMF;SYNPO;WNT4;MMP11;TMEM178A;SLC16A9;C1QTNF2	c2
3833	prerank	LEE_LIVER_CANCER_MYC_DN	0.3273204144880433	0.9474781668742822	0.5522388059701493	1.0	1.0	12/50	12.21%	DCT;MEOX2;ZG16;IGF1;CFHR1;ELANE;SERPINA3;AASS;CTRC;MAPKAPK2;RARRES1;FGG	c2
3838	prerank	IWANAGA_CARCINOGENESIS_BY_KRAS_PTEN_DN	0.24483317645667224	0.9470917305998225	0.6388888888888888	1.0	1.0	38/304	10.53%	ACTC1;TNNT2;PLXDC2;CNN1;CRISP3;SPARCL1;FOXF2;SERPING1;GZMA;CLEC14A;SYN2;PDZD2;DCLK1;ZMAT4;GREM2;MUC15;ABCD2;SRD5A2;FZD4;MS4A6A;CCDC81;C17orf64;ZFHX4;LDB2;FAM229B;HIP1;CNR2;PTPRC;OGN;IFIT2;GLP1R;PDE4DIP;KLK7;PPP2R5B;PMP22;HLA-DQB1;DPT;FBXL7	c2
3840	prerank	REACTOME_MISCELLANEOUS_SUBSTRATES	0.4580808153047652	0.9469918965397564	0.48214285714285715	1.0	1.0	2/9	5.11%	CYP3A43;CYP4B1	c2
3843	prerank	NABA_PROTEOGLYCANS	0.3668364755642879	0.9464839272154145	0.559322033898305	1.0	1.0	7/24	8.72%	PRELP;BCAN;ASPN;SPOCK3;SPOCK2;HSPG2;OGN	c2
3854	prerank	PID_REELIN_PATHWAY	0.3664714354828745	0.9449984527455823	0.5370370370370371	1.0	1.0	5/27	15.76%	DAB1;MAPT;GRIN2B;VLDLR;FYN	c2
3855	prerank	GAVIN_IL2_RESPONSIVE_FOXP3_TARGETS_UP	0.3863760377925694	0.9449362893711568	0.5319148936170213	1.0	1.0	5/16	16.79%	IL10RA;FOXP3;ZNF608;ARMCX4;RRAGD	c2
3858	prerank	YAO_TEMPORAL_RESPONSE_TO_PROGESTERONE_CLUSTER_6	0.2924481724351099	0.944785573545794	0.5555555555555556	1.0	1.0	23/69	20.46%	C16orf89;ADRA2C;ID2;CDH16;IGHG1;EFHD1;IFI27L2;IFIT2;CRYL1;HTRA3;TACSTD2;IGBP1;EFNA1;CD55;CDKN1C;RETN;IFIT3;ABCB1;DRAM2;CXCR4;NUPR1;PAM;CFD	c2
3861	prerank	MEBARKI_HCC_PROGENITOR_WNT_DN_CTNNB1_INDEPENDENT	0.40673880180973615	0.944300348299765	0.5714285714285714	1.0	1.0	4/13	9.32%	KRT4;ABCD2;PNLIPRP3;ITGA8	c2
3862	prerank	REACTOME_NEUROFASCIN_INTERACTIONS	0.5049833561145888	0.9442845434422419	0.5625	1.0	1.0	3/7	5.94%	NFASC;ANK1;CNTNAP1	c2
3863	prerank	REACTOME_METABOLISM_OF_ANGIOTENSINOGEN_TO_ANGIOTENSINS	0.40389416402572853	0.9442715977821196	0.49056603773584906	1.0	1.0	4/13	11.30%	AGT;ACE2;CES1;ACE	c2
3865	prerank	MISIAK_ANAPLASTIC_THYROID_CARCINOMA_DN	0.3959898729215104	0.9434915874980861	0.5319148936170213	1.0	1.0	6/19	14.28%	PCSK2;ERBB4;RBPMS;ZNF704;ENPP5;LMO3	c2
3866	prerank	COATES_MACROPHAGE_M1_VS_M2_DN	0.2919612801488265	0.9434654886636498	0.5932203389830508	1.0	1.0	13/71	13.04%	F7;ARG1;CTSK;IGHM;COL20A1;CD24;EGLN3;PKDCC;HSPA1B;TLR1;SH2B2;AHNAK2;CD300C	c2
3867	prerank	MARTINEZ_RB1_TARGETS_DN	0.24138481338766482	0.9429021367286837	0.6621621621621622	1.0	1.0	62/479	12.81%	DCT;ACTC1;SLURP1;GSTA2;CAPN6;ELN;CRYM;IRX4;TNNT2;NR2F1;GPRC5D;SLC22A2;GALR1;PITX2;MSX2;APOE;TNNC1;TCHH;FOS;PSORS1C2;SMOC2;RDH10;GZMB;KRT83;NUDT7;TFPI2;CA6;KRTAP19-1;IGHG1;BAMBI;TP53INP2;MFAP5;MS4A6A;CSF1R;SERPINB4;EGLN3;COL11A1;UNC5B;RHBDL3;PLXNB3;TMCC2;PTGDS;C1R;PILRA;GLIPR1L2;UCP1;NEO1;SPESP1;GRB10;IGDCC4;TGFB2;SLC7A5;GAS1;ARRDC4;ITGA4;MARCKSL1;RHOU;KRT86;QPCT;CACFD1;FBN2;MBP	c2
3868	prerank	SUMI_HNF4A_TARGETS	0.3743023588041953	0.942891046419164	0.6	1.0	1.0	5/25	4.19%	DIO1;RBP2;KANK4;UNC93A;SLCO2B1	c2
3872	prerank	WP_GLUTATHIONE_METABOLISM	0.4021829670494761	0.9425572798080363	0.5	1.0	1.0	3/15	9.37%	GSTA1;GSTM2;GGT1	c2
3875	prerank	REACTOME_NETRIN_MEDIATED_REPULSION_SIGNALS	0.5260731497761497	0.9420242369021724	0.5098039215686274	1.0	1.0	4/7	15.23%	UNC5C;UNC5B;DCC;NTN1	c2
3881	prerank	VANTVEER_BREAST_CANCER_BRCA1_DN	0.3365530476867981	0.9417787608186776	0.603448275862069	1.0	1.0	6/38	14.70%	TPPP3;CTSK;PRKG1;GLI3;DKK3;CCDC74B	c2
3882	prerank	KEGG_FC_EPSILON_RI_SIGNALING_PATHWAY	0.29533560887414667	0.9415651182192262	0.5645161290322581	1.0	1.0	8/73	6.54%	MS4A2;IL5;PLA2G2A;PLA2G10;PLA2G2D;PLA2G1B;MAP2K6;MAPK10	c2
3885	prerank	REACTOME_ATF6_ATF6_ALPHA_ACTIVATES_CHAPERONE_GENES	0.4342661725867968	0.9408344151860066	0.6206896551724138	1.0	1.0	4/10	28.71%	XBP1;ATF4;DDIT3;CALR	c2
3889	prerank	ZHAN_MULTIPLE_MYELOMA_HP_DN	0.3192868008852821	0.9407256432947682	0.5344827586206896	1.0	1.0	9/44	15.26%	CD86;DOCK11;DEPTOR;AP1S2;NANOS1;AGA;ST3GAL1;PKIA;CD52	c2
3891	prerank	WP_HOSTPATHOGEN_INTERACTION_OF_HUMAN_CORONAVIRUSES_MAPK_SIGNALING	0.3415246018885997	0.9402118740892569	0.5522388059701493	1.0	1.0	4/36	6.54%	IFI27;FOS;MAP2K6;MAPK10	c2
3892	prerank	RAMJAUN_APOPTOSIS_BY_TGFB1_VIA_MAPK1_UP	0.503709924581867	0.9401132522549444	0.56	1.0	1.0	4/6	19.46%	BMF;HSPA1B;BCL2L11;TP53INP1	c2
3894	prerank	KEGG_ABC_TRANSPORTERS	0.3170322419689211	0.9399374898995668	0.625	1.0	1.0	8/41	9.95%	ABCA6;ABCB5;ABCD2;ABCG4;ABCA5;ABCA10;ABCC6;CFTR	c2
3895	prerank	MOSERLE_IFNA_RESPONSE	0.3567594883631426	0.9398087438935012	0.5535714285714286	1.0	1.0	12/31	24.65%	CXCL10;RTP4;IFIT2;SAMD9L;MX1;TRIM22;IFIT3;OASL;IFI44;EPSTI1;GBP1;IFIT1	c2
3896	prerank	XIE_ST_HSC_S1PR3_OE_UP	0.27060260599197156	0.9397873959659345	0.6029411764705882	1.0	1.0	41/165	17.27%	AVPR1A;CXCL10;WNT11;RYR2;KALRN;MYL9;SLC7A7;IFI27;ID2;SERPINE1;RDH10;SELP;BAMBI;GPRC5C;BMF;RTP4;PKDCC;SLFN5;ANKRD45;IFIT2;ANGPTL6;PARP10;DAB2;KLHDC8A;NEDD9;SAMD9L;DHX58;PTGER1;VWA5A;GBP2;SMAD6;BCL2A1;CYP1B1;MX1;CD52;PRR5L;SNPH;HELZ2;IFIT3;CXCL11;HPSE	c2
3900	prerank	REACTOME_NETRIN_1_SIGNALING	0.3155083560558074	0.9391421749976914	0.5833333333333334	1.0	1.0	8/45	9.80%	SLIT1;UNC5C;TRPC3;ABLIM2;UNC5B;TRPC1;DCC;NEO1	c2
3901	prerank	WP_LET7_INHIBITION_OF_ES_CELL_REPROGRAMMING	0.45803973886143706	0.939035172437757	0.5254237288135594	1.0	1.0	2/6	10.03%	POU5F1;EGR1	c2
3904	prerank	DOANE_BREAST_CANCER_CLASSES_UP	0.3038474775394295	0.9387685029960736	0.5517241379310345	1.0	1.0	16/64	17.49%	PRLR;TOX3;HMGCS2;CRISP3;DHRS2;HGD;RHOB;ABCC6;GGT1;SLC16A2;CIRBP;TFF3;ALDH3B2;AR;PBLD;RASL10A	c2
3905	prerank	LEE_AGING_CEREBELLUM_UP	0.30470319998252243	0.9387322395378734	0.582089552238806	1.0	1.0	19/67	20.84%	AGT;IGHM;IFI27;APOE;FOS;CD24;BDNF;HLA-DQB1;LGALS3;CTSS;SEZ6;BCL2A1;B2M;CTSH;SIPA1L2;DNAJB2;EPS15;IRGM;SLC11A1	c2
3907	prerank	CHIBA_RESPONSE_TO_TSA	0.3306617852569729	0.9386279279146552	0.5666666666666667	1.0	1.0	14/39	24.26%	DHRS2;ID2;DUSP1;GRN;TPP1;PNRC1;ID3;OPTN;CLU;ATP6AP2;NEAT1;ZBED3;HADHB;SQSTM1	c2
3908	prerank	BIOCARTA_REELIN_PATHWAY	0.5032579635495735	0.9385780121488341	0.5384615384615384	1.0	1.0	3/7	15.76%	DAB1;VLDLR;FYN	c2
3909	prerank	REACTOME_DEVELOPMENTAL_BIOLOGY	0.23471168289545086	0.9385394442074134	0.6951219512195121	1.0	1.0	147/883	15.34%	KRT4;DAB1;PPARGC1A;DMRT1;RET;LGI3;DOK6;DOK5;HNF4G;SEMA6A;CSF3R;KRT24;HOXD3;CDSN;SLIT1;CACNA1G;SEMA6D;KRTAP5-10;KALRN;KRT17;IVL;NFASC;ZSCAN10;MYL9;KRTAP5-9;COL2A1;KRTAP5-7;CNTN2;COL4A3;TUBA1A;COL4A4;SMARCD3;TCHH;CTNNA2;FLRT3;UNC5C;ANK1;NR5A2;POU5F1;KRT83;TGM1;KCNQ2;KRT14;ONECUT1;KRTAP19-1;HNF1A;LHX9;KCNQ3;CLTCL1;MAP2K6;MAFB;CD24;SEMA5A;HOXD1;RHOB;SPTBN5;CNTNAP1;TRPC3;POU3F1;DAND5;ROBO2;ITGA9;NKX6-…	c2
3911	prerank	KIM_LRRC3B_TARGETS	0.35957077122570275	0.9382181718012125	0.5396825396825397	1.0	1.0	12/30	20.79%	SERPINA1;IFI27;HLA-DRB1;C9;HLA-DQB1;HLA-E;EEF1A1;CD74;HLA-DPB1;HLA-A;B2M;IFI44	c2
3912	prerank	BROWNE_HCMV_INFECTION_1HR_DN	0.2630064393083969	0.9377206051466405	0.7058823529411765	1.0	1.0	19/189	10.18%	TYRP1;WSCD1;OCA2;GPD1;CSF2RB;EPX;PAX2;TLX2;CUBN;NAT2;S1PR1;LYRM9;POU6F1;INHBA;OMG;GHRHR;DCC;COL11A2;ACHE	c2
3913	prerank	BROWNE_HCMV_INFECTION_6HR_UP	0.3023466833885161	0.9374906617033082	0.5932203389830508	1.0	1.0	20/54	22.97%	TNNT2;COL2A1;UNC93A;RARRES2;C4BPB;MFAP4;PTGDS;HLF;IGHE;MSLN;MX1;SLC6A8;CDR2L;PPP1R13B;SOX10;OASL;VIL1;IFFO1;IFI6;MSX1	c2
3915	prerank	GALIE_TUMOR_ANGIOGENESIS	0.5509715444361694	0.937457731397054	0.5769230769230769	1.0	1.0	2/6	5.73%	PTGS2;IGF1	c2
3916	prerank	REACTOME_ANCHORING_FIBRIL_FORMATION	0.39239464984212513	0.9372708204946357	0.543859649122807	1.0	1.0	4/15	6.52%	COL4A3;COL4A4;TLL2;COL1A2	c2
3917	prerank	REACTOME_PHASE_0_RAPID_DEPOLARISATION	0.3684230163538296	0.9371780906069714	0.5272727272727272	1.0	1.0	6/27	13.92%	CAMK2A;CACNA2D2;SCN1B;CAMK2B;SCN8A;CACNG4	c2
3919	prerank	KUMAR_AUTOPHAGY_NETWORK	0.29620895670544967	0.9369934730043326	0.5689655172413793	1.0	1.0	12/59	19.31%	FGF23;CNN1;NAT16;MAPK10;IRF4;ST8SIA4;SLC26A11;BMP1;LGALS9;CPS1;CDH6;DIRAS1	c2
3920	prerank	BONOME_OVARIAN_CANCER_POOR_SURVIVAL_UP	0.3402320400873316	0.9366681759813733	0.5645161290322581	1.0	1.0	4/30	6.08%	IGFBP5;THSD7A;KL;TSPAN7	c2
3921	prerank	WP_WNT_SIGNALING_PATHWAY_AND_PLURIPOTENCY	0.28598143062343584	0.936606461162943	0.6031746031746031	1.0	1.0	12/96	9.69%	WNT11;PPP2R2B;WNT6;CCND2;POU5F1;FZD4;MAPK10;TCF7L1;WNT10A;FZD8;FOXD3;WNT4	c2
3922	prerank	WP_LEUKOTRIENE_METABOLIC_PATHWAY	0.41654415750216267	0.9365820574239518	0.5573770491803278	1.0	1.0	5/13	21.85%	DPEP2;GGT1;LTC4S;DECR1;ALOX5	c2
3923	prerank	TSENG_IRS1_TARGETS_UP	0.2912990148898134	0.9365460919075046	0.5873015873015873	1.0	1.0	25/95	20.14%	KCNU1;NR2F1;HSPB2;SERPING1;IGF1;CD24;WNT10A;ARX;APCDD1;SDC2;RHOU;FBN2;WNT5A;GBP2;HOXD8;SRPX;CDKN2B;MGP;MEF2C;FHL1;BPGM;TMEM97;SLC3A2;NUPR1;SLC9A3R1	c2
3926	prerank	KEGG_VEGF_SIGNALING_PATHWAY	0.2863087879346001	0.936222378980413	0.625	1.0	1.0	6/71	5.02%	PLA2G2A;PTGS2;SHC2;PLA2G10;PLA2G2D;PLA2G1B	c2
3931	prerank	TERAO_AOX4_TARGETS_HG_DN	0.517510662383438	0.9350973241406006	0.5714285714285714	1.0	1.0	3/5	27.58%	EGR1;WDFY1;MAP2	c2
3932	prerank	REACTOME_NEUROTRANSMITTER_CLEARANCE	0.4653150452093959	0.9349181107360123	0.5409836065573771	1.0	1.0	2/9	10.18%	SLC22A2;ACHE	c2
3936	prerank	WP_HEART_DEVELOPMENT	0.3202449300728649	0.9344390998168093	0.5714285714285714	1.0	1.0	11/39	17.03%	TBX5;IRX4;PITX2;TBX20;BMP2;TBX2;GATA6;SMAD1;ISL1;MEF2C;BMPR2	c2
3937	prerank	HADDAD_B_LYMPHOCYTE_PROGENITOR	0.26054803989692754	0.9343265565840042	0.6615384615384615	1.0	1.0	65/246	22.97%	LILRA2;SEMA6A;MYLK;HRK;CITED2;RASGRP1;CD24;RHOB;CCDC81;HPS4;ARID5B;COL5A1;CAPN3;TTTY14;VPREB1;CD27;BTG2;FAM171A1;ARPP21;DNTT;BANK1;DNASE2B;AUTS2;IRF4;SH3TC1;ID3;RAG2;RAG1;SMAD1;VPREB3;BACH2;EFHC1;SSBP2;TOB1;P2RY14;MEF2C;IRS2;DDR1;RASL10A;CD22;GNG7;KDM5D;LMF1;CD9;LBH;CXCR4;PKD2;TUBA4A;SNN;SOCS2;EIF1AY;TLE1;ZSCAN16;GSDMB;CRIM1;VAMP1;FHIT;LRP2BP;CDKN2C;ALOX5;ZHX2;UGCG;CACNB3;CD69;MSX1	c2
3939	prerank	CAFFAREL_RESPONSE_TO_THC_24HR_5_DN	0.35323401584638525	0.9342940161891192	0.576271186440678	1.0	1.0	2/48	3.29%	IGFBP5;TUBA1A	c2
3941	prerank	KORKOLA_TERATOMA_UP	0.3923374066734049	0.9341128171906871	0.5689655172413793	1.0	1.0	7/17	25.93%	CCND2;CLEC7A;TAPBPL;MGP;A2M;C12orf57;PHB2	c2
3942	prerank	REACTOME_L1CAM_INTERACTIONS	0.2804832728508621	0.9341112251665231	0.5573770491803278	1.0	1.0	25/110	15.34%	NFASC;CNTN2;TUBA1A;ANK1;KCNQ2;KCNQ3;CD24;SPTBN5;CNTNAP1;ITGA9;ANK2;SCN1B;ACTG1;SH3GL2;TUBB2B;TUBA3D;L1CAM;NCAM1;ANK3;FGFR1;SCN8A;CNTN1;GAP43;TUBB4A;NRP2	c2
3943	prerank	REACTOME_NOREPINEPHRINE_NEUROTRANSMITTER_RELEASE_CYCLE	0.3878686577522748	0.9340965556640104	0.46153846153846156	1.0	1.0	3/17	13.26%	SLC22A2;SNAP25;SLC18A2	c2
3946	prerank	REACTOME_COPII_MEDIATED_VESICLE_TRANSPORT	0.3095876659995383	0.933883486644243	0.5806451612903226	1.0	1.0	3/67	2.18%	SERPINA1;FOLR1;SEC16B	c2
3947	prerank	WP_THYROID_STIMULATING_HORMONE_TSH_SIGNALING_PATHWAY	0.30019782744277557	0.9337875943399482	0.5357142857142857	1.0	1.0	5/65	6.33%	ADCY2;GNAI1;FOS;MAP2K6;KCNIP3	c2
155	prerank	MTOR_UP.V1_DN	0.2675380222190078	0.9337746563039465	0.6521739130434783	0.8171400099651221	1.0	42/167	17.00%	SULT1E1;RFTN2;PTGIS;SMARCD3;ID2;MFAP2;SYN2;COL20A1;EFEMP2;GDPD2;C2;CSDC2;IGF1;TNNC2;NELL2;KCNK3;DUSP1;C1R;COL11A2;HLA-DQB1;KCNH3;CCT6B;THBS3;SH3BGR;NCAM1;RBP1;IFT172;PDE6G;MED12L;VSIG2;PTPRS;HYAL3;SCARA3;ISL1;CSAD;CIRBP;FN3K;HSD17B1;IRS2;OLFML3;SLIT3;KCNQ1	c6
3948	prerank	REACTOME_CD28_DEPENDENT_VAV1_PATHWAY	0.4150045700226991	0.9334964032045998	0.6111111111111112	1.0	1.0	1/12	1.26%	CD86	c2
3950	prerank	MODY_HIPPOCAMPUS_POSTNATAL	0.30461521581000606	0.9334071744284127	0.5538461538461539	1.0	1.0	9/55	11.95%	NTSR2;RYR2;GPD1;RHOB;SH3GL2;BDNF;EGR1;GRIA2;GRINA	c2
3954	prerank	BAKKER_FOXO3_TARGETS_DN	0.2565996656829661	0.933003006170842	0.6065573770491803	1.0	1.0	36/150	21.27%	IGHM;SLC22A2;CDH16;MSC;ANK1;RDH16;TCF7L1;TSHZ2;SPEF2;CYP2J2;FZD8;TLR1;PNCK;TACSTD2;PRRT2;ARHGAP23;BMP5;WBP1;ALKBH7;MGP;CETN2;NKD1;HSPB8;SLPI;PCBP4;CYTH2;FBXO2;GK;ARHGEF17;POP5;TEX22;POR;CFD;SKIL;VIPR2;DGCR6	c2
3955	prerank	REACTOME_BETA_OXIDATION_OF_LAUROYL_COA_TO_DECANOYL_COA_COA	0.5118825442863878	0.9327326228087144	0.5416666666666666	1.0	1.0	4/5	36.25%	ACADL;HADHB;ECHS1;HADHA	c2
3958	prerank	WP_2Q211_COPY_NUMBER_VARIATION_SYNDROME	0.41188894858312675	0.9323772499243133	0.5769230769230769	1.0	1.0	3/14	13.96%	LINC01087;TUBA3D;CCDC74A	c2
3959	prerank	REACTOME_SCAVENGING_OF_HEME_FROM_PLASMA	0.3734980192696497	0.9323694092095229	0.5319148936170213	1.0	1.0	7/18	14.75%	ALB;HPR;AMBP;APOA1;IGLV1-51;HBA2;IGHV1-2	c2
3961	prerank	CLIMENT_BREAST_CANCER_COPY_NUMBER_UP	0.37347052152903687	0.9321159218470011	0.5333333333333333	1.0	1.0	3/20	5.11%	ESRRG;PREX1;KCNQ3	c2
39	prerank	HALLMARK_HEME_METABOLISM	0.27071475078719515	0.9318384719411231	0.625	0.7734051542036332	1.0	39/178	20.10%	PDZK1IP1;NFE2;RHAG;ADD2;SELENBP1;ANK1;SLC4A1;TYR;TNS1;EPB42;SLC22A4;LMO2;ICAM4;TMCC2;MXI1;ACP5;BTG2;RHCE;PPP2R5B;TRAK2;GYPC;TRIM58;HBQ1;RHD;CLIC2;OPTN;FN3K;SLC6A8;ALDH6A1;CCDC28A;BPGM;YPEL5;ERMAP;EPOR;PRDX2;SIDT2;ACSL6;MOSPD1;FTCD	h
3964	prerank	LEE_CALORIE_RESTRICTION_MUSCLE_DN	0.3377282843632843	0.9313852902078282	0.5873015873015873	1.0	1.0	7/42	15.07%	IGHM;FBLN2;FBN1;EIF1B;MAPKAPK2;DNAJA4;CYP1B1	c2
3966	prerank	FIGUEROA_AML_METHYLATION_CLUSTER_1_DN	0.3308158336410423	0.9312371450170315	0.5846153846153846	1.0	1.0	8/39	12.96%	LINC00242;PKDCC;TRPV3;TLR1;LRRC3;MOB3B;AHNAK2;PTPRS	c2
157	prerank	PDGF_ERK_DN.V1_UP	0.28136259075539255	0.9310610576518833	0.6181818181818182	0.812783672446982	1.0	13/128	10.01%	TBX5;FSTL4;C22orf31;OCA2;TNNT2;PAX2;CCL25;INHBA;PTGDS;ACP5;KLK7;HYAL1;PMP22	c6
3970	prerank	PID_NETRIN_PATHWAY	0.34441324650465444	0.9305089722557678	0.5636363636363636	1.0	1.0	7/32	18.06%	CAMK2A;UNC5C;UNC5B;DCC;NTN1;FYN;DAPK1	c2
3971	prerank	BANG_VERTEPORFIN_ENDOMETRIAL_CANCER_CELLS_DN	0.40986909988489995	0.9304013839421156	0.5272727272727272	1.0	1.0	2/15	0.97%	SLC5A10;PPP1R27	c2
3972	prerank	SIG_PIP3_SIGNALING_IN_B_LYMPHOCYTES	0.31682684504442354	0.9303493890488419	0.6	1.0	1.0	7/36	19.02%	PREX1;PITX2;PTPRC;SAG;BTK;PIK3R5;PPP1R13B	c2
158	prerank	NRL_DN.V1_UP	0.2727783962292337	0.9296965254952105	0.6119402985074627	0.8037460286845503	1.0	14/126	8.03%	IGFBP5;TNNT2;KCNB1;PLA2R1;AHRR;GRIK5;APC2;CSDC2;PDE6A;CDK5R2;ELAVL3;EDN2;RHBDL3;TRPC1	c6
3974	prerank	WP_MTHFR_DEFICIENCY	0.3603295662009097	0.9296761922264878	0.5245901639344263	1.0	1.0	2/22	4.03%	CHPT1;HNMT	c2
3975	prerank	LUCAS_HNF4A_TARGETS_UP	0.32782443829159863	0.9296537063203041	0.543859649122807	1.0	1.0	9/57	10.42%	COL21A1;ETNPPL;SELENBP1;CIDEB;EFHD1;MAN1A1;PRPH;DNAJC22;DDAH2	c2
3976	prerank	SHEDDEN_LUNG_CANCER_GOOD_SURVIVAL_A12	0.2561367696624226	0.9295706238559959	0.6712328767123288	1.0	1.0	37/236	12.08%	CPLX3;IGHM;RHAG;SLC22A2;SAA1;PLA2G2A;CCND2;MSX2;ADORA3;TFAP2A;GZMB;GPER1;EFEMP2;IGHG1;SERPINB4;SLC2A5;LDOC1;CYP2E1;STXBP6;VPREB1;C21orf91;DENND5B;FRMD1;BTG2;DIP2C;NSG1;FFAR2;GJA3;TPP1;TAPBPL;L1CAM;OGFRL1;HPD;RABAC1;FKBP1B;IRF4;AQP6	c2
3979	prerank	BIOCARTA_EPHA4_PATHWAY	0.46911085917012724	0.9293069868413426	0.58	1.0	1.0	4/8	22.76%	SELP;ACTA1;FYN;EPHA4	c2
3983	prerank	REACTOME_FOXO_MEDIATED_TRANSCRIPTION	0.3028409993548739	0.9286552950746905	0.5789473684210527	1.0	1.0	4/60	5.06%	ABCA6;PPARGC1A;TRIM63;CITED2	c2
3986	prerank	GERHOLD_ADIPOGENESIS_UP	0.3100247132776212	0.9280729149053413	0.5714285714285714	1.0	1.0	5/45	5.73%	AGT;SPARCL1;APOE;PLIN2;IGF1	c2
3989	prerank	YAMASHITA_METHYLATED_IN_PROSTATE_CANCER	0.3229694086049565	0.9278844823213476	0.6491228070175439	1.0	1.0	16/53	17.37%	IGFBP5;TAGLN;RBP2;CCND2;GPNMB;SERPINE1;DPEP2;MMP13;PLAC8;MMP7;HEPH;OPTN;DYSF;LGALS9;PRAF2;SLC6A2	c2
3991	prerank	TONKS_TARGETS_OF_RUNX1_RUNX1T1_FUSION_MONOCYTE_DN	0.3103602932572953	0.927743257081846	0.6181818181818182	1.0	1.0	15/51	18.19%	FGL2;PTGER3;PLXNC1;HIP1;ITGB7;BTG2;HLA-DQB1;SDC2;IRF4;ST8SIA4;HBG1;CYP1B1;P2RY14;GPR171;NR4A2	c2
3992	prerank	KEGG_RIBOSOME	0.27621039518142887	0.9277259579648413	0.6060606060606061	1.0	1.0	48/87	39.11%	RPS4Y1;RPS9;RPL10;RPL27A;RPL7;RPL3;RPL15;RPL31;RPS4X;RPS18;RPS17;RPL13A;RPL13;UBA52;RPL22L1;RPL28;RPL19;RPS15;RPS27L;RPS20;RPL9;RPL11;RPS19;RPL7A;RPL10A;RPL23;RPL6;RPS27;RPS7;RPL36AL;RPS8;RPS13;RPS26;RPS6;RPL17;RPL5;RPL4;RPL14;RPS5;RPL26;RPS12;RPL29;RPS15A;RPL8;RPL22;RPLP2;RPL18A;RPL18	c2
3994	prerank	REACTOME_PD_1_SIGNALING	0.36666886074733496	0.9275718195256434	0.5192307692307693	1.0	1.0	5/19	10.02%	HLA-DPA1;HLA-DRB1;HLA-DRB5;HLA-DQB2;HLA-DQB1	c2
3996	prerank	RADMACHER_AML_PROGNOSIS	0.3033897925371277	0.9272225075124984	0.6296296296296297	1.0	1.0	15/73	15.36%	FLT3;AGT;SLC7A7;IFI27;SELENBP1;PLIN2;TSPAN7;S1PR1;PMP22;TACSTD2;GYPC;BAHCC1;FGFR1;SRPX;SLC6A8	c2
3997	prerank	JEON_SMAD6_TARGETS_UP	0.35179141123672236	0.9271534677095927	0.6086956521739131	1.0	1.0	7/22	12.83%	SERPINE1;FBN1;TIMP2;FILIP1L;TGFB2;DKK3;MMP7	c2
3998	prerank	REACTOME_ERYTHROPOIETIN_ACTIVATES_PHOSPHOINOSITIDE_3_KINASE_PI3K	0.41153048233238576	0.9271132664866185	0.5272727272727272	1.0	1.0	4/12	19.03%	PIK3CG;IRS2;PIK3R5;EPOR	c2
4000	prerank	RODWELL_AGING_KIDNEY_NO_BLOOD_DN	0.263093355968416	0.9269820612772177	0.6527777777777778	1.0	1.0	23/135	12.77%	BCAN;TOX3;ESRRG;PTGER3;THSD7A;NUDT7;KNG1;TSPAN7;SOHLH2;FMO5;ABCA5;AASS;ZNF711;KLHL24;ADCY1;FAM171A1;THRB;GSTM4;GSTA4;GABARAPL1;AUTS2;PHYH;NEBL	c2
4003	prerank	CHIANG_LIVER_CANCER_SUBCLASS_INTERFERON_DN	0.31446578074586656	0.9261524826209898	0.5666666666666667	1.0	1.0	17/45	19.86%	NR2F1;CKB;HLF;AMACR;USP54;TMEM150C;GRB10;VWCE;ZNF385B;BTNL9;SLC6A8;SLC16A11;CCDC170;NKD1;NEK3;ONECUT2;RHBG	c2
4006	prerank	REACTOME_SPHINGOLIPID_METABOLISM	0.2810046594611124	0.9250360755595406	0.6129032258064516	1.0	1.0	22/81	21.32%	ENPP7;ARSI;DEGS2;NEU1;CERS1;CTSA;HEXA;NEU4;PRKD3;ASAH1;SMPD2;ACER2;CERS6;ARSD;ARSA;ALDH3B2;SMPD1;ACER1;PSAP;CERS4;ARSG;SPTLC3	c2
4009	prerank	RIZ_ERYTHROID_DIFFERENTIATION_APOBEC2	0.3782890844909206	0.9241884955280167	0.5964912280701754	1.0	1.0	3/20	7.98%	HNF4G;MEIS3;SOX6	c2
4011	prerank	KEGG_SPHINGOLIPID_METABOLISM	0.3353262786608115	0.9240669277056036	0.5925925925925926	1.0	1.0	10/35	17.08%	ENPP7;DEGS2;NEU1;NEU4;ASAH1;SMPD2;ACER2;ARSA;SMPD1;ACER1	c2
4012	prerank	CHANGOLKAR_H2AFY_TARGETS_DN	0.33642051882461066	0.9238932375993032	0.6176470588235294	1.0	1.0	5/36	9.81%	UGT2B28;MYLK;MASP1;PTGDS;CRYL1	c2
4017	prerank	HORIUCHI_WTAP_TARGETS_UP	0.245164887773152	0.9237322096862672	0.7058823529411765	1.0	1.0	58/277	17.32%	CFI;EDNRB;CXCL5;ITM2A;TAGLN;KALRN;MYL9;SESN3;LRRC32;HNMT;DIRAS3;PDZD2;CPQ;PCDH17;TFPI2;BAMBI;ZEB2;FBN1;MAFB;OLAH;ARID5B;COL5A1;SPATA18;IFIT2;ACP5;AP1S2;PMP22;BEX2;SNHG7;TPP1;PTPRM;ITGA4;HEXA;TLR3;VLDLR;NDRG4;SLC40A1;ART4;QPCT;DKK3;C6orf58;CXCL16;OSTM1;ASAH1;PARD3B;CYB5R1;APH1B;EMCN;F8A1;LETMD1;GDAP1;OLFML3;IFIT3;GLCCI1;MAN1C1;MOBP;COL27A1;ALDH6A1	c2
4018	prerank	BIDUS_METASTASIS_DN	0.2643746950844477	0.9237161496410534	0.6268656716417911	1.0	1.0	32/133	21.34%	CKMT2;RGL1;CD34;POU5F1;SEMA5A;AMY2B;CCR10;MS4A6A;DUOX2;PARP10;DAB2;GYPC;GABARAPL1;CLEC11A;PRRX1;VWA5A;TMEM50B;CIRBP;NAGK;PTP4A3;ACADS;FADS3;ZNF641;SIRPA;CLU;MAN2B1;SIDT2;GMFG;ZSCAN16;NME3;ACACB;TULP4	c2
4020	prerank	REACTOME_TRANSLATION_OF_SARSCOV1_STRUCTURAL_PROTEINS	0.3281439292192303	0.9234373095478494	0.6428571428571429	1.0	1.0	6/29	20.47%	ST6GALNAC2;PARP10;ST3GAL1;PARP8;ST3GAL3;ST6GALNAC3	c2
4022	prerank	PID_WNT_CANONICAL_PATHWAY	0.37956210082613917	0.9232423085546742	0.5625	1.0	1.0	1/20	0.82%	PIP5K1B	c2
160	prerank	GCNP_SHH_UP_LATE.V1_DN	0.25566470957421517	0.9225861430081267	0.6875	0.8129219688761293	1.0	20/164	10.78%	SERPINF1;ARG1;PDZK1IP1;CNN1;CLRN3;GRIN2C;TNNC1;SLC25A47;PTH1R;TNNC2;S1PR1;DSCR8;HSPG2;FOXD3;VNN1;LTC4S;DLX5;EDN1;DPPA5;ACOT1	c6
4029	prerank	SCHLINGEMANN_SKIN_CARCINOGENESIS_TPA_DN	0.3483694675809641	0.9224508647494234	0.639344262295082	1.0	1.0	4/23	8.88%	GPT;THRSP;COL1A2;GRN	c2
4030	prerank	SCHLINGEMANN_SKIN_CARCINOGENESIS_TPA_UP	0.33603283071067674	0.9224113229798085	0.543859649122807	1.0	1.0	9/34	17.12%	TMCO5A;PDPN;RRAD;PLBD1;LRRC29;RORB;MT1F;NABP1;SLPI	c2
4031	prerank	ZHAN_MULTIPLE_MYELOMA_LB_UP	0.31254201338467674	0.9223645546501742	0.5849056603773585	1.0	1.0	7/46	10.20%	SCUBE1;CSF2RB;COPZ2;HRK;RASGRP1;ARID5B;EDN1	c2
4034	prerank	NIKOLSKY_BREAST_CANCER_8Q23_Q24_AMPLICON	0.27601110615871166	0.9218165165631491	0.5714285714285714	1.0	1.0	25/135	16.40%	SLURP1;LYPD2;GPT;NRBP2;HAS2;KCNQ3;TNFRSF11B;LYNX1;LRRC24;DEPTOR;COL14A1;COLEC10;PARP10;PPP1R16A;GRINA;TMEM74;ADCK5;ST3GAL1;GPR20;EPPK1;SLC39A4;C8orf82;EXT1;MAFA;PTP4A3	c2
4035	prerank	REACTOME_ACTIVATION_OF_KAINATE_RECEPTORS_UPON_GLUTAMATE_BINDING	0.34202150861945857	0.9216989535936874	0.5	1.0	1.0	4/28	7.77%	GRIK5;GRIK2;GNGT1;GNG13	c2
4037	prerank	DANG_MYC_TARGETS_DN	0.32745468473312034	0.9211359840436484	0.5185185185185185	1.0	1.0	6/30	15.17%	SERPINE1;ACP5;DNTT;CEBPA;ID3;CDKN2B	c2
4043	prerank	RUNNE_GENDER_EFFECT_UP	0.4524823112238282	0.9203736998125528	0.5416666666666666	1.0	1.0	5/7	24.81%	RPS4Y1;KDM5D;EIF1AY;ZFY;DDX3Y	c2
4044	prerank	WP_IL2_SIGNALING_PATHWAY	0.306517215960881	0.9202750062273288	0.5645161290322581	1.0	1.0	3/40	5.99%	CCND2;FOS;MAPT	c2
4045	prerank	YAMANAKA_GLIOBLASTOMA_SURVIVAL_UP	0.4323191596288577	0.9201996178221198	0.559322033898305	1.0	1.0	3/11	9.85%	FGFBP2;RAB32;DYRK3	c2
4046	prerank	YANAGIHARA_ESX1_TARGETS	0.33267430609227994	0.9201647266724944	0.5714285714285714	1.0	1.0	8/29	19.47%	MCF2;BDNF-AS;DAB2;TGFB2;DYNC2H1;BMP5;CRTAP;RHOBTB3	c2
4049	prerank	MISSIAGLIA_REGULATED_BY_METHYLATION_UP	0.27435184750396646	0.9195182372040982	0.609375	1.0	1.0	29/113	19.95%	PAGE1;PSG1;PMEL;PTGS2;SERPINE1;IGFBP3;TFPI2;MYRIP;DUSP1;GRN;HYAL1;TACSTD2;NEU1;ATP1B1;HLA-E;RARRES1;IL32;CD55;TMEM59;SLC6A8;LGALS9;MFGE8;SLPI;MMP15;PSAP;YPEL5;CD9;GRK4;DNAJB2	c2
4050	prerank	HUMMEL_BURKITTS_LYMPHOMA_DN	0.4163960187498247	0.9194009269781629	0.5689655172413793	1.0	1.0	5/15	24.26%	CRIP1;BCL2A1;CTSH;NFKBIA;SQSTM1	c2
4051	prerank	MCCABE_HOXC6_TARGETS_UP	0.47048982214964286	0.9193865804839584	0.6290322580645161	1.0	1.0	5/7	24.54%	PDE4DIP;SLC1A3;BCO2;BMP7;IRAK4	c2
4053	prerank	WP_RETT_SYNDROME_CAUSING_GENES	0.3218354376301388	0.9191452782781595	0.5970149253731343	1.0	1.0	11/46	17.47%	GABBR2;GRIN2B;CDKL5;HDAC5;SCN8A;HAP1;SYNGAP1;GNAO1;MEF2C;SRRM3;GABRD	c2
4054	prerank	REACTOME_NGF_STIMULATED_TRANSCRIPTION	0.3116089656383901	0.9190457625426219	0.6060606060606061	1.0	1.0	10/38	15.62%	ID2;FOS;RRAD;FOSB;ID4;CDK5R2;EGR1;ID3;TPH1;EGR4	c2
161	prerank	STK33_SKM_UP	0.25881819527706	0.9190210074392451	0.6153846153846154	0.8114308254442784	1.0	61/230	21.04%	OLIG1;GPR132;CTSK;CD86;OLR1;FGL2;ADORA3;FOS;RTN1;TFPI2;TP53INP2;MAFB;LY96;RHOB;TNFRSF11B;HECW2;BMF;IL10RA;ARID5B;ZNF763;TTLL7;DUSP1;TLR1;BTG2;EGR1;NFKBIZ;GPR137B;PTPRM;RASGRP3;ASPH;GPR137C;TMOD2;CREB5;PLCXD2;GBP2;CD101;CDKN1C;BCL2A1;THBD;P2RY14;STOX2;LPAR6;NBEAL1;ZNF117;LGALS1;CYBRD1;ERMAP;PID1;CD53;CD9;FAM177A1;TP53INP1;CREBRF;SIPA1L2;ACSL6;ST20;NFKBIA;KLF6;CPEB2;SKIL;ASB2	c6
4056	prerank	ROSS_AML_WITH_PML_RARA_FUSION	0.2950187790736499	0.9189895374278256	0.5686274509803921	1.0	1.0	15/72	15.28%	SERPING1;COL2A1;SMARCD3;PRODH;RASL12;LTK;PGBD5;PTGDS;MEG3;PDE3B;GRB10;AUTS2;CDKN1C;MAP1A;MEGF6	c2
4057	prerank	REACTOME_RUNX2_REGULATES_CHONDROCYTE_MATURATION	0.5142035160915731	0.9187753414212779	0.6181818181818182	1.0	1.0	2/5	10.80%	IHH;GLI2	c2
4058	prerank	WP_DIFFERENTIATION_OF_WHITE_AND_BROWN_ADIPOCYTE	0.35477724488533496	0.9186653262488121	0.5849056603773585	1.0	1.0	7/22	14.26%	PPARGC1A;PRDM16;EBF3;BMP2;PLAC8;CEBPA;SMAD1	c2
4062	prerank	REACTOME_HEME_SIGNALING	0.3242475596549453	0.9177813897766884	0.6	1.0	1.0	8/45	16.77%	PPARGC1A;SMARCD3;LY96;APOA1;HBA2;MEF2C;SLC46A1;HELZ2	c2
4064	prerank	BRACHAT_RESPONSE_TO_METHOTREXATE_UP	0.35660651531419923	0.9176668036671413	0.5263157894736842	1.0	1.0	9/19	30.86%	BTG2;TOB1;PMM1;CD53;TP53INP1;MALAT1;ABLIM1;TMEM185A;LPIN1	c2
4070	prerank	KEGG_TRYPTOPHAN_METABOLISM	0.3354114415319855	0.9170904402004949	0.5614035087719298	1.0	1.0	6/36	9.20%	ACMSD;DDC;CYP1A2;EHHADH;HAAO;IL4I1	c2
4075	prerank	LU_TUMOR_VASCULATURE_DN	0.42307283367023374	0.9159119477964538	0.5490196078431373	1.0	1.0	5/11	8.72%	ITM2A;ABI3BP;GREB1;ARX;OGN	c2
4078	prerank	REACTOME_NUCLEAR_RECEPTOR_TRANSCRIPTION_PATHWAY	0.3290624965362866	0.9156744326427361	0.582089552238806	1.0	1.0	13/49	18.19%	PGR;HNF4G;ESRRG;NR2F1;NR5A2;THRB;RORB;RARB;NR5A1;THRA;AR;NR3C2;NR4A2	c2
4079	prerank	CAFFAREL_RESPONSE_TO_THC_8HR_3_UP	0.5368631803450045	0.915387008864779	0.6730769230769231	1.0	1.0	1/5	5.82%	RHOB	c2
4080	prerank	WP_22Q112_COPY_NUMBER_VARIATION_SYNDROME	0.27501219312537556	0.9153798490653277	0.5909090909090909	1.0	1.0	9/102	5.27%	ACTC1;CYP26A1;SLC7A4;FGFR2;PAX3;PITX2;PRODH;CYP26C1;CLTCL1	c2
162	prerank	PTEN_DN.V2_DN	0.2689862926282605	0.9153492918535295	0.746031746031746	0.8098833569685587	1.0	22/124	14.02%	SCGN;DHRS2;ST6GALNAC2;COPZ2;MT1M;HNF1A;BAMBI;GPRC5C;ABLIM2;HOXC5;ELANE;FRMD1;NEO1;PCSK1N;CLEC7A;CEBPA;KCNE2;NREP;NUDT18;BAHCC1;HBA2;RPS4Y1	c6
4083	prerank	WANG_RESPONSE_TO_BEXAROTENE_UP	0.3351028004347078	0.9147701698911005	0.6037735849056604	1.0	1.0	4/31	5.66%	COL26A1;CA5A;TBX20;RGS11	c2
4085	prerank	REACTOME_TRAF6_MEDIATED_INDUCTION_OF_TAK1_COMPLEX_WITHIN_TLR4_COMPLEX	0.3903303097574199	0.9144822096712275	0.6	1.0	1.0	2/16	5.62%	CD14;LY96	c2
4087	prerank	CAFFAREL_RESPONSE_TO_THC_8HR_5_UP	0.412485399489929	0.9142668523571236	0.5918367346938775	1.0	1.0	1/14	3.38%	ID2	c2
4090	prerank	IBRAHIM_NRF1_DOWN	0.2584785287358575	0.9141800351774331	0.6212121212121212	1.0	1.0	45/140	21.90%	UBE2QL1;MAF;CITED2;CXXC4;FZD4;HOXB9;VIM;DGAT2;ZNF608;SOX4;MSH5-SAPCD1;PBXIP1;KLHL24;FSTL3;AMACR;KCNH3;PDE5A;PNRC1;RARB;CABP7;AMDHD2;PLXNB1;TPM1;PHLDB2;HOXD8;EFHC1;PARP8;SSBP2;SNHG10;RGS10;SCD5;SRGAP2B;FHL1;FAM131B;ARHGAP5-AS1;HOXB-AS3;PMM1;DPP7;KLF6;SRGAP2;NME3;PDGFC;SLC35E2B;DOCK4;SPSB3	c2
4091	prerank	WEBER_METHYLATED_HCP_IN_SPERM_UP	0.43739655118149035	0.9140627132112136	0.5555555555555556	1.0	1.0	2/13	4.29%	MOV10L1;SPATA22	c2
4093	prerank	NIKOLSKY_BREAST_CANCER_20Q12_Q13_AMPLICON	0.2772693170562073	0.9139741412393247	0.6507936507936508	1.0	1.0	11/120	6.82%	NKAIN4;DOK5;CHRNA4;PREX1;KCNG1;KCNS1;SEMG1;COL20A1;KCNQ2;WFDC12;TSHZ2	c2
4095	prerank	REACTOME_UPTAKE_AND_ACTIONS_OF_BACTERIAL_TOXINS	0.35276442904576627	0.9134651755483179	0.55	1.0	1.0	6/27	14.90%	SYT2;SV2C;MAP2K6;ANTXR1;SNAP25;EEF2	c2
4096	prerank	PID_HIF2PATHWAY	0.32227686590473453	0.9133579720296329	0.5932203389830508	1.0	1.0	5/32	11.42%	SERPINE1;POU5F1;CITED2;EGLN3;EFNA1	c2
4097	prerank	REACTOME_ACTIVATED_NTRK3_SIGNALS_THROUGH_RAS	0.44788819168430044	0.9132525787552873	0.543859649122807	1.0	1.0	1/8	6.23%	NTF3	c2
4098	prerank	RODRIGUES_THYROID_CARCINOMA_POORLY_DIFFERENTIATED_DN	0.22986091550293244	0.9131074636295472	0.797752808988764	1.0	1.0	165/729	23.70%	KLHL41;EDNRB;SERPINA1;CTSK;DTNA;FOLR1;TAGLN;GJA1;CCND2;SELENBP1;COL4A3;HLA-DPA1;RBMS3;MYLK;CPQ;MAF;CCDC152;CITED2;GNAL;ZEB2;FBN1;TNS1;CCDC80;CCL28;CD24;HLA-DRB1;SNED1;MATN2;EIF4E3;LYRM9;CAPN3;FMO5;ADD3;GPRC5A;PDGFD;MXI1;PHACTR2;KLHL24;GXYLT2;DNASE1L1;RBPMS;USP54;NEO1;CRYL1;TMEM150C;PROM1;NANOS1;TAPBPL;GOLGA8N;PRICKLE2;NEDD9;SDC2;WASF3;EFNA1;GSTK1;KLHDC1;MOB3B;SLC40A1;PNRC1;CDKL5;ATXN3;MBP;ST3GAL1…	c2
4099	prerank	PEDRIOLI_MIR31_TARGETS_UP	0.26150977694166183	0.9130657107549378	0.7066666666666667	1.0	1.0	33/177	14.11%	TYRP1;ALX4;PLSCR2;ABI3BP;PMEL;TAGLN;KRT17;MUC5AC;IRX2;IGFBP3;CNTFR;SSX3;TNFRSF11B;C17orf50;OLFML2B;ZNF366;CDNF;INHBA;RASSF9;RNF112;CACNA1I;CXorf58;ATP2B4;L1CAM;GLYATL2;ASPH;ISM2;ZCWPW2;MCF2L2;CSMD1;FOXS1;PKIA;C1orf53	c2
4100	prerank	REACTOME_SIGNALING_BY_BMP	0.35996061733130386	0.9127800101968955	0.6909090909090909	1.0	1.0	6/24	17.03%	FSTL1;GREM2;BMP2;SMAD6;SMAD1;BMPR2	c2
4102	prerank	WP_THERMOGENESIS	0.27685341989131873	0.9126562982062927	0.6268656716417911	1.0	1.0	16/103	14.12%	PPARGC1A;ADCY2;SMARCD3;PRDM16;CREB3L3;KLB;CPT1C;ADCY5;PRKG1;UCP1;ACTG1;ADCY1;CREB5;DPF3;FGFR1;ADCY4	c2
4103	prerank	BRUINS_UVC_RESPONSE_VIA_TP53_GROUP_B	0.23379099034505751	0.9126447119532988	0.7375	1.0	1.0	82/481	17.02%	KRT4;CCL8;NKAIN4;MORN5;CCDC3;NRXN1;IGHM;DDC;CITED1;SGCD;OLR1;IVL;FAM20A;PTGS2;COPZ2;RASGEF1C;MSX2;UNC5C;HOXD13;MFAP2;SERPINE1;SYN2;ALDH8A1;SYPL2;FOSB;MTTP;PDGFRA;TNFRSF11B;EBF3;CTSF;LYNX1;EPHX1;CYP46A1;TIMP2;INHBA;TNFSF8;ARX;SLC31A2;DUSP1;SCN1B;GPR85;BTG2;DNAJC22;CXCR6;PNCK;SORBS1;NFKBIZ;DDAH2;CPEB1;ANTXR1;KLHDC8A;CTSA;HPD;NDRG4;JUP;BDH2;RFX4;AGA;HCN3;RAG2;ENPP5;ASAH1;REEP6;NGF;THBD;PLBD2;HSD17B1…	c2
4105	prerank	BIOCARTA_EXTRINSIC_PATHWAY	0.4136516058550985	0.912350585503955	0.559322033898305	1.0	1.0	3/11	12.21%	F7;SERPINC1;FGG	c2
4110	prerank	ZHANG_GATA6_TARGETS_DN	0.2882388494612073	0.9116253987957027	0.6727272727272727	1.0	1.0	11/60	8.45%	TSPAN11;SLC7A7;COL4A3;COL4A4;MUC1;PHACTR1;ACKR2;SPOCK2;TMEM108;RAB27A;CPM	c2
4111	prerank	REACTOME_NOTCH2_ACTIVATION_AND_TRANSMISSION_OF_SIGNAL_TO_THE_NUCLEUS	0.3525420594893361	0.9113763617442415	0.6111111111111112	1.0	1.0	9/21	29.01%	DLL4;DLL1;CNTN1;APH1B;JAG2;MIB2;UBA52;APH1A;PSENEN	c2
4112	prerank	GRUETZMANN_PANCREATIC_CANCER_DN	0.2537263746232958	0.9112127224380263	0.6307692307692307	1.0	1.0	35/182	18.60%	CRYAB;UGT2B15;DPP6;CTNND2;CCND2;NR5A2;GPC3;NPY1R;RARRES2;PTH1R;ONECUT1;FGL1;APLP1;CELA2A;CHRNA7;MXI1;GYPC;IGBP1;HNF1B;RBP1;PDE6G;RPS9;EEF2;SRPX;XBP1;TOB1;CACNA2D1;ARSA;SSR4;RGN;SMPD1;GAMT;PEPD;CLU;INSR	c2
4115	prerank	RAO_BOUND_BY_SALL4_ISOFORM_A	0.2573365643547161	0.9110362054059931	0.6575342465753424	1.0	1.0	23/145	13.45%	ACMSD;PCDH11X;PTGS2;PITX2;LRRN1;HAS2;MAPT;CXXC4;STXBP5L;CES1;EPB42;OR5P2;FZD8;ARX;USP54;CFTR;MITF;ANK3;SNAP25;POU3F3;C6orf58;RSPO3;PRRX1	c2
4117	prerank	LEE_AGING_CEREBELLUM_DN	0.2924445778519646	0.9106325144606694	0.6451612903225806	1.0	1.0	12/62	12.39%	OCA2;DOC2B;ITM2A;CACNG1;NPY1R;SLC4A1;CLIC3;SLC6A15;ACHE;PTPRM;LBX1;ACTA1	c2
4119	prerank	FRASOR_RESPONSE_TO_ESTRADIOL_DN	0.2828293606292219	0.910342479839649	0.5846153846153846	1.0	1.0	13/73	11.42%	SELENBP1;PVALB;MUC1;STC1;CD24;MATN2;NELL2;FMO5;GPRC5A;DUSP1;TGFB2;BCAS1;EFNA1	c2
4122	prerank	WP_NCRNAS_INVOLVED_IN_WNT_SIGNALING_IN_HEPATOCELLULAR_CARCINOMA	0.2905197066382284	0.9099723977043854	0.660377358490566	1.0	1.0	10/77	9.69%	ROR2;SERPINF1;WNT11;WNT6;CCND2;CXXC4;TCF7L1;WNT10A;FZD8;WNT4	c2
4126	prerank	TORCHIA_TARGETS_OF_EWSR1_FLI1_FUSION_UP	0.2488562710854943	0.9094997439621137	0.76	1.0	1.0	63/244	21.85%	TMPRSS6;NFE2;FOLR1;NXF3;HMGCS2;DCLK2;NUDT11;RGL1;ID2;APOE;PTGER3;CAMK1D;DOCK11;MAPT;PON3;CPT1C;C3orf80;LYRM9;COL5A1;LYST;GRN;ITGB7;PCDH7;POPDC2;LTC4S;DIP2C;PGM2L1;APOA1;FRY;ST8SIA4;ENPP5;PLSCR4;ACADSB;OPTN;GNAQ;DNAJA4;XKR6;STX7;CDKN2B;GSPT2;ARSA;LPAR6;UNC5CL;SOWAHA;YPEL5;PPP1R13B;TAF9B;BEX4;PPM1E;ZNF185;FAAH;ARL4D;ST6GALNAC3;CDA;KLF6;DENND2C;NEAT1;KLHL6;HSD3B7;IFFO1;PCBP3;CDKN2C;ALOX5	c2
4129	prerank	HAN_JNK_SINGALING_DN	0.3236451117401686	0.9089652304858377	0.6785714285714286	1.0	1.0	11/32	18.96%	WNT6;HAS2;CD14;OGN;SOD3;RBP1;SEMA3C;CP;CD74;CD9;PLTP	c2
4130	prerank	RAGHAVACHARI_PLATELET_SPECIFIC_GENES	0.2938435130841784	0.9087073174869614	0.6721311475409836	1.0	1.0	20/61	21.39%	TMEM140;CXCL5;MYLK;PDLIM1;CTSA;HBG1;ASAH1;TPM1;TNFSF4;RGS10;TAX1BP3;FHL1;PRKCB;YPEL5;TUBA4A;ZNF185;PTGS1;SNN;MFAP3L;PRKAR2B	c2
4131	prerank	REACTOME_CARGO_CONCENTRATION_IN_THE_ER	0.337687101673246	0.9080427996832684	0.5806451612903226	1.0	1.0	3/32	7.16%	SERPINA1;FOLR1;F8	c2
4134	prerank	WP_HEMATOPOIETIC_STEM_CELL_DIFFERENTIATION	0.31747672298340585	0.9077257293259766	0.6363636363636364	1.0	1.0	12/48	10.20%	NFE2;IL5;CD34;FOS;MUC1;FOSB;HES6;TPO;LMO2;HMGN5;MXI1;THRB	c2
4135	prerank	REACTOME_METABOLISM_OF_VITAMINS_AND_COFACTORS	0.25452155043176217	0.9075809914209152	0.6470588235294118	1.0	1.0	23/171	11.53%	TTPA;AKR1C3;CTRB2;RBP2;PTGS2;PTGIS;APOE;SLC52A1;GPC3;ALDH1L2;CUBN;RNLS;TTR;HSPG2;LRP2;SLC19A3;ACP5;VNN1;APOM;PARP10;SDC2;SLC22A13;APOA1	c2
4137	prerank	PID_S1P_S1P2_PATHWAY	0.3511408325060705	0.9075140989450771	0.543859649122807	1.0	1.0	2/24	3.66%	GNAI1;FOS	c2
4138	prerank	KLEIN_TARGETS_OF_BCR_ABL1_FUSION	0.30215845495755095	0.9072262104038169	0.5370370370370371	1.0	1.0	13/39	19.13%	CSF3R;CSF1R;PTPRC;DNTT;PROM1;GYPC;IGBP1;IRF4;RAG2;RAG1;BTK;MZF1;CXCR4	c2
4140	prerank	SOUCEK_MYC_TARGETS	0.4651078182901707	0.907016792560792	0.5961538461538461	1.0	1.0	1/6	1.93%	CSF2RB	c2
4141	prerank	RODWELL_AGING_KIDNEY_NO_BLOOD_UP	0.258366649880263	0.9069998164271077	0.704225352112676	1.0	1.0	49/186	18.27%	VTCN1;NR2F1;SPARCL1;ABI3BP;GABRP;TAGLN;SERPING1;GPNMB;C1S;RBMS3;ZEB2;FBN1;TNFRSF11B;COL1A2;ISLR;TIMP2;COL5A1;IFI27L2;INHBA;VASH2;C1R;COL14A1;AMBP;PGM2L1;NFKBIZ;ANTXR1;PROM1;RARRES1;SLC40A1;DKK3;RBP1;MRAS;MMP7;SLC1A3;SMPD2;AIDA;SLC46A3;TPM1;NFIX;MMP11;FHL1;SSR4;ADRA2A;MFGE8;COL27A1;CDH6;ZFAS1;BHLHE41;PAPPA2	c2
4144	prerank	AMIT_EGF_RESPONSE_60_HELA	0.30339946095699505	0.9065235269164525	0.6212121212121212	1.0	1.0	7/44	9.50%	KCNJ12;SERPINE1;FOSB;CITED2;RHOB;GPRC5A;SNAI2	c2
4146	prerank	KEGG_GAP_JUNCTION	0.2891062251739508	0.9064217847586704	0.6507936507936508	1.0	1.0	12/80	10.31%	GRM1;ADCY2;GJA1;GNAI1;TUBA1A;PDGFRA;ADCY5;PRKG1;PDGFD;TUBB2B;ADCY1;TUBA3D	c2
4148	prerank	OSADA_ASCL1_TARGETS_UP	0.3235034323210207	0.9062959751833433	0.7	1.0	1.0	12/42	14.25%	IGFBP5;RET;SEMA6A;GAS2;KRT14;BMF;CLDN14;RASGRP3;DLL1;BDKRB1;SSTR2;KLK1	c2
4151	prerank	REACTOME_PROTEIN_LOCALIZATION	0.2564230850362938	0.9061611188066592	0.7936507936507936	1.0	1.0	8/152	7.99%	AGXT;HAO2;PIPOX;BAAT;NUDT7;ABCD2;CMC4;EHHADH	c2
4155	prerank	REACTOME_NEGATIVE_REGULATION_OF_FGFR2_SIGNALING	0.3424670248680806	0.9056944337284539	0.6153846153846154	1.0	1.0	6/29	13.67%	FGF23;FGFR2;FGF7;FGF18;FGF20;FGF22	c2
4156	prerank	REACTOME_SHC_RELATED_EVENTS_TRIGGERED_BY_IGF1R	0.4568527663127176	0.9056343209383594	0.5535714285714286	1.0	1.0	1/8	5.73%	IGF1	c2
165	prerank	E2F3_UP.V1_UP	0.25430012164908733	0.9054081362008626	0.6756756756756757	0.8245886870700025	1.0	36/176	17.55%	UBE2QL1;CYP26A1;NR2F1;FAM43B;RTN4RL1;ANTXRL;SYN1;HRK;RASGRP1;TMEM121;LMO2;EPB41L3;KHDRBS3;SAMD11;TLE2;IL17RB;SH3BGR;CEBPA;GPR137C;RAB9B;SLC4A3;REEP1;TMOD2;HBA2;MEX3B;PLSCR4;SMAD6;CDKN1C;NAT8L;CHRDL2;EPHX4;RRAGD;FUT5;SOWAHA;SLC6A2;MMP15	c6
4161	prerank	FLOTHO_PEDIATRIC_ALL_THERAPY_RESPONSE_UP	0.30656092504113347	0.9048007714866717	0.6440677966101694	1.0	1.0	12/51	24.15%	ALX4;CD34;OLFML2A;STAM;RPS9;EEF2;RPL7;EIF3L;EIF3D;RPL13A;CD69;MXRA7	c2
4163	prerank	WP_CARDIAC_HYPERTROPHIC_RESPONSE	0.30991869745585765	0.9047544423667896	0.6111111111111112	1.0	1.0	6/53	6.91%	PLA2G2A;FGFR2;MAP2K6;IGF1;PRKG1;NPPA	c2
4164	prerank	WP_CILIOPATHIES	0.26032861969844784	0.9047485007363152	0.6666666666666666	1.0	1.0	34/160	22.20%	DNAI1;BBS5;DNAH6;RSPH4A;PKHD1;DNAAF1;DNAJB13;PKD1L1;NME9;CC2D2A;GLI3;GLI2;DYNC2H1;SPATA7;TUB;RSPH1;IFT172;RSPH9;FAM161A;EFHC1;CCDC28B;BBS9;IFT81;CCDC103;CCDC39;PKD2;TAPT1;TCTN1;ARL3;WDPCP;SDCCAG8;RP2;ARL6;CEP19	c2
4166	prerank	MILI_PSEUDOPODIA_CHEMOTAXIS_UP	0.28274016177421407	0.9043621658174997	0.696969696969697	1.0	1.0	11/79	17.85%	CCND2;ZEB2;TP53INP2;DDR2;HMGN5;TRAK2;ZBTB12;SH3BGRL;PHLDB2;NBEAL1;KANK2	c2
4167	prerank	VANDESLUIS_NORMAL_EMBRYOS_DN	0.37598961152102234	0.9041051649534337	0.5652173913043478	1.0	1.0	7/18	13.16%	HBE1;CABP1;VIM;HOXC10;IAPP;HBA2;HBG1	c2
4171	prerank	REACTOME_ERYTHROCYTES_TAKE_UP_OXYGEN_AND_RELEASE_CARBON_DIOXIDE	0.40714168815996266	0.9039402162572524	0.5961538461538461	1.0	1.0	2/7	4.66%	RHAG;SLC4A1	c2
4172	prerank	REACTOME_FLT3_SIGNALING	0.31424393780320525	0.9038650326362391	0.5818181818181818	1.0	1.0	5/37	16.49%	FLT3;GRB10;FYN;SOCS6;BCL2L11	c2
4176	prerank	RODWELL_AGING_KIDNEY_DN	0.2602459184208294	0.9030725979596931	0.65625	1.0	1.0	22/132	12.77%	TOX3;ESRRG;SELENBP1;PTGER3;THSD7A;NUDT7;SLC4A1;CACNA2D3;KNG1;TSPAN7;FAXDC2;SOHLH2;FMO5;ABCA5;AASS;ZNF711;KLHL24;ADCY1;GABARAPL1;AUTS2;PHYH;NEBL	c2
4177	prerank	REACTOME_ERYTHROCYTES_TAKE_UP_CARBON_DIOXIDE_AND_RELEASE_OXYGEN	0.3808605934583017	0.9029511490343846	0.6153846153846154	1.0	1.0	4/11	14.64%	RHAG;SLC4A1;HBA2;CYB5R1	c2
4178	prerank	REACTOME_SARS_COV_2_MODULATES_AUTOPHAGY	0.4300512035783646	0.9028380230731688	0.58	1.0	1.0	11/11	57.02%	VPS18;VPS11;VPS41;VPS45;VPS16;VPS39;VPS33B;VPS33A;MAP1LC3B;UVRAG;TUFM	c2
4179	prerank	REACTOME_NEGATIVE_REGULATION_OF_ACTIVITY_OF_TFAP2_AP_2_FAMILY_TRANSCRIPTION_FACTORS	0.447031385277679	0.9025920782408634	0.5833333333333334	1.0	1.0	1/8	3.72%	TFAP2A	c2
4180	prerank	REACTOME_G_ALPHA_Z_SIGNALLING_EVENTS	0.316179153036959	0.9025443079551767	0.5714285714285714	1.0	1.0	12/46	18.75%	ADRA2C;ADCY2;GNAI1;GNGT1;ADCY5;GNG13;ADCY1;ADCY4;ADRA2A;PRKCB;GNG7;RGSL1	c2
4182	prerank	REACTOME_DECTIN_2_FAMILY	0.39087253080080014	0.9024832247806365	0.6153846153846154	1.0	1.0	8/16	16.07%	MUCL1;MUC5AC;MUC1;MUC15;MUC12;MUC20;FYN;MUC4	c2
4190	prerank	CHEN_HOXA5_TARGETS_6HR_UP	0.4272126581321617	0.9013371600100284	0.6833333333333333	1.0	1.0	3/9	15.40%	SNAI2;EGR1;TIPARP	c2
4197	prerank	LINDSTEDT_DENDRITIC_CELL_MATURATION_C	0.28035179570522245	0.9003032170817545	0.6984126984126984	1.0	1.0	18/60	22.65%	FLT3;CD86;MUC1;TNFRSF11B;S1PR1;COL14A1;PLAGL1;TNFSF4;LGALS9;GPR171;SYNGR3;JAK1;HLA-DPB1;N4BP2L1;SOCS2;PRKAR2B;STAT5A;UGCG	c2
4199	prerank	HOSHIDA_LIVER_CANCER_LATE_RECURRENCE_UP	0.2962416424504785	0.900176896062964	0.7115384615384616	1.0	1.0	6/54	9.50%	CTSK;FGL2;RASGRP1;AOAH;HSPA1B;SNAI2	c2
4201	prerank	REACTOME_FATTY_ACIDS	0.4228469666776139	0.8995886440488158	0.5208333333333334	1.0	1.0	2/8	8.07%	CYP4B1;CYP2J2	c2
4204	prerank	SIMBULAN_PARP1_TARGETS_UP	0.32719846000612096	0.8992609365913649	0.5961538461538461	1.0	1.0	5/29	7.25%	ELN;CCND2;FGF7;MFAP5;TIMP2	c2
4206	prerank	IBRAHIM_NRF2_DOWN	0.2500085348595065	0.8991694650065063	0.6923076923076923	1.0	1.0	43/144	24.12%	PTGS2;FLRT3;CITED2;CXXC4;TSHZ2;HOXB9;VIM;OTUD1;ZNF608;PBXIP1;PCDH7;STAT2;PPP1R16A;PDE5A;OBSL1;ID3;SEMA3C;TCP11L2;AMDHD2;PHLDB2;SEMA6C;ARHGAP5-AS1;SKIV2L;HOXB-AS3;HDAC6;NR4A2;ROBO1;DPP7;TUBGCP6;VIM-AS1;OGDHL;KLF6;NME3;TBC1D9;PDGFC;DOCK4;CDKN2C;SPSB3;FBXO44;SEMA3B;ABCA7;KLHL17;EFNA4	c2
4211	prerank	KARLSSON_TGFB1_TARGETS_DN	0.2513461236857492	0.8982095613148451	0.676923076923077	1.0	1.0	32/179	15.75%	NPNT;COPZ2;ID2;PDGFRA;CCDC80;CNTNAP1;EPHX1;CRIP1;TIMP2;B3GAT1;ADD3;RASL11A;GRN;DAB2;CTSA;TMEM132A;GAS1;GRIA2;GABARAPL1;GRINA;NREP;MAGED1;SH3BGRL;PNRC1;ID3;TMEM59;GATA6;GABARAP;NUDT14;RGS10;GAA;TMEM176B	c2
4213	prerank	KEGG_PATHOGENIC_ESCHERICHIA_COLI_INFECTION	0.3047920930146859	0.8977584751225223	0.7741935483870968	1.0	1.0	10/53	19.33%	TUBA1A;CD14;LY96;ACTG1;TUBB2B;TUBA3D;TUBB4A;FYN;TUBB1;TUBA4A	c2
4212	prerank	WP_PATHOGENIC_ESCHERICHIA_COLI_INFECTION	0.3047920930146859	0.8977584751225223	0.7741935483870968	1.0	1.0	10/53	19.33%	TUBA1A;CD14;LY96;ACTG1;TUBB2B;TUBA3D;TUBB4A;FYN;TUBB1;TUBA4A	c2
4216	prerank	KIM_ALL_DISORDERS_OLIGODENDROCYTE_NUMBER_CORR_DN	0.31788362190213026	0.8969427711839913	0.6721311475409836	1.0	1.0	6/28	13.12%	IL5;CCIN;SV2C;SLC1A2;CSRNP3;NR5A1	c2
4217	prerank	REACTOME_WNT_LIGAND_BIOGENESIS_AND_TRAFFICKING	0.3679874559332536	0.8967041679946522	0.5964912280701754	1.0	1.0	5/22	13.02%	WNT11;WNT6;WNT10A;WNT4;WNT5A	c2
4221	prerank	REACTOME_RHO_GTPASES_ACTIVATE_ROCKS	0.37117021625593305	0.896182006772269	0.6739130434782609	1.0	1.0	2/19	5.82%	MYL9;RHOB	c2
4222	prerank	REACTOME_GLI_PROTEINS_BIND_PROMOTERS_OF_HH_RESPONSIVE_GENES_TO_PROMOTE_TRANSCRIPTION	0.4727023603908829	0.8961575954283052	0.6875	1.0	1.0	4/7	24.26%	GLI3;GLI2;HHIP;GLI1	c2
4223	prerank	FOSTER_TOLERANT_MACROPHAGE_UP	0.2511966410871291	0.8961116055379219	0.7428571428571429	1.0	1.0	28/146	16.32%	SPIC;CCL8;BRDT;FABP3;RGL1;FGL2;ID2;ADHFE1;RASGRP1;IGHG1;MS4A6A;AOAH;RAB32;PPM1H;SLC31A2;RBPMS;HLA-E;PITX1;ID3;SLC7A2;SMAD6;FABP7;CP;TMEM178A;ADORA2A;CCDC71L;NRIP2;DNAJC1	c2
4227	prerank	CHIBA_RESPONSE_TO_TSA_UP	0.3184623704045727	0.8958484440722069	0.5901639344262295	1.0	1.0	13/48	12.80%	VTN;FOS;ANK1;KRT14;FOSB;COL1A2;TIMP2;EFNB3;SOD3;MMP13;COL11A2;JUP;FBN2	c2
4228	prerank	SUZUKI_RESPONSE_TO_TSA_AND_DECITABINE_1A	0.38031034099316346	0.8957799155464954	0.58	1.0	1.0	4/18	7.49%	PTGS2;CYP4B1;TIMP2;DNASE1L3	c2
4230	prerank	CORRE_MULTIPLE_MYELOMA_DN	0.30323566801191976	0.8954866484338289	0.6842105263157895	1.0	1.0	14/52	13.59%	EYA2;MEOX2;SELENBP1;FOS;MAF;IGF1;PLCL1;NPR3;COL11A1;LIN7A;GAS1;PRRT2;TCEA3;SLC1A3	c2
4232	prerank	YOSHIMURA_MAPK8_TARGETS_DN	0.23374837960063444	0.8954571023162734	0.7746478873239436	1.0	1.0	40/355	12.78%	IGFBP5;CKMT2;MYBPC1;PLP1;ARG1;OLR1;MEOX2;OBP2B;COPZ2;SCGB1D2;HNMT;CPQ;PDGFRA;DCLK1;MAP2K6;POU3F1;NPR3;EGLN3;COL11A1;ATP12A;HSPA1B;RASL11A;C1R;LYST;ITGB7;ACTG1;NEO1;BDNF;PMP22;AQP4;EDN1;ANKRD24;PTPRM;PRICKLE2;SDC2;GRIA2;JUP;CLCN7;GREM1;ATXN3	c2
4234	prerank	KRIEG_KDM3A_TARGETS_NOT_HYPOXIA	0.24831476833207264	0.8952976127870073	0.6865671641791045	1.0	1.0	35/185	21.08%	SGK2;SAA2;TMEM140;SAA1;RRAD;SLC47A2;LYRM9;PKDCC;PHACTR2;COLEC10;NHEJ1;SDSL;THRB;PLA2G4C;DHX58;C6orf58;MMP7;GABARAP;CDKN1C;SLC46A3;CYP1B1;CCDC28B;LGALS9;IFIT3;TMBIM4;TUBGCP6;B2M;ALDH1A3;NUPR1;THNSL1;POLR1D;ATP6AP2;IFI44;NEAT1;PFN2	c2
4235	prerank	KOMMAGANI_TP63_GAMMA_TARGETS	0.4379305304312846	0.8952792013575417	0.6086956521739131	1.0	1.0	2/9	4.43%	SMARCD3;IGFBP3	c2
166	prerank	BCAT.100_UP.V1_UP	0.30583112033990045	0.8952418919381769	0.6792452830188679	0.8414330936250486	1.0	11/45	13.81%	WNT11;CRYM;IHH;ITGA9;LMO2;CHODL;QPCT;RBP1;FGF20;HBA2;HYAL3	c6
4236	prerank	WP_IL5_SIGNALING_PATHWAY	0.302323640262676	0.8951304991058298	0.671875	1.0	1.0	3/38	5.99%	CSF2RB;FOS;MAPT	c2
4239	prerank	SHI_SPARC_TARGETS_UP	0.346951659412117	0.8946554093183618	0.6428571428571429	1.0	1.0	3/24	3.26%	SEMA6A;SEMA6D;AHRR	c2
4240	prerank	SAKAI_TUMOR_INFILTRATING_MONOCYTES_DN	0.28652111881949666	0.8945502577047425	0.6491228070175439	1.0	1.0	2/74	1.26%	DCT;CD86	c2
4242	prerank	WP_DEREGULATION_OF_RAB_AND_RAB_EFFECTOR_GENES_IN_BLADDER_CANCER	0.37898073329185666	0.8944699466722634	0.5740740740740741	1.0	1.0	4/16	13.90%	RPH3AL;MYRIP;RAB27A;RPH3A	c2
167	prerank	CSR_LATE_UP.V1_DN	0.26825996112527856	0.8940201316659769	0.7049180327868853	0.8323807848999092	1.0	26/132	13.47%	ABCA6;TCEAL7;RCAN2;CLEC3B;GLT8D2;OLFML2A;ANKRD29;RNLS;CTSF;F8;PAMR1;SGIP1;BTG2;MAMLD1;GLI3;IGDCC4;L1CAM;GYPC;IGBP1;GAS1;PDE5A;PRRT2;RASSF2;EPB41L4A-AS1;TNXB;LONRF1	c6
4247	prerank	SMITH_TERT_TARGETS_DN	0.2793558807412352	0.8933278614203477	0.6451612903225806	1.0	1.0	7/85	4.95%	AKR1C3;CDSN;SAA1;TAGLN;SERPING1;POU5F1;FOSB	c2
4248	prerank	ZHU_CMV_8_HR_DN	0.2958222258383952	0.8931891946623229	0.5862068965517241	1.0	1.0	6/48	6.36%	ID2;APOE;TFAP2A;HNMT;FGF7;ADH1B	c2
4249	prerank	WANG_CISPLATIN_RESPONSE_AND_XPC_DN	0.2500266843611898	0.8930128615533366	0.7205882352941176	1.0	1.0	19/207	9.98%	AGXT;KALRN;GNAI1;SERPING1;TFPI2;HAS2;KCNMB1;PDGFRA;PDLIM1;CNTNAP1;PRKG1;HSPA12A;EHHADH;HOXC5;SLC31A2;ADD3;FILIP1L;DYRK3;ITIH4	c2
4251	prerank	ELVIDGE_HYPOXIA_BY_DMOG_DN	0.2954689313605221	0.8929305768713152	0.6612903225806451	1.0	1.0	3/55	1.97%	RET;SLC24A3;GABBR2	c2
4252	prerank	RAMPON_ENRICHED_LEARNING_ENVIRONMENT_EARLY_UP	0.3917127052174745	0.8927675802740893	0.6181818181818182	1.0	1.0	2/13	8.61%	MFAP5;PTGDS	c2
4253	prerank	KEGG_TASTE_TRANSDUCTION	0.3307268181525539	0.8926105769116	0.5882352941176471	1.0	1.0	11/35	16.16%	TAS1R1;KCNB1;TRPM5;TAS2R50;GNG13;TAS2R4;TAS2R19;TAS2R5;ADCY4;PDE1A;GRM4	c2
4257	prerank	HANN_RESISTANCE_TO_BCL2_INHIBITOR_UP	0.3229757145458272	0.8921775105679197	0.5692307692307692	1.0	1.0	11/31	16.76%	NPTX2;RTN1;ELAVL3;HOXB9;PCSK1N;FAM171A1;NSG1;SPRR2F;PNMA2;MT1F;ATP8B2	c2
4259	prerank	CHESLER_BRAIN_QTL_CIS	0.27117952122234945	0.8917535701848136	0.6491228070175439	1.0	1.0	8/67	11.71%	IGHM;PDPN;KCNJ9;CCND2;KCNH1;SERPINA3;SLC15A2;GRIN2B	c2
4261	prerank	KEGG_RIBOFLAVIN_METABOLISM	0.38994152009188787	0.8915567930021328	0.6	1.0	1.0	2/14	8.80%	TYR;ACP5	c2
4266	prerank	WP_MELATONIN_METABOLISM_AND_EFFECTS	0.31540625645760356	0.8909242417934061	0.5925925925925926	1.0	1.0	7/33	16.29%	CAMK2A;APOE;CYP1A2;ACHE;EDN1;CYP1B1;AANAT	c2
4268	prerank	GUTIERREZ_CHRONIC_LYMPHOCYTIC_LEUKEMIA_DN	0.307390734378221	0.8906647471211718	0.6491228070175439	1.0	1.0	11/50	14.87%	ABCA6;CCR7;VASH1;DPEP2;SPOCK2;PDGFD;FILIP1L;FRY;ID3;GBP2;SYT17	c2
4269	prerank	TARTE_PLASMA_CELL_VS_B_LYMPHOCYTE_UP	0.28084266591688795	0.8906574638297713	0.6964285714285714	1.0	1.0	9/77	12.61%	CCR2;FGL2;CITED2;MAN1A1;CD27;NEU1;IRF4;LGALS3;AGA	c2
168	prerank	ESC_J1_UP_EARLY.V1_DN	0.24945287874883051	0.8906398951558991	0.7246376811594203	0.8292714629232468	1.0	31/158	16.01%	ERAS;CNN1;NUDT11;TAGLN;MYL9;PTGIS;SERPINE1;IGFBP3;TGM1;MAPT;FGF18;TMEM121;VAX2;FOXD3;CRYL1;EGR1;EDN1;TSPYL4;ACTA1;MRAS;SLC16A2;ID3;VWA5A;GBP2;REEP6;REM2;GAP43;CIRBP;GSPT2;BMP1;DNAJC30	c6
4270	prerank	CADWELL_ATG16L1_TARGETS_DN	0.28904613518019906	0.8906270170623387	0.5818181818181818	1.0	1.0	11/58	14.62%	PPARGC1A;IGHM;TCHH;MCC;IGHG1;TTR;HSPA1B;SLC15A2;RGS5;GIP;DNAJA4	c2
4274	prerank	WIERENGA_PML_INTERACTOME	0.3077884425591444	0.8901376818915112	0.7	1.0	1.0	4/39	11.84%	ALB;TUBA1A;ACTG1;EEF1A1	c2
4276	prerank	FARMER_BREAST_CANCER_CLUSTER_1	0.31732918122467596	0.8900631711001246	0.6956521739130435	1.0	1.0	5/40	6.51%	CCR2;IGHM;GZMA;IGHG1;IL10RA	c2
4277	prerank	YAGI_AML_SURVIVAL	0.2671794776352	0.8899601345533423	0.7142857142857143	1.0	1.0	11/115	9.96%	TTPA;PRLR;CALCR;GRIK5;RRAD;CD14;RAB32;SLC22A4;LYST;PDE4DIP;VAT1	c2
4279	prerank	PID_MAPK_TRK_PATHWAY	0.30972334785097844	0.8892196884466907	0.6507936507936508	1.0	1.0	7/34	16.00%	FOS;MAP2K6;NTF3;EGR1;MAPKAPK2;TRPV1;MEF2C	c2
4281	prerank	SANSOM_APC_TARGETS_UP	0.2643787961762158	0.8888917141432471	0.603448275862069	1.0	1.0	19/121	12.19%	MYL7;AGR3;CITED1;ASCL2;CCND2;HUNK;HOPX;TLR7;HES6;CA12;SOX4;MEG3;DYRK3;TUBB2B;EGR1;AQP4;ACOT1;MARCKSL1;SLC40A1	c2
4282	prerank	CUI_TCF21_TARGETS_2_DN	0.22084695538385746	0.8886148070891419	0.9036144578313253	1.0	1.0	120/776	15.50%	CRYAB;EDNRB;AVPR1A;DTNA;PLXDC2;FAM13C;RCAN2;CHPT1;MCF2;RTN4RL1;KANK4;COL4A3;COL4A4;PREX2;CLEC14A;ERG;ARHGAP24;ARMCX1;THSD7A;PCDH17;CDKL2;COL12A1;JAM2;ZBTB7C;CITED2;CYP4B1;DACH1;MCC;ARHGAP31;HOPX;KNG1;ITPKB;ZEB2;ANKRD29;MAN1A1;MAFB;MMP23B;SEMA5A;PLCL1;RDH16;TNFRSF11B;CTTNBP2;MAPT;HECW2;ITGA9;PRKG1;NPR3;ARID5B;HSPA12A;NOTCH4;VIM;EML1;LDB2;SHISA3;LMO2;SLFN5;TRPC1;FAM174A;RASSF9;TTLL7;HIP1;ABCA5;HSPA…	c2
170	prerank	RB_DN.V1_UP	0.2667971706585753	0.8881320378097026	0.6923076923076923	0.823878330604788	1.0	11/113	9.43%	TYRP1;DCT;SLC7A7;PKHD1;TGM1;DUOXA1;LYNX1;EPHX1;PALMD;BTG2;DNASE1L1	c6
4288	prerank	REACTOME_SYNAPTIC_ADHESION_LIKE_MOLECULES	0.36637808872573374	0.8879717967788556	0.6346153846153846	1.0	1.0	4/19	12.96%	GRIN2C;LRFN2;GRIN2B;PTPRS	c2
4290	prerank	HAHTOLA_MYCOSIS_FUNGOIDES_SKIN_UP	0.25098271384881615	0.8878357508894177	0.7368421052631579	1.0	1.0	33/168	21.87%	SERPINF1;ITM2A;HPGDS;CCND2;ERG;IGFBP3;JAM2;SEMA5A;LDB2;SLC5A3;SOX4;PDGFD;DAB2;ARMCX6;TRAK2;RGS5;FEZ1;ZNHIT3;TOX;CIRBP;CD52;DPH5;KANK2;LBH;CTSH;GMFG;CRIM1;BACE2;IFT20;ARL3;NME3;SATB1;THYN1	c2
4292	prerank	WEBER_METHYLATED_IN_COLON_CANCER	0.38969952451131357	0.8876971529605202	0.5925925925925926	1.0	1.0	5/15	17.67%	ALX4;RASL11A;TGFB2;C1orf53;TTC23L	c2
4293	prerank	BIOCARTA_COMP_PATHWAY	0.4405722601274306	0.8875200239102236	0.639344262295082	1.0	1.0	5/10	8.73%	C1S;C2;MASP1;C9;C1R	c2
4296	prerank	PODAR_RESPONSE_TO_ADAPHOSTIN_DN	0.3868985739145656	0.8871843861398487	0.6296296296296297	1.0	1.0	4/17	10.80%	CX3CR1;CXCL10;ACTG1;GLI2	c2
4297	prerank	MELLMAN_TUT1_TARGETS_DN	0.30177084723329434	0.8870982115345872	0.5614035087719298	1.0	1.0	6/46	11.48%	AKR1C3;APOE;APLP1;CPEB1;GSTA4;GSTK1	c2
4301	prerank	WANG_ESOPHAGUS_CANCER_VS_NORMAL_UP	0.2643789315203306	0.8864186536724686	0.7288135593220338	1.0	1.0	16/108	10.77%	HSD17B3;CSF2RB;SERPING1;CD34;CCR7;C1S;SERPINE1;IGFBP3;FOSB;KNG1;NOTCH4;HLA-DRB5;C1R;FKBP6;COL5A2;PROM1	c2
4304	prerank	REACTOME_ACTIVATION_OF_NMDA_RECEPTORS_AND_POSTSYNAPTIC_EVENTS	0.2721451328768584	0.8860543677823708	0.6557377049180327	1.0	1.0	15/86	12.98%	GRIN3B;CAMK2A;GRIN2C;TUBA1A;RASGRF2;MAPT;ERBB4;TUBB2B;ADCY1;TUBA3D;LIN7A;GRIA2;APBA1;GRIN2B;CAMK2B	c2
4308	prerank	SASAI_RESISTANCE_TO_NEOPLASTIC_TRANSFROMATION	0.3000301159281272	0.8857104451990561	0.660377358490566	1.0	1.0	22/46	22.66%	TAGLN;FBLN2;FSTL1;FBN1;ID4;TNFRSF11B;EDN1;COL5A2;ATP1B1;SDC2;VLDLR;ID3;GBP2;MMP11;RGS10;DDR1;FBLN5;COL1A1;AMOTL2;SLC16A7;CDKN2C;CACNB3	c2
4311	prerank	REACTOME_INTERLEUKIN_RECEPTOR_SHC_SIGNALING	0.3444431341835787	0.885600338040865	0.5714285714285714	1.0	1.0	2/23	2.41%	CSF2RB;IL5	c2
4313	prerank	REACTOME_INTEGRATION_OF_ENERGY_METABOLISM	0.26382666050520415	0.8852042380824283	0.6166666666666667	1.0	1.0	15/100	14.59%	ADRA2C;KCNB1;ADCY2;GNAI1;GNGT1;ADCY5;FFAR1;CACNA2D2;GNG13;GLP1R;ADCY1;CACNA1D;SNAP25;ADCY4;GNAQ	c2
4317	prerank	REACTOME_BETA_OXIDATION_OF_HEXANOYL_COA_TO_BUTANOYL_COA	0.4981673913554286	0.884948161983104	0.6666666666666666	1.0	1.0	4/5	36.25%	ACADS;HADHB;ECHS1;HADHA	c2
4319	prerank	WANG_LSD1_TARGETS_UP	0.36866756295686565	0.884878353167588	0.6153846153846154	1.0	1.0	6/24	17.45%	IGFBP5;TGFB2;HEPH;CDKN1C;MGP;LGALS1	c2
4320	prerank	FLECHNER_BIOPSY_KIDNEY_TRANSPLANT_OK_VS_DONOR_UP	0.22467461332371702	0.8848614518700901	0.8133333333333334	1.0	1.0	75/529	19.47%	CRYAB;AKR1C3;CX3CR1;CRYM;IGHM;SPARCL1;SLC22A2;ITM2A;FGL2;SELENBP1;TUBA1A;ID2;HLA-DPA1;C1S;GPC3;PTH1R;MAF;CITED2;IGHG1;KNG1;BAMBI;ZEB2;HLA-DRB1;TNFRSF11B;ARMCX2;COL1A2;ANK2;ARID5B;VIM;CA12;SLC5A3;ADD3;LRP2;PTPRC;GGT1;ACTG1;RBPMS;VAT1;GRB10;SH3BGR;ANK3;AUTS2;TSPYL4;NREP;SH3BGRL;IL32;MMP7;RGS5;EIF3F;ACADSB;RBM3;DUSP3;EVI2B;CYP1B1;TOB1;FYN;CD74;FHL1;OXA1L;ATP6V1A;PEX11B;SLC25A1;LGALS1;DDX5;HNRNPH2;PA…	c2
4321	prerank	DACOSTA_ERCC3_ALLELE_XPCS_VS_TTD_DN	0.3202691940615622	0.8848495490149644	0.6896551724137931	1.0	1.0	10/32	16.39%	DOK5;CNN1;HAS2;COL1A2;SOX4;RBPMS;VLDLR;SSBP2;PDGFRL;CAND2	c2
4322	prerank	WP_NEUROINFLAMMATION	0.3895358119231621	0.8847714439730574	0.5769230769230769	1.0	1.0	1/12	3.66%	FOS	c2
4323	prerank	VALK_AML_CLUSTER_9	0.35185845281495576	0.8847489222037648	0.6774193548387096	1.0	1.0	10/32	14.46%	TPPP3;CHI3L1;CLIP3;ICAM4;FAM171A1;PTPRM;BAHCC1;EMID1;CLIP2;MSLN	c2
4326	prerank	FERRANDO_T_ALL_WITH_MLL_ENL_FUSION_UP	0.282611129489965	0.8844669147249884	0.78125	1.0	1.0	13/85	12.86%	CX3CR1;CLCNKA;ALPP;CD34;TUBA1A;ELAVL3;VIM;SPOCK2;HLA-E;SLC7A5;MYOM2;IL32;ID3	c2
4327	prerank	REACTOME_MRNA_EDITING_C_TO_U_CONVERSION	0.46465711915305363	0.8843809053156653	0.6296296296296297	1.0	1.0	2/6	10.58%	A1CF;APOBEC3H	c2
4328	prerank	REACTOME_HYDROLYSIS_OF_LPC	0.41945965397462226	0.8843159880772765	0.6727272727272727	1.0	1.0	4/9	19.84%	PLBD1;PLA2G4C;PLA2G4D;PLA2G4A	c2
171	prerank	ESC_J1_UP_LATE.V1_DN	0.2565666308485	0.8839709187556017	0.7288135593220338	0.8245319784510085	1.0	30/157	15.31%	TTPA;ERAS;DDC;MCF2;PTGIS;SMARCD3;SI;TGM1;JAM2;PLA2G1B;NPHS1;AOAH;FGF18;TMEM121;MORC1;ITGB7;TUBB2B;EGR1;EDN1;GLI2;TCEA3;MRAS;SLC4A3;CRMP1;ACTN3;MMP11;GAP43;CIRBP;NTN1;GSPT2	c6
4331	prerank	LAIHO_COLORECTAL_CANCER_SERRATED_UP	0.2730269112658656	0.8839560238168206	0.7258064516129032	1.0	1.0	23/108	21.44%	POSTN;IFI27;C1S;IGHG1;HLA-DRB1;ATP2B1;PMP22;ATP1B1;RASSF2;OPTN;PPIC;MYL6;SGCB;GCNT3;LGALS1;NXN;SERF2;COMMD3;B2M;PLA2G4A;PAM;NCOA4;PDGFC	c2
4333	prerank	IVANOVA_HEMATOPOIESIS_STEM_CELL_AND_PROGENITOR	0.2308214529922478	0.8836431660345069	0.8513513513513513	1.0	1.0	67/504	14.35%	FLT3;TTPA;SERPINF1;NAP1L3;RET;WNT11;PSG5;APOA5;PLXDC2;WNT6;CAMK2A;GJA1;GRP;OBP2B;TACR2;TCERG1L;CCND2;CLEC14A;MYLK;FBLN2;LINGO3;PLAC9;KCNMB1;MUC1;MMP23B;EN2;ARMCX2;FGF18;EGLN3;NKAIN1;LGI4;SPOCK2;DEPTOR;FZD8;RHOBTB1;HMGN5;SOX4;USH2A;C21orf91;PTGDS;HSPA1L;KHDRBS3;CD27;PCDH7;RBPMS;DIP2C;NSG1;RAB38;CPEB1;PTPRM;DLL1;EFNA1;GSTK1;NPL;MEIS1;RASSF2;CYSLTR1;ATXN3;KREMEN1;GPR62;F2RL3;ZNF704;SCN8A;USP2;ACADL;…	c2
4334	prerank	PID_RAS_PATHWAY	0.3227755422849312	0.8835885269490161	0.5471698113207547	1.0	1.0	8/29	18.11%	RASGRF2;RASGRP1;RASGRP3;LGALS3;CAMK2B;SYNGAP1;LGALS1;PRKCB	c2
4335	prerank	KEGG_VASOPRESSIN_REGULATED_WATER_REABSORPTION	0.30200099521563734	0.8835270717392547	0.6923076923076923	1.0	1.0	6/40	13.49%	CREB3L3;DYNC1I1;AQP4;DYNC2H1;RAB5B;CREB5	c2
172	prerank	CRX_DN.V1_UP	0.2633434742932828	0.8834541375838489	0.6615384615384615	0.814556459798114	1.0	11/113	5.90%	PACRG;KLKB1;OPN1SW;CABP4;PPP1R42;PLA2R1;VTN;SELENBP1;MYLK;ONECUT1;PDE6A	c6
4342	prerank	REACTOME_ATORVASTATIN_ADME	0.48418859765892697	0.8822040228340475	0.6078431372549019	1.0	1.0	3/7	6.03%	SLCO2B1;CYP3A4;PON3	c2
4343	prerank	WP_SARS_CORONAVIRUS_AND_INNATE_IMMUNITY	0.3753538711754073	0.8821394003990637	0.6101694915254238	1.0	1.0	6/18	26.08%	ACE2;STAT2;TLR3;JAK1;MAVS;IRF9	c2
4345	prerank	MANALO_HYPOXIA_UP	0.24856993003538724	0.8818728326512996	0.7538461538461538	1.0	1.0	58/195	20.82%	ITM2A;GABRP;NFASC;PTGIS;GPNMB;LRRC32;SERPINE1;IGFBP3;PDZD2;STC1;SV2C;CUBN;TNS1;COL1A2;TCF7L1;F8;EGLN3;COL5A1;NOTCH4;INHBA;RHOBTB1;SOX4;MXI1;FILIP1L;SYNPO;FAM171A1;EDN1;TAPBPL;GYPC;HLA-E;NEDD9;VLDLR;RASSF2;DKK3;N4BP3;CELF2;SMAD6;CLIP2;CDKN1C;TPM1;SLCO5A1;SLC6A8;COL4A2;ADORA2A;TSGA10;RBKS;SIK1;INSR;EPOR;MAGED2;CXCR4;TP53TG1;PTGS1;TLE1;MTSS1;PAM;BACE2;KLF11	c2
4347	prerank	REACTOME_ION_TRANSPORT_BY_P_TYPE_ATPASES	0.2977600610198273	0.8817816973333206	0.6724137931034483	1.0	1.0	17/53	20.49%	CAMK2A;ATP1A4;ATP12A;ATP2B1;ATP1B1;ATP2B4;ATP9A;CAMK2B;ATP4B;ATP10D;ATP8B2;ATP13A4;ATP1B2;FXYD7;ATP11C;ATP1A2;ATP7B	c2
4349	prerank	PID_S1P_S1P4_PATHWAY	0.38838452137085494	0.8816777534080575	0.6304347826086957	1.0	1.0	4/14	23.30%	GNAI1;GNAO1;GNAZ;S1PR4	c2
173	prerank	PRC2_EED_DN.V1_UP	0.24901355933686428	0.8813792949031534	0.7931034482758621	0.8079484361811287	1.0	27/156	14.19%	AKR1C3;CXCL10;SEMA6D;VTN;CCND2;ARHGAP24;RFPL2;RASL12;KCNQ2;CUBN;CACNA2D3;LY96;CTSO;CDHR2;FAM224A;SLC6A15;PPM1H;TTTY14;PTGDS;PCSK1N;GPR37;CCDC87;MADCAM1;OSTM1;PLSCR4;CDKN1C;AFP	c6
4354	prerank	WP_RIBOFLAVIN_AND_COQ_DISORDERS	0.4173128389843082	0.8809303280407861	0.6666666666666666	1.0	1.0	1/13	4.13%	SLC52A1	c2
4356	prerank	CREIGHTON_ENDOCRINE_THERAPY_RESISTANCE_1	0.2266465496890445	0.8807263846474885	0.8717948717948718	1.0	1.0	69/485	16.77%	CCDC83;PGR;SLC24A3;DTNA;PRLR;IRX4;CALCR;SEMA6A;AGR3;FGFR2;KRT17;PCP4;VEPH1;ARHGAP24;ARMCX1;NPY1R;IRX2;GPER1;LINC01087;DSCAM-AS1;COL12A1;BMPER;EFHD1;MAPT;FAXDC2;GREB1;COL5A1;AFF3;LDOC1;CA12;FAM189A2;ZNF711;ERBB4;BTG2;FSTL3;SNAI2;RBPMS;AP1S2;MAMLD1;ADCY1;PMP22;SNHG7;MAPKAPK2;L1CAM;ACSS3;GRIA2;GSTK1;NAP1L2;AHNAK2;BDH2;ZNF385B;SLC7A2;TMPRSS3;AIDA;RPS9;FEZ1;EPPK1;BCL11B;MGP;MEGF6;DPH5;RWDD2B;OSR2;LINC…	c2
4359	prerank	GUO_HEX_TARGETS_DN	0.2945234902075632	0.8805780712624386	0.7592592592592593	1.0	1.0	10/57	14.22%	ACTC1;RHAG;SLC4A1;IGF1;FLT4;EPB42;GSTK1;MBP;HBA2;REEP6	c2
4360	prerank	POMEROY_MEDULLOBLASTOMA_DESMOPLASIC_VS_CLASSIC_UP	0.30013721130611987	0.8803553716425597	0.6666666666666666	1.0	1.0	15/57	20.62%	CHI3L1;CITED1;COL2A1;APLP1;THBS4;SLC1A2;MYL5;CDKL5;F8A1;AANAT;ATP1B2;KDM5D;DLX4;ARL4D;GPX4	c2
4361	prerank	REACTOME_BETA_CATENIN_INDEPENDENT_WNT_SIGNALING	0.2549024195499781	0.8803081929818224	0.7101449275362319	1.0	1.0	11/141	9.69%	ROR2;WNT11;CAMK2A;PDE6A;GNGT1;FZD4;TCF7L1;PRKG1;GNG13;FZD8;WNT4	c2
4364	prerank	CROONQUIST_IL6_DEPRIVATION_UP	0.33477972869646017	0.8797600068213742	0.6122448979591837	1.0	1.0	4/14	14.38%	SLC7A7;BMP2;CDKN1C;PDE1A	c2
4367	prerank	KOKKINAKIS_METHIONINE_DEPRIVATION_96HR_UP	0.2535044654283148	0.8793378820892974	0.7241379310344828	1.0	1.0	18/111	14.26%	IGFBP5;GJA1;IGFBP3;GSTM5;PDGFRA;FGF7;RHOB;TIMP2;BMP2;PDGFD;BTG2;GTF2H4;TGFB2;GSTA4;TLR3;WNT5A;FGFR1;SMAD1	c2
174	prerank	LTE2_UP.V1_UP	0.24596389514813705	0.8791665398829454	0.7536231884057971	0.8009803525498592	1.0	32/180	16.84%	IGFBP5;VTCN1;SERPINA1;NOVA1;HMGCS2;PCP4;TNFRSF11B;C4orf19;HSD17B14;EPHX1;CLIC3;ACTG2;RAB27A;PHACTR2;EDN1;DAB2;ASPH;PNRC1;REEP1;MBP;PLAGL1;GGH;SCARA3;SYT17;CYP1B1;ALDH3B2;RMND1;FAM117A;ASRGL1;MYO5A;RRAGD;CCDC170	c6
4369	prerank	WP_REGULATION_OF_WNT_BCATENIN_SIGNALING_BY_SMALL_MOLECULE_COMPOUNDS	0.3513413671265769	0.878912899347777	0.6538461538461539	1.0	1.0	5/15	29.28%	FZD8;DKK3;FZD1;LRP1;TNKS	c2
4370	prerank	MCCABE_BOUND_BY_HOXC6	0.23553708801636833	0.8788683178859346	0.8695652173913043	1.0	1.0	40/346	11.05%	KCNJ12;ABCA6;BPIFB1;CAPN6;ZNF536;IL17D;CSF2RB;HSPB2;CDH18;FGFR2;NHSL2;PCP4;GAS2;KRTAP5-9;ZNF541;KLRD1;PLAC9;STC1;ZBTB7C;PDGFRA;GDPD2;CRTAC1;FGL1;C15orf48;THBS4;EDN2;CILP2;HOXC5;SERPINA3;MEG3;PAMR1;PDE4DIP;BDNF;MAMLD1;PGM2L1;MAP1LC3C;SERPINC1;CLCNKB;L1CAM;RASGRP3	c2
4372	prerank	WANG_RECURRENT_LIVER_CANCER_DN	0.3806438490412661	0.8786125021999558	0.6382978723404256	1.0	1.0	2/16	5.59%	ID2;MAFB	c2
4373	prerank	WP_WNT_SIGNALING	0.26133508510150627	0.8786057555877675	0.7833333333333333	1.0	1.0	15/105	13.02%	ROR2;SERPINF1;WNT11;WNT6;CAMK2A;CCND2;CXXC4;TCF7L1;WNT10A;FZD8;WNT4;PRICKLE2;KREMEN1;CAMK2B;WNT5A	c2
4376	prerank	YAO_TEMPORAL_RESPONSE_TO_PROGESTERONE_CLUSTER_4	0.38063013482220615	0.8782652131082697	0.5652173913043478	1.0	1.0	3/14	13.67%	SYNGR4;RGS5;GALR2	c2
4378	prerank	ZHAN_LATE_DIFFERENTIATION_GENES_UP	0.3137858301615041	0.8780881426383101	0.660377358490566	1.0	1.0	3/31	5.73%	PIP5K1B;CCR2;IGF1	c2
4379	prerank	SHETH_LIVER_CANCER_VS_TXNIP_LOSS_PAM3	0.2809753555994142	0.8780731946316188	0.7058823529411765	1.0	1.0	20/67	19.60%	AKR1C3;DAB1;SERPINE1;GPC3;CYP17A1;UNC5B;IFIT2;TLR1;BEX2;IGDCC4;PROM1;AFP;TPM1;CDKN2B;TFF3;SLPI;DDR1;ROBO1;NUPR1;BMP7	c2
4383	prerank	REACTOME_LTC4_CYSLTR_MEDIATED_IL4_PRODUCTION	0.47048699106421366	0.8778816491680385	0.6296296296296297	1.0	1.0	3/6	12.63%	DPEP2;GGT1;CYSLTR1	c2
[truncated: 4,830 more rows]
