# Supplementary material for: TooManyCellsInteractive: A visualization tool for dynamic exploration of single-cell data
Source: Gigascience. 2024 Aug 22;13:giae056. doi: 10.1093/gigascience/giae056 (PMC11340645; doi:10.1093/gigascience/giae056)
Supplement: giae056_Supplemental_Files [file giae056_supplemental_files.zip › table_s12_diapause_stats.csv]

Cell line	U score	p-value	p-value (adj)	Kruskal-Wallis H	Kruskal-Wallis p-value
lncap	2546510.0	0.0	0.0	33164.98019286215	0.0
skmel28	1342222.5	7.145602295983567e-272	1.0718403443975351e-271	33164.98019286215	0.0
pc9	46463807.5	0.0	0.0	33164.98019286215	0.0
mdamb231	4940841.5	0.0	0.0	33164.98019286215	0.0
dnd41_long	2058324.0	4.2676900090309835e-59	5.12122801083718e-59	33164.98019286215	0.0
dnd41_short	2366537.0	4.349189446679961e-43	4.349189446679961e-43	33164.98019286215	0.0
