# Supplementary material for: TooManyCellsInteractive: A visualization tool for dynamic exploration of single-cell data
Source: Gigascience. 2024 Aug 22;13:giae056. doi: 10.1093/gigascience/giae056 (PMC11340645; doi:10.1093/gigascience/giae056)
Supplement: giae056_Supplemental_Files [file giae056_supplemental_files.zip › table_s1_mean_time.csv]

dataset	type	method	time
Tabula Sapiens	Display with features	CELLxGENE	5937.2
Tabula Sapiens	Display with features	Cirrocumulus	365.0
Tabula Sapiens	Display with features	TooManyCellsInteractive	4707.6066577696
Tabula Sapiens	Overlay feature	TooManyCellsInteractive	4694.4964521586
Tabula Sapiens	Overlay mutliple features	TooManyCellsInteractive	4743.3792993168
Tabula Sapiens	Prune tree	TooManyCells	0.29754017800000004
Tabula Sapiens	Prune tree	TooManyCellsInteractive	10.3156936646
Tabula Sapiens	Tree display	TooManyCells	0.29368318260000004
Tabula Sapiens	Tree display	TooManyCellsInteractive	10.310840241200001
Cell lines	Display with features	CELLxGENE	528.2
Cell lines	Display with features	Cirrocumulus	331.0
Cell lines	Display with features	TooManyCells	1008.7835213106
Cell lines	Display with features	TooManyCellsInteractive	549.9870301738
Cell lines	Overlay feature	TooManyCells	1021.0118226998
Cell lines	Overlay feature	TooManyCellsInteractive	554.182514471
Cell lines	Overlay mutliple features	TooManyCells	5102.237852551601
Cell lines	Overlay mutliple features	TooManyCellsInteractive	577.1171576255999
Cell lines	Prune tree	TooManyCells	1.6445363098
Cell lines	Prune tree	TooManyCellsInteractive	1.0734721274
Cell lines	Tree display	TooManyCells	4.6246198684
Cell lines	Tree display	TooManyCellsInteractive	1.0732739735999999
Tabula Muris	Display with features	CELLxGENE	269.8
Tabula Muris	Display with features	Cirrocumulus	122.6
Tabula Muris	Display with features	TooManyCells	485.3226152704
Tabula Muris	Display with features	TooManyCellsInteractive	296.57150342340003
Tabula Muris	Overlay feature	TooManyCells	494.1454166794
Tabula Muris	Overlay feature	TooManyCellsInteractive	299.277108209
Tabula Muris	Overlay mutliple features	TooManyCells	2459.3217131526
Tabula Muris	Overlay mutliple features	TooManyCellsInteractive	305.1192023368
Tabula Muris	Prune tree	TooManyCells	3.2556870582000004
Tabula Muris	Prune tree	TooManyCellsInteractive	1.720051255
Tabula Muris	Tree display	TooManyCells	43.0590467476
Tabula Muris	Tree display	TooManyCellsInteractive	1.7267568839999998
Tabula Muris Subset	Display with features	CELLxGENE	125.2
Tabula Muris Subset	Display with features	Cirrocumulus	49.4
Tabula Muris Subset	Display with features	TooManyCells	181.5374411578
Tabula Muris Subset	Display with features	TooManyCellsInteractive	136.67253182
Tabula Muris Subset	Overlay feature	TooManyCells	180.85851172719998
Tabula Muris Subset	Overlay feature	TooManyCellsInteractive	133.4531644416
Tabula Muris Subset	Overlay mutliple features	TooManyCells	905.6600130557999
Tabula Muris Subset	Overlay mutliple features	TooManyCellsInteractive	144.85624029599998
Tabula Muris Subset	Prune tree	TooManyCells	1.8201377044
Tabula Muris Subset	Prune tree	TooManyCellsInteractive	1.2174523495999998
Tabula Muris Subset	Tree display	TooManyCells	11.865319447800001
Tabula Muris Subset	Tree display	TooManyCellsInteractive	1.2212453054
