# Supplementary material for: TooManyCellsInteractive: A visualization tool for dynamic exploration of single-cell data
Source: Gigascience. 2024 Aug 22;13:giae056. doi: 10.1093/gigascience/giae056 (PMC11340645; doi:10.1093/gigascience/giae056)
Supplement: giae056_Supplemental_Files [file giae056_supplemental_files.zip › table_s2_stats_time.csv]

dataset	type		Cirrocumulus	TooManyCellsInteractive	CELLxGENE	TooManyCells
Tabula Sapiens	Display with features	Cirrocumulus	1.0	3.380384259882163e-16	1.1139079161208554e-20
Tabula Sapiens	Display with features	TooManyCellsInteractive	3.380384259882163e-16	1.0	1.2345345725964052e-11
Tabula Sapiens	Display with features	CELLxGENE	1.1139079161208554e-20	1.2345345725964052e-11	1.0
Tabula Sapiens	Overlay feature	TooManyCellsInteractive		1.0
Tabula Sapiens	Overlay mutliple features	TooManyCellsInteractive		1.0
Tabula Sapiens	Prune tree	TooManyCells		2.1550980109108665e-18		1.0
Tabula Sapiens	Prune tree	TooManyCellsInteractive		1.0		2.1550980109108665e-18
Tabula Sapiens	Tree display	TooManyCells		1.0313132146916886e-18		1.0
Tabula Sapiens	Tree display	TooManyCellsInteractive		1.0		1.0313132146916886e-18
Cell lines	Display with features	Cirrocumulus	1.0	7.395223330382651e-12	5.081344717322476e-14	4.743223156839445e-12
Cell lines	Display with features	CELLxGENE	5.081344717322476e-14	0.0003048562102872532	1.0	3.935286459432785e-11
Cell lines	Display with features	TooManyCellsInteractive	7.395223330382651e-12	1.0	0.0003048562102872532	6.776254696888272e-11
Cell lines	Display with features	TooManyCells	4.743223156839445e-12	6.776254696888272e-11	3.935286459432785e-11	1.0
Cell lines	Overlay feature	TooManyCellsInteractive		1.0		1.9131202462078626e-15
Cell lines	Overlay feature	TooManyCells		1.9131202462078626e-15		1.0
Cell lines	Overlay mutliple features	TooManyCellsInteractive		1.0		7.460974026087531e-18
Cell lines	Overlay mutliple features	TooManyCells		7.460974026087531e-18		1.0
Cell lines	Prune tree	TooManyCellsInteractive		1.0		2.3934431038070007e-14
Cell lines	Prune tree	TooManyCells		2.3934431038070007e-14		1.0
Cell lines	Tree display	TooManyCellsInteractive		1.0		2.7434803925122886e-18
Cell lines	Tree display	TooManyCells		2.7434803925122886e-18		1.0
Tabula Muris	Display with features	Cirrocumulus	1.0	7.168707554590457e-13	6.645721583822429e-14	9.84251820298978e-15
Tabula Muris	Display with features	CELLxGENE	6.645721583822429e-14	3.1922233524092134e-07	1.0	6.645721583822429e-14
Tabula Muris	Display with features	TooManyCellsInteractive	7.168707554590457e-13	1.0	3.1922233524092134e-07	1.0850396615379482e-12
Tabula Muris	Display with features	TooManyCells	9.84251820298978e-15	1.0850396615379482e-12	6.645721583822429e-14	1.0
Tabula Muris	Overlay feature	TooManyCellsInteractive		1.0		2.2422348510080648e-12
Tabula Muris	Overlay feature	TooManyCells		2.2422348510080648e-12		1.0
Tabula Muris	Overlay mutliple features	TooManyCellsInteractive		1.0		9.130139969788075e-18
Tabula Muris	Overlay mutliple features	TooManyCells		9.130139969788075e-18		1.0
Tabula Muris	Prune tree	TooManyCellsInteractive		1.0		5.51360375731174e-15
Tabula Muris	Prune tree	TooManyCells		5.51360375731174e-15		1.0
Tabula Muris	Tree display	TooManyCellsInteractive		1.0		8.308406870918489e-18
Tabula Muris	Tree display	TooManyCells		8.308406870918489e-18		1.0
Tabula Muris Subset	Display with features	Cirrocumulus	1.0	4.869713700853847e-11	3.0815410487717454e-16	3.0815410487717454e-16
Tabula Muris Subset	Display with features	CELLxGENE	3.0815410487717454e-16	0.0001916054890348474	1.0	1.1386199264371275e-13
Tabula Muris Subset	Display with features	TooManyCellsInteractive	4.869713700853847e-11	1.0	0.0001916054890348474	9.491111267471378e-09
Tabula Muris Subset	Display with features	TooManyCells	3.0815410487717454e-16	9.491111267471378e-09	1.1386199264371275e-13	1.0
Tabula Muris Subset	Overlay feature	TooManyCellsInteractive		1.0		1.5287187948399918e-09
Tabula Muris Subset	Overlay feature	TooManyCells		1.5287187948399918e-09		1.0
Tabula Muris Subset	Overlay mutliple features	TooManyCellsInteractive		1.0		5.637764083590223e-18
Tabula Muris Subset	Overlay mutliple features	TooManyCells		5.637764083590223e-18		1.0
Tabula Muris Subset	Prune tree	TooManyCellsInteractive		1.0		1.8985885108753932e-13
Tabula Muris Subset	Prune tree	TooManyCells		1.8985885108753932e-13		1.0
Tabula Muris Subset	Tree display	TooManyCellsInteractive		1.0		1.034344174680351e-18
Tabula Muris Subset	Tree display	TooManyCells		1.034344174680351e-18		1.0
