# Supplementary material for: TooManyCellsInteractive: A visualization tool for dynamic exploration of single-cell data
Source: Gigascience. 2024 Aug 22;13:giae056. doi: 10.1093/gigascience/giae056 (PMC11340645; doi:10.1093/gigascience/giae056)
Supplement: giae056_Supplemental_Files [file giae056_supplemental_files.zip › table_s3_mean_memory.csv]

dataset	type	method	memory
Tabula Sapiens	Display with features	CELLxGENE	222445.88175360003
Tabula Sapiens	Display with features	Cirrocumulus	77826.2470656
Tabula Sapiens	Display with features	TooManyCellsInteractive	179801.8940928
Tabula Sapiens	Overlay feature	TooManyCellsInteractive	179459.8551552
Tabula Sapiens	Overlay mutliple features	TooManyCellsInteractive	179481.0118144
Tabula Sapiens	Prune tree	TooManyCells	53.2897792
Tabula Sapiens	Prune tree	TooManyCellsInteractive	1910.8159488000001
Tabula Sapiens	Tree display	TooManyCells	50.2841344
Tabula Sapiens	Tree display	TooManyCellsInteractive	1908.6893056000001
Cell lines	Display with features	CELLxGENE	11338.4480768
Cell lines	Display with features	Cirrocumulus	9344.6823936
Cell lines	Display with features	TooManyCells	89844.1601024
Cell lines	Display with features	TooManyCellsInteractive	19884.6488576
Cell lines	Overlay feature	TooManyCells	89844.7138816
Cell lines	Overlay feature	TooManyCellsInteractive	19920.3520512
Cell lines	Overlay mutliple features	TooManyCells	89847.5597824
Cell lines	Overlay mutliple features	TooManyCellsInteractive	19940.9934336
Cell lines	Prune tree	TooManyCells	300.41702399999997
Cell lines	Prune tree	TooManyCellsInteractive	186.96847359999998
Cell lines	Tree display	TooManyCells	308.41896959999997
Cell lines	Tree display	TooManyCellsInteractive	188.3971584
Tabula Muris	Display with features	CELLxGENE	7954.3001088
Tabula Muris	Display with features	Cirrocumulus	5052.796928000001
Tabula Muris	Display with features	TooManyCells	51992.6423552
Tabula Muris	Display with features	TooManyCellsInteractive	9780.891648
Tabula Muris	Overlay feature	TooManyCells	51998.8789248
Tabula Muris	Overlay feature	TooManyCellsInteractive	9746.6638336
Tabula Muris	Overlay mutliple features	TooManyCells	52026.2344704
Tabula Muris	Overlay mutliple features	TooManyCellsInteractive	9688.788992
Tabula Muris	Prune tree	TooManyCells	534.6861056
Tabula Muris	Prune tree	TooManyCellsInteractive	326.1579264
Tabula Muris	Tree display	TooManyCells	547.5868672
Tabula Muris	Tree display	TooManyCellsInteractive	329.0660864
Tabula Muris Subset	Display with features	CELLxGENE	3511.1591935999995
Tabula Muris Subset	Display with features	Cirrocumulus	1946.8591104
Tabula Muris Subset	Display with features	TooManyCells	20779.720704
Tabula Muris Subset	Display with features	TooManyCellsInteractive	4384.885145599999
Tabula Muris Subset	Overlay feature	TooManyCells	20779.587993600002
Tabula Muris Subset	Overlay feature	TooManyCellsInteractive	4385.6551936000005
Tabula Muris Subset	Overlay mutliple features	TooManyCells	20780.4514304
Tabula Muris Subset	Overlay mutliple features	TooManyCellsInteractive	4372.3292672
Tabula Muris Subset	Prune tree	TooManyCells	313.0769408
Tabula Muris Subset	Prune tree	TooManyCellsInteractive	213.38931199999996
Tabula Muris Subset	Tree display	TooManyCells	321.4508032
Tabula Muris Subset	Tree display	TooManyCellsInteractive	213.64244479999996
