# Supplementary material for: TooManyCellsInteractive: A visualization tool for dynamic exploration of single-cell data
Source: Gigascience. 2024 Aug 22;13:giae056. doi: 10.1093/gigascience/giae056 (PMC11340645; doi:10.1093/gigascience/giae056)
Supplement: giae056_Supplemental_Files [file giae056_supplemental_files.zip › table_s4_stats_memory.csv]

dataset	type		Cirrocumulus	TooManyCellsInteractive	CELLxGENE	TooManyCells
Tabula Sapiens	Display with features	Cirrocumulus	1.0	7.079812748297772e-30	2.9790027944022595e-40
Tabula Sapiens	Display with features	TooManyCellsInteractive	7.079812748297772e-30	1.0	7.714971604998347e-27
Tabula Sapiens	Display with features	CELLxGENE	2.9790027944022595e-40	7.714971604998347e-27	1.0
Tabula Sapiens	Overlay feature	TooManyCellsInteractive		1.0
Tabula Sapiens	Overlay mutliple features	TooManyCellsInteractive		1.0
Tabula Sapiens	Prune tree	TooManyCells		3.6747072500409196e-22		1.0
Tabula Sapiens	Prune tree	TooManyCellsInteractive		1.0		3.6747072500409196e-22
Tabula Sapiens	Tree display	TooManyCells		1.4747944585050536e-23		1.0
Tabula Sapiens	Tree display	TooManyCellsInteractive		1.0		1.4747944585050536e-23
Cell lines	Display with features	Cirrocumulus	1.0	7.047759237117791e-19	5.845320039048768e-29	3.493200200891944e-41
Cell lines	Display with features	CELLxGENE	5.845320039048768e-29	3.143202802215686e-18	1.0	3.493200200891944e-41
Cell lines	Display with features	TooManyCellsInteractive	7.047759237117791e-19	1.0	3.143202802215686e-18	2.338823950026623e-25
Cell lines	Display with features	TooManyCells	3.493200200891944e-41	2.338823950026623e-25	3.493200200891944e-41	1.0
Cell lines	Overlay feature	TooManyCellsInteractive		1.0		2.110808808751329e-26
Cell lines	Overlay feature	TooManyCells		2.110808808751329e-26		1.0
Cell lines	Overlay mutliple features	TooManyCellsInteractive		1.0		2.4364108137357858e-33
Cell lines	Overlay mutliple features	TooManyCells		2.4364108137357858e-33		1.0
Cell lines	Prune tree	TooManyCellsInteractive		1.0		5.555467424444397e-16
Cell lines	Prune tree	TooManyCells		5.555467424444397e-16		1.0
Cell lines	Tree display	TooManyCellsInteractive		1.0		1.872712263990037e-14
Cell lines	Tree display	TooManyCells		1.872712263990037e-14		1.0
Tabula Muris	Display with features	Cirrocumulus	1.0	2.6989203323951906e-08	1.0123648793016128e-06	3.7987704521566413e-16
Tabula Muris	Display with features	CELLxGENE	1.0123648793016128e-06	1.510756441755932e-26	1.0	3.7922873430779106e-38
Tabula Muris	Display with features	TooManyCellsInteractive	2.6989203323951906e-08	1.0	1.510756441755932e-26	3.7922873430779106e-38
Tabula Muris	Display with features	TooManyCells	3.7987704521566413e-16	3.7922873430779106e-38	3.7922873430779106e-38	1.0
Tabula Muris	Overlay feature	TooManyCellsInteractive		1.0		2.657859719081828e-38
Tabula Muris	Overlay feature	TooManyCells		2.657859719081828e-38		1.0
Tabula Muris	Overlay mutliple features	TooManyCellsInteractive		1.0		3.8598992314934784e-28
Tabula Muris	Overlay mutliple features	TooManyCells		3.8598992314934784e-28		1.0
Tabula Muris	Prune tree	TooManyCellsInteractive		1.0		8.389541110031966e-16
Tabula Muris	Prune tree	TooManyCells		8.389541110031966e-16		1.0
Tabula Muris	Tree display	TooManyCellsInteractive		1.0		3.7111286004224794e-13
Tabula Muris	Tree display	TooManyCells		3.7111286004224794e-13		1.0
Tabula Muris Subset	Display with features	Cirrocumulus	1.0	9.461395759555576e-22	9.33276190797853e-21	4.0842984982769477e-29
Tabula Muris Subset	Display with features	CELLxGENE	9.33276190797853e-21	5.547780137855453e-21	1.0	1.129304602007844e-35
Tabula Muris Subset	Display with features	TooManyCellsInteractive	9.461395759555576e-22	1.0	5.547780137855453e-21	7.883466640909538e-31
Tabula Muris Subset	Display with features	TooManyCells	4.0842984982769477e-29	7.883466640909538e-31	1.129304602007844e-35	1.0
Tabula Muris Subset	Overlay feature	TooManyCellsInteractive		1.0		1.4113681289879665e-31
Tabula Muris Subset	Overlay feature	TooManyCells		1.4113681289879665e-31		1.0
Tabula Muris Subset	Overlay mutliple features	TooManyCellsInteractive		1.0		1.5006029226917102e-22
Tabula Muris Subset	Overlay mutliple features	TooManyCells		1.5006029226917102e-22		1.0
Tabula Muris Subset	Prune tree	TooManyCellsInteractive		1.0		7.195062173936368e-15
Tabula Muris Subset	Prune tree	TooManyCells		7.195062173936368e-15		1.0
Tabula Muris Subset	Tree display	TooManyCellsInteractive		1.0		5.572486895687925e-15
Tabula Muris Subset	Tree display	TooManyCells		5.572486895687925e-15		1.0
