# Supplementary material for: TooManyCellsInteractive: A visualization tool for dynamic exploration of single-cell data
Source: Gigascience. 2024 Aug 22;13:giae056. doi: 10.1093/gigascience/giae056 (PMC11340645; doi:10.1093/gigascience/giae056)
Supplement: giae056_Supplemental_Files [file giae056_supplemental_files.zip › table_s5_rankprod_long.csv]

Gene	mdamb231	dnd41long	geo_mean	rank	pVal
CEACAM1	1.0	240.0	15.491933384829668	1	0.0
DRAXIN	21.0	32.0	25.92296279363144	2	0.0
IFIH1	4.0	447.0	42.28474902373194	3	0.0
ID2	9.0	239.0	46.378874501220906	4	0.0
FAM167B	2.0	1104.0	46.98936049788292	5	0.0
SEZ6L2	1323.0	2.0	51.439284598446726	6	0.0
ACSL1	935.0	4.0	61.15553940568258	7	0.0
SDC3	486.0	8.0	62.35382907247956	8	0.0
FRMD4A	138.0	29.0	63.26136261573885	9	0.0
GBP4	7.0	572.0	63.2771680782255	10	0.0
SRGAP3	219.0	19.0	64.50581369148058	11	0.0009090909090909091
CD160	198.0	22.0	65.99999999999997	12	0.0
RTP4	5.0	886.0	66.55824516917492	13	0.0
OAS1	16.0	298.0	69.05070600652826	14	0.0
IFIT2	14.0	386.0	73.51190379795644	15	0.0
LINC00867	250.0	23.0	75.82875444051548	16	0.0
IFIT3	12.0	508.0	78.07688518377253	17	0.0
TRIO	644.0	10.0	80.2496105909555	18	0.0
KLF7	6445.0	1.0	80.2807573457052	19	0.0
PRNP	495.0	14.0	83.24662155306966	20	0.0005
BTG2	178.0	44.0	88.49858755935036	21	0.0004761904761904762
YPEL2	523.0	16.0	91.47677300823416	22	0.0
HERC6	13.0	656.0	92.34717104492154	23	0.0
Gene ExpressionT8L	1511.0	6.0	95.21554494934107	24	0.0
GJC1	38.0	255.0	98.43779761859768	25	0.0
PXK	165.0	60.0	99.49874371066196	26	0.0
KLF3	512.0	26.0	115.37764081484768	27	0.0
ISG20	41.0	334.0	117.02136557056572	28	0.0
IFI44	26.0	580.0	122.80065146407	29	0.0
LINC00887	31.0	516.0	126.47529403009902	30	0.0
MUC1	3.0	5873.5	132.74223141110738	31	0.0
NEO1	278.0	64.0	133.38665600426455	32	0.0
PPP1R13B	362.0	54.0	139.8141623727725	33	0.0
AGPAT4	7143.0	3.0	146.38647478507016	34	0.0
DOCK4	262.0	83.0	147.4652501438897	35	0.0
FOSL2	435.0	50.0	147.4788120375262	36	0.0
NPL	347.0	65.0	150.18322143302157	37	0.0
HLA-B	29.0	792.0	151.55197128378103	38	0.0
PLXNB2	639.0	37.0	153.76280434487393	39	0.0
ZNF704	480.0	53.0	159.49921629901505	40	0.0
VEGFA	2887.0	9.0	161.1924315841162	41	0.0
N4BP3	81.0	338.0	165.462986797652	42	0.0
OAF	289.0	95.0	165.69550386175231	43	0.0
TXNIP	97.0	285.0	166.26785618392992	44	0.0
NDUFC2-KCTD14	1317.0	21.0	166.3039386184223	45	0.0
DDR2	282.0	102.0	169.59952830123075	46	0.0002173913043478261
TEAD3	763.0	38.0	170.27624614138048	47	0.0002127659574468085
C12orf50	107.0	273.0	170.91225819115488	48	0.0
DDX60	8.0	3745.0	173.08957218735046	49	0.0
LOXL2	930.0	34.0	177.82013384316176	50	0.0
PIK3IP1	6787.0	5.0	184.21454882826157	51	0.0
MYH15	60.0	583.0	187.02940945209656	52	0.0001923076923076923
MGAT5B	2067.0	17.0	187.45399435594848	53	0.0
HERC5	47.0	757.0	188.6239645432148	54	0.0
ACOT11	78.0	458.0	189.00793634130804	55	0.0
ATG9B	10.0	3573.5	189.03703340880054	56	0.00017857142857142857
C16orf74	1207.0	30.0	190.28925350633972	57	0.0
CYP2E1	521.0	70.0	190.97120201747683	58	0.0
OPRL1	251.0	147.0	192.08591827617136	59	0.0
CCDC113	254.0	148.0	193.88656477435458	60	0.00016666666666666666
ISG15	17.0	2238.0	195.05383872151813	61	0.0
SMPD1	850.0	45.0	195.57607215607942	62	0.0
LY6E	127.0	305.0	196.812093124381	63	0.0
WNT2B	135.0	293.0	198.88438852760652	64	0.0
MPZ	482.0	84.0	201.2163015264916	65	0.0
SAMD9	28.0	1450.0	201.4944167960988	66	0.0
KCNQ1OT1	338.0	121.0	202.23253941935272	67	0.0
CLMN	810.0	51.0	203.2486162314518	68	0.00014705882352941178
CELF5	88.0	496.0	208.9210377152095	69	0.0
CATSPERG	213.0	206.0	209.47076168286577	70	0.0
C15orf48	27.0	1687.0	213.42211694198892	71	0.0004225352112676056
TNFRSF10A	1694.0	28.0	217.78888860545652	72	0.0
TBKBP1	2012.0	24.0	219.74530711712583	73	0.0
AP000253.1	195.0	249.0	220.3519911414462	74	0.0
OGDHL	659.0	74.0	220.83025155082348	75	0.0
RGS12	2441.0	20.0	220.95248357961486	76	0.0002631578947368421
YPEL5	351.0	140.0	221.6754384229339	77	0.0
B4GALT5	113.0	435.0	221.70926908904838	78	0.0
YPEL3	326.0	151.0	221.86933091349061	79	0.0
ITIH4	190.0	261.0	222.68812271874745	80	0.0
NUDT14	858.0	61.0	228.7749986340291	81	0.0
CDK18	557.0	94.0	228.81870552907176	82	0.0
ACOXL	680.0	81.0	234.69128658729514	83	0.0
PDE9A	6.0	9692.0	241.14725791515846	84	0.0002380952380952381
CREBRF	269.0	231.0	249.27695441014987	85	0.00011764705882352942
NR3C1	273.0	229.0	250.03399768831443	86	0.0
GDF9	70.0	917.0	253.35745499195392	87	0.00011494252873563218
KLHL29	369.0	176.0	254.84112697914347	88	0.00011363636363636364
ARRDC3	228.0	286.0	255.35857142457536	89	0.00022471910112359551
PHLDA1	9470.0	7.0	257.4684446684681	90	0.00022222222222222223
RAB11FIP4	212.0	320.0	260.4611295375951	91	0.0
SLC17A5	95.0	715.0	260.6242505984429	92	0.0
KDM6A	55.0	1236.0	260.7297451385245	93	0.00010752688172043011
TTYH1	268.0	256.0	261.93128869991835	94	0.0
RGene ExpressionSEL	130.0	533.0	263.22993750711555	95	0.0
GPR82	106.0	668.0	266.0977264089265	96	0.00020833333333333335
KLHL24	1163.0	62.0	268.52560399336227	97	0.0
RIMS2	82.0	903.0	272.1139467208544	98	0.00010204081632653062
KBTBD11	4128.0	18.0	272.58760059841313	99	0.00010101010101010101
MATN1	533.0	142.0	275.1108867347855	100	0.0
GNMT	624.0	122.0	275.91302977568836	101	0.00019801980198019803
IZUMO4	349.0	220.0	277.0920424696457	102	0.000196078431372549
LGI4	244.0	319.0	278.99103928262616	103	0.0
SLC43A2	6087.0	13.0	281.3023284653007	104	0.0
SERTAD2	176.0	450.0	281.42494558940575	105	9.523809523809524e-05
PLAUR	651.0	123.0	282.9717300367652	106	9.433962264150943e-05
RUNX2	709.0	114.0	284.2991382329535	107	0.0
NFKBIZ	590.0	137.0	284.3061729896134	108	0.00018518518518518518
SLC51A	843.0	97.0	285.95629036620255	109	0.0002752293577981651
FILIP1	291.0	281.0	285.95629036620255	110	0.0
GLIS2	844.0	98.0	287.59694017843793	111	0.0
STXBP1	774.0	108.0	289.1228112757623	112	0.0
FLNB	595.0	141.0	289.6463360721138	113	8.849557522123894e-05
IRS2	425.0	198.0	290.0861940872058	114	0.0
SLC25A18	271.0	318.0	293.56089657854636	115	0.0
CYP46A1	144.0	613.0	297.10604167535877	116	0.0
PLEKHA4	58.0	1548.0	299.6397837404104	117	8.547008547008547e-05
IFI27	184.0	488.0	299.6531328052486	118	8.474576271186441e-05
TTC30A	1210.0	75.0	301.2474066278412	119	0.0
PIWIL4	156.0	603.0	306.70507005916915	120	0.0
DHX58	18.0	5269.0	307.96428364341193	121	0.00016528925619834712
ULBP2	381.0	252.0	309.8580320082086	122	0.0
DUSP10	30.0	3219.0	310.7571399018854	123	8.130081300813008e-05
DUSP15	53.0	1823.5	310.87859366640214	124	8.064516129032258e-05
CITED2	354.0	277.0	313.14214024944005	125	0.0
SLC22A23	8965.0	11.0	314.0302533196444	126	0.0
PBXIP1	490.0	203.0	315.3886491299267	127	0.0
TIMP2	1414.0	71.0	316.8501222975934	128	0.0
NDRG2	42.0	2403.0	317.68852670501013	129	7.751937984496124e-05
ZNF395	573.0	177.0	318.46663875514497	130	7.692307692307693e-05
LRRD1	226.0	454.0	320.318591405494	131	7.633587786259542e-05
FNDC3A	197.0	527.0	322.2095591381486	132	7.575757575757576e-05
HRASLS2	11.0	9576.0	324.55508007116435	133	7.518796992481203e-05
INO80B	25.0	4324.0	328.7856444554718	134	0.0
DDX58	20.0	5506.0	331.8433365309599	135	7.407407407407407e-05
MAP3K5	1117.0	99.0	332.5402231309769	136	0.0
PTPRU	248.0	448.0	333.32266649599455	137	0.0
TAL2	257.0	434.0	333.9730528051625	138	7.246376811594203e-05
F2R	9309.0	12.0	334.2274674529309	139	0.0
TIPARP	142.0	795.0	335.99107130993826	140	7.142857142857143e-05
IDUA	374.0	307.0	338.84804854093505	141	0.0
ERCC6	153.0	761.0	341.22280111387636	142	7.042253521126761e-05
ZC3HAV1	15.0	7822.0	342.53466977811155	143	0.0
ABCA2	328.0	363.0	345.05651710987854	144	0.0001388888888888889
MYOM1	84.0	1452.0	349.23917306052584	145	6.896551724137931e-05
DGene ExpressionJB9	412.0	300.0	351.5679166249389	146	0.0
CALCOCO1	431.0	290.0	353.53924817479606	147	0.0
SORL1	149.0	848.0	355.4602650086223	148	0.0
PHLDB2	499.0	257.0	358.1103181981773	149	6.711409395973155e-05
FAM53A	673.0	194.0	361.33364083627737	150	0.0
RSPH1	91.0	1455.0	363.874978529714	151	0.0
LINC00526	19.0	6974.0	364.0137360045634	152	6.578947368421052e-05
RBM44	625.0	214.0	365.71847095819476	153	0.0
LY96	632.0	212.0	366.0382493674668	154	0.0001948051948051948
SFXN3	1451.0	93.0	367.3458860529133	155	0.00012903225806451613
NRIP1	1876.0	72.0	367.52142794672534	156	0.0
CPEB3	185.0	733.0	368.2458417959391	157	0.0
ZNF793	164.0	831.0	369.1666290443924	158	0.0
ANTXR2	1246.0	111.0	371.89514651310003	159	6.289308176100629e-05
POLN	660.0	210.0	372.29020937972564	160	0.000125
CAMSAP2	3900.0	36.0	374.69987990390365	161	6.211180124223603e-05
CLEC2D	5621.0	25.0	374.86664295453136	162	0.0
RBPMS2	9526.0	15.0	378.0079364246207	163	0.0001840490797546012
RALGPS1	747.0	197.0	383.61308632527124	164	0.00012195121951219512
MXD4	581.0	254.0	384.15361510729025	165	0.0
ATP1B1	712.0	208.0	384.8324310657822	166	0.00018072289156626507
MAP3K7CL	2758.0	55.0	389.47400426729394	167	0.0
ST8SIA4	69.0	2216.0	391.0294106585847	168	0.00011904761904761905
BST1	380.0	408.0	393.75119047439085	169	5.9171597633136094e-05
PELI3	364.0	427.0	394.2435795292041	170	5.882352941176471e-05
IFIT1	23.0	6805.0	395.61976694801285	171	0.0
IGF2BP3	2778.0	57.0	397.9271290073093	172	5.8139534883720933e-05
SH3PXD2B	5877.0	27.0	398.34532757395283	173	0.0
PAX8	103.0	1577.0	403.0272943610644	174	0.00022988505747126436
EFGene Expression5	742.0	219.0	403.11040671260275	175	0.0
EVA1B	117.0	1389.0	403.1290116079466	176	0.00017045454545454544
SMAD3	1141.0	144.0	405.3442980973089	177	5.649717514124294e-05
SPRY2	4227.0	39.0	406.020935420823	178	5.617977528089888e-05
ARHGAP10	866.0	193.0	408.82514599765017	179	0.0
RHOBTB3	1410.0	119.0	409.62177676485913	180	5.555555555555556e-05
KLC3	196.0	864.0	411.51427678757375	181	0.0
AMY2B	526.0	324.0	412.8244178824695	182	0.00010989010989010989
PIK3R3	277.0	617.0	413.41141735564105	183	5.46448087431694e-05
NRROS	411.0	417.0	413.98913029208865	184	0.0
JMY	1075.0	160.0	414.7288270665543	185	5.4054054054054054e-05
SH3RF1	1488.0	116.0	415.461189523161	186	0.00016129032258064516
SLC12A7	415.0	416.0	415.4996991575324	187	0.0
FOXO4	39.0	4441.0	416.17183950863375	188	0.0
NTN5	98.0	1773.0	416.8380980668634	189	0.00010582010582010582
GALNT14	907.0	195.0	420.55320709750873	190	5.2631578947368424e-05
CUBN	479.0	369.5	420.70238886890087	191	5.2356020942408376e-05
SCG5	22.0	8228.0	425.4597513279017	192	5.208333333333334e-05
FAAH	679.0	268.0	426.5817623855949	193	0.0
HLA-A	227.0	806.0	427.7405755829106	194	0.0
ABTB1	506.0	362.0	427.98598107881986	195	0.0002564102564102564
GOSR2	40.0	4590.0	428.48570571257096	196	5.102040816326531e-05
PNRC1	2798.0	66.0	429.7301478835294	197	0.0
TBC1D2	208.0	889.0	430.0139532619843	198	0.0
ANGPT2	4330.0	43.0	431.49739280788214	199	5.0251256281407036e-05
EHD4	773.0	241.0	431.61672812809263	200	5e-05
FTX	300.0	622.0	431.97222132910366	201	4.9751243781094526e-05
DMGDH	5727.0	33.0	434.7309512790639	202	0.0
MAML2	286.0	663.0	435.4514898355498	203	9.852216748768474e-05
IER5L	305.0	633.0	439.3916248632877	204	4.901960784313725e-05
PTPRG	337.0	576.0	440.58143401645947	205	9.75609756097561e-05
ARHGEF17	838.0	232.0	440.9262976961115	206	4.854368932038835e-05
SPECC1	2907.0	67.0	441.32640981477607	207	9.66183574879227e-05
NEDD4L	4705.0	42.0	444.5334633073192	208	4.807692307692308e-05
BBS12	284.0	698.0	445.2325235200144	209	9.569377990430622e-05
OTUD1	1430.0	139.0	445.83629282506837	210	9.523809523809524e-05
HSD17B2	439.0	453.0	445.94506388119123	211	4.739336492890995e-05
CHPF	564.0	360.0	450.5996005324458	212	9.433962264150943e-05
LRIG1	223.0	922.0	453.4379781182871	213	0.00014084507042253522
MAP1LC3B2	1262.0	165.0	456.32225455263506	214	4.672897196261682e-05
IMPA2	203.0	1027.0	456.59719666244104	215	9.30232558139535e-05
DEPTOR	934.0	227.0	460.45412366488756	216	0.0001388888888888889
NCOA3	384.0	553.0	460.8166663652692	217	4.608294930875576e-05
LMO4	1056.0	202.0	461.8571207635538	218	9.174311926605505e-05
CCDC40	1912.0	112.0	462.7569556473461	219	9.132420091324201e-05
NOTCH2NL	360.0	595.0	462.81745861624546	220	0.0
ZBTB8A	820.0	264.0	465.27411275505074	221	4.524886877828054e-05
FOXN3	266.0	815.0	465.6071305295915	222	4.5045045045045046e-05
ITPK1-AS1	342.0	635.0	466.01502121712764	223	4.484304932735426e-05
DAPK2	359.0	611.0	468.3470935107848	224	8.928571428571429e-05
SLC7A5	240.0	919.0	469.6381585859479	225	0.00017777777777777779
CKAP4	5525.0	40.0	470.10637094172597	226	4.424778761061947e-05
TP53INP1	2489.0	89.0	470.6601746483335	227	0.0
SLC16A1	46.0	4849.0	472.2859303430495	228	4.385964912280702e-05
ZNF843	693.0	325.0	474.5787605866914	229	0.00013100436681222707
FOXO1	324.0	696.0	474.87261449782466	230	8.695652173913044e-05
MALAT1	157.0	1446.0	476.4682570749071	231	4.329004329004329e-05
THBS3	1265.0	180.0	477.17921161760586	232	8.620689655172414e-05
RPL39L	6520.0	35.0	477.7028364998474	233	4.291845493562232e-05
TMEM140	259.0	891.0	480.38422122297044	234	8.547008547008547e-05
FKBP5	4144.0	56.0	481.7302149543872	235	4.2553191489361704e-05
KIAA1614	24.0	9690.0	482.2447511378427	236	0.0001271186440677966
CPNE2	3030.0	77.0	483.02173864123347	237	8.438818565400843e-05
FUCA1	146.0	1602.0	483.62382075327895	238	0.0
ARHGAP42	916.0	260.0	488.01639316727886	239	8.368200836820084e-05
ZNF117	37.0	6447.0	488.4045454333935	240	8.333333333333333e-05
FAXDC2	560.0	438.0	495.25750877699954	241	4.149377593360996e-05
PCSK6	777.0	317.0	496.29527501276914	242	0.00012396694214876033
CLIC4	3649.0	68.0	498.128497478311	243	0.0
JARID2	160.0	1551.0	498.15660188338325	244	4.098360655737705e-05
CNTD1	544.0	457.0	498.60605692269684	245	4.0816326530612245e-05
LYG2	456.0	549.0	500.3438817453451	246	0.0002032520325203252
VWCE	765.0	330.0	502.4440267333268	247	0.0001214574898785425
CYFIP1	1767.0	143.0	502.67385052337863	248	8.064516129032258e-05
APOL2	236.0	1071.0	502.7484460443413	249	0.0
BTN3A3	143.0	1798.0	507.0640985122097	250	0.0
TATDN2	32.0	8088.0	508.7396190587087	251	7.968127490039841e-05
LSP1	34.0	7683.0	511.0988162772438	252	3.968253968253968e-05
HBP1	475.0	550.0	511.12620750652155	253	3.9525691699604744e-05
HEXA	83.0	3163.0	512.3758386184886	254	0.00015748031496062991
TMEM170A	85.0	3096.0	512.9912279951775	255	0.0
SPATA5	68.0	3937.0	517.4127945847493	256	3.90625e-05
CNKSR3	2997.0	90.0	519.355369665126	257	0.00011673151750972762
ARHGEF4	426.0	634.0	519.6960650226246	258	0.00011627906976744185
MXI1	710.0	381.0	520.1057584761006	259	3.861003861003861e-05
PLXNB1	192.0	1409.0	520.1230623612071	260	7.692307692307693e-05
ALDH2	6601.0	41.0	520.23167915843	261	0.0
BTN3A2	155.0	1751.0	520.9654499100683	262	0.00011450381679389313
ZNF19	264.0	1029.0	521.2062931316159	263	0.0
ZCCHC24	835.0	326.0	521.7374818814534	264	0.00011363636363636364
ASIC3	297.0	923.0	523.575209497165	265	3.7735849056603776e-05
ZBTB20-AS4	51.0	5410.0	525.2713584424722	266	0.00011278195488721805
BBC3	2174.0	127.0	525.450283090608	267	7.49063670411985e-05
UBE2F	48.0	5755.0	525.5853879247405	268	3.7313432835820896e-05
RNF24	950.0	291.0	525.7851272145303	269	7.434944237918216e-05
USP18	45.0	6173.0	527.0531282517919	270	0.0001111111111111111
APOL6	137.0	2041.0	528.7882373880872	271	3.690036900369004e-05
TRAPPC6A	136.0	2067.0	530.199962278384	272	0.00011029411764705881
SIGIRR	66.0	4342.0	535.3242008353438	273	3.663003663003663e-05
CLN6	36.0	7963.0	535.4138586177983	274	0.0
AC104653.1	105.0	2739.0	536.2788453780366	275	0.00018181818181818183
GLIPR2	2459.0	117.0	536.3795298107487	276	0.00010869565217391303
FAM214B	1744.0	166.0	538.0557591922975	277	0.00010830324909747292
A2M-AS1	9386.0	31.0	539.4126435299788	278	0.00014388489208633093
HLA-C	121.0	2405.0	539.4487927505261	279	7.168458781362007e-05
DGene ExpressionJC12	6196.0	47.0	539.6406211544862	280	0.00010714285714285714
ABLIM2	511.0	574.0	541.5847117487714	281	0.0
MSS51	281.0	1065.0	547.0511859049386	282	0.00014184397163120567
ZNF460	872.0	344.0	547.6933448564076	283	7.06713780918728e-05
ACOT1	2834.0	106.0	548.0912332814675	284	3.5211267605633805e-05
C9orf116	1341.0	225.0	549.2950027080163	285	7.017543859649122e-05
Gene ExpressionV1	1611.0	188.0	550.3344437703312	286	3.4965034965034965e-05
PCDH9	180.0	1696.0	552.521492794624	287	6.968641114982578e-05
POU2F2	33.0	9349.0	555.4430663893464	288	0.00017361111111111112
SPAG9	238.0	1304.0	557.0924519323518	289	0.00010380622837370242
EGR1	35.0	8974.0	560.4373292349463	290	6.896551724137931e-05
CPEB4	1426.0	222.0	562.6473140431757	291	0.00010309278350515463
LINC00924	54.0	5866.5	562.8418960951645	292	0.00017123287671232877
PPP2R3A	1713.0	187.0	565.9779147634649	293	3.4129692832764505e-05
S1PR4	637.0	504.0	566.6109776557455	294	0.0001020408163265306
CLN3	71.0	4537.0	567.5623313786773	295	0.00010169491525423729
ECM1	3793.0	87.0	574.4484311058737	296	6.756756756756757e-05
ZNRF3	753.0	440.0	575.6040305626773	297	0.00010101010101010101
RAD9B	1355.0	245.0	576.1727171604011	298	3.3557046979865775e-05
BEGAIN	898.0	371.0	577.198406096205	299	6.688963210702341e-05
RABAC1	535.0	623.0	577.3257312817435	300	0.00013333333333333334
FPGT-TNNI3K	3043.0	110.0	578.5585536486342	301	9.966777408637873e-05
ZDHHC14	5336.0	63.0	579.7999655053457	302	3.3112582781456954e-05
NEAT1	100.0	3363.0	579.9137866959194	303	6.6006600660066e-05
ZNFX1	94.0	3581.0	580.1844534283907	304	0.0
PPP1R15A	361.0	940.0	582.5289692367238	305	6.557377049180328e-05
DACT3	484.0	704.0	583.7259631025502	306	0.0
BACH1	302.0	1137.0	585.9812283682812	307	6.514657980456026e-05
IRS1	3328.0	104.0	588.3128419472075	308	9.74025974025974e-05
FAM71F2	52.0	6729.0	591.5302190082934	309	0.00012944983818770226
KREMEN1	7290.0	48.0	591.5403621055791	310	0.00012903225806451613
PINK1	170.0	2076.0	594.070702862883	311	6.430868167202572e-05
USP30-AS1	769.0	464.0	597.3407737631841	312	9.615384615384615e-05
GGene ExpressionZ	1929.0	185.0	597.3817874692866	313	3.194888178913738e-05
SLC7A11	2007.0	178.0	597.7005939431549	314	3.184713375796179e-05
MAPK8IP2	422.0	851.0	599.2678866750658	315	6.349206349206349e-05
GRN	585.0	615.0	599.8124706939658	316	3.1645569620253167e-05
CEP68	906.0	400.0	601.9966777316962	317	9.46372239747634e-05
SH3KBP1	383.0	949.0	602.8822438917902	318	3.144654088050314e-05
GBP3	542.0	678.0	606.1979874595428	319	0.0
RGene ExpressionSET2	181.0	2069.0	611.9550637097464	320	3.125e-05
EPSTI1	59.0	6398.0	614.3956380053492	321	0.0
PRKCE	2063.0	183.0	614.4338857843042	322	0.00012422360248447205
CACNB4	7263.0	52.0	614.5534964508781	323	6.191950464396285e-05
NPC2	471.0	817.0	620.3281389716248	324	3.08641975308642e-05
AC072062.1	239.0	1618.0	621.8536805390793	325	3.076923076923077e-05
VGLL4	819.0	474.0	623.0617946881349	326	6.134969325153375e-05
MATN1-AS1	8505.0	46.0	625.483812740186	327	6.116207951070337e-05
HSD17B14	73.0	5360.0	625.5237805231708	328	6.097560975609756e-05
DCHS1	43.0	9173.0	628.0437882823136	329	0.00015197568389057752
ASPHD1	5136.0	78.0	632.9360157235488	330	0.0
KIAA0825	848.0	475.0	634.665266104897	331	3.0211480362537764e-05
FAM71E1	348.0	1160.0	635.3581667059927	332	6.024096385542169e-05
COTL1	3852.0	105.0	635.9716974834645	333	0.00015015015015015017
BAIAP2L2	67.0	6039.0	636.0919744816778	334	8.982035928143712e-05
OBSL1	3593.0	113.0	637.1883551980527	335	2.9850746268656717e-05
NPIPB11	4070.0	100.0	637.965516309463	336	0.00011904761904761905
NFKB2	1197.0	343.0	640.7581447004787	337	8.902077151335311e-05
PTGR2	214.0	1927.0	642.1666450384979	338	8.875739644970414e-05
ZFP30	516.0	804.0	644.0993712153431	339	8.849557522123894e-05
AP1S2	125.0	3328.0	644.9806198638839	340	2.9411764705882354e-05
RARRES3	44.0	9475.0	645.677938294317	341	5.865102639296188e-05
BCAR3	450.0	928.0	646.2197768561406	342	2.9239766081871346e-05
DTX4	154.0	2719.5	647.1499053542384	343	0.0
STAT2	173.0	2422.0	647.3067279118916	344	0.0001744186046511628
PTPN22	455.0	921.0	647.3445759408198	345	5.797101449275363e-05
BAAT	386.0	1103.0	652.5013409947904	346	0.0
SLC2A4	3986.0	107.0	653.0712059186192	347	5.7636887608069166e-05
PLGLB1	645.0	664.0	654.4310506080838	348	2.8735632183908045e-05
NENF	1316.0	328.0	656.9992389645512	349	8.595988538681948e-05
KLF13	201.0	2169.0	660.2794862783488	350	0.00014285714285714287
ANKHD1	229.0	1906.0	660.6617894202745	351	2.8490028490028492e-05
DLG2	643.0	685.0	663.6678386060298	352	0.00014204545454545457
MIEF2	1334.0	332.0	665.4983095395507	353	0.00016997167138810198
TBL1X	2549.0	174.0	665.9774770966361	354	8.47457627118644e-05
CPEB2	1545.0	289.0	668.2102962391402	355	5.6338028169014086e-05
PDCD4	713.0	627.0	668.6187254332622	356	0.00011235955056179776
APOL1	50.0	8985.0	670.2611431375087	357	2.8011204481792718e-05
PER3	6531.0	69.0	671.2965067688046	358	0.00019553072625698326
RBFOX2	7807.0	58.0	672.9086119228974	359	0.0001392757660167131
AP000442.1	174.0	2612.0	674.1572516853913	360	0.00011111111111111112
PABPC3	9295.0	49.0	674.8740623257055	361	0.000110803324099723
GCHFR	999.0	456.0	674.9399973330959	362	0.00013812154696132598
RELB	413.0	1115.0	678.5978190356932	363	0.00011019283746556474
REPIN1	49.0	9482.0	681.6289313108707	364	2.7472527472527473e-05
PARD6G	539.0	862.0	681.6289313108707	365	5.479452054794521e-05
PATL2	56.0	8311.0	682.214042658167	366	0.0001092896174863388
RHCE	946.0	493.0	682.9187360147616	367	8.174386920980927e-05
SARM1	829.0	564.0	683.7806665883438	368	0.00010869565217391305
SCARB2	1231.0	384.0	687.5347263956925	369	2.7100271002710027e-05
P2RX7	2711.0	175.0	688.7851624418164	370	2.7027027027027027e-05
ZNF483	1043.0	455.0	688.8867831509035	371	0.00010781671159029649
ARHGEF37	727.0	661.0	693.2149738717416	372	5.3763440860215054e-05
TLN2	502.0	967.0	696.7309380241412	373	5.3619302949061666e-05
MAPT	740.0	660.0	698.8562083862457	374	8.021390374331551e-05
LPGAT1	2729.0	181.0	702.8150539082097	375	5.333333333333333e-05
POPDC2	65.0	7663.0	705.7584572642398	376	0.00010638297872340425
TLDC1	1132.0	441.0	706.5493613329501	377	0.00023872679045092838
GTDC1	784.0	637.0	706.6880499909421	378	0.00010582010582010582
TLE2	3250.0	154.0	707.4602462329589	379	0.00018469656992084433
CDC42EP4	1695.0	296.0	708.3219606930172	380	0.00010526315789473685
PRSS36	61.0	8245.0	709.1861532771213	381	7.874015748031496e-05
ZNF439	748.0	677.0	711.6150644836014	382	7.853403141361256e-05
MMAA	634.0	801.0	712.624725925223	383	2.6109660574412533e-05
RHEBL1	112.0	4546.0	713.548877092522	384	7.8125e-05
GM2A	914.0	558.0	714.1512444853676	385	5.194805194805195e-05
AAK1	1157.0	443.0	715.926672222791	386	0.00012953367875647668
C1orf50	141.0	3640.0	716.4077051511937	387	0.00010335917312661498
TBC1D4	8708.0	59.0	716.778905939621	388	0.0
SERHL2	2286.0	226.0	718.7739561225069	389	0.00012853470437017997
TLE3	801.0	658.0	725.9876031999444	390	5.1282051282051286e-05
PJA1	1501.0	352.0	726.8782566565048	391	5.1150895140664964e-05
SEMA6C	5756.0	92.0	727.7032362165223	392	5.102040816326531e-05
RILP	4023.0	132.0	728.7221692798975	393	0.0001272264631043257
OXTR	513.0	1039.0	730.073283992778	394	7.614213197969543e-05
LAPTM4A	543.0	982.0	730.2232535327809	395	7.594936708860759e-05
B2M	252.0	2123.0	731.4342075675711	396	5.0505050505050505e-05
RALGPS2	654.0	819.0	731.864741601889	397	0.00012594458438287153
CHST11	959.0	560.0	732.8301303849341	398	0.00020100502512562814
CMTM4	4480.0	120.0	733.2121111929341	399	0.00015037593984962405
XBP1	532.0	1016.0	735.1952121715702	400	7.5e-05
PRR5	1018.0	532.0	735.9184737455638	401	9.975062344139652e-05
MYO1B	7433.0	73.0	736.6199834378642	402	4.9751243781094526e-05
HAGHL	1600.0	342.0	739.7296803562771	403	9.925558312655087e-05
RBM14-RBM4	572.0	959.0	740.6402635557965	404	7.425742574257426e-05
RBM3	1253.0	439.0	741.6650187247611	405	7.407407407407407e-05
CTSS	57.0	9681.0	742.843859771352	406	0.0
TBCEL	345.0	1603.0	743.6632302326101	407	9.828009828009828e-05
RAVER1	969.0	575.0	746.441558328581	408	7.352941176470588e-05
ANKRD9	3278.0	170.0	746.4984929656589	409	7.334963325183373e-05
FAM228B	586.0	951.0	746.5159073991655	410	7.317073170731707e-05
PLA2G6	245.0	2297.0	750.1766458641589	411	7.2992700729927e-05
SAT2	4141.0	136.0	750.4505313476699	412	9.70873786407767e-05
PRSS27	1121.0	503.0	750.9081168824853	413	0.00016949152542372882
PTOV1-AS1	2311.0	244.0	750.9220998212796	414	0.00012077294685990339
ACTR3C	114.0	4960.0	751.9574456044711	415	4.819277108433735e-05
ZNF879	1554.0	364.0	752.1010570395448	416	0.00014423076923076922
TNFAIP3	96.0	5921.0	753.933684086339	417	4.796163069544365e-05
NFAT5	256.0	2232.0	755.9047559051342	418	0.00011961722488038278
RCN1	1274.0	452.0	758.846493040588	419	9.546539379474941e-05
CHEK2	72.0	8012.0	759.5156351254398	420	2.380952380952381e-05
CD109	63.0	9192.0	760.9835740671408	421	2.3752969121140145e-05
HPCAL1	978.0	594.0	762.1889529506442	422	4.739336492890995e-05
TMEM173	62.0	9380.0	762.6008130076972	423	2.364066193853428e-05
LYG1	357.0	1635.0	763.9993455494582	424	4.7169811320754715e-05
STS	76.0	7719.0	765.9268894613894	425	0.00011764705882352942
SOS1	818.0	719.0	766.9041661120374	426	4.694835680751174e-05
CAPS	871.0	676.0	767.3304372954325	427	2.34192037470726e-05
INPP4B	182.0	3237.0	767.5506497945263	428	7.009345794392523e-05
TXNRD3	561.0	1056.0	769.6856501195799	429	0.0001631701631701632
RNF130	4747.0	125.0	770.3083798064251	430	0.00016279069767441862
MX1	80.0	7429.0	770.9215264863209	431	6.960556844547564e-05
CDK13	92.0	6473.0	771.6968316638341	432	0.00011574074074074075
SESN1	1542.0	387.0	772.4985436879481	433	0.00011547344110854505
DDX60L	145.0	4118.0	772.7289304795052	434	0.0001612903225806452
CCDC180	2046.0	294.0	775.5797831300144	435	0.00011494252873563219
CCDC69	77.0	7831.0	776.5223757239709	436	2.293577981651376e-05
PARP14	191.0	3170.0	778.1195280932097	437	2.288329519450801e-05
RGene ExpressionSEH2B-AS1	1092.0	555.0	778.498554911954	438	0.00015981735159817354
CARNS1	64.0	9478.0	778.8401633197918	439	4.555808656036447e-05
C7orf61	2308.0	263.0	779.1046142848857	440	2.272727272727273e-05
CD274	7088.0	86.0	780.7483589480032	441	6.802721088435374e-05
HIST1H2BD	391.0	1561.0	781.2496399999169	442	0.0001357466063348416
FBXL2	2254.0	271.0	781.5586990111493	443	9.029345372460496e-05
PIP5KL1	322.0	1905.0	783.2049540190609	444	2.2522522522522523e-05
HIST1H2BN	447.0	1373.0	783.40985441849	445	8.988764044943821e-05
WDR1	2486.0	247.0	783.6083205275452	446	8.968609865470852e-05
TMED7	276.0	2229.0	784.3494119332273	447	4.47427293064877e-05
NRF1	86.0	7165.0	784.9777066898139	448	6.696428571428572e-05
LAMA5	1957.0	316.0	786.391759875445	449	2.2271714922048998e-05
KLHL3	152.0	4080.0	787.5023809487817	450	0.00015555555555555556
FAM13A-AS1	325.0	1914.0	788.7014644337869	451	2.2172949002217295e-05
ZNF610	762.0	822.0	791.431614228292	452	6.63716814159292e-05
TMEM255B	7903.0	80.0	795.1352086280666	453	4.415011037527594e-05
ASMTL	656.0	965.0	795.638108690125	454	8.81057268722467e-05
DHRS2	74.0	8603.5	797.9091426973372	455	0.00010989010989010989
PROM2	79.0	8070.0	798.4547576412832	456	0.00015350877192982457
AHRR	1753.0	365.0	799.9031191338106	457	0.0001312910284463895
SLC9A7	1360.0	476.0	804.5868505015478	458	8.733624454148472e-05
ZNF718	937.0	691.0	804.6533415080055	459	6.5359477124183e-05
TIAM2	1336.0	485.0	804.9596263167484	460	8.695652173913044e-05
KANSL1L	2373.0	275.0	807.8211435707783	461	0.00015184381778741868
KIF9-AS1	921.0	710.0	808.6470181729477	462	0.00015151515151515154
EIF3C	670.0	976.0	808.653201316856	463	6.479481641468682e-05
SNRK	994.0	662.0	811.1892504218727	464	6.46551724137931e-05
INSR	1131.0	587.0	814.7987481580957	465	0.00010752688172043011
COL6A1	104.0	6386.0	814.9503052333923	466	0.00015021459227467814
EHBP1L1	578.0	1156.0	817.4154390516484	467	4.282655246252677e-05
GGene Expression11	2088.0	321.5	819.3241116920699	468	8.547008547008547e-05
BNIP3L	1955.0	346.0	822.4536461102222	469	4.2643923240938166e-05
CYLD	2034.0	333.0	822.9957472551123	470	8.510638297872341e-05
C6orf99	1945.0	348.5	823.3058362479886	471	0.00014861995753715502
GSN	161.0	4215.0	823.7809174774566	472	8.474576271186441e-05
SYT5	75.0	9113.0	826.7254683387947	473	8.456659619450318e-05
NDRG1	102.0	6702.0	826.8034833018062	474	0.00012658227848101267
ACACB	5106.0	134.0	827.1662468935725	475	4.210526315789474e-05
ZNF382	166.0	4132.0	828.1980439484258	476	0.0001050420168067227
PACS1	554.0	1245.0	830.4998494882465	477	8.385744234800838e-05
CBLB	2227.0	311.0	832.224128465403	478	6.276150627615063e-05
ATF5	6367.0	109.0	833.0684245606717	479	0.00012526096033402923
SNX18	861.0	809.0	834.5951114163076	480	6.25e-05
MYO18A	492.0	1416.0	834.6687965894015	481	0.00016632016632016632
RBM38	4084.0	171.0	835.6817576087197	482	0.00012448132780082987
BTN3A1	388.0	1804.0	836.6313405556833	483	0.00012422360248447205
MCTP1	3046.0	230.0	837.0065710614219	484	6.198347107438017e-05
PIK3R1	672.0	1045.0	837.997613361757	485	0.00010309278350515464
ZNF583	477.0	1473.0	838.2249101524004	486	2.05761316872428e-05
GDPD5	150.0	4705.0	840.0892809695878	487	0.00012320328542094456
GPM6B	311.0	2277.0	841.5147057538566	488	0.00018442622950819672
ANKRD28	1725.0	412.0	843.03024856763	489	6.134969325153375e-05
TMC7	8386.0	85.0	844.2807589895672	490	0.00010204081632653062
ADHFE1	1328.0	538.0	845.2597233986722	491	6.109979633401222e-05
CHM	552.0	1298.0	846.4608673766315	492	0.00012195121951219512
ASAP1	316.0	2268.0	846.5742731739493	493	8.113590263691683e-05
BCO2	556.0	1292.0	847.5564877929962	494	0.0001214574898785425
EXOC6B	559.0	1288.0	848.5234233655542	495	0.00012121212121212121
LURAP1	1257.0	573.0	848.681919213553	496	0.00010080645161290323
NXNL2	799.0	902.0	848.9393382333037	497	0.00012072434607645874
BMF	2980.0	242.0	849.211398887226	498	2.0080321285140562e-05
LINC00638	567.0	1272.0	849.2490800701515	499	0.0001002004008016032
B3GALT4	279.0	2586.0	849.4080291591314	500	2e-05
MBNL1-AS1	1889.0	382.0	849.4692460589725	501	0.00011976047904191617
EPHX1	770.0	938.0	849.8588118034667	502	0.0001195219123505976
HIST1H2AC	315.0	2298.0	850.8055006874368	503	5.964214711729622e-05
DENND3	2952.0	246.0	852.1689973238872	504	9.92063492063492e-05
ARHGEF10	8878.0	82.0	853.2268162686869	505	5.9405940594059404e-05
EEF1A1	2336.0	312.0	853.7165806050622	506	9.881422924901186e-05
MX2	89.0	8233.0	856.00058411195	507	0.0
CCDC116	687.0	1067.0	856.1711277542595	508	0.00013779527559055118
RAVER2	9287.0	79.0	856.547138224161	509	9.823182711198429e-05
MDK	9657.0	76.0	856.6983132935417	510	0.00013725490196078434
SLC27A1	519.0	1428.0	860.8902369059599	511	3.913894324853229e-05
HES6	3128.0	237.0	861.0087107573302	512	3.90625e-05
FAM78A	123.0	6052.0	862.7838663303804	513	3.898635477582846e-05
TRAPPC9	3668.0	204.0	865.0271672034355	514	0.00011673151750972762
ZNF518B	3598.0	209.0	867.1689570089554	515	5.8252427184466014e-05
PEX19	187.0	4077.0	873.154625481649	516	7.751937984496124e-05
PLCXD1	224.0	3411.0	874.1075448707671	517	7.736943907156673e-05
LINC00342	275.0	2780.0	874.3569065318804	518	7.722007722007723e-05
ZNF629	3025.0	253.0	874.8285546322779	519	0.00011560693641618497
CLN8	1297.0	591.0	875.5152768512949	520	3.846153846153846e-05
SNRPN	626.0	1227.0	876.4142855978556	521	5.7581573896353166e-05
ZGPAT	1503.0	514.0	878.9436842028047	522	0.00011494252873563218
TRIM59	101.0	7662.0	879.6942650716788	523	7.648183556405354e-05
ZCWPW1	548.0	1415.0	880.5793547432276	524	3.816793893129771e-05
IFI6	87.0	8917.0	880.7831742262107	525	0.0001523809523809524
FAM222A	5435.0	146.0	890.7917826293636	526	5.703422053231939e-05
CFD	4659.0	172.0	895.1804287404857	527	0.00015180265654648957
PPP3CA	1673.0	479.0	895.1910410633029	528	0.00011363636363636364
ANKRD36B	857.0	936.0	895.6293876375428	529	3.780718336483932e-05
GPR19	4195.0	192.0	897.463091163085	530	5.660377358490566e-05
AGRN	1177.0	686.0	898.5666363715044	531	5.649717514124294e-05
MAPK13	1716.0	471.0	899.0194658626698	532	3.759398496240601e-05
CELSR3	825.0	980.0	899.1662805065588	533	5.628517823639775e-05
FBXL20	2708.0	299.0	899.8288726196771	534	3.745318352059925e-05
ARHGAP26	589.0	1377.0	900.5848099984806	535	9.345794392523365e-05
SIM2	314.0	2583.0	900.5898067377843	536	0.00016791044776119402
CD59	631.0	1286.0	900.8140762665728	537	0.000111731843575419
PTPRF	5011.0	162.0	900.9894560981274	538	7.434944237918216e-05
SMKR1	9225.0	88.0	900.9994450608718	539	0.0001855287569573284
PYCR2	246.0	3310.0	902.3635630941658	540	5.555555555555555e-05
SPDYA	199.0	4092.0	902.3901595208133	541	7.393715341959335e-05
LRRC2	5171.0	158.0	903.8904800914762	542	0.00011070110701107011
B3GALNT2	1155.0	708.0	904.2897765650122	543	0.0001289134438305709
MAFF	2043.0	401.0	905.1204339755014	544	5.514705882352941e-05
PCSK4	449.0	1843.0	909.674117472845	545	0.00012844036697247707
ANXA6	340.0	2465.0	915.4780172128654	546	3.663003663003663e-05
CABLES1	941.0	892.0	916.1724728455881	547	7.312614259597807e-05
AJUBA	221.0	3814.0	918.0925879234626	548	5.4744525547445253e-05
AK1	2381.0	355.0	919.3775067946785	549	9.107468123861566e-05
NCOA1	602.0	1419.0	924.2499661888006	550	3.6363636363636364e-05
C19orf12	510.0	1675.0	924.2564579163075	551	3.6297640653357535e-05
RICTOR	505.0	1700.0	926.5527507918802	552	0.00014492753623188405
ICAM1	90.0	9585.0	928.7895348247632	553	0.00010849909584086799
C11orf96	93.0	9318.0	930.8995649370553	554	1.805054151624549e-05
SRCIN1	1416.0	612.0	930.909232954535	555	1.801801801801802e-05
XKR9	2699.0	321.5	931.5194576604398	556	0.00010791366906474819
PLCD4	2776.0	313.0	932.1416201414883	557	5.385996409335727e-05
GRB10	148.0	5873.5	932.3507923523201	558	5.3763440860215054e-05
SLC16A13	1139.0	763.5	932.5376667995771	559	0.0001073345259391771
IL17RC	4584.0	190.0	933.2523774413867	560	8.928571428571429e-05
ZFP14	1243.0	701.0	933.4575512576878	561	8.912655971479502e-05
LINC00265	591.0	1477.0	934.2949213176746	562	0.0001601423487544484
ARHGAP12	859.0	1017.0	934.6673204943028	563	7.104795737122558e-05
VLDLR	9658.0	91.0	937.4849332122624	564	0.00012411347517730497
SCARF2	2383.0	369.5	938.3594726968973	565	7.079646017699115e-05
STARD4-AS1	1825.0	483.0	938.869000446814	566	8.8339222614841e-05
EIF2S3	524.0	1686.0	939.9276567906697	567	0.00010582010582010581
EGene ExpressionH	7492.0	118.0	940.242521905917	568	0.0001056338028169014
BDNF-AS	4074.0	218.0	942.4075551479834	569	5.2724077328646747e-05
UBR2	873.0	1018.0	942.7162881800647	570	3.508771929824561e-05
ATP6V0E1	1625.0	547.0	942.8016758576534	571	5.253940455341506e-05
GIMAP2	99.0	8994.0	943.613268240756	572	6.993006993006993e-05
SLC25A13	2474.0	361.0	945.0470887738871	573	0.00019197207678883072
DNLZ	5845.0	153.0	945.6664316766239	574	5.226480836236934e-05
PDK3	283.0	3165.0	946.4116440534741	575	0.00010434782608695651
RRAS2	1769.0	507.0	947.0390699437907	576	0.00010416666666666666
RPS6KA2	9367.0	96.0	948.2784401218871	577	0.00012131715771230504
Gene ExpressionCA2	8918.0	101.0	949.0616418336584	578	5.190311418685121e-05
JMJD1C	1144.0	788.0	949.458793208004	579	6.90846286701209e-05
SLC35D2	2295.0	393.0	949.7025850233321	580	8.620689655172414e-05
TNKS1BP1	989.0	912.0	949.7199587246754	581	5.163511187607573e-05
DNM1	1227.0	737.0	950.9463707276029	582	5.1546391752577315e-05
GADD45B	4246.0	213.0	950.9984227116252	583	8.576329331046313e-05
TNFRSF10C	790.0	1150.0	953.1526635329719	584	5.1369863013698626e-05
TPRA1	481.0	1891.0	953.7143178122049	585	0.00010256410256410256
FOXO3	702.0	1296.0	953.8301735634072	586	0.00018771331058020478
GRIN2C	108.0	8426.0	953.9433945470765	587	0.00013628620102214652
KIF4B	1436.0	636.0	955.6652133461797	588	8.503401360544218e-05
ATP6AP2	794.0	1151.0	955.9780332204291	589	6.791171477079796e-05
BRWD3	1009.0	908.0	957.1687416542599	590	0.00011864406779661017
UBN2	309.0	2977.0	959.110525434894	591	0.0001015228426395939
NREP	1594.0	578.0	959.8604065175305	592	0.00011824324324324326
ST3GAL5	124.0	7451.0	961.2096545499315	593	6.745362563237774e-05
TMEM217	188.0	4958.0	965.4553329906047	594	0.00011784511784511785
FGD6	508.0	1835.0	965.4946918549055	595	0.00010084033613445378
TFEB	1528.0	614.0	968.6031178971077	596	5.0335570469798656e-05
PPM1K	1049.0	900.0	971.6480844420988	597	6.700167504187605e-05
AC078883.3	6048.0	157.0	974.441378431766	598	3.3444816053511705e-05
CCDC30	2794.0	340.0	974.6589146978549	599	0.00011686143572621037
TMEM191C	1208.0	789.0	976.2745515478726	600	6.666666666666667e-05
VKORC1	408.0	2338.0	976.6800909202565	601	8.319467554076539e-05
TBCE	225.0	4256.0	978.5703858180052	602	0.00018272425249169435
EXTL3-AS1	158.0	6063.0	978.7512452099362	603	0.00014925373134328358
CCNG2	1192.0	805.0	979.5713348194704	604	0.00013245033112582781
HMGN5	140.0	6867.0	980.4998725140152	605	0.00014876033057851238
LAMB1	870.0	1106.0	980.9281319240462	606	6.6006600660066e-05
FAM117A	473.0	2038.0	981.8217760876967	607	0.00011532125205930808
TOB1	5710.0	169.0	982.339045340254	608	9.868421052631579e-05
C4orf36	1116.0	867.0	983.6523776212813	609	0.00011494252873563219
FAH	1747.0	554.0	983.7875786977593	610	8.19672131147541e-05
STAC3	2942.0	329.0	983.8282370414054	611	6.546644844517185e-05
PPL	3753.0	259.0	985.914296478147	612	9.80392156862745e-05
RAB26	5388.0	182.0	990.2605717688647	613	4.893964110929853e-05
HHLA3	118.0	8317.0	990.6593763751493	614	8.143322475570033e-05
SC5D	534.0	1848.0	993.3941815815116	615	0.00011382113821138212
REEP6	3260.0	303.0	993.8712190218615	616	0.00011363636363636365
ABHD17C	8643.0	115.0	996.9679031944804	617	6.482982171799028e-05
GPR155	5941.0	168.0	999.0435425946158	618	4.8543689320388346e-05
CASP8	1676.0	596.0	999.4478475638438	619	0.00014539579967689823
HAPLN3	7402.0	135.0	999.6349333631749	620	6.451612903225807e-05
CNKSR2	9702.0	103.0	999.6529397745998	621	6.441223832528181e-05
PEAK1	2121.0	472.0	1000.5558455178804	622	6.430868167202572e-05
NFKBIA	568.0	1764.0	1000.9755241762902	623	8.025682182985554e-05
ANKS6	3065.0	327.0	1001.126865087538	624	9.615384615384615e-05
SLC16A10	518.0	1935.0	1001.1643221769338	625	4.8e-05
ATP1B3	939.0	1070.0	1002.3622099820004	626	0.00011182108626198085
APOBR	109.0	9224.0	1002.7043432637555	627	0.0001116427432216906
LSR	8109.0	124.0	1002.7542071714283	628	0.00014331210191082802
CAST	2016.0	499.0	1002.9875373104089	629	0.0001271860095389507
PILRA	172.0	5868.0	1004.6372479656524	630	6.349206349206349e-05
FTL	750.0	1348.0	1005.4849576199532	631	3.1695721077654516e-05
CMTR2	2162.0	468.0	1005.8906501205782	632	4.7468354430379746e-05
CDNF	1184.0	856.0	1006.7293578713194	633	9.47867298578199e-05
SSBP2	3728.0	272.0	1006.9836145638114	634	7.886435331230284e-05
ALDH16A1	420.0	2442.0	1012.7388607138565	635	0.00012598425196850394
PTK2B	110.0	9369.0	1015.1797870328186	636	0.00018867924528301886
USP49	899.0	1147.0	1015.4570399578705	637	7.849293563579278e-05
LRP5L	938.0	1101.0	1016.2371770408716	638	7.836990595611286e-05
TIGD7	1522.0	679.0	1016.5815264896362	639	9.389671361502347e-05
NOMO2	4915.0	211.0	1018.3638838843405	640	0.000125
SCAMP5	6534.0	159.0	1019.2673839577134	641	4.680187207488299e-05
PHLDA3	2922.0	356.0	1019.9176437340417	642	9.345794392523364e-05
RBM4	877.0	1188.0	1020.7232729785285	643	9.331259720062207e-05
ANKLE1	1418.0	735.0	1020.8966647021628	644	9.316770186335403e-05
ZNF608	6243.0	167.0	1021.0685579333052	645	7.751937984496124e-05
DTNB	579.0	1803.0	1021.7323524289515	646	9.287925696594427e-05
CTIF	2725.0	385.0	1024.2680313277376	647	0.00012364760432766615
ATF3	1681.0	626.0	1025.8196722621376	648	0.0001080246913580247
TCEANC	459.0	2293.0	1025.9078906022703	649	7.704160246533128e-05
CASC15	2068.0	509.0	1025.9688104421114	650	6.153846153846154e-05
SYCE2	115.0	9168.0	1026.800857031196	651	0.00015360983102918587
ZBTB20	2961.0	358.0	1029.5814683646943	652	0.00013803680981595091
PRAM1	119.0	8936.0	1031.2051202355435	653	0.00010719754977029098
ZNF66	491.0	2167.0	1031.5023024695581	654	0.00010703363914373089
SEC24D	621.0	1716.0	1032.2964690436556	655	7.633587786259542e-05
FBXO6	1477.0	722.0	1032.66354636929	656	6.097560975609756e-05
BIK	111.0	9629.0	1033.8370277756544	657	0.00016742770167427703
Gene ExpressionMPT	179.0	5981.0	1034.697540346936	658	0.00010638297872340427
SPATA9	128.0	8392.0	1036.4246234049044	659	0.00010622154779969653
YPEL1	1423.0	756.0	1037.2020053972126	660	7.575757575757576e-05
FEM1C	1383.0	780.0	1038.6240898419403	661	4.53857791225416e-05
HIST1H2BE	258.0	4198.0	1040.713216981508	662	7.552870090634441e-05
LGMN	1150.0	942.0	1040.8169867945082	663	0.00012066365007541478
OAS3	461.0	2351.0	1041.0624380890897	664	0.00012048192771084338
ZNF555	2970.0	366.0	1042.602512945369	665	6.015037593984962e-05
BST2	183.0	5942.0	1042.7780204818284	666	6.006006006006006e-05
CFP	120.0	9077.0	1043.6666134355357	667	0.00013493253373313342
PTGR1	7323.0	149.0	1044.570246560756	668	7.48502994011976e-05
FZD1	129.0	8468.0	1045.166015520979	669	0.0001195814648729447
PPP5D1	500.0	2188.0	1045.9445491994309	670	4.477611940298507e-05
PLEKHH3	6715.0	163.0	1046.2050468239963	671	0.00014903129657228018
LUCAT1	134.0	8182.0	1047.08547884115	672	5.9523809523809524e-05
TRAF3	549.0	1998.0	1047.3308932710804	673	0.00017830609212481427
PITPGene Expression	3061.0	359.0	1048.2838356094212	674	0.00011869436201780416
SIPA1L3	210.0	5246.0	1049.5999237804858	675	4.444444444444444e-05
ITM2C	1652.0	667.0	1049.7066256816704	676	0.00011834319526627219
PTPN14	1145.0	968.0	1052.7867780324748	677	0.00017725258493353027
RASSF4	8806.0	126.0	1053.3546411346938	678	0.00011799410029498526
ADAP1	116.0	9570.0	1053.6223232259263	679	0.00010309278350515464
LRIG2	910.0	1225.0	1055.8172190298847	680	8.823529411764705e-05
FAM3C	433.0	2580.0	1056.948437720592	681	8.810572687224669e-05
DPP3	904.0	1238.0	1057.8998062198516	682	0.00013196480938416422
ZNF252P-AS1	1871.0	600.0	1059.5281968876523	683	0.00010248901903367497
CCNJL	7267.0	155.0	1061.3128662180632	684	8.771929824561403e-05
ZNF641	565.0	2006.0	1064.6079090444518	685	0.00010218978102189782
FAM184B	2657.0	432.0	1071.3654838569323	686	8.746355685131195e-05
PPARA	785.0	1470.0	1074.220647725596	687	0.00011644832605531295
PMAIP1	332.0	3476.0	1074.2588142528773	688	7.267441860465116e-05
SRD5A3	3289.0	351.0	1074.4482304885605	689	7.25689404934688e-05
SERPINH1	3431.0	337.0	1075.2892634077587	690	4.3478260869565214e-05
TMEM229B	122.0	9522.0	1077.8144552751173	691	7.23589001447178e-05
AC007383.3	4157.0	280.0	1078.8697789816895	692	7.225433526011561e-05
MEGF8	706.0	1651.0	1079.6323448285527	693	0.0001443001443001443
PRRT3	8448.0	138.0	1079.733300403391	694	5.7636887608069166e-05
CUEDC1	1505.0	775.0	1079.988425863906	695	0.00010071942446043167
ZNF620	8974.0	130.0	1080.1018470496194	696	0.00010057471264367818
ARL4A	2616.0	446.0	1080.1555443546079	697	4.30416068866571e-05
ZNRF3-AS1	2006.0	585.0	1083.286665661494	698	8.595988538681948e-05
MDGA1	126.0	9371.0	1086.6213691990417	699	5.722460658082976e-05
RASA1	538.0	2196.0	1086.944340801313	700	0.00011428571428571428
ATL1	4443.0	266.0	1087.1237280089142	701	9.985734664764623e-05
VPREB3	131.0	9033.0	1087.8065085298942	702	0.00017094017094017094
CABP7	202.0	5862.0	1088.1746183402731	703	0.00015647226173541964
PDK1	2582.0	461.0	1091.0096241555343	704	2.840909090909091e-05
RGL1	5140.0	233.0	1094.3582594379225	705	4.25531914893617e-05
FAM89B	416.0	2882.0	1094.9484006107318	706	7.08215297450425e-05
HIST1H4A	4252.0	283.0	1096.957610849207	707	5.6577086280056576e-05
SEMA6B	9235.0	131.0	1099.9022683856958	708	0.00014124293785310735
APOE	5868.0	207.0	1102.1234050685969	709	9.873060648801129e-05
SLC9A9	2956.0	411.0	1102.2322804200564	710	2.8169014084507043e-05
TP53INP2	9143.0	133.0	1102.732515164035	711	0.00011251758087201125
B4GALT2	6067.0	201.0	1104.2947975970906	712	5.617977528089888e-05
DDIT4	8424.0	145.0	1105.2058631766295	713	0.000182328190743338
PPP2CA	367.0	3334.0	1106.1546004062898	714	8.403361344537815e-05
IFNGR2	1640.0	749.0	1108.3140349197058	715	8.391608391608391e-05
CDH24	2858.0	433.0	1112.4360655786015	716	0.000111731843575419
FOS	132.0	9383.0	1112.9043085548724	717	8.368200836820083e-05
RASSF2	9639.0	129.0	1115.0923728552712	718	0.00011142061281337047
CNTGene ExpressionP1	2801.0	444.0	1115.1878765481617	719	9.735744089012519e-05
GSTA4	4413.0	282.0	1115.5563634348557	720	6.944444444444444e-05
PEX11G	1017.0	1226.0	1116.6207950777202	721	0.00011095700416088766
IGFBP2	9743.0	128.0	1116.738107167478	722	0.00013850415512465375
PLXGene Expression3	407.0	3075.0	1118.7157815995974	723	0.00015214384508990318
LRRC29	290.0	4352.0	1123.4233396186853	724	6.906077348066299e-05
BLVRB	2418.0	522.0	1123.4749663432647	725	9.655172413793105e-05
TPP1	646.0	1954.0	1123.5141298621925	726	9.641873278236915e-05
MMP15	373.0	3392.0	1124.8182075339992	727	0.00017881705639614855
PSORS1C1	159.0	7980.0	1126.4191049516164	728	0.00010989010989010989
LRRC3	139.0	9205.0	1131.1476473033927	729	8.230452674897119e-05
SESN2	3962.0	323.0	1131.2497513811877	730	0.00013698630136986303
LINC00106	167.0	7707.0	1134.490634602154	731	4.1039671682626536e-05
GLRX	7996.0	161.0	1134.6171160351848	732	0.0001092896174863388
C1orf21	1331.0	970.0	1136.252612758272	733	5.457025920873124e-05
PAG1	133.0	9741.0	1138.223615991164	734	0.00010899182561307902
NEDD4	582.0	2228.0	1138.7256034708264	735	9.523809523809524e-05
FBXL22	956.0	1357.0	1138.9872694635344	736	8.152173913043478e-05
EFGene Expression4	8655.0	150.0	1139.4077408899764	737	0.00012211668928086838
CHPF2	310.0	4229.0	1144.9847160551974	738	8.130081300813008e-05
TOM1L2	756.0	1737.0	1145.937171052584	739	9.472259810554804e-05
CYBA	675.0	1946.0	1146.1020896935843	740	6.756756756756757e-05
NEIL3	1575.0	843.0	1152.269499726518	741	0.00010796221322537112
UGP2	2242.0	599.0	1158.8606473601562	742	0.00013477088948787063
RABL2A	933.0	1440.0	1159.1031015401522	743	6.729475100942127e-05
IRX3	7315.0	184.0	1160.1551620365267	744	9.408602150537636e-05
DCAF4L1	741.0	1818.0	1160.6627417126815	745	9.395973154362417e-05
MIXL1	263.0	5135.0	1162.1123009416942	746	0.00013404825737265417
FXYD5	1147.0	1180.0	1163.3829979847562	747	8.032128514056225e-05
HENMT1	206.0	6586.0	1164.781524578751	748	9.358288770053477e-05
CDYL	509.0	2672.0	1166.2109586176932	749	0.00014686248331108144
SLC37A1	147.0	9280.0	1167.9726024183958	750	0.00015999999999999999
PLAT	233.0	5882.0	1170.6861236044438	751	0.00011984021304926764
MYH7B	1033.0	1329.0	1171.6898053665902	752	5.319148936170213e-05
SLC2A6	285.0	4833.0	1173.628987372074	753	3.9840637450199205e-05
ZMYND8	2957.0	466.0	1173.8662615477108	754	5.305039787798409e-05
CES3	8416.0	164.0	1174.8293493099322	755	9.271523178807948e-05
SPTBN4	575.0	2415.0	1178.3993380853542	756	9.25925925925926e-05
KANK2	2756.0	505.0	1179.7372588843662	757	7.926023778071334e-05
TTC28	151.0	9220.0	1179.9237263484456	758	0.00011873350923482849
FRRS1	4582.0	304.0	1180.223707608011	759	0.00022397891963109356
SLC37A2	168.0	8292.0	1180.2779333699327	760	0.00011842105263157894
Gene ExpressionIP	1588.0	881.0	1182.8051403337738	761	7.884362680683311e-05
ZNF823	3333.0	420.0	1183.156794342997	762	0.00010498687664041995
ABAT	232.0	6037.0	1183.4627159315157	763	6.55307994757536e-05
NLRC5	205.0	6851.0	1185.097042439984	764	0.00013089005235602096
RPS4X	2767.0	510.0	1187.9267654194846	765	0.00013071895424836603
BMP1	1631.0	868.0	1189.8352827177382	766	0.00010443864229765013
RPS6KC1	333.0	4252.0	1189.9226865641313	767	0.00011734028683181225
YIPF5	2116.0	674.0	1194.2294586887397	768	0.00013020833333333333
HHIP-AS1	9392.0	152.0	1194.8154669236578	769	5.2015604681404424e-05
RNF149	630.0	2270.0	1195.8678856796853	770	9.090909090909092e-05
Gene ExpressionPB	1020.0	1405.0	1197.1215477135145	771	0.00011673151750972762
NR6A1	1366.0	1050.0	1197.622645076487	772	0.00012953367875647668
UCN	520.0	2762.0	1198.4323093107926	773	6.46830530401035e-05
KIAA0930	1308.0	1100.0	1199.499895789908	774	7.751937984496123e-05
REL	1194.0	1206.0	1199.984999906248	775	0.0001032258064516129
FURIN	417.0	3457.0	1200.6535720181732	776	0.00011597938144329897
LINC00665	6496.0	223.0	1203.5813225536524	777	9.00900900900901e-05
PTAFR	1988.0	730.0	1204.6742298231502	778	0.00011568123393316195
ALCAM	1463.0	992.0	1204.6974723971157	779	6.418485237483954e-05
ZNF286B	3834.0	379.0	1205.4401685691403	780	0.00016666666666666666
LMF1	385.0	3787.0	1207.4746374147978	781	8.962868117797696e-05
ALMS1	701.0	2085.0	1208.960297114839	782	0.00012787723785166242
BCL6	5149.0	284.0	1209.2625852146418	783	1.277139208173691e-05
CTSA	837.0	1752.0	1210.9599497918998	784	7.653061224489796e-05
ENDOD1	465.0	3160.0	1212.1881042148532	785	0.00011464968152866241
PDK2	3774.0	391.0	1214.756765776589	786	0.00015267175572519084
SMO	1307.0	1134.0	1217.4309015299386	787	8.89453621346887e-05
GGene ExpressionO1	171.0	8705.0	1220.0635229364075	788	7.614213197969543e-05
TMEM123	2523.0	590.0	1220.069670141832	789	0.0001267427122940431
VAMP2	216.0	6912.0	1221.8805178903538	790	6.329113924050633e-05
FAM157C	442.0	3382.0	1222.6381312555231	791	0.0001011378002528445
LRSAM1	1273.0	1175.0	1223.0188060696366	792	0.00011363636363636364
NPM2	9592.0	156.0	1223.25467503705	793	0.00011349306431273644
ZNF554	952.0	1574.0	1224.111106068399	794	8.816120906801008e-05
TRAK2	4198.0	357.0	1224.2083156064568	795	0.00012578616352201257
ZNF41	576.0	2636.0	1232.2077746873695	796	8.793969849246232e-05
AVPI1	344.0	4436.0	1235.307249229923	797	5.018820577164366e-05
SPEF2	222.0	6882.0	1236.0436885482652	798	0.00011278195488721805
SLX1B	2525.0	608.0	1239.031880138683	799	7.509386733416771e-05
STMN3	267.0	5759.0	1240.0213707835837	800	8.750000000000001e-05
FAM174A	3882.0	397.0	1241.432237377457	801	0.00012484394506866417
WWC3	1427.0	1080.0	1241.43465393874	802	0.00012468827930174565
TMSB10	428.0	3601.0	1241.4620413045263	803	0.000149439601494396
APOBEC3G	163.0	9459.0	1241.6992389463717	804	0.00012437810945273634
BIRC3	162.0	9524.0	1242.1304279341996	805	0.00011180124223602484
RRAGD	1357.0	1139.0	1243.230871560065	806	9.925558312655087e-05
EIF3E	7195.0	215.0	1243.7543969771516	807	0.00012391573729863693
LINC00862	378.0	4093.0	1243.8464535464177	808	9.900990099009902e-05
TTC7A	608.0	2554.0	1246.1267993266172	809	7.416563658838072e-05
HECA	953.0	1633.0	1247.4970941849922	810	9.876543209876544e-05
NOTCH2	1074.0	1458.0	1251.3560644356983	811	0.00011097410604192355
POLK	1449.0	1081.0	1251.5466431579766	812	3.694581280788177e-05
BCKDHA	186.0	8440.0	1252.932560036653	813	0.00012300123001230014
ECHDC2	3301.0	477.0	1254.8215012502767	814	7.371007371007371e-05
NFKBIE	840.0	1877.0	1255.6591894299975	815	9.815950920245399e-05
XRN1	1499.0	1052.0	1255.7659017508001	816	9.80392156862745e-05
PAQR6	169.0	9353.0	1257.2418224033102	817	8.567931456548349e-05
FAM129C	194.0	8184.0	1260.0380946622204	818	0.00017114914425427874
HERPUD1	4726.0	336.0	1260.1333262794053	819	9.768009768009768e-05
EDEM1	3876.0	410.0	1260.6188956223054	820	0.00014634146341463414
CCT6B	690.0	2308.5	1262.0875563921857	821	0.0001218026796589525
CBX7	2282.0	699.0	1262.9798098148674	822	9.732360097323601e-05
CLK4	2990.0	534.0	1263.5901234181924	823	0.00010935601458080194
KIAA0232	1635.0	979.0	1265.173901090281	824	9.70873786407767e-05
CREG1	3776.0	424.0	1265.3157708651233	825	6.060606060606061e-05
MRPS6	464.0	3465.0	1267.9747631557968	826	4.842615012106538e-05
AP001437.1	387.0	4157.0	1268.3686372659963	827	0.00010882708585247883
PPP1R12B	874.0	1842.0	1268.8215004483486	828	0.00010869565217391303
MDM4	2266.0	711.0	1269.3013826511024	829	0.00019300361881785283
ATP6V0A1	6446.0	250.0	1269.4486992391614	830	0.00010843373493975903
PAM16	2247.0	718.0	1270.1755784142606	831	8.423586040914562e-05
FBXO4	1486.0	1088.0	1271.5219227366863	832	0.0001201923076923077
HFE	1206.0	1341.0	1271.7098725731425	833	2.4009603841536614e-05
STAT5A	2105.0	772.5	1275.1911621400138	834	0.00011990407673860912
TMEM232	1629.0	1002.0	1277.5985284900735	835	0.00011976047904191618
THRA	737.0	2217.0	1278.2523225091356	836	0.00013157894736842105
NPEPPS	875.0	1872.0	1279.8437404620915	837	9.55794504181601e-05
PDZD7	1500.0	1093.0	1280.4296154025794	838	0.00010739856801909307
ARHGEF7	3299.0	497.0	1280.4698356462754	839	0.00013110846245530393
TTC30B	2364.0	695.0	1281.7878139536197	840	5.9523809523809524e-05
PRKAR2A	3438.0	478.0	1281.9375959850772	841	0.00013079667063020214
ABL2	718.0	2289.0	1281.991419628071	842	0.00015439429928741093
ZNF345	1464.0	1123.0	1282.2137107362403	843	0.00011862396204033216
EFGene Expression3	9528.0	173.0	1283.8784989242554	844	9.47867298578199e-05
DCBLD1	6308.0	262.0	1285.5722461223252	845	0.0001183431952662722
ARID3A	2351.0	703.0	1285.594415046985	846	7.092198581560284e-05
DAAM1	1068.0	1549.0	1286.208381250876	847	0.00010625737898465171
ANO10	4689.0	353.0	1286.552369707506	848	0.0001179245283018868
HIPK2	368.0	4501.0	1286.9996114995517	849	9.422850412249706e-05
SLC41A2	3622.0	460.0	1290.7827082820706	850	9.411764705882353e-05
TGIF1	2548.0	654.0	1290.888066410098	851	0.00021151586368977672
ZNF587	496.0	3362.0	1291.337291337937	852	0.0001643192488262911
DENND1B	5416.0	308.0	1291.5602966954336	853	8.206330597889801e-05
GSTP1	536.0	3114.0	1291.9380790115285	854	5.85480093676815e-05
C15orf41	3449.0	484.0	1292.0201236822893	855	0.0001286549707602339
CELSR2	1491.0	1125.0	1295.135128085096	856	0.00011682242990654206
SIL1	2575.0	652.0	1295.7237359869578	857	0.00014002333722287048
LAMP2	1679.0	1003.0	1297.7045118207766	858	8.15850815850816e-05
ZNF75A	3861.0	437.0	1298.9445715656998	859	8.149010477299186e-05
MC1R	177.0	9539.0	1299.3856240546913	860	9.30232558139535e-05
PLD6	598.0	2841.0	1303.4254869381666	861	0.00015098722415795587
HCST	175.0	9716.0	1303.9555207137998	862	5.80046403712297e-05
IGBP1	2419.0	705.0	1305.9077302780609	863	0.0001622247972190035
MPND	4390.0	389.0	1306.7937863335592	864	8.101851851851853e-05
EDC4	1921.0	890.0	1307.5511462271743	865	6.936416184971098e-05
ORMDL3	3646.0	470.0	1309.053092888138	866	4.618937644341802e-05
HHEX	8973.0	191.0	1309.1382661888701	867	0.00014994232987312572
RTN4	1582.0	1084.0	1309.5373228739982	868	5.76036866359447e-05
NRBP1	797.0	2153.0	1309.9393115713412	869	0.00010356731875719217
BIRC6	627.0	2743.0	1311.4347105365164	870	5.7471264367816097e-05
GSDMB	1523.0	1132.0	1313.0255138419802	871	0.00016073478760045927
KSR1	4561.0	378.0	1313.0338914133174	872	0.00013761467889908255
N4BP2L2	2101.0	825.0	1316.5580123944405	873	9.163802978235968e-05
C5orf15	1443.0	1202.0	1316.9988610473436	874	0.00012585812356979406
FHL1	9187.0	189.0	1317.7036844450276	875	0.0001142857142857143
MIR210HG	7155.0	243.0	1318.5844682840766	876	7.990867579908677e-05
MARCH2	1087.0	1600.0	1318.7873217467625	877	0.00013683010262257697
SCAF1	4124.0	422.0	1319.214918047851	878	9.111617312072893e-05
HEY1	9728.0	179.0	1319.587814432977	879	7.963594994311719e-05
RIMS3	8758.0	199.0	1320.167413626014	880	0.00013636363636363637
CHIC2	3626.0	481.0	1320.6460540205317	881	0.0001021566401816118
ZNF708	1395.0	1256.0	1323.676697687165	882	0.0001020408163265306
LRRC61	255.0	6900.0	1326.4614581660483	883	0.00013590033975084939
CPPED1	189.0	9321.0	1327.2787951293426	884	0.00015837104072398192
TMEM62	2204.0	800.0	1327.855413815826	885	5.6497175141242944e-05
CIB2	193.0	9159.0	1329.5439067590057	886	0.00014672686230248307
MANEAL	1549.0	1142.0	1330.0218043325451	887	0.00012401352874859075
ZBTB1	648.0	2735.0	1331.2700702712427	888	7.882882882882884e-05
ADCK1	781.0	2274.0	1332.6642487888685	889	8.998875140607424e-05
RNF43	8882.0	200.0	1332.8165665236895	890	0.00011235955056179776
PARL	424.0	4192.0	1333.1946594552505	891	0.0001234567901234568
AOC3	9581.0	186.0	1334.9404481099514	892	6.72645739910314e-05
ATG16L1	600.0	2974.0	1335.8143583597234	893	0.00010078387458006718
BRI3	209.0	8566.0	1338.0186844734264	894	6.711409395973154e-05
PHEX	831.0	2155.0	1338.2096248346147	895	8.93854748603352e-05
TTLL1	2894.0	619.0	1338.4266883172934	896	4.464285714285714e-05
ATXN7	550.0	3259.0	1338.8241109271974	897	0.0001226309921962096
C2orf48	736.0	2464.0	1346.6640264000516	898	8.908685968819599e-05
PRRT2	4271.0	426.0	1348.868414635023	899	0.00010011123470522802
IGIP	2386.0	763.5	1349.7077461435863	900	9.999999999999999e-05
Gene ExpressionBP1	6556.0	278.0	1350.0251849502656	901	6.659267480577136e-05
JUN	5903.0	310.0	1352.7490528549629	902	5.543237250554324e-05
ZNF461	529.0	3462.0	1353.291542868719	903	8.859357696567e-05
ERF	200.0	9160.0	1353.51394525509	904	0.00012168141592920354
TTC7B	2135.0	859.0	1354.2396390594977	905	0.00011049723756906077
PCTP	5185.0	354.0	1354.8025686423834	906	0.00012141280353200883
SLC3A2	813.0	2259.0	1355.1999852420304	907	0.00011025358324145535
DGKE	8506.0	216.0	1355.468922550422	908	0.0001431718061674009
COX7A2L	2236.0	824.0	1357.373935214611	909	9.9009900990099e-05
PCBP3	204.0	9032.0	1357.3975099431998	910	0.00013186813186813186
RMDN2	3119.0	592.0	1358.8406823465361	911	0.00012074643249176729
GABPB1-AS1	1481.0	1249.0	1360.0621309337307	912	0.00010964912280701755
TRIM16L	2470.0	751.0	1361.9728337966212	913	0.0001095290251916758
RBM14	409.0	4538.0	1362.3663237176704	914	0.00014223194748358862
GRK5	253.0	7346.0	1363.2820691258282	915	0.00013114754098360654
FAM102A	207.0	9003.0	1365.145047238571	916	0.00012008733624454149
ZNF566	664.0	2809.0	1365.714465032862	917	0.00014176663031624864
TMEM8B	296.0	6316.0	1367.3097673899647	918	9.80392156862745e-05
ZMIZ1-AS1	8493.0	221.0	1370.0193429291432	919	6.528835690968444e-05
HES7	8242.0	228.0	1370.8304052653623	920	9.782608695652173e-05
LTF	9598.0	196.0	1371.5713616141165	921	7.60043431053203e-05
LINC00672	401.0	4693.0	1371.8210524700364	922	8.676789587852495e-05
GSE1	807.0	2337.0	1373.3022245667548	923	0.00015167930660888408
MFSD8	1388.0	1359.0	1373.4234598258463	924	0.00010822510822510823
SEMA4F	2175.0	871.0	1376.3811245436336	925	9.72972972972973e-05
AGTRAP	6384.0	297.0	1376.97058792118	926	0.00014038876889848812
SLC35E4	792.0	2397.0	1377.833081327343	927	5.393743257820928e-05
HLCS	681.0	2793.0	1379.1421246557575	928	0.00021551724137931037
TPK1	217.0	8767.0	1379.2893097533959	929	0.00011840688912809472
AFF4	1826.0	1042.0	1379.3810206030819	930	0.00012903225806451613
ZNF622	1054.0	1808.0	1380.44630464209	931	5.3705692803437166e-05
ZNF675	551.0	3464.0	1381.5440637200095	932	0.00012875536480686693
HEXA-AS1	352.0	5428.0	1382.2648082042747	933	0.00015005359056806004
LRBA	1495.0	1283.0	1384.949457561539	934	0.0001498929336188437
C2orf74	9396.0	205.0	1387.868869886488	935	6.41711229946524e-05
ZBTB4	441.0	4371.0	1388.3843127895102	936	0.00010683760683760684
ITPRIP	1580.0	1223.0	1390.0863282544717	937	8.537886872998933e-05
ZNF35	5557.0	348.5	1391.6229733659904	938	0.0001279317697228145
E2F1	2350.0	826.0	1393.2336487466837	939	6.389776357827476e-05
PPM1M	3504.0	556.0	1395.787949510956	940	8.510638297872341e-05
MARCH3	8328.0	234.0	1395.9770771756957	941	9.564293304994687e-05
CAMK2D	2269.0	860.0	1396.9037189441506	942	0.00010615711252653928
DERL3	3004.0	651.0	1398.4291186899673	943	0.00013785790031813362
ETS1	525.0	3734.0	1400.1249944201409	944	0.00010593220338983052
HLA-DMA	1834.0	1069.0	1400.194986421534	945	0.00010582010582010582
WDFY2	2644.0	742.0	1400.6598445018687	946	0.00010570824524312897
NME1-NME2	5211.0	377.0	1401.6229878251856	947	0.00012671594508975711
PQLC3	515.0	3824.0	1403.338875681849	948	6.329113924050633e-05
TCP10L	6873.0	287.0	1404.475346882243	949	8.429926238145417e-05
TCF7L2	1555.0	1269.0	1404.7401895012465	950	8.421052631578948e-05
DEAF1	2371.0	833.0	1405.3622308856873	951	0.00010515247108307046
ZBTB44	1019.0	1939.0	1405.6461147813843	952	9.453781512605042e-05
FBXO24	211.0	9419.0	1409.7549432436836	953	0.00016789087093389298
DOK4	5331.0	373.0	1410.1287175290058	954	7.337526205450735e-05
MAP1A	1866.0	1068.0	1411.6968513105069	955	0.0001361256544502618
ST3GAL2	890.0	2245.0	1413.5239651311183	956	8.368200836820084e-05
FAM173A	2422.0	827.0	1415.271705362613	957	7.314524555903867e-05
BUB1	1602.0	1252.0	1416.2287950751456	958	8.350730688935282e-05
GPRASP2	7214.0	279.0	1418.6986995130421	959	0.00015641293013555786
PSEN1	948.0	2131.0	1421.3331769856065	960	0.000125
ZNF165	1178.0	1717.0	1422.190563883757	961	6.243496357960458e-05
ZNF543	1547.0	1309.0	1423.0330284290665	962	0.00012474012474012473
NBPF14	4850.0	419.0	1425.5349872942445	963	0.00014537902388369678
RTN3	2078.0	978.0	1425.5819864181783	964	6.224066390041494e-05
LCOR	2413.0	844.0	1427.0851411180756	965	8.290155440414508e-05
CPOX	514.0	3967.0	1427.9488786367667	966	9.316770186335403e-05
CHIC1	1623.0	1257.0	1428.324542952336	967	5.1706308169596696e-05
HGSGene ExpressionT	986.0	2070.0	1428.6427125072241	968	0.00013429752066115703
RTN4R	231.0	8841.0	1429.0804735913223	969	0.00010319917440660476
MST1	235.0	8710.0	1430.6816557152044	970	0.00010309278350515464
BATF3	8261.0	248.0	1431.3378357327092	971	0.00012358393408856848
H3F3C	8724.0	235.0	1431.830995613658	972	0.00011316872427983539
MME	5909.0	347.0	1431.9298167158888	973	0.00011305241521068859
HPS3	5101.0	402.0	1431.9923184151505	974	0.00011293634496919918
MXD1	304.0	6748.0	1432.2681313217859	975	0.00011282051282051281
EIF2AK3	3015.0	681.0	1432.904393181903	976	0.00010245901639344262
JAZF1	1795.0	1144.0	1432.996859731381	977	9.211873080859775e-05
SLC9B1	2260.0	909.0	1433.296898761732	978	4.089979550102249e-05
PRPF40B	5031.0	409.0	1434.4612228986875	979	0.0001327885597548519
BCAS4	9494.0	217.0	1435.3389843517798	980	9.183673469387755e-05
ZNF70	992.0	2080.0	1436.4400439976594	981	7.135575942915393e-05
DOC2A	6744.0	306.0	1436.5458572562166	982	0.00014256619144602852
SLC25A45	220.0	9382.0	1436.6767207691503	983	0.00020345879959308242
AP001412.1	7789.0	265.0	1436.6923818270911	984	9.146341463414634e-05
ZNF773	339.0	6093.0	1437.1941413740867	985	8.121827411167512e-05
SOD2	410.0	5050.0	1438.9232085139208	986	0.00014198782961460447
HIC2	909.0	2288.0	1442.1483973572206	987	0.00013171225937183385
PGP	4675.0	445.0	1442.3505121848852	988	0.0001417004048582996
UBE2H	330.0	6311.0	1443.1320105936238	989	0.00014155712841253793
KLF6	2669.0	782.0	1444.6999688516644	990	0.00010101010101010101
MVB12B	215.0	9723.0	1445.8371277567874	991	0.0001513622603430878
MXRA7	7834.0	267.0	1446.2634614758117	992	9.07258064516129e-05
PLAG1	3670.0	570.0	1446.3402089411738	993	9.063444108761329e-05
MEI1	218.0	9610.0	1447.4045737111646	994	0.00012072434607645874
LRRC27	1759.0	1192.0	1448.0082872691014	995	0.00011055276381909548
TNIP1	619.0	3389.0	1448.3752966686513	996	8.032128514056225e-05
RAPGEF2	902.0	2327.0	1448.7767253790344	997	8.02407221664995e-05
VCPIP1	995.0	2112.0	1449.634436677055	998	8.016032064128257e-05
HIST1H4H	280.0	7508.0	1449.9103420556733	999	8.008008008008008e-05
TMEM159	711.0	2957.0	1449.974827367703	1000	0.00014000000000000001
LIPE	3510.0	602.0	1453.6230598060824	1001	0.00012987012987012987
N4BP2	4098.0	518.0	1456.9708301815795	1002	5.988023952095808e-05
AC005523.2	242.0	8773.0	1457.0744661821507	1003	9.970089730807578e-05
MGAT5	1280.0	1665.0	1459.8630072715723	1004	8.964143426294821e-05
NPAS1	9055.0	236.0	1461.841304656562	1005	0.00011940298507462686
ZNF385D	5631.0	380.0	1462.7986874481398	1006	8.946322067594434e-05
PRRG2	2882.0	743.0	1463.327031117788	1007	8.937437934458788e-05
CD247	247.0	8672.0	1463.5518439741054	1008	9.92063492063492e-05
TRPC1	9000.0	238.0	1463.5573101180562	1009	6.937561942517345e-05
SLC38A9	1920.0	1116.0	1463.8032654697838	1010	8.91089108910891e-05
QARS	5446.0	394.0	1464.8290002590747	1011	6.92383778437191e-05
EZH1	821.0	2617.0	1465.795688354962	1012	6.916996047430831e-05
FAM126A	984.0	2184.0	1465.9658931912422	1013	0.0001085883514313919
DICER1	2503.0	861.0	1468.0200952303073	1014	0.00010848126232741617
GAB2	4154.0	519.0	1468.307188567841	1015	0.00011822660098522167
ADAM11	5337.0	405.0	1470.198966126694	1016	0.00010826771653543308
SYNGR1	9680.0	224.0	1472.5216466999734	1017	0.00010816125860373648
AFF1	1513.0	1434.0	1472.970468135732	1018	0.00010805500982318271
BSN	2621.0	828.0	1473.1557962415252	1019	0.00013738959764474977
HSD17B11	4018.0	542.0	1475.7221960789234	1020	0.0001176470588235294
TMEM53	8697.0	251.0	1477.4799491025242	1021	0.00011753183153770813
C11orf95	917.0	2389.0	1480.1057394659344	1022	9.784735812133073e-05
SLC25A6	5305.0	414.0	1481.9817812645322	1023	7.820136852394917e-05
ATG2A	1055.0	2084.0	1482.7744265396539	1024	9.765625e-05
KLHL22	270.0	8155.0	1483.8632012419469	1025	9.75609756097561e-05
IFIT5	3353.0	657.0	1484.2240396921204	1026	0.00015594541910331385
DENND4C	610.0	3617.0	1485.3854718557063	1027	0.00013631937682570595
LINC01001	371.0	5976.0	1488.9916050804318	1028	0.00010700389105058365
SYK	230.0	9653.0	1490.0302010362077	1029	0.00022351797862001945
GALNT2	1469.0	1513.0	1490.8376839884354	1030	0.00011650485436893203
CDC14A	437.0	5104.0	1493.4684462686175	1031	0.00012609117361784677
ZHX2	1869.0	1194.0	1493.8493899988705	1032	0.0001065891472868217
ZNF136	472.0	4732.0	1494.4912177727904	1033	0.00012584704743465636
LEAP2	927.0	2410.0	1494.6805678806425	1034	0.0001160541586073501
ADPRM	3246.0	689.0	1495.4912236452612	1035	0.00011594202898550724
CTTNBP2NL	2790.0	803.0	1496.7865579300203	1036	0.00011583011583011582
SPON2	241.0	9302.0	1497.2581607725504	1037	4.8216007714561236e-05
AHCYL1	3710.0	605.0	1498.1822319063858	1038	7.707129094412332e-05
AKAP13	864.0	2599.0	1498.5112612189466	1039	0.00014436958614051973
CBFA2T2	717.0	3136.0	1499.5039179675382	1040	0.00010576923076923077
C14orf178	4179.0	540.0	1502.2183596268546	1041	0.0001825168107588857
USP9X	463.0	4880.0	1503.1433730685844	1042	6.71785028790787e-05
PTPN12	787.0	2871.0	1503.1556805600674	1043	0.00012464046021093002
MAP3K14	353.0	6409.0	1504.1200085099588	1044	0.00012452107279693487
RPS6KB2	1748.0	1295.0	1504.5464432844876	1045	0.00012440191387559808
INTS6	3384.0	669.0	1504.6248701919023	1046	4.780114722753346e-05
COL7A1	6760.0	335.0	1504.8587973627295	1047	8.595988538681948e-05
ZBED3	3795.0	597.0	1505.1960005261788	1048	2.862595419847328e-05
ANKH	2011.0	1128.0	1506.1235009121926	1049	9.532888465204958e-05
IFITM3	234.0	9712.0	1507.5171640813899	1050	0.0001238095238095238
C8G	237.0	9600.0	1508.3766107971849	1051	9.514747859181732e-05
SEMA4D	295.0	7737.0	1510.7663618177369	1052	0.00013307984790874526
CDC42SE2	3554.0	643.0	1511.6950750730111	1053	9.496676163342831e-05
SLC48A1	6626.0	345.0	1511.942459222573	1054	0.00012333965844402278
MAMDC2-AS1	249.0	9195.0	1513.127555759923	1055	0.0001327014218009479
ACSS2	3496.0	655.0	1513.2349454066946	1056	0.0001231060606060606
ZNF517	1258.0	1821.0	1513.5448457181565	1057	4.730368968779565e-05
APLP1	5766.0	398.0	1514.8821736359562	1058	0.00011342155009451795
HCFC1R1	1441.0	1597.0	1516.996044820157	1059	2.8328611898016997e-05
RORB	8957.0	258.0	1520.1664382560225	1060	0.00012264150943396227
ZMYM2	3808.0	607.0	1520.3473287377467	1061	0.00010367577756833176
MTSS1L	1460.0	1585.0	1521.2166183683375	1062	0.00015065913370998117
VAMP5	531.0	4364.0	1522.2627894026707	1063	5.644402634054562e-05
TET3	350.0	6642.0	1524.696691148767	1064	9.398496240601504e-05
TMEM131	1173.0	1986.0	1526.2955152918453	1065	0.00013145539906103288
TRIM25	2138.0	1094.0	1529.3698048542733	1066	0.00014071294559099437
TMEM143	2027.0	1154.0	1529.43061300603	1067	9.372071227741331e-05
HIPK3	1394.0	1679.0	1529.8777728955997	1068	0.00012172284644194756
KANSL1-AS1	4059.0	577.0	1530.3734838267417	1069	0.00012160898035547241
SPIDR	1303.0	1806.0	1534.0202084718435	1070	9.345794392523365e-05
COMMD3	2279.0	1033.0	1534.3425302063415	1071	8.403361344537815e-05
GTPBP6	1044.0	2255.0	1534.346766542686	1072	9.328358208955224e-05
TOM1	884.0	2664.0	1534.593105679808	1073	6.5237651444548e-05
NFIX	243.0	9719.0	1536.7878838668669	1074	7.4487895716946e-05
MPRIP-AS1	828.0	2857.0	1538.0494140306414	1075	0.00015813953488372093
MYBL1	287.0	8248.0	1538.5629658873236	1076	9.293680297397771e-05
BMPR2	2415.0	981.0	1539.1929703581673	1077	0.00012070566388115135
GAS2L1	3635.0	653.0	1540.6670633203003	1078	9.27643784786642e-05
MPZL3	265.0	8964.0	1541.2527372238471	1079	0.00012974976830398518
ROCK2	800.0	2970.0	1541.4279094398157	1080	0.0001388888888888889
SAR1A	366.0	6493.0	1541.5699789500306	1081	0.00011100832562442183
GNPDA1	2745.0	866.0	1541.8073809655998	1082	6.469500924214419e-05
DSTYK	1260.0	1887.0	1541.9533066860358	1083	0.0001015697137580794
SAMD4B	665.0	3594.0	1545.965717601784	1084	0.00011070110701107011
FZD3	4562.0	524.0	1546.120305797709	1085	0.00011981566820276499
TFPI	5928.0	404.0	1547.550322283575	1086	7.366482504604051e-05
CCDC142	1042.0	2307.0	1550.44961220931	1087	0.00012879484820607176
RAB3A	8906.0	270.0	1550.6837201699116	1088	0.00010110294117647059
MLH3	1756.0	1374.0	1553.301001094121	1089	0.00011937557392102847
IFT140	593.0	4073.0	1554.1200082361725	1090	0.00013761467889908255
SLC25A29	768.0	3145.0	1554.1428505771275	1091	0.00010999083409715857
RINL	274.0	8821.0	1554.6555888684811	1092	6.41025641025641e-05
PGRMC2	783.0	3094.0	1556.4710084033043	1093	6.404391582799635e-05
FYTTD1	2987.0	812.0	1557.383703523316	1094	0.00011882998171846436
OGT	805.0	3015.0	1557.9072501275548	1095	0.000136986301369863
STK10	393.0	6186.0	1559.1978707014705	1096	8.211678832116788e-05
TRAPPC11	1027.0	2370.0	1560.1249949923886	1097	0.00010938924339106654
MUT	2389.0	1019.0	1560.253505043331	1098	0.00010018214936247723
LRRC69	8840.0	276.0	1561.9987195897438	1099	0.0001364877161055505
IGFBP6	260.0	9407.0	1563.911762216782	1100	0.00011818181818181818
ZNF432	397.0	6161.0	1563.942773889122	1101	8.174386920980927e-05
MAP1LC3B	2395.0	1022.0	1564.509507801088	1102	9.074410163339384e-05
LMBRD1	1294.0	1892.0	1564.6878282903585	1103	9.066183136899366e-05
RPS6KA5	4760.0	515.0	1565.694733975942	1104	9.963768115942029e-05
TRIB1	8145.0	301.0	1565.772972049268	1105	0.0001357466063348416
MARK4	728.0	3368.0	1565.8556766190172	1106	9.945750452079566e-05
MAN2B1	1382.0	1777.0	1567.1036979089795	1107	0.00012646793134598014
RNF13	3658.0	673.0	1569.0232630525284	1108	0.00012635379061371843
RNMT	853.0	2887.0	1569.2708497897997	1109	8.115419296663661e-05
ACSS1	723.0	3428.0	1574.307466792938	1110	0.00013513513513513514
RAPGEF1	308.0	8053.0	1574.9044415455803	1111	0.000108010801080108
GLG1	1832.0	1354.0	1574.9692060481698	1112	0.0001258992805755396
CD44	261.0	9505.0	1575.0571418205748	1113	8.086253369272237e-05
EPB41L4A-AS1	4621.0	537.0	1575.2704529699013	1114	7.181328545780969e-05
AP5Z1	406.0	6115.0	1575.6554191827597	1115	0.00011659192825112108
CLIP4	1717.0	1447.0	1576.229361482649	1116	0.00011648745519713262
PRKACB	2044.0	1217.0	1577.1962465083411	1117	8.057296329453894e-05
SRPK2	985.0	2528.0	1577.998732572368	1118	0.0001073345259391771
RHBDD3	1852.0	1346.0	1578.8578150042513	1119	8.936550491510278e-05
ITPK1	795.0	3137.0	1579.2134117971527	1120	0.00010714285714285714
SGSM1	376.0	6636.0	1579.5999493542658	1121	7.136485280999109e-05
BTBD8	5970.0	418.0	1579.702503637948	1122	0.000106951871657754
MTHFR	494.0	5054.0	1580.0873393581755	1123	7.123775601068566e-05
FCER1G	293.0	8538.0	1581.6554618500197	1124	0.00013345195729537365
GOLGA7	2479.0	1010.0	1582.336879428651	1125	0.00010666666666666667
C6orf106	365.0	6862.0	1582.6022873735506	1126	0.00015985790408525754
SCUBE3	1378.0	1818.0	1582.7836238728275	1127	0.00011535048802129548
ANKRD45	307.0	8161.0	1582.8540678154754	1128	9.75177304964539e-05
FAM66C	5747.0	436.0	1582.9377751510003	1129	0.00015943312666076174
LCORL	2573.0	974.0	1583.0672758919623	1130	9.734513274336283e-05
SLC31A2	655.0	3828.0	1583.4582406871366	1131	0.00014146772767462422
TTC3	2070.0	1212.0	1583.9318167143438	1132	0.0001413427561837456
EDARADD	9328.0	269.0	1584.0555545813397	1133	0.00010591350397175639
CORO7	432.0	5819.0	1585.4992904444948	1134	0.0001234567901234568
ZNF131	967.0	2610.0	1588.669254439072	1135	0.00011453744493392071
ZBTB42	2323.0	1090.0	1591.2479379405322	1136	0.00011443661971830986
ZNF844	842.0	3023.0	1595.4203207932387	1137	8.795074758135444e-05
ELK3	5084.0	501.0	1595.9586460807805	1138	9.666080843585237e-05
ETS2	444.0	5745.0	1597.1161510672903	1139	9.657594381035996e-05
FAM135A	5221.0	489.0	1597.8325944854168	1140	7.894736842105263e-05
AVIL	1583.0	1614.0	1598.4248496566865	1141	7.887817703768624e-05
UBE2Q2	2909.0	880.0	1599.9749998046843	1142	0.000148861646234676
RANBP9	1967.0	1302.0	1600.323092378536	1143	0.00015748031496062991
NFE2L2	1697.0	1511.0	1601.301658026993	1144	0.00012237762237762238
FAM209B	4656.0	551.0	1601.704092521462	1145	0.00011353711790393013
DENND4A	3587.0	716.0	1602.5891550862314	1146	0.00013089005235602093
LRPAP1	2378.0	1082.0	1604.0561087443284	1147	0.0001046207497820401
ZFAND3	599.0	4298.0	1604.5254750236911	1148	0.00012195121951219514
ZNF57	3436.0	750.0	1605.303709582705	1149	0.00010443864229765013
ZBTB43	483.0	5344.0	1606.5964023363174	1150	0.00011304347826086957
RNF38	584.0	4420.0	1606.636237609497	1151	0.0001216333622936577
SLC6A6	633.0	4106.0	1612.1718270705505	1152	8.680555555555556e-05
GPR135	2291.0	1135.0	1612.539921986428	1153	0.00014744145706851693
ANKAR	5034.0	517.0	1613.250755462398	1154	0.00018197573656845753
ZNF678	4061.0	641.0	1613.412842393415	1155	0.00011255411255411256
ZNF10	1071.0	2437.0	1615.5577984089587	1156	0.000129757785467128
DUSP16	7701.0	339.0	1615.7471955723759	1157	0.00011235955056179776
RETSAT	714.0	3657.0	1615.889228876782	1158	9.499136442141623e-05
FBXO32	298.0	8801.0	1619.4746061608992	1159	0.00012079378774805869
ZNF248	1085.0	2421.0	1620.7359439464528	1160	0.00011206896551724138
SPSB3	3613.0	728.0	1621.8088666670922	1161	0.0001119724375538329
SYNC	3041.0	865.0	1621.8708333279803	1162	0.00010327022375215146
CHST15	272.0	9677.0	1622.3883628773958	1163	9.458297506448839e-05
NHSL1	4843.0	544.0	1623.1426308245368	1164	6.013745704467355e-05
NINJ1	1666.0	1584.0	1624.4826868883513	1165	0.00010300429184549356
COL4A3BP	2186.0	1208.0	1625.0193844997655	1166	6.86106346483705e-05
MYH9	1057.0	2502.0	1626.2269214350126	1167	9.425878320479863e-05
TARS	1546.0	1711.0	1626.408927668561	1168	9.417808219178083e-05
KRT8	8430.0	314.0	1626.966502420993	1169	8.554319931565441e-05
TRAM2-AS1	1114.0	2379.0	1627.945330777419	1170	0.00015384615384615385
MAPK11	816.0	3251.0	1628.7467574795044	1171	0.00010247651579846285
JPH1	9727.0	274.0	1632.5434144303786	1172	0.00011092150170648464
POLH	1337.0	1996.0	1633.6009304600675	1173	0.00011935208866155159
LMBR1L	5564.0	482.0	1637.6348799411912	1174	0.00011925042589437821
CCPG1	2596.0	1034.0	1638.3723630481554	1175	0.00015319148936170213
TPRN	485.0	5541.0	1639.3245560290977	1176	0.00017857142857142857
DPP7	889.0	3025.0	1639.8856667463135	1177	0.00013593882752761257
IGSF8	649.0	4145.0	1640.1539561882596	1178	7.64006791171477e-05
FAS	301.0	8945.0	1640.867148796635	1179	5.089058524173028e-05
TBC1D24	4170.0	647.0	1642.5559351206275	1180	9.322033898305085e-05
NCR3LG1	3949.0	684.0	1643.5072254176414	1181	0.00011007620660457241
PJA2	1185.0	2281.0	1644.0757281828596	1182	5.9221658206429784e-05
SMCR5	377.0	7172.0	1644.336948438488	1183	0.0001352493660185968
GNPTG	1314.0	2060.0	1645.2477017154577	1184	9.29054054054054e-05
SRGAP1	6126.0	442.0	1645.5066089201814	1185	0.0001350210970464135
MEMO1	1326.0	2043.0	1645.9094750319655	1186	0.00010961214165261383
RDH10	8197.0	331.0	1647.1815321937038	1187	6.739679865206403e-05
TTC16	4216.0	645.0	1649.0360820794676	1188	0.00010101010101010101
HIST1H2BJ	303.0	8979.0	1649.4353579331328	1189	0.00014297729184188394
NPB	9252.0	295.0	1652.0714270272945	1190	0.0001092436974789916
PODNL1	288.0	9488.0	1653.0408343413646	1191	0.00010075566750629723
LRRC39	1975.0	1384.0	1653.2997308413248	1192	8.389261744966444e-05
GTPBP1	395.0	6927.0	1654.1357259910678	1193	0.00012573344509639564
PPP2R5B	2055.0	1333.0	1655.0876109741125	1194	7.537688442211054e-05
CD72	292.0	9388.0	1655.6859605613622	1195	8.368200836820084e-05
FBXO41	355.0	7726.0	1656.1189570800768	1196	8.361204013377927e-05
ACVR1	5205.0	528.0	1657.7816502784674	1197	0.00015873015873015873
FKBP1C	6502.0	423.0	1658.4167148216989	1198	0.0001335559265442404
BRICD5	389.0	7077.0	1659.2025192844903	1199	5.838198498748958e-05
RELL2	2688.0	1026.0	1660.6890136325947	1200	9.999999999999999e-05
INCA1	6435.0	429.0	1661.5098555229806	1201	0.00013322231473771856
CCNE1	2090.0	1321.0	1661.5926095165446	1202	8.319467554076539e-05
TICAM1	2920.0	946.0	1662.0228638619858	1203	9.14380714879468e-05
ZFX	467.0	5927.0	1663.703399046837	1204	0.00015780730897009966
LINC00893	4060.0	682.0	1664.0072115228343	1205	9.958506224066389e-05
ELL	642.0	4319.0	1665.1720631814594	1206	0.00015754560530679935
NEDD9	1255.0	2210.0	1665.3978503648914	1207	0.00012427506213753107
TTC33	3194.0	869.0	1666.0090035771125	1208	9.933774834437086e-05
MPV17	1072.0	2593.0	1667.242034019057	1209	9.098428453267163e-05
ANKRD37	8997.0	309.0	1667.3550911548502	1210	0.00012396694214876033
IGF2R	2846.0	977.0	1667.4957271309568	1211	0.00013212221304706855
ZNF749	855.0	3255.0	1668.240090634438	1212	6.6006600660066e-05
CHAC1	9674.0	288.0	1669.1650607414474	1213	9.892827699917559e-05
CAB39	888.0	3139.0	1669.560421188762	1214	0.0001400329489291598
TRPM7	975.0	2862.0	1670.4640073943526	1215	0.0001234567901234568
MT-ND6	2838.0	989.0	1675.3453375349218	1216	7.401315789473683e-05
KIAA1024	1151.0	2439.0	1675.4966427898325	1217	0.0001314708299096138
CSNK1G1	1475.0	1904.0	1675.8281534811372	1218	0.00011494252873563219
FAM124A	4197.0	671.0	1678.1498741173261	1219	0.00015586546349466776
EIF4EBP2	878.0	3210.0	1678.8031451006975	1220	0.00013114754098360657
ADI1	4794.0	588.0	1678.949671669761	1221	0.00013923013923013925
PDXK	372.0	7584.0	1679.6571078645766	1222	0.0001391162029459902
DGene ExpressionJC4	1596.0	1768.0	1679.7999880938194	1223	8.994276369582992e-05
SAMD13	9352.0	302.0	1680.5665711301062	1224	0.00017973856209150326
MICALL2	2681.0	1054.0	1681.003866741538	1225	0.00010612244897959184
NUDT7	772.0	3661.0	1681.1579342822017	1226	0.00010603588907014682
USF1	744.0	3804.0	1682.3126938830367	1227	0.00012224938875305622
ABCB7	928.0	3051.0	1682.6550448621365	1228	0.0001302931596091205
PLEKHF1	294.0	9632.0	1682.7976705474725	1229	0.00015459723352318958
LRRC8B	9703.0	292.0	1683.2337924364515	1230	0.00013821138211382114
TMEM63A	615.0	4608.0	1683.425080008017	1231	0.0001380991064175467
ZNF92	1935.0	1466.0	1684.2535438585244	1232	0.000137987012987013
PLEKHG5	299.0	9512.0	1686.4424093339205	1233	0.000145985401459854
NIPAL3	1647.0	1728.0	1687.0139299958373	1234	0.00010534846029173421
ZNF195	6605.0	431.0	1687.2329418310906	1235	8.097165991902834e-05
TTC14	7621.0	374.0	1688.2695282448237	1236	6.472491909385113e-05
FARP2	997.0	2860.0	1688.6148169431647	1237	8.89248181083266e-05
TCTE3	3854.0	740.0	1688.7747037423323	1238	0.00012924071082390953
CCDC146	318.0	8984.0	1690.2402196137677	1239	0.0001533494753833737
EIF3L	6363.0	449.0	1690.2624056636882	1240	8.064516129032258e-05
EHBP1	1526.0	1874.0	1691.0718494493367	1241	9.669621273166801e-05
MED9	5838.0	491.0	1693.0617236238022	1242	8.856682769726249e-05
PBX4	331.0	8679.0	1694.918582115376	1243	0.00012067578439259854
AGL	817.0	3525.0	1697.0341776169387	1244	9.646302250803858e-05
ANKRD6	1058.0	2724.0	1697.6430720266267	1245	9.63855421686747e-05
ZNF571	4454.0	649.0	1700.189989383538	1246	0.00014446227929373995
GPHN	5715.0	506.0	1700.5263890925069	1247	9.62309542902967e-05
SLC10A7	1167.0	2478.0	1700.5369740173255	1248	0.00011217948717948719
RAPSN	336.0	8607.0	1700.5740207353515	1249	0.00012009607686148919
ISYGene Expression1	6976.0	415.0	1701.4817072187404	1250	0.00010400000000000001
IFFO2	358.0	8103.0	1703.1952324968506	1251	9.592326139088728e-05
GGene ExpressionL	341.0	8516.0	1704.099762337873	1252	6.389776357827476e-05
HERC4	1362.0	2133.0	1704.4488845371689	1253	0.00013567438148443737
EIF3F	8301.0	350.0	1704.5087268770433	1254	0.00013556618819776715
TSGene ExpressionX-DISC1	3760.0	774.0	1705.9425547186522	1255	6.374501992031872e-05
DNMBP	3470.0	841.0	1708.294471102684	1256	8.75796178343949e-05
NXN	1613.0	1812.0	1709.6069723769845	1257	0.00011933174224343674
CD70	306.0	9556.0	1710.0105262833915	1258	4.769475357710652e-05
SLC26A2	2695.0	1087.0	1711.5679945593747	1259	7.148530579825258e-05
WFIKKN1	319.0	9184.0	1711.635475210771	1260	0.00015873015873015873
MFSD12	940.0	3121.0	1712.816394129855	1261	0.00014274385408406026
PGPEP1	446.0	6587.0	1714.0017502908215	1262	0.00011093502377179082
ZDHHC9	4103.0	717.0	1715.18249757861	1263	0.00011084718923198734
CASK	594.0	4954.0	1715.4229799090353	1264	9.493670886075949e-05
LINC00167	2062.0	1429.0	1716.5657575519779	1265	7.905138339920949e-05
FBXO11	1937.0	1528.0	1720.388328256152	1266	0.00010268562401263823
MAP3K1	396.0	7478.0	1720.8393300944756	1267	0.00013417521704814524
SIRT4	1076.0	2755.0	1721.7374945095423	1268	0.00011041009463722398
ABHD2	944.0	3142.0	1722.2218207884835	1269	7.880220646178094e-05
CRY2	363.0	8176.0	1722.7559316397665	1270	0.00011023622047244096
SYCP2	3284.0	904.0	1723.002031339486	1271	0.00011014948859166012
ARPC5	6358.0	467.0	1723.1326124242444	1272	0.00012578616352201257
PCSK7	721.0	4128.0	1725.1921632096505	1273	8.641005498821681e-05
ASH1L	1445.0	2061.0	1725.7302802002398	1274	9.419152276295133e-05
PPIL6	476.0	6257.0	1725.7844593111838	1275	0.00017254901960784313
SDCCAG8	4066.0	734.0	1727.5543406793315	1276	0.000109717868338558
FKBP7	6473.0	462.0	1729.313736717545	1277	0.00010180109631949883
C3orf58	3098.0	966.0	1729.9329466774134	1278	0.00014084507042253522
TM9SF3	1209.0	2477.0	1730.5181305031156	1279	7.818608287724786e-05
AFTPH	1136.0	2639.0	1731.445638765478	1280	8.59375e-05
ARRDC4	312.0	9621.0	1732.5564925854524	1281	0.0001405152224824356
SENP6	964.0	3115.0	1732.8762217769615	1282	0.000109204368174727
OSGIN1	1984.0	1515.0	1733.7127789804163	1283	0.00011691348402182385
HDAC6	1948.0	1544.0	1734.2756412981187	1284	4.672897196261682e-05
TTN	3014.0	1000.0	1736.0875553957517	1285	8.560311284046692e-05
PROS1	1878.0	1605.0	1736.1422752758492	1286	0.0001010886469673406
FAM227A	3789.0	796.0	1736.6761356107825	1287	0.00010101010101010101
CDC42EP2	2005.0	1506.0	1737.679487132193	1288	6.211180124223603e-05
LCA5L	317.0	9527.0	1737.8316949578277	1289	0.0001008533747090768
SAC3D1	5342.0	566.0	1738.8421434966433	1290	0.00010852713178294575
CASP4	7668.0	395.0	1740.3620313026822	1291	0.00012393493415956624
HARS2	3569.0	849.0	1740.7127850395073	1292	0.00013157894736842105
ELF1	2438.0	1243.0	1740.814177331974	1293	0.00013147718484145398
ZNF91	563.0	5393.0	1742.4864418410832	1294	7.727975270479135e-05
C17orf67	3745.0	811.0	1742.7550028618466	1295	0.00010810810810810812
SPOCK2	313.0	9706.0	1742.979632697984	1296	9.259259259259259e-05
PGAP1	4046.0	752.0	1744.3027260197694	1297	0.00010023130300693909
CEBPB	7639.0	399.0	1745.8410580576908	1298	8.474576271186441e-05
NBPF12	1111.0	2744.0	1746.019472972737	1299	0.00010777521170130871
PTGER4	320.0	9546.0	1747.7757293199834	1300	0.0001
IL4I1	323.0	9463.0	1748.29888749035	1301	0.00012298232129131438
FAM214A	3290.0	930.0	1749.1998170592174	1302	0.00010752688172043012
B3GAT2	1900.0	1612.0	1750.085712186691	1303	0.00013046815042210285
TBC1D30	9730.0	315.0	1750.6998600559714	1304	0.00013803680981595091
SH3BGRL	1605.0	1910.0	1750.8712117114726	1305	9.96168582375479e-05
GNG3	321.0	9550.0	1750.8712117114726	1306	0.00010719754977029098
ADARB1	327.0	9376.0	1750.9860079395273	1307	9.18133129303749e-05
IL11RA	613.0	5012.0	1752.8137379653333	1308	0.00014525993883792048
LIN7B	6638.0	463.0	1753.1098083120744	1309	7.639419404125287e-05
ANKDD1A	1664.0	1849.0	1754.0627126759189	1310	0.00012213740458015266
MOGS	685.0	4499.0	1755.5098974372074	1311	0.00011441647597254004
ATP6V1H	2200.0	1402.0	1756.2459964367185	1312	0.0001524390243902439
CEPT1	2100.0	1469.0	1756.388339747221	1313	0.00011424219345011424
FNIP1	5900.0	523.0	1756.6160650523486	1314	9.893455098934551e-05
CTPS2	1905.0	1620.0	1756.7299166348814	1315	0.00012167300380228138
ASMTL-AS1	470.0	6567.0	1756.840914824105	1316	9.11854103343465e-05
ACVR2B-AS1	2125.0	1454.0	1757.7684716708272	1317	8.352315869400152e-05
CPNE3	2421.0	1277.0	1758.2994625489698	1318	9.863429438543247e-05
UPRT	2169.0	1426.0	1758.6909904812724	1319	0.00011372251705837755
PET117	716.0	4321.0	1758.9303567793693	1320	0.0001287878787878788
IL17RE	334.0	9272.0	1759.7863506687386	1321	0.00013626040878122634
AAMDC	1797.0	1724.0	1760.121586709281	1322	0.00015128593040847203
ZNF606	1212.0	2563.0	1762.4857446232008	1323	0.00012093726379440666
MROH1	488.0	6368.0	1762.8340818125791	1324	0.00013595166163141994
FRMD8	574.0	5423.0	1764.3134642120708	1325	9.056603773584906e-05
RUFY3	4306.0	723.0	1764.4370206952703	1326	9.803921568627452e-05
GPR153	8312.0	375.0	1765.5027612552733	1327	0.00014318010550113037
NME2	8500.0	367.0	1766.2106329653875	1328	8.283132530120482e-05
ADD3	653.0	4780.0	1766.7314453532542	1329	9.029345372460496e-05
ARG2	8402.0	372.0	1767.9208127062686	1330	0.00010526315789473685
FADS3	3373.0	927.0	1768.2677964607046	1331	0.00011269722013523665
ERAP2	752.0	4159.0	1768.4931438939764	1332	0.00011261261261261261
TBC1D29	343.0	9121.5	1768.805953178584	1333	0.00012003000750187546
ARHGEF19	5515.0	568.0	1769.892652111986	1334	5.2473763118440784e-05
AGAP1	749.0	4186.0	1770.6817895940524	1335	8.98876404494382e-05
LINC00910	839.0	3737.0	1770.6899785112028	1336	0.00012724550898203594
PGM2L1	2744.0	1143.0	1770.9861659538728	1337	5.9835452505609574e-05
P4HA1	2249.0	1395.0	1771.2580275047449	1338	5.231689088191331e-05
TESK2	1593.0	1971.0	1771.948927029218	1339	0.00014936519790888724
ZNF777	403.0	7805.0	1773.5317871411253	1340	0.00011940298507462687
TTC34	571.0	5521.0	1775.525555997434	1341	0.00011185682326621923
RPL13A	5762.0	548.0	1776.9569493941035	1342	8.19672131147541e-05
RBPJ	2608.0	1211.0	1777.1572806029287	1343	0.00011913626209977662
ACOT9	2770.0	1141.0	1777.7992012598042	1344	8.928571428571429e-05
STK40	766.0	4127.0	1777.9994375702154	1345	0.00011152416356877323
SH3TC1	329.0	9612.0	1778.2991874260085	1346	6.686478454680534e-05
DYRK1B	3162.0	1004.0	1781.7541918008774	1347	0.00010393466963622867
BBX	3640.0	873.0	1782.6160551279665	1348	0.00014094955489614243
ACTN1	2359.0	1351.0	1785.2195943356662	1349	0.00011860637509266123
PTBP2	2464.0	1294.0	1785.6136200197384	1350	0.00016296296296296295
ITGA5	335.0	9529.0	1786.677083302967	1351	7.401924500370097e-05
ZNF354A	5242.0	609.0	1786.722698126377	1352	9.615384615384615e-05
GRK4	6811.0	469.0	1787.276979094174	1353	0.00017738359201773836
ASXL2	1041.0	3069.0	1787.4084591944843	1354	0.00014771048744460858
FBXO8	3825.0	836.0	1788.2113968991475	1355	8.856088560885608e-05
Gene ExpressionPEPLD	1810.0	1767.0	1788.3707669272617	1356	0.00011061946902654867
ASAP2	920.0	3478.0	1788.787298702671	1357	0.00011790714812085482
ZNF880	3780.0	847.0	1789.3183059478265	1358	0.00017673048600883653
ZFAT	405.0	7907.0	1789.5069153261177	1359	0.00013245033112582781
SLC41A3	1211.0	2646.0	1790.0575409745895	1360	0.00011764705882352942
SIK2	1193.0	2690.0	1791.4156413295036	1361	5.878030859662013e-05
ZFAND4	4668.0	688.0	1792.0892834900833	1362	0.00014684287812041116
GFPT1	392.0	8199.0	1792.7654615146967	1363	8.070432868672047e-05
MEGF9	815.0	3951.0	1794.4539559431435	1364	0.0001466275659824047
SLC39A3	707.0	4556.0	1794.7400926039397	1365	0.00010989010989010989
B3GNT9	2356.0	1368.0	1795.2737952746927	1366	8.784773060029282e-05
HNRNPA1L2	9468.0	341.0	1796.8272037121426	1367	0.0001097293343087052
IFI16	478.0	6758.0	1797.3102125120188	1368	0.00010964912280701755
EPG5	1658.0	1950.0	1798.0823117977652	1369	0.0001241782322863404
YIPF4	1985.0	1629.0	1798.2116115741212	1370	0.0001240875912408759
ARID1B	1176.0	2750.0	1798.3325610131178	1371	0.00011670313639679067
PPP6R2	616.0	5254.0	1799.0175096424168	1372	0.00016034985422740526
MESP1	5671.0	571.0	1799.483537018329	1373	0.00013838310269482886
SGK3	451.0	7191.0	1800.8722886423677	1374	0.00011644832605531295
MADCAM1	3092.0	1049.0	1800.974180825478	1375	9.454545454545455e-05
TNFRSF13C	458.0	7094.0	1802.5126906626751	1376	0.00011627906976744187
ARFGEF2	947.0	3435.0	1803.5922488190067	1377	0.00015250544662309367
TSR3	1705.0	1908.0	1803.6463067907725	1378	7.25689404934688e-05
CAMKK1	6343.0	513.0	1803.8733325818632	1379	7.976794778825235e-05
GLIPR1	8387.0	388.0	1803.9279364763997	1380	0.00010144927536231885
DRD4	641.0	5078.0	1804.1613009927908	1381	9.41346850108617e-05
P2RX4	1035.0	3153.0	1806.4758509318638	1382	0.00012301013024602027
LGALS8-AS1	8330.0	392.0	1807.0307136294052	1383	0.0001301518438177874
KLHDC8B	2342.0	1397.0	1808.8045776147303	1384	0.00010115606936416185
CNOT6L	1063.0	3078.0	1808.84327679321	1385	0.00012274368231046933
MLKL	2793.0	1172.0	1809.2528844802202	1386	0.0001443001443001443
OPHN1	558.0	5871.0	1809.9773479245528	1387	0.00012256669069935113
CASC1	2965.0	1105.0	1810.0621536289846	1388	7.204610951008646e-05
CCDC115	5138.0	638.0	1810.5369369333496	1389	0.0001439884809215263
ICK	6747.0	486.0	1810.8125248075785	1390	0.00010791366906474819
RGene ExpressionSE4	2368.0	1385.0	1810.988680251757	1391	0.00010064701653486701
DOPEY1	2931.0	1120.0	1811.8278063877922	1392	0.00012212643678160922
LTBP3	379.0	8664.0	1812.0860906700875	1393	6.460875807609475e-05
PPP1CB	945.0	3477.0	1812.6679232556633	1394	0.0001291248206599713
GSTO1	2033.0	1617.0	1813.1081048850879	1395	0.00015770609318996415
ZBTB21	462.0	7123.0	1814.0633947026213	1396	0.00011461318051575932
ZNF638	1706.0	1930.0	1814.5467753684377	1397	0.00012884753042233357
SWT1	2515.0	1310.0	1815.117076113824	1398	0.00013590844062947067
CBLN3	356.0	9269.0	1816.5252544349614	1399	0.00010007147962830594
PDE8A	2720.0	1214.0	1817.1626234324763	1400	0.00012142857142857144
PARP9	812.0	4067.0	1817.2517712193853	1401	9.992862241256247e-05
CDC42EP3	346.0	9559.0	1818.6297039254573	1402	0.00012838801711840227
XKR8	430.0	7697.0	1819.2608389123316	1403	7.127583749109053e-05
SEPHS2	8811.0	376.0	1820.1472467907658	1404	0.00010683760683760684
PELI1	2991.0	1110.0	1822.0894599332926	1405	9.252669039145908e-05
TAPBP	436.0	7632.0	1824.1578879033468	1406	0.00011379800853485064
DGene ExpressionJC14	650.0	5128.0	1825.7053431482302	1407	0.00011371712864250178
ASIC1	7756.0	430.0	1826.220140070742	1408	0.00014204545454545457
TRIM13	6852.0	487.0	1826.7249382433022	1409	0.00012775017743080197
ZNF354B	4078.0	820.0	1828.649775107306	1410	9.929078014184398e-05
PAPLN	6829.0	490.0	1829.2648796716126	1411	9.213323883770376e-05
SLC22A18	3277.0	1023.0	1830.9481150485938	1412	8.498583569405099e-05
SMCR8	1023.0	3278.0	1831.2274571991306	1413	0.00010615711252653927
ZNF529	913.0	3678.0	1832.488471996481	1414	0.00010608203677510608
TMEM134	3031.0	1109.0	1833.4063924836735	1415	7.773851590106007e-05
GLI4	5547.0	606.0	1833.4344820581937	1416	0.00012005649717514126
ZNF570	1361.0	2471.0	1833.8568646434767	1417	8.468595624558927e-05
JUNB	686.0	4905.0	1834.3472953614864	1418	8.462623413258109e-05
C21orf2	597.0	5637.0	1834.4724037172114	1419	0.00012684989429175475
AC009506.1	8629.0	390.0	1834.4781274247998	1420	7.042253521126761e-05
MIR22HG	2040.0	1654.0	1836.8886738177682	1421	9.852216748768474e-05
RLIM	527.0	6416.0	1838.812660387132	1422	7.032348804500703e-05
SPAG8	4364.0	776.0	1840.2347676315635	1423	0.00011243851018973999
TXNDC15	2397.0	1414.0	1841.0209124287526	1424	8.426966292134831e-05
ZSWIM4	375.0	9046.0	1841.806178727825	1425	0.0001192982456140351
POLE4	1345.0	2524.0	1842.4928765126888	1426	0.00014025245441795232
PIK3C3	4160.0	818.0	1844.6896757991562	1427	0.0001051156271899089
ATG7	931.0	3665.0	1847.1911108491176	1428	0.00010504201680672268
YIPF3	1435.0	2380.0	1848.0530295421713	1429	0.00010496850944716585
NBEAL1	8038.0	425.0	1848.282986990898	1430	9.090909090909092e-05
CYHR1	3026.0	1129.0	1848.3381725214676	1431	0.00016072676450034943
ZNF440	896.0	3815.0	1848.8482901525479	1432	0.0001047486033519553
ZNF16	1766.0	1936.0	1849.0473222716614	1433	0.00011863224005582694
BCL2L2	3157.0	1085.0	1850.7687591917022	1434	9.762900976290099e-05
SLFN12	2714.0	1265.0	1852.8923336232992	1435	0.00014634146341463414
TPT1	5460.0	629.0	1853.1972372092498	1436	0.00011838440111420614
TBX19	5166.0	665.0	1853.4805097437625	1437	0.00013917884481558804
Gene ExpressionDK2	3312.0	1038.0	1854.145625348775	1438	9.735744089012519e-05
RXRA	382.0	9000.0	1854.1844568434938	1439	0.00010423905489923558
LARP1	1527.0	2257.0	1856.458725638682	1440	0.0001388888888888889
PTK6	587.0	5873.5	1856.810302642678	1441	0.00011797362942401111
EXT1	758.0	4549.0	1856.91733795557	1442	0.0001317614424410541
SERPINI1	6405.0	539.0	1858.035252625741	1443	0.00011088011088011089
TMF1	1928.0	1791.0	1858.2378749772597	1444	0.000110803324099723
PIP5K1C	908.0	3806.0	1858.9911242391656	1445	0.00010380622837370242
NR2F1	9405.0	368.0	1860.3870565019513	1446	0.00011065006915629322
AP5B1	692.0	5004.0	1860.8514180342288	1447	6.219765031098825e-05
TOB2	1581.0	2192.0	1861.5993124192964	1448	0.00015193370165745857
PKD1	726.0	4775.0	1861.8941967791832	1449	0.00011042097998619738
SHC3	1947.0	1787.0	1865.285232879947	1450	0.00012413793103448277
NRL	6211.0	562.0	1868.309931462122	1451	8.270158511371467e-05
EIF1AX	846.0	4130.0	1869.2190882825894	1452	9.641873278236915e-05
RAP2B	4849.0	721.0	1869.7938389030999	1453	0.00013764624913971095
WDR48	1608.0	2176.0	1870.563551446462	1454	7.565337001375515e-05
BTN2A2	1466.0	2388.0	1871.0446280086421	1455	9.621993127147767e-05
ERI2	7295.0	480.0	1871.2562625145697	1456	0.0001304945054945055
ZNF500	1189.0	2945.0	1871.2575985149665	1457	0.0001029512697323267
SH3BP5-AS1	370.0	9471.0	1871.9695510344159	1458	0.0001234567901234568
ZFYVE26	1066.0	3292.0	1873.3051006176215	1459	0.0001370801919122687
RIOK2	5594.0	628.0	1874.3084057859844	1460	0.00010958904109589041
NTN1	1016.0	3461.0	1875.2002559726795	1461	7.529089664613278e-05
PPP4R1	851.0	4134.0	1875.642289990284	1462	0.0001299589603283174
MAPKBP1	677.0	5214.0	1878.7969555010475	1463	0.00010936431989063569
APBB1	4122.0	857.0	1879.5089784302718	1464	0.0001366120218579235
RIPK1	622.0	5685.0	1880.4440964835926	1465	0.00010238907849829352
DOPEY2	1758.0	2013.0	1881.1842015071247	1466	8.867667121418826e-05
CNIH3	1115.0	3174.0	1881.2256642944237	1467	0.00010224948875255624
FER	2481.0	1427.0	1881.5916135017178	1468	0.00014986376021798364
C15orf65	1259.0	2814.0	1882.2396234273674	1469	0.00011572498298162015
RREB1	827.0	4284.0	1882.2507803159492	1470	8.163265306122449e-05
SCAMP1	3954.0	898.0	1884.3279969262242	1471	0.00010876954452753229
CHD6	1789.0	1987.0	1885.4026095240233	1472	0.00010869565217391305
LTN1	2780.0	1281.0	1887.1088998783296	1473	0.00014935505770536322
SPATA2L	4414.0	807.0	1887.352113411802	1474	0.00010854816824966079
ZNF511	498.0	7155.0	1887.6413854331545	1475	0.00010847457627118644
BHLHB9	3560.0	1001.0	1887.7393887928483	1476	0.0001016260162601626
NPIPB4	429.0	8316.0	1888.799618805552	1477	0.00014218009478672984
ITCH	962.0	3710.0	1889.1850094683696	1478	7.442489851150204e-05
ACAP3	1687.0	2116.0	1889.3628555679823	1479	0.00014198782961460447
ELMOD3	1413.0	2535.0	1892.605347133943	1480	0.00014189189189189188
ATP2B4	566.0	6330.0	1892.8232881069484	1481	6.076975016880486e-05
B9D1	6390.0	561.0	1893.3541665520459	1482	5.398110661268556e-05
TMEM63B	1181.0	3041.0	1895.1044826077534	1483	0.000148347943358058
BTBD9	414.0	8681.0	1895.7673907945555	1484	0.00010107816711590297
PRR22	399.0	9020.0	1897.0977834576688	1485	0.00010101010101010101
TOR4A	667.0	5398.0	1897.4893939097515	1486	0.00011440107671601615
SCFD2	3486.0	1035.0	1899.476243599798	1487	0.00014122394082044385
SLC35B2	2680.0	1347.0	1899.989473655052	1488	9.408602150537636e-05
WDR25	2768.0	1306.0	1901.3174379887225	1489	7.387508394895904e-05
TRPM3	390.0	9270.0	1901.394225298899	1490	9.395973154362417e-05
LINC00920	1236.0	2926.0	1901.7192221776588	1491	0.00011401743796109994
UBTD2	3913.0	926.0	1903.5330309716187	1492	0.00010723860589812333
PAIP2	9153.0	396.0	1903.835076890852	1493	0.0001071667782987274
PRRC1	2111.0	1718.0	1904.3891409058183	1494	0.00012048192771084337
ZFYVE1	796.0	4562.0	1905.6106632783103	1495	0.00012040133779264214
DISP2	4016.0	906.0	1907.4842070119466	1496	8.021390374331551e-05
PIM3	4337.0	839.0	1907.5489508791113	1497	0.00010688042752171008
CCDC14	4633.0	786.0	1908.2814257860382	1498	0.00012016021361815753
SERF1A	7329.0	498.0	1910.4559665168933	1499	0.000133422281521014
SLC9A8	457.0	7993.0	1911.2302320756637	1500	0.00010666666666666667
NQO2	2893.0	1264.0	1912.263580158341	1501	0.00011325782811459028
ZNF550	3868.0	948.0	1914.905741805586	1502	0.00010652463382157124
LCP1	791.0	4642.0	1916.1998851894339	1503	0.00017298735861610113
ATXN7L1	418.0	8794.0	1917.2615888292335	1504	9.973404255319148e-05
ZNF493	1458.0	2522.0	1917.5703376929878	1505	0.00010631229235880399
TRAM2	400.0	9193.0	1917.6026700023122	1506	7.968127490039841e-05
ZNF316	402.0	9149.0	1917.7846594443288	1507	0.00011280690112806902
ITGB4	404.0	9108.0	1918.2366902965846	1508	0.00011273209549071618
SOCS2	9611.0	383.0	1918.5966225342938	1509	0.00010603048376408218
DSE	6819.0	541.0	1920.6975295449304	1510	5.298013245033113e-05
DERL1	2709.0	1362.0	1920.8482501228452	1511	9.265387160820649e-05
ANKRD10	2537.0	1456.0	1921.9448483242184	1512	0.00011904761904761905
NUDT6	445.0	8304.0	1922.3111090559719	1513	0.00011235955056179776
APLF	849.0	4368.0	1925.7289528903066	1514	8.586525759577279e-05
SOGA1	1672.0	2218.0	1925.7455699027323	1515	8.580858085808581e-05
RGMA	1780.0	2086.0	1926.935390717603	1516	9.234828496042217e-05
PLD2	8830.0	421.0	1928.0637956250293	1517	9.228740936058011e-05
TRIM56	493.0	7541.0	1928.137183916123	1518	0.0001383399209486166
DHRS1	1152.0	3228.0	1928.381704953664	1519	0.00011191573403554971
ELK1	1045.0	3571.0	1931.759560607893	1520	0.00010526315789473685
VPS13D	954.0	3913.0	1932.0978236103872	1521	9.204470742932282e-05
N4BP1	811.0	4604.0	1932.3157091945402	1522	0.0001314060446780552
BLZF1	1340.0	2787.0	1932.5061448802692	1523	7.222586999343402e-05
TMCC1	847.0	4416.0	1933.9989658735603	1524	0.00010498687664041995
MZT2B	1174.0	3186.0	1934.002068251219	1525	0.00012459016393442623
SHC1	440.0	8508.0	1934.8178208813356	1526	0.0001310615989515072
CCND3	547.0	6846.0	1935.1387547150218	1527	0.00013752455795677798
AHCYL2	724.0	5182.0	1936.948114947842	1528	0.00013089005235602096
KCNIP2	1417.0	2648.0	1937.0637573399586	1529	0.00010464355788096795
PRRC2B	517.0	7259.0	1937.2410794735893	1530	0.00010457516339869282
CLCN7	757.0	4966.0	1938.881636407957	1531	0.00013063357282821686
PGM2	932.0	4037.0	1939.7123498086	1532	6.527415143603133e-05
DGene ExpressionJB4	5509.0	683.0	1939.754365892755	1533	0.00012393998695368557
IER5	394.0	9561.0	1940.8848497528113	1534	0.00011082138200782269
ZNF513	922.0	4087.0	1941.188811012469	1535	0.00014983713355048862
HARBI1	3117.0	1210.0	1942.0530373808022	1536	9.765624999999999e-05
KLC4	1722.0	2199.0	1945.9388479600277	1537	0.0001236174365647365
PURA	2847.0	1331.0	1946.6270829308826	1538	0.0001105331599479844
MYC	6213.0	610.0	1946.7742550177693	1539	0.00012995451591942821
ZNF44	688.0	5522.0	1949.1372450394556	1540	9.74025974025974e-05
ITGAV	3689.0	1032.0	1951.1658053584267	1541	0.00012329656067488644
SBF1	1532.0	2487.0	1951.9436467275375	1542	5.1880674448767835e-05
SLC38A7	1375.0	2773.0	1952.6584442753933	1543	0.0001490602721970188
ZNF619	7268.0	525.0	1953.3816831331242	1544	8.419689119170984e-05
NIPSGene ExpressionP3A	9379.0	407.0	1953.7791584516388	1545	8.414239482200648e-05
ZBTB34	2498.0	1530.0	1954.978260748698	1546	0.00012289780077619664
ZSWIM8	734.0	5215.0	1956.4789802090897	1547	0.0001098901098901099
ZNF420	1932.0	1982.0	1956.8403102961674	1548	8.397932816537468e-05
GPR158	9509.0	403.0	1957.5819267657735	1549	0.00012265978050355069
USO1	2179.0	1761.0	1958.8820791461628	1550	0.00010967741935483872
MMP11	1663.0	2310.0	1959.9821427757959	1551	9.671179883945841e-05
AGAP2	423.0	9092.0	1961.1007113353453	1552	0.0001095360824742268
USP31	3158.0	1218.0	1961.2353249928988	1553	9.658725048293625e-05
BOD1	3351.0	1148.0	1961.3638112293183	1554	0.00012226512226512227
ZFP36L2	504.0	7636.0	1961.7706287943058	1555	6.430868167202573e-05
SAMD8	2777.0	1388.0	1963.2819461299994	1556	0.00012853470437017997
HECTD1	6580.0	586.0	1963.6394781120082	1557	9.633911368015414e-05
ZNF649	1461.0	2642.0	1964.6785996696765	1558	0.00010911424903722723
KDM4B	915.0	4223.0	1965.7174262848657	1559	0.00010904425914047467
GLCCI1	6656.0	581.0	1966.5034960558796	1560	0.00010897435897435898
ID3	398.0	9720.0	1966.865526669274	1561	0.00011531069827033952
PRR19	2384.0	1624.0	1967.6422439051269	1562	9.603072983354673e-05
RASL10A	9053.0	428.0	1968.4217027862694	1563	8.957133717210493e-05
WDFY1	1376.0	2818.0	1969.1541331241685	1564	0.00015345268542199487
KCNIP3	4230.0	918.0	1970.5684459059	1565	8.945686900958468e-05
THG1L	6708.0	579.0	1970.7693929021732	1566	0.00010855683269476374
ANKRD42	1809.0	2148.0	1971.2260144387303	1567	0.00012763241863433312
DGene ExpressionJC1	5658.0	687.0	1971.5592813811097	1568	0.00010841836734693879
USP37	3181.0	1222.0	1971.5937715462583	1569	8.922880815806246e-05
TMEM253	453.0	8600.0	1973.77810302982	1570	0.00012738853503184715
MFSD2B	7625.0	511.0	1973.9237573928742	1571	6.365372374283896e-05
NBAS	697.0	5591.0	1974.0635754706586	1572	0.0001272264631043257
CCDC153	580.0	6721.0	1974.3809156289983	1573	0.00012078830260648442
DCAF6	3524.0	1107.0	1975.112148714599	1574	7.623888182973316e-05
PTPN4	4090.0	954.0	1975.31263348362	1575	8.253968253968255e-05
NBR1	2013.0	1941.0	1976.672203477349	1576	0.000133248730964467
ATRX	1859.0	2102.0	1976.7695869777021	1577	0.00010779961953075461
RPN1	885.0	4419.0	1977.5780641987303	1578	0.00011406844106463878
LINC00685	3960.0	988.0	1977.9989888773957	1579	8.233058898036732e-05
MEX3A	9656.0	406.0	1979.98383831788	1580	8.227848101265823e-05
MAPK14	1214.0	3235.0	1981.7391352042275	1581	8.222643896268185e-05
RAP2C-AS1	689.0	5704.0	1982.4368842412105	1582	9.481668773704172e-05
CLOCK	3458.0	1138.0	1983.7348613158956	1583	0.00015161086544535692
TBC1D10A	541.0	7274.0	1983.7424227958625	1584	0.00017045454545454547
AC105760.2	958.0	4110.0	1984.28324591022	1585	0.00014511041009463723
DIRC2	1107.0	3561.0	1985.4538523974813	1586	9.457755359394704e-05
LINC00882	419.0	9411.0	1985.7514950265056	1587	0.0001323251417769376
ARSA	1250.0	3156.0	1986.2024066041201	1588	6.926952141057935e-05
MACC1	696.0	5670.0	1986.5346712302785	1589	9.439899307740717e-05
RUFY2	3407.0	1159.0	1987.1368850685653	1590	0.0001069182389937107
SLC5A6	1050.0	3763.0	1987.7499842787067	1591	0.00011313639220615965
HEXIM2	8356.0	473.0	1988.0613672620864	1592	0.00010050251256281407
BCL2L1	5088.0	779.0	1990.8671477524576	1593	0.00011299435028248587
SNX19	1102.0	3597.0	1990.9530381201844	1594	0.00010664993726474279
TRAM1L1	9609.0	413.0	1992.1137015742843	1595	7.523510971786833e-05
TMEM214	592.0	6704.0	1992.1766989903272	1596	8.771929824561404e-05
ZNF655	434.0	9147.0	1992.435193425371	1597	0.00010644959298685035
PXN	2228.0	1782.0	1992.5601622033903	1598	0.00010638297872340427
RUNDC3B	427.0	9311.0	1993.940069310007	1599	8.755472170106318e-05
TRAF3IP1	2553.0	1558.0	1994.3856196834151	1600	8.125e-05
BRWD1	3695.0	1077.0	1994.8721763561684	1601	0.00012492192379762648
LARS	5043.0	790.0	1995.988476920646	1602	9.987515605493134e-05
ANTXR1	2727.0	1461.0	1996.0328153615117	1603	0.0001122894572676232
ARIH1	1014.0	3931.0	1996.5054470248765	1604	0.00011845386533665835
TIMM10B	638.0	6248.0	1996.5530295987637	1605	0.00014953271028037381
RYBP	1970.0	2025.0	1997.3106919054933	1606	0.00012453300124533
SLC29A3	5450.0	732.0	1997.3482420449361	1607	7.467330429371499e-05
SNX14	2020.0	1976.0	1997.8788752074022	1608	9.328358208955224e-05
ARL17B	4577.0	875.0	2001.2183788882207	1609	6.215040397762585e-05
RPL10	7354.0	545.0	2001.981518396211	1610	7.453416149068323e-05
NMB	530.0	7564.0	2002.2287581592673	1611	0.000111731843575419
RABGAP1	1113.0	3606.0	2003.3666663893555	1612	9.305210918114144e-05
CCNY	951.0	4221.0	2003.5396177764997	1613	7.439553626782392e-05
UBE2B	3173.0	1268.0	2005.8324954990626	1614	9.913258983890954e-05
RASAL2	2605.0	1546.0	2006.8208689367368	1615	8.6687306501548e-05
PWWP2A	5741.0	702.0	2007.531319805497	1616	9.900990099009902e-05
Gene ExpressionGA	1518.0	2657.0	2008.3142184429191	1617	0.00011750154607297465
ZNF490	4504.0	896.0	2008.8763028120984	1618	8.652657601977751e-05
ZNF426	1047.0	3856.0	2009.2864405056832	1619	0.00011735639283508338
RAB6A	3490.0	1158.0	2010.3283313926597	1620	9.876543209876544e-05
CDKN1A	421.0	9619.0	2012.3615480325589	1621	0.0001418877236273905
LMGene Expression	1285.0	3157.0	2014.1362913169507	1622	6.781750924784217e-05
FRAT2	3746.0	1083.0	2014.1792373073456	1623	4.929143561306223e-05
PPARGC1B	2199.0	1846.0	2014.7838593754914	1624	0.00011083743842364531
EEF2	6427.0	632.0	2015.4066587167952	1625	8e-05
SS18L1	2131.0	1912.0	2018.5321399472446	1626	0.00014760147601476013
PDXDC1	2229.0	1836.0	2022.9789914875528	1627	0.00010448678549477567
PDPR	862.0	4756.0	2024.764677684791	1628	0.00011670761670761672
CABLES2	1271.0	3226.0	2024.9064175906992	1629	0.00011663597298956415
GPR35	468.0	8763.0	2025.113330162041	1630	9.815950920245399e-05
SEZ6	7513.0	546.0	2025.363671047744	1631	0.00015328019619865113
SLC39A10	4554.0	901.0	2025.6243481948957	1632	9.80392156862745e-05
ZNF586	823.0	4990.0	2026.5167159438881	1633	9.185548071034904e-05
KIAA0391	5498.0	747.0	2026.5749430998085	1634	7.343941248470012e-05
MAGED2	4182.0	985.0	2029.5984824590305	1635	0.00011009174311926605
MGST3	1404.0	2934.0	2029.6147417675106	1636	0.00013447432762836185
ZER1	553.0	7452.0	2030.01379305659	1637	0.00012217470983506414
CTSH	936.0	4406.0	2030.7673426564627	1638	9.157509157509158e-05
FMO5	8355.0	494.0	2031.5929710451337	1639	0.0001403294691885296
RPRD2	1557.0	2651.0	2031.65129882074	1640	7.317073170731707e-05
TMEM102	7283.0	567.0	2032.107526682582	1641	7.921998781230957e-05
KIF1B	2556.0	1616.0	2032.3621724486015	1642	0.0001705237515225335
NUMB	760.0	5439.0	2033.135509502501	1643	6.086427267194158e-05
MED17	2194.0	1885.0	2033.6395944217838	1644	0.00010340632603406326
SLC36A4	3833.0	1079.0	2033.6683603773738	1645	0.0001276595744680851
COQ10B	4200.0	986.0	2034.9938574845871	1646	9.113001215066828e-05
ATAD2B	1439.0	2881.0	2036.1137001650957	1647	0.00013964784456587737
FBXW8	3160.0	1313.0	2036.9290611113597	1648	0.00012135922330097088
SH3D19	1275.0	3258.0	2038.1241375343172	1649	0.0001455427531837477
ITPKC	663.0	6272.0	2039.1998430757092	1650	0.00010303030303030303
ABL1	540.0	7701.0	2039.249862081642	1651	0.000145366444579043
ITGB1BP2	466.0	8931.0	2040.0602932266497	1652	7.869249394673124e-05
ANXA4	537.0	7752.0	2040.2999779444199	1653	9.679370840895343e-05
HOMER3	8462.0	492.0	2040.4176043153507	1654	0.00016324062877871826
HBEGF	452.0	9235.0	2043.090795828711	1655	0.0001389728096676737
KAZN	443.0	9425.0	2043.3489667699941	1656	0.00014492753623188405
CALHM2	865.0	4830.0	2044.0034246546631	1657	0.0001448400724200362
BTRC	1081.0	3867.0	2044.5603439370539	1658	0.00010253317249698432
ANKRD36	3534.0	1185.0	2046.4090500190816	1659	9.644364074743822e-05
LIPA	2918.0	1436.0	2047.0095261136423	1660	0.00012048192771084338
BSDC1	3232.0	1297.0	2047.41397865698	1661	9.632751354605659e-05
CXorf38	614.0	6838.0	2049.031966563722	1662	0.0001022864019253911
PBLD	4782.0	878.0	2049.047583634893	1663	0.0001503307276007216
ZNF512	1201.0	3496.0	2049.071985070314	1664	9.615384615384615e-05
MAGT1	1110.0	3788.0	2050.531638380641	1665	0.00010810810810810811
LPIN2	8512.0	495.0	2052.6665584064067	1666	9.603841536614646e-05
RPAP2	4415.0	955.0	2053.369182587484	1667	0.00011397720455908818
RRAGC	1079.0	3910.0	2053.993670876325	1668	0.00013189448441247004
PPM1B	1949.0	2165.0	2054.1628465143663	1669	0.00014979029358897544
DEF8	5098.0	829.0	2055.7825760522423	1670	0.00011976047904191618
FAM219A	618.0	6849.0	2057.3482933135056	1671	7.779772591262717e-05
SMCHD1	3171.0	1335.0	2057.4948359594964	1672	8.971291866028708e-05
PSD4	487.0	8694.0	2057.6632377529613	1673	9.563658099222954e-05
SRSF8	5742.0	738.0	2058.542202627869	1674	0.00011350059737156512
PRRG4	438.0	9675.0	2058.555318664038	1675	9.552238805970149e-05
TNKS	1746.0	2430.0	2059.800961258151	1676	0.00011933174224343676
ZNF746	489.0	8685.0	2060.816585725181	1677	0.00011926058437686345
ZRANB3	5175.0	821.0	2061.2314280545975	1678	7.151370679380215e-05
LNPEP	3166.0	1342.0	2061.254957544068	1679	5.955926146515784e-05
GPCPD1	3897.0	1091.0	2061.947380511928	1680	5.357142857142857e-05
HEATR5B	730.0	5826.0	2062.275442320934	1681	0.00011897679952409281
TRIB3	9285.0	459.0	2064.4163824190127	1682	0.00011296076099881094
ARVCF	1313.0	3247.0	2064.778680633835	1683	8.318478906714201e-05
IPMK	1816.0	2348.0	2064.9377714594675	1684	0.00010688836104513064
PDP1	1276.0	3342.0	2065.040435439462	1685	8.902077151335311e-05
WDR60	609.0	7007.0	2065.7354622506728	1686	8.30367734282325e-05
DLGAP4	3480.0	1228.0	2067.2300307416194	1687	0.00010669828097213988
BTG1	3325.0	1287.0	2068.640858148169	1688	0.00012440758293838863
CGREF1	7328.0	584.0	2068.7078092374477	1689	0.00011249259917110716
PHLPP1	9490.0	451.0	2068.813669715086	1690	5.91715976331361e-05
DIXDC1	5457.0	785.0	2069.7209956899987	1691	0.00010053222945002958
CUTA	1792.0	2393.0	2070.8104693573478	1692	0.00010638297872340425
S100A10	3084.0	1391.0	2071.1938586235706	1693	8.269344359125813e-05
CEP192	754.0	5698.0	2072.7498643106937	1694	0.0001357733175914994
AIFM2	2734.0	1572.0	2073.125177117869	1695	8.259587020648969e-05
TAX1BP1	1585.0	2712.0	2073.2872449325478	1696	0.00011202830188679245
TPD52	6206.0	693.0	2073.82689730845	1697	0.00011785503830288745
UHRF1BP1	1483.0	2901.0	2074.170436584225	1698	0.00012956419316843346
CELF1	804.0	5356.0	2075.1443323296817	1699	0.00011183048852266039
MEGF6	448.0	9634.0	2077.506197343343	1700	0.0001647058823529412
MKLN1	814.0	5309.0	2078.8280352159954	1701	9.994121105232217e-05
RBM12B	4342.0	996.0	2079.5749565716537	1702	6.46298472385429e-05
PANX1	603.0	7176.0	2080.1749926388393	1703	8.807985907222549e-05
AGO4	3473.0	1247.0	2081.064871646244	1704	0.00011150234741784038
RAD54L2	1564.0	2770.0	2081.4129816064833	1705	0.00011143695014662756
ZFP82	1925.0	2251.0	2081.627968682204	1706	8.792497069167643e-05
ZNF250	8177.0	530.0	2081.7804879477567	1707	9.958992384299943e-05
FKBP14	3517.0	1233.0	2082.4171051929047	1708	0.0001053864168618267
GIGYF2	1415.0	3068.0	2083.559454395289	1709	0.00010532475131655939
ZNF552	1661.0	2616.0	2084.5085751802512	1710	0.00011111111111111112
CEP170	4492.0	972.0	2089.551147974129	1711	0.00010520163646990064
PDIA5	1156.0	3780.0	2090.377956255758	1712	0.00012266355140186917
MICAL3	555.0	7878.0	2091.002152079237	1713	9.924109748978401e-05
SPIN2A	1099.0	3981.0	2091.6785125826577	1714	0.00012252042007001167
GADD45A	2655.0	1648.0	2091.7552438084144	1715	9.329446064139942e-05
KDM5B	8249.0	531.0	2092.8972741154785	1716	0.00012237762237762238
IL16	454.0	9649.0	2092.9992833252477	1717	0.00013395457192778103
ZNF217	1794.0	2444.0	2093.9283655368918	1718	0.00010477299185098952
EHMT1	1060.0	4142.0	2095.356771530805	1719	9.889470622454917e-05
CYB5R1	4451.0	987.0	2095.981154495429	1720	0.00010465116279069767
ZNF710	1217.0	3611.0	2096.327026014786	1721	0.0001452643811737362
OCEL1	4099.0	1073.0	2097.195031464647	1722	0.00012775842044134727
CENPV	8597.0	512.0	2098.0142992839665	1723	9.866511897852583e-05
HIC1	460.0	9574.0	2098.580472605231	1724	0.00013921113689095127
LIPE-AS1	2045.0	2158.0	2100.7403456876823	1725	0.00011014492753623188
SQSTM1	4664.0	947.0	2101.620327271316	1726	0.0001216685979142526
CDR2	522.0	8465.0	2102.0775437647394	1727	0.00012738853503184712
RCOR1	1024.0	4316.0	2102.280666324075	1728	0.00011574074074074075
SNTA1	497.0	8893.0	2102.3370329231234	1729	0.00013880855986119143
USP11	1657.0	2668.0	2102.5879291958263	1730	0.00011560693641618498
HIST1H2BC	1120.0	3949.0	2103.0644307771445	1731	9.243212016175621e-05
DHRS7B	2465.0	1797.0	2104.6626808113447	1732	0.00012702078521939953
GPI	588.0	7535.0	2104.8942966334444	1733	0.00010963646855164455
SPRED2	611.0	7256.0	2105.5678568975154	1734	9.803921568627452e-05
GCA	5605.0	791.0	2105.6008643615237	1735	0.0001325648414985591
PCBP4	5461.0	814.0	2108.37710099498	1736	0.00010944700460829493
AHDC1	661.0	6730.0	2109.153858778445	1737	0.00013241220495106506
MKRN1	1584.0	2812.0	2110.499466950891	1738	0.00011507479861910242
ATP6V1A	1219.0	3654.0	2110.5037313399835	1739	8.625646923519264e-05
MAST3	2795.0	1594.0	2110.74157584485	1740	8.045977011494253e-05
PHLPP2	3614.0	1234.0	2111.7944975778287	1741	9.764503159103964e-05
TGOLN2	808.0	5529.0	2113.630052776501	1742	8.036739380022963e-05
SLC25A36	3857.0	1162.0	2117.034246298344	1743	0.00012048192771084337
SAV1	4470.0	1005.0	2119.5164542885727	1744	9.74770642201835e-05
PHF3	2205.0	2039.0	2120.376145876009	1745	0.00012034383954154727
CEP120	6522.0	690.0	2121.3627695422565	1746	9.736540664375716e-05
UNKL	6222.0	724.0	2122.4344512846556	1747	0.000137378362907842
PCMTD1	4522.0	998.0	2124.371907176329	1748	0.00010869565217391305
USF2	640.0	7057.0	2125.2011669486724	1749	0.000137221269296741
DUSP1	6187.0	731.0	2126.663349004726	1750	8.571428571428571e-05
NCOA2	3573.0	1266.0	2126.8328566203763	1751	0.00011993146773272415
PHGDH	9729.0	465.0	2126.9661492369823	1752	0.00010844748858447488
NDFIP1	2083.0	2172.0	2127.034555431574	1753	0.00010838562464346834
LACTB	3055.0	1481.0	2127.076632375994	1754	0.00010262257696693272
LINC00957	469.0	9668.0	2129.3877054214418	1755	0.00010256410256410256
DGene ExpressionJC16	3599.0	1260.0	2129.49289738191	1756	0.0001537585421412301
ZNF224	2392.0	1896.0	2129.608414709144	1757	0.00011383039271485487
ZNF771	9082.0	500.0	2130.9622239730106	1758	0.0001137656427758817
TMEM161B-AS1	2914.0	1559.0	2131.414084592668	1759	0.00011938601478112564
ITGA7	722.0	6299.0	2132.5754382905193	1760	0.00011931818181818182
FUT10	3644.0	1250.0	2134.244597041303	1761	0.0001306076093128904
ENKD1	623.0	7312.0	2134.332682596599	1762	0.00012485811577752555
AP3B1	3020.0	1512.0	2136.8762247729755	1763	0.00012478729438457174
PHF21A	2564.0	1781.0	2136.933316694744	1764	0.00012471655328798187
LINC00310	474.0	9635.0	2137.051707376307	1765	0.0001246458923512748
RAB18	6590.0	694.0	2138.564939392768	1766	0.00014156285390713478
PPP1R3D	2822.0	1621.0	2138.799195810582	1767	0.00013582342954159593
AKIRIN1	3842.0	1193.0	2140.912422309701	1768	0.00010746606334841629
SLC35G5	6438.0	712.0	2140.9941615987645	1769	0.00014697569248162804
FSIP1	7346.0	624.0	2141.005371315073	1770	0.00014124293785310735
HYLS1	3125.0	1472.0	2144.7610589527217	1771	8.46979107848673e-05
GLB1	1904.0	2416.0	2144.775978977757	1772	0.0001072234762979684
EFHC1	5139.0	897.0	2147.0172332796965	1773	0.00014664410603496897
NCOA4	1601.0	2880.0	2147.295974010103	1774	8.455467869222097e-05
VCPKMT	5453.0	846.0	2147.8449664722066	1775	9.577464788732394e-05
MAST4	1603.0	2878.0	2147.8905931168824	1776	0.00011824324324324324
TUBGCP2	1693.0	2728.0	2149.0704967497	1777	8.441193021947102e-05
PHYKPL	3350.0	1379.0	2149.3371071100037	1778	0.00014060742407199101
ZNF451	1723.0	2682.0	2149.6711376394296	1779	7.869589657110737e-05
KDM2A	729.0	6339.0	2149.6816043312087	1780	6.741573033707865e-05
CHFR	4810.0	961.0	2149.979069665563	1781	8.422234699606962e-05
ZNF254	1142.0	4058.0	2152.727572174426	1782	7.295173961840629e-05
Gene ExpressionA10	3625.0	1279.0	2153.224326446272	1783	0.00012899607403252944
ABCB9	9238.0	502.0	2153.4799743670706	1784	8.968609865470852e-05
MT1X	2219.0	2090.0	2153.5343043471576	1785	8.96358543417367e-05
MTHFD2	7430.0	625.0	2154.9361939509927	1786	0.00011198208286674133
OSBPL10	3217.0	1444.0	2155.3069386980587	1787	0.0001119194180190263
BLCAP	1224.0	3797.0	2155.8126078117266	1788	0.00010067114093959731
B4GALT1	662.0	7029.0	2157.1272563295843	1789	0.00011179429849077697
GLS	1232.0	3777.0	2157.1425543992227	1790	0.00017318435754189944
VOPP1	1330.0	3500.0	2157.5449010391426	1791	9.491903964265774e-05
MTMR9	4343.0	1072.0	2157.7061894521203	1792	0.00014508928571428572
FRYL	2312.0	2017.0	2159.4684531152557	1793	0.00013943112102621306
TM9SF4	841.0	5547.0	2159.8673570383894	1794	7.246376811594203e-05
ESYT2	507.0	9202.0	2159.956944015318	1795	0.0001671309192200557
KDM3B	1992.0	2345.0	2161.305161239384	1796	9.465478841870824e-05
TRIM44	1760.0	2656.0	2162.073079245936	1797	0.00010573177518085699
ANKRD44	8032.0	582.0	2162.0878798050735	1798	8.898776418242492e-05
EEF1D	6631.0	706.0	2163.6741898908895	1799	8.893829905503057e-05
MSANTD2	703.0	6663.0	2164.275629396588	1800	0.00012222222222222221
EIF4EBP1	8292.0	565.0	2164.4814621520777	1801	0.00013325930038867297
ASNS	7340.0	639.0	2165.7008103613925	1802	9.988901220865705e-05
TBC1D16	4027.0	1165.0	2165.9766850084047	1803	9.983361064891847e-05
RABGGTB	9041.0	521.0	2170.336609837283	1804	0.00010532150776053215
TAF1	882.0	5343.0	2170.835323095698	1805	0.00013850415512465375
OSTC	3588.0	1315.0	2172.1464039055923	1806	0.0001273532668881506
ZYG11B	2786.0	1695.0	2173.0784615379157	1807	0.00013281682346430546
BCL2L15	8728.0	543.0	2176.994258145851	1808	8.849557522123894e-05
ZNF33A	1252.0	3786.0	2177.170640992571	1809	0.0001105583195135434
METTL8	5443.0	872.0	2178.5995501697876	1810	0.0001160220994475138
TSPAN31	6037.0	787.0	2179.7061728590857	1811	0.00013252346769740474
SBNO2	755.0	6301.0	2181.1132478622008	1812	9.381898454746138e-05
TBC1D23	2779.0	1715.0	2183.113602174654	1813	0.00010479867622724765
GTF2IRD2B	1561.0	3054.0	2183.4133827564556	1814	9.371554575523706e-05
FHL3	8911.0	535.0	2183.434221587635	1815	9.917355371900826e-05
SYNJ2	1408.0	3386.0	2183.4578081565946	1816	6.05726872246696e-05
RRAS	1124.0	4246.0	2184.60614299237	1817	0.00014309301045679692
SGene ExpressionPC3	3845.0	1242.0	2185.2894545116906	1818	0.00011001100110011002
USP14	1022.0	4682.0	2187.465199723186	1819	0.00010445299615173172
ANKRD50	1062.0	4506.0	2187.5493137298645	1820	8.241758241758242e-05
PARP4	1302.0	3679.0	2188.6201132220253	1821	0.0001098297638660077
PTRH1	1284.0	3731.0	2188.7448457963287	1822	0.00010428100987925357
HERC1	1727.0	2775.0	2189.1607981141983	1823	0.00011519473395501919
TBCC	4075.0	1178.0	2190.970104770942	1824	6.578947368421052e-05
SLC2A11	3537.0	1358.0	2191.6308995814034	1825	0.00014246575342465753
SLC12A4	2435.0	1975.0	2192.9717280439327	1826	8.762322015334064e-05
LINC00240	1222.0	3940.0	2194.2379087054355	1827	0.00015873015873015873
ANKRD24	668.0	7210.0	2194.60246969696	1828	7.658643326039389e-05
WSB1	2870.0	1683.0	2197.7738737185864	1829	0.0001038819026790596
NOTCH1	501.0	9644.0	2198.100088712978	1830	0.00013114754098360654
ZNF567	2051.0	2360.0	2200.0818166604604	1831	0.00012015292190060076
RABGAP1L	1133.0	4274.0	2200.5549300119733	1832	0.0001091703056768559
NR1H2	5644.0	858.0	2200.5799235656027	1833	0.00011456628477905074
VPS33A	2330.0	2081.0	2201.9831970294417	1834	9.269356597600874e-05
TCP11L2	6079.0	798.0	2202.5081157625714	1835	0.00012534059945504088
CLIP1	5432.0	894.0	2203.680557612649	1836	0.00013616557734204794
XPR1	3072.0	1581.0	2203.8221343838068	1837	8.165487207403374e-05
TOP2B	5506.0	883.0	2204.9485254762744	1838	0.00011969532100108814
TADA2B	705.0	6898.0	2205.24148337546	1839	0.00011963023382272975
WDR47	2372.0	2053.0	2206.7433017911244	1840	0.00014130434782608697
SMOX	5833.0	835.0	2206.9333927420626	1841	7.604562737642586e-05
TMEM259	854.0	5705.0	2207.2766025126975	1842	7.60043431053203e-05
ACYP2	2155.0	2261.0	2207.3638123336177	1843	0.00012479652740097667
MCFD2	1026.0	4749.0	2207.368116105693	1844	0.0001301518438177874
TMC6	503.0	9715.0	2210.5757168665355	1845	0.00013008130081300812
SLC39A8	2066.0	2373.0	2214.18562907449	1846	7.583965330444204e-05
PARD6B	1779.0	2758.0	2215.058012784314	1847	0.00012994044396318354
G3BP1	2661.0	1844.0	2215.1487534700673	1848	0.00012445887445887446
TRAPPC2	1190.0	4126.0	2215.8384417641987	1849	0.00010275824770146025
SLC29A4	9453.0	520.0	2217.1062220831923	1850	0.00014054054054054056
NDUFB2-AS1	695.0	7079.0	2218.085886524685	1851	0.00011345218800648298
SPATA5L1	3682.0	1337.0	2218.7460422499908	1852	8.639308855291577e-05
PPA2	7933.0	621.0	2219.547926943683	1853	0.0001025364274150027
C4orf3	1029.0	4789.0	2219.883105030533	1854	0.0001186623516720604
SLMAP	1599.0	3084.0	2220.6566596392145	1855	8.62533692722372e-05
FNBP1L	6806.0	725.0	2221.339685865267	1856	9.15948275862069e-05
AMER1	743.0	6644.0	2221.8217750305707	1857	9.693053311793215e-05
C16orf86	852.0	5797.0	2222.396004316063	1858	0.00014531754574811627
TAF12	993.0	4983.0	2224.4367826485873	1859	0.00010220548682087143
ZNF79	545.0	9089.0	2225.6470969136135	1860	0.00010215053763440861
GDPD1	9374.0	529.0	2226.8466494125714	1861	0.00011284255776464266
FBXO31	887.0	5593.0	2227.328220087915	1862	7.518796992481204e-05
EMG1	583.0	8521.0	2228.8434220465097	1863	0.00011272141706924315
PUM2	1127.0	4411.0	2229.61812873864	1864	0.00013948497854077255
KDM4C	1562.0	3183.0	2229.7636646066308	1865	0.00010187667560321715
ARNTL	3985.0	1248.0	2230.085200166127	1866	6.430868167202572e-05
SCPEP1	5009.0	993.0	2230.2324990906213	1867	6.427423674343867e-05
CDKN1B	9011.0	552.0	2230.2627647880404	1868	9.635974304068522e-05
PPFIA3	7139.0	697.0	2230.668733810558	1869	0.0001765650080256822
SNX29	704.0	7082.0	2232.874380703044	1870	0.00013368983957219252
MYLK-AS1	8267.0	604.0	2234.5621495049104	1871	0.00011758417958311063
DTWD2	2938.0	1705.0	2238.1443206370745	1872	8.547008547008547e-05
ADAM8	2026.0	2473.0	2238.369495860771	1873	0.00013347570742124932
CCDC15	570.0	8796.0	2239.133761078154	1874	9.605122732123798e-05
NEK7	9356.0	536.0	2239.3784852052145	1875	9.066666666666667e-05
POGZ	3300.0	1521.0	2240.379432149831	1876	0.00012260127931769724
LYST	3365.0	1495.0	2242.9166279645783	1877	0.00011188066062866276
ZNF766	4595.0	1095.0	2243.106105381554	1878	0.00012247071352502662
ZNF430	2261.0	2226.0	2243.4317462316517	1879	0.00012240553485896755
IRF7	8545.0	589.0	2243.4359808115773	1880	9.574468085106382e-05
ARHGAP18	678.0	7430.0	2244.446479647041	1881	0.00010632642211589581
ITPR3	735.0	6857.0	2244.971046583896	1882	0.00014877789585547292
MED14	1011.0	4986.0	2245.1828433337014	1883	0.00012745618693574083
LINC00937	1000.0	5041.0	2245.2171387195494	1884	9.023354564755839e-05
C11orf65	832.0	6060.0	2245.4220093336576	1885	0.00013793103448275863
CCDC122	6548.0	770.0	2245.430916327642	1886	0.00011134676564156946
ABHD5	5402.0	934.0	2246.211922326117	1887	9.009009009009009e-05
GINM1	3617.0	1396.0	2247.071872459801	1888	0.00013771186440677966
MLYCD	3108.0	1627.0	2248.714299327506	1889	0.00012175754367390155
RPL3	8465.0	598.0	2249.904442415277	1890	0.0001111111111111111
TTBK2	2854.0	1774.0	2250.1102195225903	1891	8.98995240613432e-05
OS9	4350.0	1164.0	2250.199991111901	1892	8.985200845665963e-05
DGene ExpressionJB14	3515.0	1441.0	2250.5810360882365	1893	0.00012150026413100899
C4orf48	8912.0	569.0	2251.87211004533	1894	0.00013199577613516366
TROVE2	5378.0	943.0	2251.988898729299	1895	0.00013192612137203166
PTDSS2	1162.0	4365.0	2252.1389832778978	1896	0.00012130801687763713
SLC25A42	1310.0	3876.0	2253.3441814334547	1897	0.00011070110701107011
CENPH	3097.0	1640.0	2253.6814326785384	1898	0.00013171759747102212
DET1	1381.0	3682.0	2254.959423138252	1899	0.0001263823064770932
MOB2	2190.0	2325.0	2256.4906381370156	1900	0.00012105263157894738
NR4A2	528.0	9646.0	2256.787096737307	1901	0.0001315097317201473
GUK1	1061.0	4802.0	2257.1933900310787	1902	0.0001366982124079916
ARFGAP2	1731.0	2944.0	2257.4463448773254	1903	0.00011035207566999474
PEX5L	9694.0	526.0	2258.1062862496074	1904	0.00013130252100840336
KCTD17	1153.0	4438.0	2262.0817845515676	1905	9.448818897637794e-05
HEATR5A	6005.0	854.0	2264.568391548376	1906	0.00011017838405036726
SNX12	596.0	8624.0	2267.1356377596803	1907	0.00010487676979549031
APC	4010.0	1282.0	2267.337645786351	1908	0.00012578616352201257
ZNF703	1494.0	3443.0	2268.003968250495	1909	0.00011000523834468308
LRRC24	4363.0	1179.0	2268.0337299079115	1910	0.00012041884816753927
HNRNPL	612.0	8412.0	2268.952181073898	1911	0.00012558869701726844
KIAA0586	3924.0	1314.0	2270.712663460526	1912	0.00010460251046025105
KLLN	970.0	5316.0	2270.7972168381734	1913	9.932043910088866e-05
MSL2	2511.0	2054.0	2271.0336853512313	1914	0.00012539184952978057
DIP2C	666.0	7747.0	2271.4537195373355	1915	0.00010443864229765013
FAHD2B	2345.0	2202.0	2272.375409125879	1916	7.828810020876826e-05
C1QL1	6279.0	823.0	2273.2393186816025	1917	6.259780907668232e-05
RBM4B	7095.0	729.0	2274.259220053862	1918	7.820646506777893e-05
PLSCR1	4423.0	1170.0	2274.8428517152547	1919	0.00013027618551328816
ANKRD31	1552.0	3338.0	2276.0878717659366	1920	0.00010416666666666667
MPRIP	1188.0	4362.0	2276.4129678070253	1921	0.00011972930765226445
PI4K2A	1824.0	2842.0	2276.7977512286866	1922	9.365244536940686e-05
SLC2A1-AS1	1267.0	4094.0	2277.5201426112562	1923	0.00013520540821632866
USP28	1857.0	2797.0	2279.0412457873576	1924	0.00010395010395010396
TBC1D8	9239.0	563.0	2280.6922194807426	1925	0.00015064935064935063
LCLAT1	1304.0	3992.0	2281.5713883198996	1926	8.826583592938734e-05
ASCC1	1159.0	4494.0	2282.2239153948053	1927	9.859885832900883e-05
BTF3	6569.0	794.0	2283.809536717103	1928	0.00010373443983402491
CCSAP	1838.0	2838.0	2283.909805574642	1929	0.0001088646967340591
RWDD2A	4857.0	1074.0	2283.9478978295447	1930	9.844559585492228e-05
DGCR6L	1867.0	2796.0	2284.7608189917823	1931	0.00011910926980838944
IL20RB	6815.0	766.0	2284.7953956536253	1932	0.00010869565217391303
GGene Expression12	731.0	7143.0	2285.067395067376	1933	0.00015002586652871185
PCOLCE	8426.0	620.0	2285.633391425665	1934	0.00010341261633919339
PTPN2	2977.0	1755.0	2285.746048886446	1935	9.819121447028423e-05
GALM	1306.0	4003.0	2286.464082376979	1936	0.00012913223140495868
AMBRA1	6189.0	845.0	2286.854827049587	1937	0.00010325245224574084
MACROD1	5844.0	895.0	2287.0024048959813	1938	0.00011867905056759546
ZNF596	8131.0	644.0	2288.3102936446367	1939	0.00013408973697782363
SEC31A	1730.0	3027.0	2288.3858940309847	1940	0.0001443298969072165
PNMA2	8832.0	593.0	2288.5314068196667	1941	0.0001442555383822772
AGA	4262.0	1231.0	2290.5287599154913	1942	0.00013388259526261585
KLHL15	1966.0	2671.0	2291.5466392809903	1943	7.720020586721564e-05
CADM4	7832.0	672.0	2294.1455925899736	1944	0.00010802469135802468
PCYOX1	926.0	5684.0	2294.206616676013	1945	8.740359897172238e-05
TANC2	4938.0	1066.0	2294.320814533136	1946	7.194244604316548e-05
TAF8	1711.0	3077.0	2294.5036500297842	1947	6.163328197226502e-05
PCED1A	4662.0	1130.0	2295.225479119644	1948	0.00010266940451745381
CRYL1	3227.0	1634.0	2296.2835190803407	1949	0.00011287839917906618
CBFB	3077.0	1714.0	2296.514315217739	1950	0.0001076923076923077
GDI2	4311.0	1224.0	2297.0990400938317	1951	0.00010251153254741159
GTF2IRD1	776.0	6801.0	2297.2975427662805	1952	0.0001434426229508197
EVA1C	834.0	6329.0	2297.4738301012253	1953	0.00010240655401945725
CUX1	3880.0	1361.0	2297.973019859024	1954	0.00012282497441146365
POMT1	738.0	7156.0	2298.0704950022737	1955	0.00011253196930946292
TNKS2-AS1	5241.0	1008.0	2298.462094531906	1956	0.00010736196319018404
NEURL4	629.0	8406.0	2299.4290595710922	1957	0.0001021972406745018
APBB3	6959.0	760.0	2299.7478122611633	1958	0.00012257405515832482
C14orf28	4556.0	1161.0	2299.894780201911	1959	0.00015313935681470137
TRAPPC13	5222.0	1014.0	2301.1101668542497	1960	0.00012755102040816328
SEC22B	2023.0	2618.0	2301.3504730918303	1961	8.669046404895462e-05
FBXW7	1105.0	4793.0	2301.3615535156573	1962	0.0001325178389398573
TSKU	4155.0	1275.0	2301.657011806929	1963	0.00012226184411614875
ANKRD23	1616.0	3279.0	2301.9261499883078	1964	9.164969450101833e-05
SUFU	1837.0	2885.0	2302.1175035171423	1965	8.142493638676846e-05
SLC25A26	2594.0	2045.0	2303.199947898573	1966	0.00011698880976602238
TMC8	546.0	9738.0	2305.850819112111	1967	9.659379766141332e-05
SEC24B	1048.0	5074.0	2305.98178657161	1968	0.0001016260162601626
POR	2164.0	2461.0	2307.7270202517448	1969	0.00012188928390045708
BEST1	606.0	8791.0	2308.104417048762	1970	0.00010152284263959392
HMGN4	3512.0	1518.0	2308.942615137934	1971	0.00012683916793505834
RASSF7	6086.0	876.0	2308.9686009125357	1972	0.00011663286004056796
EIF3M	6096.0	877.0	2312.1833837306253	1973	9.63000506842372e-05
PFKFB4	6922.0	772.5	2312.411079371485	1974	0.00010131712259371835
CD47	1914.0	2795.0	2312.9267173864378	1975	0.00011645569620253166
GPR157	569.0	9406.0	2313.4420243438144	1976	0.00014676113360323885
TNRC6B	2739.0	1960.0	2316.9894259577445	1977	0.00014668689934243802
MTMR3	1106.0	4859.0	2318.2005952893714	1978	9.605662285136501e-05
EI24	1095.0	4908.0	2318.245025876253	1979	0.00011116725618999495
HS2ST1	895.0	6007.0	2318.6774247402345	1980	9.595959595959596e-05
KLHL20	2563.0	2098.0	2318.8734333723346	1981	9.591115598182736e-05
TYRO3	6396.0	842.0	2320.6533562770637	1982	0.00010595358224016145
EEPD1	605.0	8905.0	2321.1042630610104	1983	0.00010085728693898135
CHD9	5476.0	984.0	2321.289296921002	1984	0.00011592741935483871
ARRDC2	4553.0	1184.0	2321.799302265379	1985	0.00012594458438287153
ZNF184	3686.0	1463.0	2322.2011110151507	1986	0.00010574018126888218
LINC01004	617.0	8761.0	2324.981075191796	1987	8.555611474584801e-05
CCDC85C	2276.0	2377.0	2325.9518481688306	1988	0.0001006036217303823
TSPAN13	9719.0	557.0	2326.6892787821935	1989	0.0001558572146807441
CCS	1745.0	3103.0	2326.9583150542257	1990	0.00010552763819095478
EIF3H	7638.0	709.0	2327.0887391760534	1991	7.031642390758413e-05
DLX1	9689.0	559.0	2327.2625550203807	1992	0.00010542168674698795
PPFIA1	1249.0	4337.0	2327.4262609156913	1993	0.00012042147516307075
GLUL	3543.0	1529.0	2327.498012888517	1994	0.00012537612838515547
MLLT11	5456.0	994.0	2328.7902438820024	1995	0.00011027568922305765
SLC8B1	607.0	8937.0	2329.1112038715555	1996	0.00012024048096192384
TSC22D1	3764.0	1442.0	2329.73989964545	1997	0.00012518778167250875
ZNF805	1569.0	3460.0	2329.9656649830677	1998	8.508508508508508e-05
ARL15	3179.0	1708.0	2330.1785339325397	1999	8.0040020010005e-05
[truncated: 7,744 more rows]
