# Supplementary material for: TooManyCellsInteractive: A visualization tool for dynamic exploration of single-cell data
Source: Gigascience. 2024 Aug 22;13:giae056. doi: 10.1093/gigascience/giae056 (PMC11340645; doi:10.1093/gigascience/giae056)
Supplement: giae056_Supplemental_Files [file giae056_supplemental_files.zip › table_s6_rankprod_short.csv]

Gene	skmel28	pc9	lncap	dnd41short	geo_mean	rank	pVal
TUBA1A	247.0	15.0	5.0	769.0	61.435746415084246	1	0.0
LINC00867	32.0	159.0	232.0	19.0	68.81722754537479	2	0.0
PHLDB2	103.0	335.0	4.0	222.0	74.40013941997739	3	0.0
PIK3IP1	6.0	188.0	8719.0	9.0	96.99616680084748	4	0.0
BDNF-AS	8.0	292.5	234.0	257.0	108.91588119680169	5	0.0
CACNB4	4657.0	122.0	140.0	2.5	118.74997537541155	6	0.0
PLCD4	80.0	382.0	111.0	79.0	127.9457472249669	7	0.0
ZNF763	296.0	1.0	9692.0	99.0	129.81804894903013	8	0.0
ANKS1B	36.0	201.0	220.0	430.0	161.75116735522053	9	0.0
ABLIM2	105.0	1073.0	33.0	195.5	164.19594618220137	10	0.0
LIMS2	26.0	19.0	170.0	9450.0	167.84249228028753	11	0.0
ENKUR	184.0	132.0	631.0	61.0	174.85889803133267	12	0.0
MYLK	220.0	302.0	432.0	43.0	187.4327410985753	13	0.0
KLHL35	72.0	2058.0	123.0	74.5	191.9595895999311	14	0.0007142857142857143
DHRS2	9716.0	3528.0	52.0	1.0	205.4730447961141	15	0.0
DUSP15	175.0	3143.0	41.0	81.0	206.73443729770113	16	0.0
CASC15	14.0	419.0	1739.0	186.0	208.70778367802654	17	0.0
CNTGene ExpressionP1	490.0	9.0	1733.0	307.5	220.1762994016584	18	0.0
MAMDC2-AS1	31.0	907.0	85.0	997.0	220.9381769915865	19	0.0
MEX3B	79.0	34.0	2883.0	315.0	222.23645516265364	20	0.0
GGene ExpressionL	1094.0	359.0	29.0	236.0	227.6960217857877	21	0.0
IFI27	1283.0	33.0	28.0	2485.0	232.97335567414552	22	0.0
DRAXIN	9706.0	83.0	38.0	112.0	241.98029378385618	23	0.0
B3GALT4	5.0	198.5	9606.0	363.0	242.54645456863386	24	0.0
MUC1	86.0	42.0	5961.0	163.0	243.39610102791755	25	0.0
ZMAT1	400.0	364.0	56.0	459.0	247.33781613872011	26	0.0
LRRC39	1.0	522.0	816.0	9545.0	252.51323665858573	27	0.0
TP53INP1	68.0	190.0	6711.0	58.0	266.298939246773	28	0.0
VIM	1139.0	1090.0	2.0	2121.0	269.3892254203568	29	0.0
A2M-AS1	240.0	1926.0	614.0	19.0	270.98632429585155	30	0.0
OVGP1	150.0	152.0	1021.0	238.0	272.82513987618955	31	0.0
MATN2	10.0	112.0	752.0	7192.0	278.9789179596217	32	0.0
TRPC1	352.0	2249.0	21.0	395.0	284.6670018405224	33	0.0
RBM44	532.0	1196.0	280.0	41.5	293.2325891004571	34	0.0
FAM66C	76.0	1025.0	224.0	439.0	295.84381830089166	35	0.0
P2RX7	65.0	177.0	84.0	8074.0	297.2101682293386	36	0.0
HIST1H2AC	11.0	692.0	9289.0	117.0	301.58754433299316	37	0.0
RHOBTB1	239.0	424.0	20.0	4220.0	304.1070939005479	38	0.0
CCR10	143.0	54.0	203.0	5890.0	309.9811481243378	39	0.0
SERPINF1	4.0	3970.0	560.0	1067.0	312.10500711704395	40	0.0
SOX4	40.0	115.0	475.0	4450.0	314.0167851646866	41	0.0
ADAP2	235.5	24.0	8852.0	215.0	322.04792448553155	42	0.0
RBM43	60.0	963.0	353.0	544.0	324.55461252857737	43	0.0
RTP4	897.0	14.0	105.0	9025.0	330.28530160097733	44	0.00022727272727272727
LRRC6	186.0	2304.0	171.0	167.0	332.6036417748355	45	0.0
CD226	51.0	369.0	74.0	9035.0	334.91847474852335	46	0.0
FCGBP	210.0	73.0	267.0	3075.0	334.945875341368	47	0.0
PPP1R32	113.0	183.0	1529.0	425.0	340.47206687048714	48	0.0
ADHFE1	346.0	113.0	1440.0	244.0	342.35503167175506	49	0.0
SMARCD3	273.0	28.0	196.0	9396.0	344.45297452913144	50	0.0002
MYO15B	25.0	9109.0	746.0	83.0	344.5933623130865	51	0.0
TSPAN10	85.0	216.0	1889.0	411.0	345.53067945940273	52	0.0
ARHGEF17	456.0	800.0	2897.0	14.5	351.838071671608	53	0.0
PABPC3	169.0	1057.0	2360.0	37.0	353.40187937867046	54	0.0
OPRL1	56.0	1608.0	853.0	204.5	354.0210645925387	55	0.0
PILRA	309.0	240.0	410.0	534.0	356.9634157809856	56	0.0
SPEF2	100.0	180.0	405.0	2236.0	357.3138347579036	57	0.0
BMF	297.0	18.0	9683.0	319.0	358.4737774850082	58	0.0
NLRP1	1874.0	6.0	180.0	8211.0	359.0437312571649	59	0.0
ACOT1	190.0	74.0	6329.0	191.0	361.0675390252761	60	0.0
AMY2B	46.0	372.0	5765.0	178.0	364.02400324354545	61	0.0
EGLN3	118.0	121.0	647.0	1917.0	364.7946351819603	62	0.0
OTUD1	29.0	120.0	8626.0	593.0	365.2673448971106	63	0.0
USP30-AS1	3278.0	2.0	328.0	8373.0	366.3097429140778	64	0.0
IQUB	15.0	404.0	709.0	4283.0	368.31273321723654	65	0.0
SH3BGRL	566.0	259.0	83.0	1556.0	370.93769596834574	66	0.0
ANKRD24	37.0	1023.0	1170.0	438.0	373.1937247760545	67	0.0
ID2	108.0	169.0	143.0	8016.0	380.3216526065945	68	0.0
CCDC146	87.0	185.0	356.0	4109.0	391.7141681217297	69	0.0
MAPT	339.0	66.0	459.0	2306.0	392.2869903153505	70	0.00014285714285714287
FGF18	6845.0	59.0	285.0	216.0	397.0827480706417	71	0.0
ZNF540	54.0	81.0	6134.0	930.0	397.4443932105814	72	0.0
LGI4	3072.0	2267.0	166.0	23.0	403.8100876098529	73	0.0
RARRES3	2416.0	23.0	98.0	4952.0	405.23585961081955	74	0.0
CUBN	653.0	202.0	113.0	1827.0	406.2284964558375	75	0.0
PRRT2	49.0	429.0	8712.0	150.0	407.1136130116325	76	0.0
C11orf74	1076.0	902.0	552.0	53.0	410.49553635437144	77	0.0
SSBP2	857.0	133.0	477.0	528.0	411.61973726683266	78	0.0
ID3	5295.0	29.0	175.0	1118.0	416.32831965173096	79	0.0
CHRNE	928.0	142.0	9187.0	25.0	417.0974276182942	80	0.0
PAQR8	24.0	8112.0	382.0	407.0	417.108690933847	81	0.0
FMO5	1472.0	69.0	1114.0	271.0	418.4589351889375	82	0.0
DMGDH	127.0	810.0	7796.0	39.0	420.53901613951746	83	0.00012048192771084338
BACH2	9414.0	103.0	109.0	297.0	420.9190596375819	84	0.0
SSTR2	9127.0	5.0	678.0	1036.0	423.1281079750428	85	0.00011764705882352942
GPR137C	1559.0	458.0	133.0	344.0	425.1384836332479	86	0.0
KLHL24	185.0	168.0	8771.0	125.0	429.6452685804373	87	0.0
PLXNB1	538.0	356.0	1152.0	159.0	432.7832752389955	88	0.0
ZNF843	420.0	1218.0	515.0	135.0	434.26956537524165	89	0.0
C1QTNF6	50.0	527.0	186.0	7461.0	437.2931264063078	90	0.0
TMEM140	19.0	68.0	8687.0	3377.0	441.2308287656389	91	0.0
ITIH4	4214.0	446.0	655.0	31.0	441.98557536579364	92	0.0
PNRC1	81.0	484.0	1657.0	592.0	442.8367440014845	93	0.0
LAMA5	427.0	1371.0	873.0	76.5	444.6673601507972	94	0.0
PGM2L1	2541.0	214.0	734.0	101.0	448.08351656708874	95	0.0
LHX9	2159.0	2065.0	11.0	836.0	449.97969316594936	96	0.0
TTLL7	474.0	690.0	1393.0	95.0	456.11624312722836	97	0.0
N4BP2L1	285.0	297.0	556.0	962.0	461.27805437433585	98	0.0
MAN1A1	8344.0	186.0	26.0	1135.0	462.6090368799739	99	0.0
CCDC30	990.0	276.0	296.0	573.0	463.97828194191464	100	0.0
WDR78	164.0	1109.0	297.0	858.0	463.9858997832298	101	0.0
GSTA4	348.0	76.0	1898.0	940.0	466.07330034043736	102	0.0
JMJD7-PLA2G4B	766.0	35.0	5073.0	352.0	467.7632356152956	103	0.0
IFIT2	252.0	100.0	6903.0	281.0	470.2038529654022	104	0.0
CCDC180	948.0	7.0	7970.0	944.0	472.6984445883298	105	0.0
HIST1H2BD	286.0	124.0	8640.0	165.0	474.18340537665534	106	0.0
KANSL1L	597.0	1582.0	397.0	136.0	475.20123028841726	107	0.00018691588785046728
IPO9-AS1	33.0	2095.0	625.0	1183.0	475.48922762146725	108	0.0
EFGene Expression1	38.0	271.0	1244.0	4200.0	481.6212489254202	109	0.0
NEK11	452.0	2166.0	61.0	922.0	484.4114620577343	110	0.0
DAPK2	1437.0	99.0	8596.0	46.0	487.00851017226165	111	9.009009009009009e-05
HHAT	3702.0	498.0	25.0	1225.0	487.4560485247799	112	0.0
CD160	1504.0	210.0	8384.0	21.5	488.47148354456004	113	0.0
CTSK	43.0	596.0	9077.0	248.0	490.09151421110147	114	0.0
MAP2K6	935.0	231.0	160.0	1690.0	491.59512730878026	115	8.695652173913044e-05
CXorf58	881.0	101.0	1238.0	562.0	498.8139155534156	116	8.620689655172414e-05
FAM71E1	634.0	354.0	909.0	318.0	504.6855621455821	117	0.0
APOE	44.0	406.0	8854.0	427.0	509.7843815314004	118	0.0
ZNF117	626.0	361.0	377.0	833.0	516.13935134196	119	8.403361344537815e-05
RGL1	3011.0	13.0	187.0	9712.0	516.3582223747785	120	8.333333333333333e-05
CCDC154	20.0	9592.0	730.0	518.5	519.1019934439425	121	0.0
SERPINI1	387.0	381.0	8864.0	56.0	520.1318265119966	122	0.0
RDH10	8105.0	531.0	24.0	720.0	522.213169098294	123	8.130081300813008e-05
CYP2E1	42.0	3209.0	64.0	8689.0	523.2294673256232	124	0.0
LINC00672	528.0	288.0	425.0	1162.0	523.4863563198105	125	8e-05
RUNDC3B	5599.0	623.0	32.0	681.5	525.174448638184	126	7.936507936507937e-05
RGS5	371.0	3451.0	339.0	180.0	528.6859487960321	127	0.0
ELAVL3	5625.0	237.0	53.0	1130.5	531.6236920954854	128	0.0
CASC1	321.0	2963.0	442.0	194.0	534.3984265890861	129	0.0
DCBLD1	6862.0	1427.0	2199.0	4.0	541.7388442504231	130	7.692307692307693e-05
FBXL2	753.0	7167.0	293.0	55.0	543.0510686065832	131	7.633587786259542e-05
BAAT	251.0	9062.0	347.0	111.0	544.0484260697034	132	0.0
LINC00265	627.0	2619.0	218.0	249.0	546.4050694363998	133	0.0
HSD17B2	879.5	619.0	781.5	213.5	548.9886156909141	134	0.0
ZNF483	341.0	991.0	9569.0	28.5	550.9787659788356	135	0.0
YPEL1	83.0	138.0	8694.0	926.0	551.0575415288328	136	7.352941176470589e-05
Gene ExpressionCA2	1193.0	1254.0	3663.0	17.0	552.4665079897659	137	0.0
PIGZ	138.0	1251.0	1834.0	302.0	556.0779412074841	138	0.0
TLE2	956.0	57.0	4348.0	413.0	559.2977648707886	139	0.0
EMID1	290.0	90.0	398.0	9680.0	563.1184206852023	140	7.142857142857143e-05
GDPD5	548.0	63.0	306.0	9539.0	563.425301547707	141	0.0
RSPH1	1388.0	1147.0	318.0	204.5	567.2419340203536	142	0.0
SLC9B1	9.0	266.0	5672.0	7651.0	567.7336586328594	143	0.00013986013986013986
FSTL3	301.0	227.0	228.0	7318.0	581.071936517034	144	0.0
SLC40A1	57.0	36.0	9424.0	5904.0	581.2858425575863	145	0.0
SRGAP3	1500.0	489.0	7243.0	21.5	581.3521270815203	146	0.0
AMDHD1	4125.0	1406.0	7.0	2823.5	581.8670657785775	147	0.0
PBXIP1	304.0	176.0	5262.0	419.0	586.0541957359694	148	0.0
ADD3	677.0	2758.0	50.0	1274.0	587.2602297887931	149	0.0
APC2	110.0	416.0	275.0	9556.0	588.875807360711	150	0.0
SUCLA2-AS1	622.5	108.0	5178.0	354.0	592.4914735228967	151	0.0
RDH16	2151.0	65.0	99.0	9227.0	597.8088919640927	152	0.0
RAP2C-AS1	155.0	554.0	571.0	2672.0	601.6286454804214	153	0.0
SHF	78.0	316.0	8434.0	636.0	603.0010930914099	154	0.0
WFDC3	738.0	4394.0	349.0	118.0	604.513441810498	155	6.451612903225807e-05
CYP46A1	2.0	7869.0	1354.0	6285.5	604.9604861387226	156	6.41025641025641e-05
NREP	67.0	7865.0	576.0	445.0	606.2322081480368	157	0.0
FAM227A	354.0	563.0	1852.0	371.0	608.3193585096781	158	6.329113924050633e-05
MX2	7970.5	32.0	321.0	1685.0	609.4458449947088	159	0.0
BIRC3	237.0	992.0	1896.0	316.0	612.6273175499083	160	0.0
CARNS1	699.0	327.0	151.0	4097.0	613.2209165324188	161	0.0
CITED2	1421.0	67.0	211.0	7044.0	613.3278291269149	162	6.17283950617284e-05
LINC00862	994.0	9516.0	176.0	85.0	613.3284392393176	163	0.0
FXYD5	2683.0	2995.0	3.0	5873.0	613.4083573935038	164	0.0
ZNF596	381.0	1888.0	391.0	505.0	613.9016141538051	165	0.0
GSDMB	53.0	308.0	7427.0	1182.0	615.2680617096705	166	0.0
KATGene ExpressionL2	450.0	3931.0	194.0	420.0	616.1573656536899	167	5.988023952095808e-05
PPM1H	1572.0	154.0	292.0	2055.0	617.3649722380816	168	0.0
MID1	6323.0	1761.0	17.0	773.0	618.4829593023877	169	5.9171597633136094e-05
RASGRP1	6570.0	30.0	7066.0	108.0	622.7604205029866	170	0.00011764705882352942
YPEL3	282.0	543.0	7788.0	127.0	623.8348756254819	171	0.0
CLTCL1	3.0	3805.0	1477.0	8999.0	624.1121907843819	172	0.0
BCO2	667.0	339.0	1036.0	657.0	626.3436290255793	173	0.0
IFI27L2	737.0	1353.0	22.0	7054.0	627.1997190724228	174	5.747126436781609e-05
FMO4	746.0	872.0	94.0	2603.0	631.6323043004323	175	0.0
GPR155	604.0	104.0	5710.0	444.0	631.7166724475197	176	0.0
PIWIL4	1303.0	200.0	780.0	798.0	634.6261689384561	177	5.649717514124294e-05
C16orf86	181.0	249.0	9653.0	377.0	636.3856741883097	178	5.617977528089888e-05
MYLK-AS1	145.0	817.0	6273.0	221.0	636.596732261505	179	5.58659217877095e-05
TMEM169	988.0	1066.0	1594.0	98.0	636.879302835406	180	0.0
ALDH6A1	59.0	556.0	4294.0	1185.0	639.1853293068494	181	0.0
RAB11FIP4	5671.0	643.0	358.0	129.5	641.2182194519551	182	0.00010989010989010989
CALCOCO1	152.0	117.0	4986.0	1929.0	643.0999678562544	183	5.46448087431694e-05
DOCK6	1833.0	3053.0	5101.0	6.0	643.3154191301228	184	0.0
BTG2	9189.0	245.0	1210.0	65.0	648.6841189895582	185	5.4054054054054054e-05
PIFO	73.0	145.0	3923.0	4284.0	649.4409334056816	186	0.0
LRRC37A3	242.0	714.0	1134.0	950.0	656.844487362951	187	0.0
ARHGAP24	162.0	669.0	177.0	9706.0	656.8839814105961	188	5.319148936170213e-05
PATL2	1536.0	269.0	578.0	835.0	668.2507462279374	189	0.0
SERPINH1	5418.0	1423.0	6.0	4343.0	669.4933154060784	190	0.0
PTGR1	2963.0	1486.0	1436.0	32.0	670.6774737176381	191	0.0
RAVER1	8824.0	2002.0	129.0	90.0	672.9618549231038	192	0.00010416666666666667
SPECC1	669.0	1361.0	6485.0	35.0	674.2416347906415	193	0.0
GGene ExpressionO1	559.0	116.0	374.0	8564.0	675.0788695647079	194	5.154639175257732e-05
ZMYND12	261.0	211.0	1957.0	1947.0	676.8149372083395	195	5.1282051282051286e-05
PNMA2	1156.0	633.0	1033.0	278.0	677.0592337506625	196	0.0
LINC00638	848.0	2482.0	351.0	288.0	679.1634541090708	197	0.0001015228426395939
MBNL1-AS1	670.0	1637.0	390.0	500.0	680.0479305747829	198	0.00010101010101010101
SCUBE3	8749.0	94.0	9659.0	27.0	680.5272969665652	199	0.0
NR2F1	2654.0	9433.0	1.0	8599.0	681.1608448635851	200	0.0
CDNF	353.0	353.0	628.0	2807.0	684.6015321899703	201	4.9751243781094526e-05
C5	4159.0	6310.0	31.0	277.0	688.9931999301466	202	0.0
ATP10D	5860.0	312.0	23.0	5363.0	689.1233422520634	203	0.0
LINC00847	205.0	1905.0	901.0	656.0	693.1374557125283	204	0.00014705882352941175
FAM167B	6444.0	450.0	742.0	109.0	695.9044476945754	205	9.75609756097561e-05
ARHGEF37	318.0	901.0	1414.0	579.0	695.9370710610166	206	9.70873786407767e-05
CPM	985.0	474.0	8383.0	60.0	696.13155789173	207	4.830917874396135e-05
TRAM1L1	1921.0	157.0	5975.0	131.5	697.7063408578657	208	0.0
TTC30A	1367.0	819.0	3092.0	70.0	701.6127706572803	209	0.0
RUNX1	89.0	7746.0	47.0	7522.0	702.6267364095352	210	0.0
FAM227B	126.0	140.0	3546.0	3903.0	702.9249615904503	211	0.0
ANKRD45	266.0	340.0	6218.0	436.5	703.8804124660617	212	9.433962264150943e-05
SERPINE2	9034.0	1431.0	155.0	123.0	704.5943111590348	213	4.694835680751174e-05
TNFSF4	1813.0	665.0	258.0	793.0	704.7386426911772	214	0.0
BCAM	1497.0	453.0	7855.0	47.0	707.3608385741337	215	4.651162790697675e-05
MIS18A-AS1	62.0	5965.0	1006.0	677.0	708.4304121787828	216	9.259259259259259e-05
FHIT	101.0	813.0	471.0	6525.0	708.7667501626096	217	0.00013824884792626728
PAXBP1-AS1	141.0	2682.0	2689.0	251.0	710.780660194484	218	4.587155963302752e-05
ANTXR1	552.0	518.0	192.0	4681.0	711.9953820215177	219	4.5662100456621006e-05
GPNMB	310.0	89.0	2104.0	4447.0	712.7974565476032	220	4.545454545454546e-05
GAL3ST4	9685.0	139.0	1401.0	137.0	712.9651172355915	221	4.524886877828054e-05
MORN3	1864.0	526.0	663.0	401.0	714.5331599992389	222	4.5045045045045046e-05
FPGT-TNNI3K	2685.0	705.0	1439.0	96.0	715.099309194611	223	0.0
RASD1	9537.0	20.0	9727.0	144.0	718.9452133337094	224	4.464285714285714e-05
IL4I1	376.0	1335.0	411.0	1300.0	719.6371438078392	225	0.0
MXD4	64.0	1591.0	2192.0	1205.0	720.1441508052003	226	0.0
RAD21-AS1	168.0	395.0	491.0	8327.5	721.7314454885185	227	4.405286343612335e-05
MADCAM1	171.0	3541.0	4459.0	102.0	724.419146595835	228	4.385964912280702e-05
WNT10B	9487.0	8.0	8436.0	436.5	727.0845673439444	229	0.0
MBNL2	1264.0	1638.0	34.0	4035.0	730.0386559597722	230	0.0
AC072062.1	6347.0	695.0	132.0	503.0	735.6543456779048	231	0.0
SLFN5	198.0	1822.0	209.0	3915.0	737.0940472271366	232	4.310344827586207e-05
NEIL1	743.0	815.0	2787.0	175.0	737.1915694624403	233	0.0
TTYH1	2858.0	2023.0	1282.0	40.0	737.9068313243919	234	0.0
WDR66	1000.0	675.0	1848.0	240.0	739.6976608916266	235	0.0
DSE	160.0	4459.0	409.0	1042.0	742.5695226961592	236	0.0
TP53INP2	74.0	93.0	8137.0	5474.0	744.0822495279805	237	0.0
SPEG	569.0	640.0	89.0	9491.0	744.7294961918757	238	0.00012605042016806722
EAF1-AS1	4243.0	79.0	693.0	1351.0	748.4661721910488	239	0.0
CCDC121	1053.0	838.0	1976.0	183.0	751.5841364483663	240	0.0
LYG2	5170.0	562.0	399.0	276.0	752.1028062170169	241	8.298755186721991e-05
MAP1A	7659.0	148.0	820.0	345.0	752.5176370140866	242	8.264462809917356e-05
FKBP7	1274.0	153.0	744.0	2215.0	752.838604903592	243	4.11522633744856e-05
ACOXL	1537.0	8724.0	9668.0	2.5	754.5126816908986	244	0.00012295081967213115
SLFNL1	1150.0	707.0	768.0	520.0	754.8670250641777	245	4.0816326530612245e-05
ATG9B	256.0	209.0	8844.0	686.5	754.9512034040603	246	0.0
MMP23B	279.0	1723.0	71.0	9568.0	755.9485685866306	247	4.048582995951417e-05
Gene ExpressionNOS1	601.0	218.0	1116.0	2257.0	757.9345067998836	248	8.064516129032258e-05
GLIPR2	1068.0	149.0	9166.0	227.0	758.5615192835753	249	0.0
SPOCK2	8526.0	344.0	78.0	1478.0	762.5497831474959	250	0.0
OBSL1	2124.0	229.0	361.0	1965.0	766.4166620860855	251	3.9840637450199205e-05
PLAG1	401.0	3548.0	603.0	404.0	767.284924370041	252	7.936507936507937e-05
SIRT4	299.0	685.0	847.0	2005.0	767.962275509901	253	3.9525691699604744e-05
SLC35D2	1166.0	4122.0	9148.0	8.0	770.1151555250904	254	0.0
KRCC1	770.0	976.0	563.0	834.0	770.7326322489494	255	7.843137254901961e-05
BCAS4	424.0	783.0	5448.0	199.0	774.5588999340831	256	3.90625e-05
LOXL2	9501.0	760.0	253.0	199.0	776.4958285724817	257	3.891050583657588e-05
LINC00629	876.0	6294.0	311.0	213.5	777.852547322156	258	0.0
TLN2	925.0	2289.0	456.0	381.0	778.7881522278961	259	0.0
FYN	2818.0	320.0	69.0	5984.0	781.1472544719862	260	7.692307692307693e-05
AHRR	122.0	38.0	9662.0	8332.0	781.609681942493	261	7.662835249042145e-05
TIMP2	715.0	191.0	419.0	6566.0	782.9131319010309	262	0.0
POLN	492.0	513.0	1279.0	1173.0	784.445464083866	263	0.0
REEP1	9515.0	2593.0	58.0	267.0	786.208330278227	264	7.575757575757576e-05
CES3	77.0	155.0	8993.0	3627.0	789.8936873989397	265	3.7735849056603776e-05
PPP1R13B	5979.0	1166.0	667.0	84.0	790.5567587423698	266	0.0
C15orf48	3369.0	61.0	231.0	8322.0	792.8072889537461	267	0.0
FRAT1	605.0	492.0	6041.0	220.0	793.0726965465853	268	0.0
ADSSL1	22.0	584.0	4714.0	6659.0	796.9086305092826	269	7.434944237918216e-05
GLI1	3238.0	27.0	493.0	9510.0	800.1418964130971	270	7.407407407407407e-05
VAT1	806.0	1233.0	610.0	692.0	804.7917430104663	271	3.690036900369004e-05
SLC15A2	9342.0	55.0	9346.0	88.0	806.2648939118156	272	0.0
GRB10	2985.0	4972.0	375.0	76.5	807.7780347510785	273	3.663003663003663e-05
SYCP3	4297.0	3719.0	91.0	294.0	808.6210891146585	274	3.649635036496351e-05
NDUFC2-KCTD14	5397.0	3134.0	5074.0	5.0	809.3622966709946	275	3.6363636363636364e-05
PCAT1	8483.0	415.0	1936.0	63.0	809.4888414828185	276	3.6231884057971014e-05
CARF	178.0	397.0	8566.0	713.0	810.5308086764998	277	0.0
GPR19	1637.0	9487.0	313.0	91.0	815.5316635391449	278	0.0
RBKS	549.0	1250.0	454.0	1424.0	816.1350881410266	279	3.5842293906810036e-05
SLC26A1	429.0	8614.0	401.0	301.0	817.2280355123648	280	0.0
ZCWPW1	1042.0	677.0	116.0	5484.0	818.4703585120503	281	3.558718861209964e-05
GSTP1	1086.0	836.0	163.0	3065.0	820.6605302470373	282	0.0
THBS3	147.0	144.0	5110.0	4250.0	823.421901522466	283	7.06713780918728e-05
ZMIZ1-AS1	884.0	130.0	9328.0	429.0	823.493853036166	284	3.5211267605633805e-05
SLC9A9	84.0	2667.0	2378.0	881.0	827.6991612603202	285	0.0
LRRC69	3940.0	1184.0	569.0	177.0	827.9104497901615	286	3.4965034965034965e-05
XKR4	6573.0	196.5	9590.0	38.0	828.2893888740224	287	0.0
KANK2	788.0	4875.0	879.0	142.0	832.1363895585501	288	0.0
PODXL2	1310.0	824.0	1988.0	224.0	832.656211999985	289	3.460207612456748e-05
PPIL6	608.0	1081.0	650.0	1128.0	833.178265637787	290	0.00013793103448275863
ARHGAP22	8872.0	5647.0	14.0	688.0	833.4680353645493	291	0.0
FAM71F2	2278.0	170.0	146.0	8814.0	840.1989525288857	292	6.84931506849315e-05
FAM171A2	572.0	156.0	874.0	6556.0	845.6054067677195	293	3.4129692832764505e-05
RAB33A	1589.0	1442.0	316.0	721.0	850.0175181101723	294	0.0001020408163265306
SCARF2	2860.0	51.0	7449.0	483.0	851.1288830867737	295	3.389830508474576e-05
NEURL2	202.0	58.0	5946.0	7602.0	853.0667863489563	296	0.0
Gene ExpressionT8L	7441.0	667.0	574.0	191.0	858.8663735616803	297	0.0
STX18-AS1	114.0	418.0	4913.0	2351.0	861.3311060768872	298	0.00010067114093959731
C1R	228.0	118.0	2643.0	7905.0	865.8725522391021	299	0.00010033444816053511
TCEANC	522.0	560.0	4120.0	468.0	866.463753600999	300	0.0
CISH	573.0	441.0	309.0	7326.0	869.6703250410367	301	3.322259136212625e-05
ABCA5	982.0	277.0	5791.0	366.0	871.3777709644249	302	6.622516556291391e-05
TMEM232	90.0	374.0	6095.0	2817.0	871.9039941397718	303	0.0
VMO1	193.0	834.0	376.0	9652.0	874.242931198134	304	3.289473684210526e-05
NR4A2	9372.0	821.0	9.0	8513.0	876.2441770982651	305	0.0
CLEC2D	1706.0	284.0	2616.0	467.0	877.1280441046536	306	0.0
DNM1	45.0	1935.0	2379.0	2920.0	881.8966525835817	307	0.0
HIST1H4H	230.0	1466.0	7685.0	237.0	885.2450480381235	308	3.246753246753247e-05
SALL2	408.0	1385.0	868.0	1254.0	885.5881559100679	309	6.472491909385113e-05
GAB1	692.0	1362.0	4181.0	157.0	886.88182616452	310	6.451612903225807e-05
TSGene ExpressionX-DISC1	7010.0	4537.0	348.0	57.0	891.2206160582583	311	0.0
LINC00887	8434.0	9588.0	68.0	115.0	891.7478969091187	312	6.41025641025641e-05
GDF9	149.0	6478.0	4987.0	133.0	894.4983737221011	313	3.194888178913738e-05
OXTR	7345.0	43.0	1635.0	1242.0	894.900811981411	314	3.184713375796179e-05
CREBRF	426.0	780.0	8462.0	229.0	895.7837426527989	315	3.1746031746031745e-05
TPH1	1873.0	408.0	162.0	5229.0	896.9802882006192	316	9.493670886075949e-05
TTC3	530.0	770.0	932.0	1703.0	897.1174179220659	317	3.154574132492114e-05
GLUL	393.0	610.0	1987.0	1386.0	901.4068845391203	318	3.144654088050314e-05
CCT6B	159.0	1313.0	451.0	7100.0	904.2201592762626	319	3.134796238244514e-05
ASPRV1	170.0	5765.0	1701.0	403.0	905.34560612742	320	6.25e-05
ZNF396	2244.0	384.0	6035.0	129.5	905.8896128291001	321	6.230529595015576e-05
TINCR	4710.0	60.0	345.0	6923.0	906.4031289178604	322	6.211180124223603e-05
PRDM11	307.0	8424.0	70.0	3751.0	907.7692336912048	323	3.0959752321981425e-05
ZNF250	457.0	742.0	1990.0	1009.0	908.3769113107891	324	0.0
MACC1	470.0	8882.0	1599.0	103.0	910.5914722748049	325	9.23076923076923e-05
PHEX	9631.0	4600.0	54.0	289.0	911.8642813386173	326	6.134969325153375e-05
GNMT	496.0	1203.0	8406.0	138.0	912.1241277988399	327	9.174311926605505e-05
FILIP1	1177.0	653.0	5821.0	155.5	913.2809717382146	328	0.0
AAMDC	430.0	934.0	1437.0	1237.0	919.2009190280584	329	3.0395136778115502e-05
MED12L	3349.0	654.0	168.0	1951.0	920.481070476944	330	3.0303030303030302e-05
ISYGene Expression1	6488.0	2806.0	302.0	131.5	922.110146675934	331	9.063444108761329e-05
STAP2	3234.0	823.0	1611.0	170.0	923.9980999055914	332	6.024096385542169e-05
BDH2	2360.0	279.0	444.0	2497.0	924.3350675604584	333	0.00015015015015015017
EIF1B	362.0	4429.0	100.0	4567.0	925.0417103171096	334	5.988023952095808e-05
ANKRD31	6767.0	6042.0	66.0	272.0	925.5980569323976	335	2.9850746268656717e-05
C8G	783.0	2897.0	195.0	1666.0	926.520358242684	336	0.00014880952380952382
ZNF658	3424.0	111.0	3855.0	504.0	926.996113648559	337	8.902077151335311e-05
EPDR1	8123.0	224.0	274.0	1484.0	927.4430131584061	338	2.9585798816568047e-05
IGBP1	91.0	1567.0	6006.0	866.0	928.0115942338641	339	2.9498525073746314e-05
DTX4	253.0	1115.0	352.0	7483.0	928.4391585790562	340	5.882352941176471e-05
TAPT1-AS1	255.0	6837.0	268.0	1599.0	929.7094696400086	341	5.865102639296188e-05
SPATA9	435.0	126.0	9596.0	1438.5	932.642016323785	342	2.9239766081871346e-05
EPAS1	128.0	6928.0	90.0	9577.0	935.023360532618	343	5.830903790087464e-05
FAM214A	331.0	413.0	9547.0	588.0	935.9563034679104	344	5.8139534883720933e-05
ZC3H12B	140.0	205.0	7077.0	3807.0	937.7314726713323	345	0.0
FAM124A	144.0	4528.0	3146.0	379.0	939.0024158920322	346	2.8901734104046242e-05
LPAR6	133.0	270.0	9602.0	2267.0	940.2799092209711	347	5.7636887608069166e-05
YBEY	679.0	890.0	426.0	3058.0	941.9475378866751	348	2.8735632183908045e-05
SDCBP2	345.0	2375.0	570.0	1700.0	943.9557179493207	349	2.865329512893983e-05
TXLNB	878.0	119.0	9304.0	828.0	947.1862370025389	350	2.857142857142857e-05
LINC00896	1927.0	7560.0	317.0	176.0	949.4975753347377	351	8.547008547008547e-05
RAPSN	2634.0	6706.0	906.0	51.0	950.4831526277652	352	5.681818181818182e-05
C17orf97	916.0	352.0	400.0	6351.0	951.3384728562195	353	0.000141643059490085
QRICH2	1599.0	2515.0	73.0	2805.5	952.6423769344491	354	2.824858757062147e-05
SPATA7	92.0	698.0	2567.0	5040.0	954.7175670550092	355	5.6338028169014086e-05
HMGN3-AS1	3186.0	1043.0	1122.0	223.0	954.8979257658223	356	8.426966292134831e-05
PEAK1	1144.0	1694.0	327.0	1317.0	955.8026703216037	357	5.6022408963585436e-05
GPC2	4308.0	49.0	2742.0	1475.0	961.2421615197162	358	5.58659217877095e-05
GPR158	21.0	456.0	9733.0	9172.0	961.5541059750255	359	5.5710306406685235e-05
TNNC1	2398.0	22.0	1707.0	9581.0	963.7825420213321	360	2.777777777777778e-05
TSSK3	9120.0	150.0	522.0	1223.5	966.807795487914	361	0.00013850415512465375
PCBP3	135.0	7859.0	86.0	9645.0	968.557559546657	362	5.524861878453039e-05
GTF2IRD2	390.0	983.0	310.0	7406.0	968.5920086827147	363	0.0
EFGene Expression4	661.0	647.0	5273.0	394.0	970.8786107446609	364	8.241758241758242e-05
C1orf198	201.0	989.0	1240.0	3618.0	971.7860247294543	365	2.7397260273972603e-05
DOCK11	1257.0	31.0	9571.0	2401.0	972.7732329603112	366	2.73224043715847e-05
VWCE	768.0	370.5	326.0	9667.0	973.1161668292693	367	5.449591280653951e-05
GDPD1	1952.0	134.0	9189.0	374.0	973.7133319674549	368	5.4347826086956524e-05
MVP	3716.0	2128.0	30.0	3821.0	975.7451591360904	369	0.00016260162601626016
GRN	172.0	333.0	2342.0	6774.0	976.3402437696475	370	0.00010810810810810811
IGSF10	2946.0	688.0	82.0	5551.0	980.0575194196423	371	8.086253369272237e-05
AC078883.3	157.0	401.0	8795.0	1671.0	980.7630141639864	372	5.3763440860215054e-05
MYH3	5481.0	620.0	36.0	7572.0	981.0500164831444	373	2.6809651474530833e-05
JMJD1C-AS1	322.0	262.0	3213.0	3418.0	981.0925700154569	374	5.347593582887701e-05
POPDC2	340.0	1300.0	222.0	9488.0	982.2849270773256	375	0.00010666666666666667
GSTK1	995.0	187.0	715.0	7000.0	982.3521325407291	376	0.0
LINC00893	146.0	1346.0	896.0	5323.0	983.933161573625	377	5.305039787798409e-05
HOMER3	226.0	7385.0	846.0	664.0	984.0096223644549	378	5.291005291005291e-05
LEF1	9262.0	3065.0	8.0	4145.0	985.0027530719243	379	0.000158311345646438
ZDHHC14	8537.0	4138.0	364.0	74.5	989.3235701112282	380	5.2631578947368424e-05
LRRC27	591.0	648.0	1486.0	1687.0	989.8607289413012	381	0.0
STARD4-AS1	250.0	9631.0	1650.0	242.0	990.2108379877204	382	2.6178010471204188e-05
NUDT7	609.0	4538.0	134.0	2634.0	993.8036518815672	383	5.2219321148825065e-05
YPEL5	479.0	568.0	9099.0	396.0	995.046038498395	384	2.604166666666667e-05
SCRG1	13.0	8457.0	9717.0	924.0	996.7608326578807	385	2.5974025974025975e-05
TMSB4X	8903.0	964.0	27.0	4264.0	997.0078823597376	386	5.1813471502590674e-05
YPEL2	97.0	506.0	9261.0	2177.0	997.3776708945071	387	5.167958656330749e-05
GSN	7251.0	273.0	942.0	536.0	999.8712043636621	388	0.0
ARHGAP9	235.5	9517.0	79.0	5672.0	1001.0679874626996	389	2.570694087403599e-05
FAM89B	1583.0	341.0	669.0	2794.0	1002.240511498413	390	2.5641025641025643e-05
PARP6	1365.0	2195.0	55.0	6145.0	1003.1432106676865	391	0.0
ACACB	3908.0	1548.0	1473.0	114.0	1003.941200243742	392	0.0
HBP1	425.0	726.0	6501.0	507.0	1004.2189652849974	393	2.5445292620865142e-05
GABARAPL1	723.0	164.0	8062.0	1064.0	1004.2495407073961	394	2.5380710659898476e-05
PTK6	1649.0	9504.0	322.0	202.0	1004.8091498137364	395	5.0632911392405066e-05
UGDH-AS1	107.0	9137.0	8413.0	124.0	1004.9396788570639	396	0.00012626262626262626
SDC3	9193.0	5950.0	750.0	25.0	1006.3380051578868	397	2.5188916876574308e-05
INCA1	735.0	221.0	3983.0	1598.0	1008.3624703151031	398	5.0251256281407036e-05
SHC4	1996.0	2080.0	48.0	5191.0	1008.5072730067221	399	5.012531328320802e-05
UNC5CL	7647.0	173.0	1465.0	538.0	1010.5068769256362	400	7.5e-05
ATG2A	34.0	3377.0	1786.0	5122.0	1012.3548121583303	401	2.493765586034913e-05
GLIPR1L2	325.0	8315.0	1223.0	322.0	1015.6801989708147	402	2.4875621890547263e-05
AVIL	358.0	1436.0	2066.0	1002.0	1015.6846202731413	403	4.9627791563275434e-05
EPS8L2	17.0	1580.0	8231.0	4841.0	1017.1228785139808	404	2.4752475247524754e-05
NUDT18	312.0	1310.0	778.0	3410.0	1020.445856120132	405	4.938271604938272e-05
MYL5	333.0	637.0	788.0	6503.0	1021.0709238342541	406	9.852216748768474e-05
AKAP3	6055.0	581.0	230.0	1346.0	1021.5645033608189	407	0.0
TOLLIP-AS1	179.0	1854.0	9170.0	358.0	1021.6538613835377	408	7.352941176470588e-05
LRRD1	3777.5	4532.0	781.5	82.0	1023.4327308859789	409	0.0
LINC00167	368.0	9618.0	1074.0	292.0	1026.4314042502108	410	0.00012195121951219514
CCDC92	204.0	3387.0	870.0	1851.0	1027.0527714836285	411	9.732360097323601e-05
WTIP	775.0	127.0	8281.0	1369.0	1027.7746794058087	412	4.854368932038835e-05
NXN	844.0	1433.0	102.0	9110.0	1029.619588541199	413	4.842615012106538e-05
CAMK2N2	1237.0	641.0	1213.0	1170.0	1029.955824544571	414	4.830917874396135e-05
CABP7	7089.0	17.0	1034.0	9035.0	1030.0792726515408	415	4.819277108433735e-05
EML6	7470.0	8378.0	44.0	409.0	1030.170799670151	416	4.807692307692308e-05
BACE2	2945.0	1176.0	35.0	9332.0	1031.297224230626	417	2.3980815347721824e-05
HYKK	378.0	494.0	8195.0	744.0	1032.9639392037334	418	4.784688995215311e-05
THAP8	960.0	1559.0	950.0	805.0	1034.330207689188	419	2.3866348448687352e-05
SEMA6B	9665.0	1072.0	9235.0	12.0	1035.1509794479127	420	4.761904761904762e-05
TCP11L2	102.0	213.0	5709.0	9303.5	1036.4456784280146	421	9.501187648456058e-05
SMAD1	2016.0	343.0	1820.0	920.0	1037.3157351097573	422	9.47867298578199e-05
ZBED5-AS1	506.0	4982.0	1092.0	421.0	1037.5636387461282	423	2.364066193853428e-05
TAL2	2958.0	203.0	9539.0	204.5	1040.3335207311723	424	4.7169811320754715e-05
TFEB	137.0	3936.0	792.0	2745.0	1040.5448325792659	425	9.411764705882353e-05
ZNF582	213.0	437.0	9499.0	1326.0	1040.5683519372335	426	7.042253521126761e-05
HCST	1265.0	326.0	889.0	3248.0	1044.6155268709083	427	4.68384074941452e-05
C4orf36	497.0	639.0	6365.0	591.0	1045.468095328459	428	7.009345794392523e-05
PCSK6	9682.0	1932.0	9214.0	7.0	1048.044231851821	429	9.324009324009324e-05
SYTL2	4855.0	136.0	8809.0	208.0	1048.7682274719195	430	4.651162790697675e-05
FBXL20	913.0	1619.0	6410.0	128.0	1049.4129190058852	431	2.320185614849188e-05
PROS1	5509.0	3.0	8805.0	8443.0	1052.8222246995092	432	2.3148148148148147e-05
MIEF2	1563.0	682.0	4131.0	283.0	1056.5650626151853	433	0.00011547344110854505
FN3K	742.0	1018.0	4657.0	356.0	1057.8570380039116	434	2.304147465437788e-05
C11orf65	12.0	1513.0	8348.0	8286.0	1058.6121783937413	435	4.597701149425287e-05
USP49	234.0	1789.0	7981.0	378.0	1060.0926591630866	436	2.293577981651376e-05
CCDC73	3784.0	5966.0	298.0	188.0	1060.4791212307605	437	2.288329519450801e-05
MAN2A1	4869.0	854.0	691.0	442.0	1061.572086588809	438	0.0
VWA5A	7079.0	53.0	632.0	5358.0	1061.675737114327	439	0.00011389521640091117
CREB3L4	596.0	1153.0	5714.0	324.0	1062.0383597902514	440	6.818181818181818e-05
TAX1BP3	849.0	423.0	1295.0	2742.0	1062.664858712369	441	4.5351473922902495e-05
OPN3	2573.0	534.0	609.0	1526.0	1063.0121229007368	442	4.524886877828054e-05
ZFP90	366.0	1576.0	5200.0	426.0	1063.1941059177998	443	0.00011286681715575621
NBEA	726.0	6257.0	295.0	960.0	1064.9985247232864	444	6.756756756756757e-05
QARS	464.0	3360.0	2763.0	299.0	1065.3132601456737	445	2.2471910112359552e-05
CCNG2	221.0	2417.0	7276.0	332.0	1065.798057934318	446	6.72645739910314e-05
NFKBIZ	3370.0	97.0	1639.0	2427.0	1067.855751842219	447	8.94854586129754e-05
TM7SF2	1385.0	263.0	731.0	4913.0	1069.4670675613982	448	0.0
CD44	130.0	9369.0	121.0	8912.0	1070.5310909968023	449	4.4543429844097995e-05
LCAT	1687.0	1350.0	489.0	1190.0	1072.9418071644977	450	0.0
SKIDA1	328.0	4162.0	676.0	1437.0	1073.1114923528526	451	4.434589800443459e-05
INSR	2172.0	178.0	6678.0	514.0	1073.3029900448307	452	0.0
SYNE1	3657.0	5005.0	16.0	4574.0	1075.8117820552368	453	2.207505518763797e-05
PTOV1-AS1	919.0	3811.0	1928.0	199.0	1076.6601563333852	454	6.607929515418502e-05
PPP5D1	336.0	1467.0	4972.0	550.0	1077.4963314020451	455	0.00010989010989010989
FOXN3	173.0	232.0	8054.0	4213.0	1080.2749190370132	456	6.578947368421052e-05
CFD	7848.0	143.0	9059.0	134.0	1080.3637967946215	457	0.0001312910284463895
Gene ExpressionGK	1863.0	552.0	540.0	2455.0	1080.5610210366435	458	4.366812227074236e-05
MAP1LC3B2	781.0	5934.0	1754.0	168.0	1081.0215749400463	459	6.5359477124183e-05
KCNQ1OT1	3868.0	184.0	726.0	2645.0	1081.2264128736774	460	2.173913043478261e-05
PBLD	428.0	442.0	858.0	8426.0	1081.4182519947867	461	4.3383947939262474e-05
VIM-AS1	4093.0	4826.0	19.0	3668.0	1083.1858986118546	462	0.00010822510822510823
FAM209B	725.0	75.0	8977.0	2832.0	1084.3161743658707	463	4.3196544276457885e-05
ZNF277	125.0	1063.0	7824.0	1331.0	1084.5823775965748	464	0.00010775862068965518
SYK	4658.0	9444.0	182.0	174.0	1086.4106760301004	465	0.00015053763440860216
PPP2R3A	1451.0	1097.0	1001.0	876.0	1086.9337045129357	466	8.583690987124464e-05
GAA	547.0	315.0	3422.0	2371.0	1087.3700324621684	467	4.282655246252677e-05
SLC25A18	7970.5	8773.0	254.0	79.0	1088.3626410530335	468	2.1367521367521368e-05
ZNF610	7480.0	129.0	8983.0	162.0	1088.571426745423	469	6.396588486140725e-05
ICK	3057.0	313.0	2126.0	693.0	1089.6425848358936	470	6.382978723404255e-05
ZNF606	200.0	2942.0	5185.0	465.0	1091.3614128577717	471	0.00010615711252653928
TRAPPC6A	560.0	558.0	2565.0	1786.0	1093.824791668439	472	0.0
LANCL2	219.0	2242.0	473.0	6184.0	1094.7188245589446	473	4.228329809725159e-05
TLE1	5093.0	694.0	59.0	6937.0	1096.7034588924582	474	2.109704641350211e-05
KDM5B	2414.0	2047.0	1694.0	173.0	1096.992489943858	475	2.105263157894737e-05
JSRP1	7702.0	41.0	583.0	7910.0	1098.5203391609466	476	4.201680672268908e-05
MMAA	417.0	398.0	8177.0	1075.0	1099.0194975848412	477	6.289308176100629e-05
MIR210HG	865.0	1157.0	9553.0	153.0	1099.7530339044924	478	8.368200836820084e-05
DDR2	1050.0	771.0	9510.0	191.0	1101.195404489225	479	6.263048016701462e-05
FAM228B	120.0	1083.0	2912.0	3917.0	1103.414435162757	480	4.1666666666666665e-05
DGene ExpressionH1	493.0	253.0	1246.0	9561.0	1104.0715022833278	481	4.158004158004158e-05
BST1	4615.0	3196.0	76.0	1327.0	1104.3729171909706	482	4.149377593360996e-05
LGALS3BP	2549.0	1432.0	45.0	9078.0	1105.0422584600256	483	2.070393374741201e-05
RGene ExpressionSEH2B-AS1	9525.0	5963.0	135.0	195.5	1106.5029623859143	484	2.066115702479339e-05
MCF2L2	644.0	587.0	2145.0	1866.0	1109.087284313227	485	6.185567010309278e-05
CD109	9307.0	8869.0	65.0	285.0	1112.015002227844	486	6.17283950617284e-05
HEG1	5526.0	21.0	9093.0	1457.0	1113.5230965506848	487	0.0
FGF7	2154.0	2228.0	197.0	1628.0	1113.8337624187507	488	2.0491803278688525e-05
CBLN3	8073.0	393.0	7628.0	64.0	1115.589814152995	489	2.0449897750511246e-05
DICER1-AS1	747.0	1042.0	3705.0	541.0	1117.618158982674	490	8.163265306122449e-05
RAB30	618.0	1234.0	3429.0	597.0	1117.792941237171	491	4.0733197556008144e-05
TOB1	3012.0	768.0	1090.0	621.0	1118.6225539087527	492	2.032520325203252e-05
LUZP1	3468.0	491.0	1806.0	512.0	1120.1780850720186	493	6.085192697768763e-05
SHC3	52.0	3070.0	8526.0	1164.0	1121.9151352554652	494	4.048582995951417e-05
SH3TC1	8904.0	298.0	62.0	9638.0	1122.134737113264	495	2.0202020202020203e-05
TNFRSF21	9690.0	2158.0	413.0	184.0	1122.7570041297363	496	4.032258064516129e-05
TRAM2-AS1	300.0	5315.0	2564.0	392.0	1125.141523975506	497	0.0001006036217303823
PAM	2607.0	629.0	112.0	8802.0	1127.5810430440663	498	2.0080321285140562e-05
AP4M1	1034.0	1178.0	1738.0	765.0	1128.0913239539714	499	0.0
AP001412.1	1629.0	3136.0	4598.0	69.0	1128.3109398848587	500	0.00011999999999999999
DISC1	1908.0	3371.0	60.0	4212.0	1129.130617647466	501	3.9920159680638724e-05
IL17RE	517.0	1010.0	331.0	9428.0	1129.8346018445836	502	5.97609561752988e-05
PTPN7	71.0	2547.0	1002.0	9040.0	1131.3080083093234	503	3.9761431411530815e-05
CCDC102B	536.0	1193.0	357.0	7184.0	1131.644307879165	504	0.00011904761904761905
MYL6	4094.0	451.0	460.0	1939.0	1132.8306875971978	505	7.920792079207921e-05
LGALS1	1633.0	9612.0	12.0	8746.0	1132.9158856549782	506	1.9762845849802372e-05
PLEKHA4	4353.0	219.0	193.0	9035.0	1135.4801905570434	507	3.944773175542407e-05
SMIM14	268.0	1245.0	6637.0	754.0	1136.7417926216124	508	3.937007874015748e-05
SLC25A45	344.0	649.0	5950.0	1261.0	1137.650332060043	509	1.964636542239686e-05
TSPAN9	2929.0	575.0	887.0	1124.0	1138.332897078885	510	5.88235294117647e-05
ZNF708	1083.0	392.0	5571.0	711.0	1138.7524404346339	511	3.913894324853229e-05
GMFG	1596.0	2091.0	178.0	2850.0	1140.6776849487844	512	5.859375e-05
TAPBPL	2872.0	128.0	616.0	7497.0	1141.473036160733	513	5.8479532163742686e-05
ITPR2	7945.0	1556.0	107.0	1293.0	1143.5928968795279	514	1.945525291828794e-05
SELPLG	1023.0	651.0	854.0	3015.0	1144.3278096358526	515	1.941747572815534e-05
AXIN2	4880.0	10.0	9001.0	3968.0	1149.0014104294082	516	3.875968992248062e-05
MPST	337.0	4508.0	4012.0	290.5	1153.5335155535672	517	9.671179883945843e-05
TMEM116	1547.0	4814.0	153.0	1565.0	1155.5814004540669	518	1.9305019305019306e-05
BCL2L15	295.0	9321.0	373.0	1754.0	1158.1257987644212	519	3.853564547206166e-05
MEI1	9283.0	525.0	852.0	435.0	1159.2954367735192	520	1.923076923076923e-05
HDAC5	1113.0	193.0	7375.0	1146.0	1160.7796317323116	521	9.596928982725528e-05
SLC43A2	2808.0	1741.0	2307.0	161.0	1160.8265599279448	522	1.9157088122605363e-05
SYDE2	771.0	1586.0	530.0	2811.5	1161.8307845651755	523	0.0
ERMAP	455.0	577.0	1103.0	6303.0	1162.3248082875712	524	5.725190839694656e-05
NHLRC3	121.0	2092.0	8310.0	868.0	1162.4303751488872	525	3.80952380952381e-05
EEF1A1	643.0	2534.0	3211.0	349.0	1162.4407580580212	526	7.604562737642586e-05
DOK4	1435.0	536.0	271.0	8827.0	1164.6616548433465	527	1.8975332068311197e-05
TRPS1	374.0	1458.0	7145.0	473.0	1165.126620490111	528	5.681818181818182e-05
EPHX1	1621.0	1603.0	75.0	9465.0	1165.3989023944755	529	0.0
ZFYVE1	734.0	394.0	2217.0	2892.0	1166.9145792110737	530	7.547169811320755e-05
SMPD1	2768.0	939.0	5064.0	141.0	1167.1753902307826	531	5.649717514124294e-05
NPM2	6776.0	52.0	9389.0	564.0	1168.7423897846338	532	5.639097744360902e-05
TTC30B	1608.0	1106.0	1842.0	571.0	1169.477111411897	533	7.5046904315197e-05
HNRNPA1L2	2291.0	8386.0	527.0	185.0	1169.8779966077088	534	3.745318352059925e-05
LYL1	959.0	181.0	1113.0	9740.0	1171.2182360870506	535	3.738317757009346e-05
DOCK4	5912.0	314.0	3073.0	333.0	1173.9989724848474	536	0.00013059701492537315
LRRC3	918.0	1202.0	3576.0	486.0	1176.7798735854867	537	9.31098696461825e-05
FGFBP3	16.0	8791.0	1438.0	9507.0	1177.5792940975375	538	3.717472118959108e-05
BAZ2B	803.0	576.0	9143.0	455.0	1177.7674194745523	539	1.855287569573284e-05
PPP2R5B	47.0	1159.0	4227.0	8376.0	1178.4537767961172	540	7.407407407407407e-05
ASB16	625.0	1230.0	9160.0	274.0	1178.5765380035762	541	3.6968576709796674e-05
C2orf74	3078.0	2071.0	1428.0	212.0	1178.6319121321665	542	7.380073800738008e-05
SLC6A4	877.0	82.0	9478.0	2833.0	1178.8110037191918	543	3.6832412523020256e-05
HHLA3	437.0	960.0	516.0	8923.0	1178.903660415576	544	0.0001286764705882353
CCDC74A	9224.0	943.0	101.0	2200.0	1179.081323923015	545	5.504587155963302e-05
EPB41L4A-AS1	88.0	520.0	9052.0	4673.0	1179.5234664203176	546	9.157509157509158e-05
TMEM59	308.0	387.0	2941.0	5634.0	1185.477695315355	547	1.8281535648994517e-05
FTX	361.0	1028.0	7196.0	742.0	1186.4483703036992	548	7.299270072992701e-05
ESR2	7139.0	1253.0	2014.0	110.0	1186.4792601512338	549	7.285974499089253e-05
EFCAB12	28.0	954.0	9591.0	7758.0	1187.3534488970242	550	5.4545454545454546e-05
TTC9	5958.0	583.0	801.0	718.0	1188.8621579991657	551	3.6297640653357535e-05
ABCA7	1624.0	2238.0	592.0	929.0	1189.0384042882204	552	5.434782608695652e-05
GLCCI1	4334.0	268.0	4687.0	368.0	1189.711386901875	553	9.041591320072333e-05
THAP2	1020.0	5385.0	738.0	495.0	1190.1778405255993	554	5.415162454873646e-05
RNF146	1110.0	1328.0	1073.0	1270.0	1190.5047271034548	555	7.207207207207208e-05
GGT1	276.0	5771.0	136.0	9277.0	1190.6295453854605	556	7.194244604316547e-05
TTC28	556.0	1002.0	1643.0	2197.0	1190.8375851439448	557	7.181328545780969e-05
THAP7-AS1	917.0	1631.0	717.0	1885.0	1192.376619692811	558	3.5842293906810036e-05
CLIP3	291.0	331.0	6364.0	3300.0	1192.590302026361	559	0.0001073345259391771
CCDC71L	5232.0	358.0	722.0	1497.0	1192.8269423904121	560	3.571428571428572e-05
C11orf71	696.0	794.0	6607.0	555.0	1193.1134951799709	561	8.912655971479502e-05
LRRC37A	1151.0	1475.0	7076.0	169.0	1193.673268371003	562	1.779359430604982e-05
CDC42EP4	397.0	8955.0	739.0	779.0	1196.0779889062785	563	7.104795737122558e-05
TTC21A	335.0	383.0	8004.0	2004.0	1197.7387339749125	564	0.00010638297872340425
TSPYL4	1226.0	2412.0	378.0	1845.0	1198.3646403471998	565	5.309734513274336e-05
MYH10	4957.0	72.0	6015.0	963.0	1199.0942862127752	566	7.06713780918728e-05
IRS2	466.0	4104.0	9116.0	119.0	1200.1516779898113	567	8.818342151675486e-05
TNRC6C	1531.0	251.0	1560.0	3465.0	1200.5194134460144	568	7.042253521126761e-05
ICAM1	9374.0	85.0	9573.0	273.0	1201.2645063724597	569	1.757469244288225e-05
CELF5	1455.0	230.0	5431.0	1147.0	1201.596106718225	570	7.017543859649122e-05
SLC2A1-AS1	1066.0	2527.0	9066.0	86.0	1203.8410633456729	571	7.005253940455341e-05
ZNF704	1288.0	485.0	1394.0	2414.0	1204.1051400089423	572	3.4965034965034965e-05
CRYGS	216.0	8781.0	2782.0	399.0	1204.5697076960446	573	6.980802792321117e-05
RABL2A	1842.0	286.0	2229.0	1793.0	1204.5823744782508	574	0.00010452961672473868
SEC24B-AS1	1485.0	980.0	1501.0	965.0	1204.9392009015535	575	8.695652173913044e-05
RRAGD	2455.0	98.0	5772.0	1531.0	1207.5212196877087	576	5.208333333333333e-05
DGene ExpressionJC6	8174.0	2358.0	46.0	2437.0	1212.4056420987656	577	1.733102253032929e-05
IDUA	211.0	131.0	8166.0	9597.0	1213.1783609259064	578	0.0
CRB3	166.0	5481.0	3493.0	683.0	1213.7990545027435	579	3.454231433506045e-05
GGene ExpressionQ	2287.0	306.0	6874.0	453.0	1214.993152209246	580	8.620689655172414e-05
STARD10	248.0	2433.0	6031.0	602.0	1216.591848856546	581	3.442340791738382e-05
GTF2IRD2B	222.0	1742.0	588.0	9688.0	1218.2969173926595	582	0.00013745704467353953
ZNF571	458.0	897.0	5051.0	1063.0	1218.6868879752178	583	6.86106346483705e-05
DPF1	9205.0	1182.0	763.0	268.0	1221.307855036155	584	6.84931506849315e-05
TRIM36	2147.0	590.0	2578.0	684.5	1222.742775197644	585	0.00017094017094017094
ZNF32	598.0	375.0	5438.0	1846.0	1224.900573315099	586	3.4129692832764505e-05
FAM78A	1993.0	37.0	5668.0	5400.0	1225.697092897833	587	0.00011925042589437821
MARCKSL1	8983.0	493.0	307.0	1677.0	1228.8105723668655	588	0.0001020408163265306
ZNF10	616.0	915.0	6433.0	631.0	1229.875582351341	589	3.395585738539898e-05
SLC25A29	3580.0	70.0	2215.0	4158.0	1232.5649694599767	590	5.0847457627118643e-05
SLC22A23	7694.0	160.0	9256.0	204.5	1235.5126766619067	591	5.076142131979695e-05
ZNF501	41.0	1564.0	9524.0	3816.0	1235.5550199766485	592	5.067567567567567e-05
APOBEC3F	2653.0	1906.0	596.0	774.0	1235.8388444303823	593	6.745362563237774e-05
Gene ExpressionGS	1408.0	6520.0	1532.0	166.0	1236.1019056723194	594	3.367003367003367e-05
UCN	69.0	2143.0	4210.0	3752.0	1236.2435731008638	595	8.403361344537815e-05
SMAD6	356.0	1070.0	2968.0	2066.0	1236.2519719832444	596	8.389261744966444e-05
SLC2A11	5728.0	436.0	1922.0	487.0	1236.4966975467507	597	5.0251256281407036e-05
EFHB	48.0	3673.0	8165.0	1627.0	1237.0905145337704	598	1.6722408026755853e-05
KIAA0825	215.0	4735.0	291.0	7935.0	1238.2250643745754	599	3.33889816360601e-05
LINC00882	1689.0	900.0	369.0	4192.0	1238.3116243757975	600	3.3333333333333335e-05
TCP10L	289.0	704.0	1340.0	8661.0	1239.6121797161984	601	0.00011647254575707155
SLC16A4	1305.0	601.0	6536.0	463.0	1241.20782412161	602	9.966777408637873e-05
FAM151B	151.0	1737.0	5460.0	1672.0	1243.9456919530824	603	3.316749585406302e-05
APH1B	842.0	165.0	6394.0	2704.0	1244.9268644147626	604	0.00013245033112582781
PER3	1511.0	8916.0	9433.0	19.0	1246.54938816235	605	3.305785123966942e-05
MEGF6	329.0	444.0	2960.0	5646.0	1249.979421464313	606	1.65016501650165e-05
REEP2	9076.0	174.0	161.0	9720.0	1253.8164663242521	607	3.2948929159802305e-05
GBP4	9282.0	4.0	7697.0	8663.0	1254.3618561452886	608	1.644736842105263e-05
HLA-DMA	1820.0	390.0	9565.0	365.0	1254.6669510063903	609	8.210180623973728e-05
EIF3F	269.0	3190.0	8443.0	346.0	1258.2848359142429	610	8.19672131147541e-05
ZNF382	1453.0	109.0	8831.0	1797.0	1259.106652479086	611	6.546644844517185e-05
CYP2U1	245.0	283.0	4815.0	7544.0	1259.759443905799	612	0.0
WDR25	843.0	1030.0	417.0	6961.0	1259.9929699790478	613	4.893964110929853e-05
NOA1	165.0	3751.0	5179.0	788.0	1260.6681599470926	614	4.8859934853420195e-05
TSGA10	1115.0	631.0	1290.0	2793.0	1261.8020195092006	615	3.2520325203252037e-05
TLCD1	9335.0	655.0	2220.0	187.0	1262.2272470051882	616	1.6233766233766234e-05
AC105760.2	703.0	3188.0	3133.0	362.0	1262.6577560428034	617	0.0001458670988654781
CCDC102A	1465.0	850.0	1985.0	1029.0	1262.8684371395977	618	3.2362459546925564e-05
B3GAT2	2457.0	3540.0	334.0	882.0	1265.1903408379032	619	8.077544426494346e-05
AP000253.1	1517.0	1750.0	2934.0	329.0	1265.2312476655302	620	8.064516129032258e-05
ZFP14	267.0	2145.0	8097.0	554.0	1266.0274305227078	621	3.2206119162640905e-05
SPAG8	176.0	7867.5	7908.0	235.0	1266.5460522478036	622	3.215434083601286e-05
TBX19	8805.0	5988.0	172.0	284.0	1266.818755995346	623	8.025682182985554e-05
NEDD9	9085.0	151.0	802.0	2342.0	1266.9684040698605	624	3.205128205128205e-05
CARD16	3479.0	123.0	1140.0	5309.0	1268.5841450403022	625	9.6e-05
DUSP1	6117.0	87.0	4805.0	1018.0	1270.2076551807565	626	4.792332268370607e-05
SLC35E2B	516.0	1536.0	4636.0	709.0	1270.4501971030152	627	9.569377990430622e-05
IZUMO4	163.0	2500.0	2594.0	2473.0	1271.5411669450014	628	3.184713375796179e-05
MYB	132.0	7615.0	333.0	7838.0	1272.6920547698558	629	7.94912559618442e-05
TEAD3	2062.0	3622.0	8467.0	41.5	1272.7810213586101	630	3.1746031746031745e-05
LIPE	7.0	9315.0	9414.0	4300.0	1274.6204652097574	631	4.754358161648177e-05
SH3BGR	854.0	3581.0	435.0	1994.0	1276.2012059012468	632	4.7468354430379746e-05
KLHL6	2358.0	701.0	486.0	3312.0	1277.165281122991	633	0.0
MYH15	161.0	9022.0	9648.0	191.0	1279.0862790223975	634	0.00012618296529968455
MTSS1L	203.0	4741.0	429.0	6511.0	1280.465097743262	635	3.1496062992125985e-05
RPS6KA2	825.0	2391.0	4259.0	320.0	1280.4799593559794	636	6.289308176100629e-05
NEB	55.0	1205.5	7834.0	5189.5	1281.3263192686845	637	0.0
ING4	414.0	1050.0	7167.0	867.0	1281.995602692698	638	9.404388714733542e-05
RSPH3	1890.0	3571.0	427.0	949.0	1285.9865768973568	639	3.129890453834116e-05
ROPN1L	8707.0	430.0	80.0	9162.0	1287.0763748577526	640	4.6875e-05
HSD17B14	410.0	88.0	8781.0	8743.0	1290.0832784104823	641	0.00012480499219968798
TBC1D8B	2057.0	1744.0	7367.0	105.0	1290.6699101318175	642	6.230529595015576e-05
GNPTAB	3705.0	889.0	229.0	3700.0	1292.5036997543327	643	4.665629860031104e-05
IFT81	1715.0	1852.0	940.0	939.0	1293.9712829115106	644	9.316770186335403e-05
STK4-AS1	1938.0	9412.0	615.0	250.0	1294.0847040407048	645	0.00013953488372093022
PRSS27	338.0	1111.0	9638.0	775.0	1294.135783772165	646	6.191950464396285e-05
TTLL1	639.0	574.0	7089.0	1080.0	1294.5098835141666	647	3.091190108191654e-05
SLC29A4	853.0	299.0	7940.0	1388.0	1294.8144785287025	648	7.716049382716049e-05
PGLS	508.0	2155.0	688.0	3733.0	1294.9093112272292	649	3.081664098613251e-05
BMP1	2489.0	309.0	646.0	5695.0	1296.9624594176735	650	4.615384615384615e-05
ZNF439	197.0	2259.0	9646.0	660.0	1297.3836261821489	651	4.608294930875576e-05
CSAD	587.0	272.0	3622.0	4923.0	1298.9616273414254	652	9.20245398773006e-05
LRRC24	2825.0	368.0	528.0	5189.5	1299.1414139721421	653	6.125574272588055e-05
CTSA	423.0	421.0	1991.0	8058.0	1300.1104425334327	654	4.587155963302752e-05
KCTD21-AS1	611.0	5222.0	2793.0	323.0	1302.5304472990283	655	9.16030534351145e-05
NUDT14	2842.0	1151.0	723.0	1223.5	1304.248713622254	656	4.573170731707317e-05
DECR1	1837.0	636.0	509.0	4870.0	1304.52754574602	657	6.088280060882801e-05
SEZ6L2	418.0	349.0	5191.0	3914.0	1312.1043935951184	658	0.00012158054711246201
HIP1	6028.0	1197.0	465.0	884.0	1312.3302901759027	659	4.5523520485584216e-05
STX11	9129.0	44.0	5633.0	1315.0	1313.3647228657837	660	9.09090909090909e-05
TEX19	2156.0	26.0	9476.0	5619.0	1314.3969635913118	661	3.0257186081694404e-05
GPRASP1	1657.0	585.0	2597.0	1189.0	1315.3249090955976	662	6.042296072507553e-05
KLRG1	4776.0	4539.0	110.0	1263.0	1317.362007010303	663	6.033182503770739e-05
MX1	7708.0	228.0	877.0	1971.0	1320.202931175627	664	6.024096385542169e-05
NEO1	676.0	261.0	4196.0	4122.0	1321.6993230509445	665	6.015037593984962e-05
COL5A2	965.0	239.0	5792.0	2295.0	1323.2262699994583	666	3.003003003003003e-05
S1PR3	9548.0	300.0	9533.0	113.0	1325.3647795217544	667	4.497751124437781e-05
IFFO1	2953.0	1590.0	104.0	6348.0	1326.8832359107514	668	0.00011976047904191617
LINC00954	9279.0	95.0	8153.0	432.0	1327.4143011572505	669	2.9895366218236174e-05
FTL	1179.0	652.0	1878.0	2153.0	1327.7773460850417	670	2.9850746268656717e-05
C21orf91	445.0	2784.0	502.0	5017.0	1329.0590132106736	671	5.961251862891207e-05
HIST1H2BK	1131.0	847.0	5388.0	606.0	1329.8772498251221	672	0.00010416666666666667
HIST1H4A	9349.0	9508.0	534.0	66.0	1330.4081030397892	673	2.971768202080238e-05
EFHC1	223.0	2214.0	1772.0	3597.0	1331.900122122385	674	5.934718100890208e-05
LMBRD1	1013.0	603.0	1253.0	4140.0	1334.195717755095	675	8.888888888888888e-05
TMEM255B	9093.0	1661.0	8396.0	25.0	1334.3578518835845	676	5.9171597633136094e-05
FUNDC2	1719.0	77.0	4727.0	5073.0	1334.763329572553	677	7.385524372230429e-05
STAT2	372.0	471.0	4231.0	4308.0	1336.8129430141219	678	5.899705014749263e-05
TMEM170B	997.0	2262.0	1691.0	838.0	1337.038294772323	679	5.8910162002945506e-05
MFSD6	3274.0	550.0	227.0	7840.0	1337.9682911909217	680	4.4117647058823526e-05
PLEKHH3	2097.0	3909.0	7519.0	52.0	1338.0023688981926	681	5.873715124816447e-05
MICAL1	539.0	660.0	1441.0	6273.0	1339.1153622498955	682	7.331378299120235e-05
CUZD1	4628.0	8741.0	88.0	904.0	1339.3725478922654	683	0.0001903367496339678
PAX8	258.0	3887.0	623.0	5153.0	1339.5089167298481	684	2.9239766081871346e-05
TRIM73	1243.0	678.0	4658.0	823.0	1340.6797060254237	685	2.9197080291970804e-05
JAK1	1261.0	662.0	3407.0	1138.0	1341.287471182107	686	7.28862973760933e-05
SQSTM1	4567.0	1809.0	217.0	1816.0	1343.2637323991316	687	0.00011644832605531295
CDH24	9044.0	1472.0	842.0	290.5	1343.3267033718528	688	1.4534883720930233e-05
ZNF629	315.0	2829.0	402.0	9094.0	1343.47975391286	689	4.354136429608127e-05
EXPH5	5216.0	1527.0	6961.0	59.0	1344.853774759578	690	8.695652173913043e-05
ALPK1	819.0	1100.0	4108.0	886.0	1345.65951297155	691	4.3415340086830676e-05
TRIM4	249.0	2033.0	7816.0	831.0	1346.575086186788	692	7.225433526011561e-05
AOC3	9425.0	8930.0	3023.0	13.0	1348.5857902899493	693	0.00010101010101010102
ALKBH7	585.0	715.0	3942.0	2015.0	1350.09209551386	694	5.7636887608069166e-05
ADAM11	500.0	166.0	8670.0	4619.0	1350.2409901804024	695	5.755395683453238e-05
EMP3	5793.0	8941.0	961.0	67.0	1351.3627808351466	696	8.620689655172413e-05
LRRC29	1031.0	348.0	1004.0	9268.0	1351.728316936981	697	5.738880918220947e-05
MAP3K5	8532.0	5052.0	2348.0	33.0	1351.85949362534	698	8.595988538681948e-05
TTLL3	476.0	378.0	6021.0	3084.0	1351.9805298486153	699	8.583690987124463e-05
SEC31B	61.0	811.0	9264.0	7294.0	1352.1620682267906	700	0.00012857142857142858
DYRK1B	208.0	1840.0	7756.0	1127.0	1352.4173031800776	701	4.2796005706134094e-05
TLR3	9008.0	222.0	245.0	6867.0	1354.342855054262	702	5.6980056980056985e-05
PKD2	3887.0	1373.0	443.0	1427.0	1355.2773938029281	703	8.534850640113798e-05
ALDH2	8959.0	5931.0	1869.0	34.0	1355.5605450148398	704	2.840909090909091e-05
RGS9	416.0	110.0	9460.0	7807.0	1355.8615120864304	705	1.4184397163120568e-05
CLN3	4428.0	79.0	1314.0	7356.0	1356.0257835894665	706	5.6657223796033995e-05
LNX2	1639.0	3781.0	1020.0	539.0	1358.6063558151009	707	7.072135785007073e-05
MALAT1	440.0	264.0	8930.0	3302.0	1360.4145957680923	708	7.062146892655367e-05
OTX1	131.0	2293.0	7268.0	1569.0	1360.4365870133968	709	4.2313117066290546e-05
LINC00342	1434.0	570.0	1331.0	3161.0	1361.779021769929	710	5.6338028169014086e-05
HSF4	207.0	571.0	6731.0	4355.0	1364.3272419129137	711	7.032348804500703e-05
TPP1	869.0	952.0	1651.0	2541.0	1364.9040291390343	712	7.02247191011236e-05
MDH1B	174.0	1311.0	1595.0	9545.0	1365.124119592078	713	5.610098176718093e-05
PLXND1	705.0	764.0	696.0	9269.0	1365.3096170112237	714	1.4005602240896359e-05
EPOR	1753.0	161.0	8392.0	1468.0	1365.5255506220321	715	8.391608391608391e-05
C9orf116	1758.0	853.0	1085.0	2137.0	1365.52778253243	716	9.776536312849163e-05
MYO1B	6390.0	855.0	689.0	927.0	1366.7575519253528	717	6.97350069735007e-05
PCMTD1	871.0	754.0	9243.0	578.0	1368.6190259728712	718	8.356545961002786e-05
MATN1-AS1	6367.0	5381.0	7065.0	14.5	1368.7354091317177	719	5.5632823365785815e-05
CDK6	8827.0	1616.0	138.0	1785.0	1369.1245170058405	720	4.1666666666666665e-05
ODF2L	1903.0	3220.0	470.0	1227.0	1371.0688694590756	721	6.934812760055478e-05
KIF4B	3789.0	9683.0	9640.0	10.0	1371.3644681129404	722	0.00012465373961218835
AHCYL2	568.0	3411.0	2409.0	761.0	1372.8177252555436	723	9.681881051175658e-05
NPIPB11	6102.0	5749.0	9217.0	11.0	1373.288224534108	724	6.906077348066299e-05
ACTA2	39.0	9479.0	3172.0	3039.0	1373.9557699773634	725	2.7586206896551723e-05
ARHGAP29	9209.0	8880.0	256.0	172.0	1377.521743627651	726	8.264462809917355e-05
C15orf65	867.0	736.0	7425.0	762.0	1378.4375184951596	727	2.751031636863824e-05
TMEM44	4009.0	632.0	1392.0	1024.0	1378.55177447806	728	8.241758241758242e-05
GEMIN8	82.0	1174.0	8769.0	4288.0	1379.3411699112958	729	5.486968449931413e-05
Gene ExpressionV1	2163.0	961.0	8836.0	199.0	1382.6815654858488	730	4.1095890410958905e-05
KCNMB4	2435.0	1973.0	93.0	8204.0	1383.6736252632127	731	5.471956224350205e-05
ZNF793	196.0	866.0	8773.0	2474.0	1385.4167913297717	732	8.19672131147541e-05
APLP1	4935.0	8604.0	418.0	208.0	1386.1390350675795	733	5.457025920873124e-05
Gene ExpressionBP1	1116.0	455.0	5953.0	1229.0	1388.324024895074	734	6.811989100817439e-05
STX7	1825.0	788.0	1363.0	1899.0	1389.0007387280104	735	8.163265306122449e-05
C1orf53	4250.0	1301.0	272.0	2477.0	1389.2816014819755	736	0.00010869565217391305
LINC01011	1090.0	6273.0	4705.0	116.0	1389.888144927324	737	6.7842605156038e-05
RAB5B	892.0	1762.0	2356.0	1010.0	1390.6468442010184	738	5.4200542005420054e-05
HMGN5	8996.0	3961.0	202.0	526.0	1394.9153413505412	739	6.765899864682003e-05
GOLGA6L4	941.0	330.0	9372.0	1301.0	1394.93279580736	740	4.054054054054054e-05
MST1	93.0	681.0	9395.0	6370.0	1395.2967071391045	741	6.747638326585695e-05
TP53TG1	944.0	827.0	3744.0	1305.0	1397.513345631976	742	1.3477088948787062e-05
SLC41A2	3465.0	1235.0	106.0	8415.0	1397.759798889449	743	8.075370121130551e-05
UCP3	9016.0	235.0	198.0	9135.0	1399.1487113586188	744	5.3763440860215054e-05
ZNF785	1203.0	4043.0	450.0	1753.0	1399.558156548792	745	0.00012080536912751678
BBC3	23.0	2330.0	9518.0	7547.0	1400.7187813680282	746	6.702412868632708e-05
FAM117A	4902.0	917.0	582.0	1474.0	1401.331155491472	747	5.35475234270415e-05
MARVELD1	2631.0	2203.0	679.0	981.0	1401.7434380561988	748	1.3368983957219252e-05
DGene ExpressionJC27-AS1	303.0	1428.0	5838.0	1530.0	1402.1083941528432	749	2.67022696929239e-05
ACYP2	1232.0	2070.0	385.0	3938.0	1402.2626729918848	750	2.6666666666666667e-05
FHL1	3569.0	7156.0	57.0	2661.0	1402.924024879472	751	3.9946737683089215e-05
SLC25A6	695.0	4666.0	3127.0	383.0	1403.8284790388734	752	6.648936170212766e-05
RILP	1087.0	1942.0	1081.0	1708.0	1405.0703925755242	753	5.312084993359894e-05
CCDC171	111.0	2257.0	5368.0	2902.0	1405.5332154633406	754	6.631299734748011e-05
NEAT1	1114.0	167.0	9469.0	2217.0	1405.781643020582	755	7.947019867549669e-05
DGene ExpressionJB4	288.0	7354.0	3382.0	547.0	1406.9195378773068	756	2.6455026455026456e-05
LNX1	2231.0	974.0	239.0	7569.0	1408.0683390946251	757	0.00011889035667107
CLMN	8994.0	988.0	7185.0	62.0	1410.5291718636774	758	6.596306068601583e-05
LINC00511	3540.0	949.0	128.0	9225.0	1411.2743709845772	759	9.222661396574441e-05
L3MBTL1	524.0	4400.0	6769.0	255.0	1412.4144904782574	760	5.2631578947368424e-05
H3F3C	4712.0	1677.0	5678.0	89.0	1413.6143162703554	761	3.9421813403416556e-05
PIWIL1	1248.0	9280.0	122.0	2828.0	1413.840601918888	762	3.937007874015748e-05
CRYL1	189.0	5012.0	3387.0	1257.0	1417.1174152599833	763	3.931847968545216e-05
MUT	1696.0	3930.0	779.0	777.0	1417.2426673927762	764	3.926701570680628e-05
RRAGB	858.0	538.0	5482.0	1597.0	1417.8437649869425	765	2.6143790849673204e-05
CACNB3	2697.0	1122.0	1247.0	1071.0	1417.8570008409783	766	0.00011749347258485639
CCDC62	2158.0	1008.0	1505.0	1238.0	1418.8689316885277	767	6.51890482398957e-05
FBXL13	95.0	9096.0	503.0	9406.0	1421.9579514357233	768	6.510416666666667e-05
FNBP1L	2903.0	944.0	2492.0	603.0	1424.5283446456779	769	1.3003901170351106e-05
TRPM3	1201.0	45.0	8033.0	9540.0	1426.5776500218715	770	2.5974025974025975e-05
NINL	1546.0	2040.0	512.0	2565.0	1426.590234690453	771	7.782101167315174e-05
B2M	707.0	440.0	4617.0	2901.0	1428.7127597598283	772	9.067357512953368e-05
CPS1	2023.0	2151.0	404.0	2388.0	1431.4065335296805	773	7.761966364812418e-05
ZKSCAN1	502.0	1185.0	4896.0	1443.0	1431.8003094043715	774	6.459948320413438e-05
LPGAT1	1275.0	2956.0	1229.0	909.0	1432.4603020530865	775	9.03225806451613e-05
TMOD2	790.0	553.0	1735.0	5574.0	1433.6880538869457	776	6.443298969072165e-05
ZC3H6	274.0	5389.0	6212.0	461.0	1433.9954710581999	777	6.435006435006436e-05
C11orf96	3935.0	12.0	9342.0	9599.0	1434.4914344035153	778	0.00014138817480719795
ZNF575	224.0	6914.0	851.0	3215.0	1434.7359573195977	779	0.00014120667522464698
ARRDC3	199.0	8246.0	4502.0	575.0	1435.6297040059796	780	3.846153846153846e-05
TET1	895.0	482.0	8199.0	1202.0	1435.9319436794403	781	2.560819462227913e-05
LMBR1L	1010.0	1587.0	4912.0	542.0	1437.272070442025	782	7.672634271099744e-05
SESN1	2536.0	735.0	7047.0	325.0	1437.411301705906	783	7.662835249042145e-05
FERMT3	1667.0	8603.0	37.0	8115.0	1440.5188403747104	784	0.0001403061224489796
STARD5	298.0	163.0	9585.0	9266.0	1441.1927555643806	785	6.369426751592357e-05
MMP11	6569.0	814.0	721.0	1130.5	1444.8819792833551	786	5.0890585241730283e-05
LRP12	8559.0	1445.0	741.0	477.0	1445.9619510847908	787	6.353240152477763e-05
EIF4A2	327.0	1112.0	8576.0	1402.0	1446.0101168796978	788	5.076142131979695e-05
FAM174A	2043.0	868.0	315.0	7834.0	1446.340519461396	789	3.802281368821293e-05
CCDC13	2636.0	370.5	774.0	5798.0	1446.898936694461	790	5.0632911392405066e-05
CHST15	2152.0	1297.0	165.0	9520.0	1447.0241653760518	791	7.585335018963337e-05
CSRNP2	3230.0	483.0	850.0	3307.0	1447.1071636546137	792	0.00010101010101010101
FAM129C	5067.0	141.0	5075.0	1216.0	1449.0551329657978	793	2.5220680958385876e-05
LINC00685	324.0	7976.0	2212.0	772.0	1449.3829382710155	794	5.0377833753148616e-05
ERAP1	5616.0	725.0	436.0	2499.0	1451.2908687535498	795	0.00013836477987421382
THRA	367.0	2236.0	2571.0	2104.0	1451.5146346753118	796	2.5125628140703518e-05
ACOT13	1271.0	1464.0	976.0	2446.0	1451.7713595234281	797	6.273525721455459e-05
CDKL5	690.0	970.0	989.0	6716.0	1452.051270070428	798	6.265664160401002e-05
OCEL1	1576.0	796.0	1627.0	2181.0	1452.5400803944633	799	5.006257822277847e-05
C14orf178	8134.0	4991.0	501.0	219.0	1452.7583980151123	800	0.0001
PDCD4-AS1	206.0	4792.0	1653.0	2744.0	1454.6558156619637	801	7.49063670411985e-05
PARD3-AS1	124.0	684.0	8520.0	6207.0	1455.290792996353	802	0.00016209476309226933
IFI44	2391.0	254.0	9685.0	767.0	1457.3943127773923	803	3.7359900373599e-05
COL18A1	838.0	1087.0	524.0	9523.0	1460.1405380813203	804	6.218905472636817e-05
C17orf100	2129.0	146.0	8967.0	1631.0	1460.1834172185768	805	7.453416149068323e-05
BBS9	718.0	801.0	1202.0	6618.0	1462.5039499506522	806	4.9627791563275434e-05
PLAUR	9643.0	1574.0	2027.0	149.0	1463.2354960451858	807	7.434944237918216e-05
CCDC159	183.0	447.0	9595.0	5879.0	1465.6381568869124	808	6.188118811881188e-05
ARIH2OS	702.0	1498.0	8172.0	537.0	1465.6757159032786	809	1.2360939431396786e-05
CYLD	1578.0	598.0	2939.0	1680.0	1469.19439442157	810	3.7037037037037037e-05
NOL3	1052.0	512.0	2765.0	3139.0	1470.4255420733361	811	7.398273736128237e-05
REC8	628.5	879.0	911.0	9342.0	1472.5264323243825	812	9.852216748768474e-05
ACSF2	1130.0	839.0	581.0	8553.0	1473.2747720724883	813	4.920049200492005e-05
ECHDC1	7722.0	5562.0	18.0	6098.0	1473.517088408058	814	0.00011056511056511056
WDR5B	1327.0	1141.0	3701.0	845.0	1475.139493231102	815	0.00011042944785276073
PEPD	1904.0	749.0	449.0	7424.0	1476.584368269678	816	6.127450980392157e-05
ATP2B4	610.0	289.0	4860.0	5567.0	1477.8191571927214	817	1.2239902080783353e-05
ZNF821	75.0	1082.0	8019.0	7373.0	1480.0052054306598	818	2.4449877750611248e-05
CCDC151	4633.0	4116.0	2600.0	97.0	1480.8827937856115	819	0.0001221001221001221
GCHFR	9203.0	1986.0	9267.0	28.5	1482.2558474712437	820	2.4390243902439026e-05
CCDC153	2635.0	301.0	9218.0	662.0	1483.2366635610076	821	8.526187576126675e-05
ATP11C	3042.0	2881.0	324.0	1713.0	1485.0846537511463	822	8.515815085158151e-05
SRPK2	1224.0	2776.0	5510.0	261.0	1486.785258628094	823	4.860267314702309e-05
CCDC113	2093.0	7482.0	936.0	334.0	1487.4840307056593	824	7.281553398058252e-05
RUFY3	487.0	3267.0	3037.0	1021.0	1490.3461754533596	825	8.484848484848486e-05
Gene ExpressionPEPLD	712.0	7535.0	452.0	2041.0	1491.544353878015	826	7.263922518159807e-05
RAG1	6084.0	765.0	8818.0	122.0	1495.8744399004286	827	3.627569528415961e-05
DOPEY2	1062.0	1518.0	1231.0	2527.0	1496.45925241578	828	2.4154589371980676e-05
BCDIN3D-AS1	218.0	1704.0	3236.0	4178.0	1497.013642520591	829	6.0313630880579016e-05
AGO4	1125.0	812.0	8770.0	629.0	1498.268668129148	830	8.433734939759037e-05
TIGD1	2208.0	3372.0	1758.0	387.0	1500.2171217495954	831	4.8134777376654636e-05
SH3PXD2B	1916.0	470.0	2001.0	2814.0	1500.6041255476523	832	6.009615384615385e-05
MROH6	943.0	9567.0	529.0	1065.0	1501.4925670753462	833	7.202881152460984e-05
CLHC1	564.0	1850.0	6248.0	784.0	1503.5815188698919	834	8.393285371702639e-05
JUN	117.0	5719.0	987.0	7752.0	1504.212588006006	835	1.1976047904191617e-05
C11orf95	2661.0	1669.0	1111.0	1041.0	1505.4505681733167	836	0.0001076555023923445
ERV3-1	1986.0	722.0	8123.0	441.0	1505.4553213028719	837	5.9737156511350064e-05
GPR35	874.0	8153.0	139.0	5192.0	1505.894647838356	838	0.00015513126491646778
DNHD1	638.0	8026.0	1324.0	760.0	1506.625635914513	839	2.3837902264600716e-05
ATL1	3891.0	638.0	3441.0	604.0	1507.1305742295785	840	0.00010714285714285714
PARP3	1506.0	712.0	580.0	8297.0	1507.1744119885113	841	3.56718192627824e-05
TMSB10	1955.0	6138.0	305.0	1414.0	1508.2756636122792	842	4.750593824228029e-05
LAMB1	4395.0	1324.0	2341.0	384.0	1512.3241091532852	843	4.744958481613286e-05
ARHGAP44	3781.5	172.0	4151.0	1938.0	1512.4281931176845	844	5.924170616113744e-05
Gene ExpressionIP	845.0	1167.0	3284.0	1619.0	1513.1932333093819	845	7.100591715976331e-05
LMF1	271.0	303.0	7045.0	9076.0	1513.724537861498	846	0.00010638297872340425
KLHL3	123.0	3052.0	9654.0	1456.0	1515.6173825827861	847	8.264462809917356e-05
SYCE1L	6567.5	329.0	2157.0	1133.0	1515.8946094230773	848	0.00010613207547169811
GRIN2C	8896.0	1609.0	39.0	9682.0	1524.737655447459	849	0.00011778563015312133
DPYSL2	3630.0	8870.0	72.0	2332.0	1524.8348944749052	850	9.411764705882353e-05
MXI1	332.0	617.0	4526.0	5849.0	1526.0011281267323	851	0.00011750881316098709
SAMD15	4535.0	1414.0	359.0	2359.0	1526.5543551302867	852	4.694835680751174e-05
FAM222A	823.0	8465.0	5394.0	145.0	1527.8349323758703	853	8.206330597889801e-05
TRIM58	2445.0	56.0	8235.0	4843.0	1528.661193537744	854	9.36768149882904e-05
TMEM117	246.0	2392.0	965.0	9625.0	1528.9950643124846	855	8.187134502923977e-05
TLCD2	2193.0	40.0	8305.0	7573.0	1532.5919996756313	856	0.00014018691588785047
PTP4A3	129.0	3895.0	1155.0	9531.0	1533.5728331432167	857	7.001166861143524e-05
COMMD3	504.0	2824.0	1014.0	3837.0	1534.0207909697363	858	5.8275058275058275e-05
SLC35A1	2254.0	1019.0	834.0	2898.0	1534.9637794071273	859	2.3282887077997672e-05
RWDD2A	545.0	212.0	8985.0	5373.0	1536.798122594151	860	3.4883720930232556e-05
GABARAP	950.0	791.0	795.0	9386.0	1538.8168806741073	861	8.13008130081301e-05
ACVR2B-AS1	2863.0	4084.0	4804.0	100.0	1539.4922964045404	862	0.00012761020881670533
SRRM2-AS1	2085.0	1336.0	370.0	5481.0	1541.6774174781933	863	8.111239860950175e-05
KIAA1614	9463.0	502.0	476.0	2507.0	1543.0267709493432	864	8.101851851851853e-05
DENND3	2264.0	1896.0	9047.0	146.0	1543.096372779316	865	0.00012716763005780348
ARID3A	1448.0	573.0	9383.0	729.0	1543.46969606365	866	8.083140877598153e-05
ANXA1	8231.0	8715.0	13.0	6106.0	1544.738733375591	867	3.460207612456747e-05
SEZ6	5069.0	1000.0	341.0	3301.0	1545.541064597426	868	9.216589861751152e-05
SDR42E2	7279.0	9324.0	1559.0	54.0	1546.0675494261343	869	8.05523590333717e-05
STAC3	628.5	476.0	2029.0	9448.0	1547.5102761033081	870	6.896551724137931e-05
AP001437.1	1666.0	3917.0	1951.0	452.0	1548.8382599983331	871	5.74052812858783e-05
HEXA-AS1	3304.0	8841.0	396.0	498.0	1549.232108960315	872	8.027522935779818e-05
ZNF425	422.0	2863.0	1225.0	3912.0	1551.197811860943	873	5.72737686139748e-05
FAM111B	9726.0	7203.0	213.0	389.0	1552.187641239091	874	2.288329519450801e-05
LINC01004	1122.0	5777.0	1749.0	513.0	1552.9254226379912	875	5.714285714285715e-05
CPEB2	1788.0	1477.0	8540.0	258.0	1553.124950621924	876	4.5662100456621006e-05
PEX2	755.0	2949.0	607.0	4344.0	1556.5929457524462	877	4.561003420752566e-05
RBPMS2	9141.0	1853.0	9702.0	36.0	1559.5820384891588	878	5.6947608200455584e-05
EIF3L	649.0	5866.0	6194.0	252.0	1561.3117363737433	879	5.688282138794085e-05
RDH5	8985.0	4836.0	289.0	476.0	1563.6058703990677	880	6.818181818181818e-05
C21orf2	1214.0	825.0	790.0	7587.0	1565.2815010716777	881	3.40522133938706e-05
MAP4K1	460.0	7002.0	235.0	7986.0	1567.993566949672	882	7.936507936507938e-05
NUDT13	576.0	3363.0	4428.0	706.0	1568.7018762875641	883	0.00010192525481313703
CTIF	553.0	391.0	3015.0	9292.0	1568.8253618300594	884	0.0001244343891402715
EID2B	2510.0	4180.0	1746.0	331.0	1569.2081646000875	885	3.389830508474576e-05
FGFR1	5931.0	730.0	620.0	2266.0	1570.4553551254658	886	7.900677200902936e-05
C6orf226	483.0	3486.0	996.0	3638.0	1571.625753100023	887	5.6369785794813985e-05
EIF3E	551.0	5573.0	5915.0	338.0	1574.0844287551017	888	3.3783783783783784e-05
FAXDC2	115.0	5423.0	1318.0	7506.0	1576.0331705355013	889	8.998875140607424e-05
DSEL	9118.0	373.0	9526.0	191.0	1577.2048032952907	890	6.741573033707865e-05
ABRACL	5417.0	2261.0	241.0	2110.0	1579.7549467114538	891	7.856341189674524e-05
DGene ExpressionJC9-AS1	8968.0	2443.0	963.0	296.0	1580.8267134367559	892	0.00011210762331838565
RPS4X	1007.0	3813.0	4410.0	369.0	1581.0307176342249	893	0.00011198208286674133
GDF11	814.0	2263.0	1029.0	3304.0	1581.9439542134317	894	6.711409395973154e-05
SPON2	8981.0	62.0	9541.0	1180.0	1582.3336804161167	895	6.70391061452514e-05
GSDMD	7677.0	2811.0	42.0	6917.0	1582.3584226478297	896	0.00010044642857142857
NPL	3142.0	535.0	447.0	8351.0	1582.7105321602362	897	0.00010033444816053511
CAHM	407.0	2209.0	2493.0	2829.5	1586.9217972898416	898	8.908685968819599e-05
SYT5	688.0	8428.0	3541.0	309.0	1587.08191502435	899	0.00011123470522803115
ZNF345	475.0	2449.0	6732.0	813.0	1588.4708953752997	900	8.888888888888889e-05
ITGB4	433.0	9204.0	226.0	7091.0	1589.718058723664	901	7.76914539400666e-05
DYNC2H1	482.0	388.0	3588.0	9530.0	1590.215655449477	902	9.977827050997783e-05
CBLB	1977.0	762.0	5516.0	770.0	1590.4468335995148	903	7.751937984496124e-05
INPP5K	2095.0	844.0	1542.0	2348.0	1590.6595420168985	904	4.424778761061947e-05
IDNK	2131.0	1377.0	464.0	4708.0	1591.1750347749025	905	5.524861878453039e-05
SPSB3	577.0	841.0	8453.0	1564.0	1591.4934540254105	906	7.72626931567329e-05
DPH5	158.0	5850.0	3673.0	1891.0	1591.7738016723924	907	2.205071664829107e-05
SETMAR	1636.0	826.0	960.0	4996.0	1595.5640859476985	908	4.405286343612335e-05
PIGP	1038.0	883.0	2279.0	3107.0	1596.1029816031637	909	0.00012101210121012101
ACSBG1	9619.0	6915.0	3262.0	30.0	1597.2828554368969	910	9.890109890109889e-05
SULT1C2	35.0	9478.0	6976.0	2814.0	1597.4557188216413	911	5.488474204171241e-05
SPTBN1	1811.0	816.0	2777.0	1596.0	1599.758196374435	912	7.675438596491228e-05
NTN5	2959.0	114.0	2020.0	9624.0	1600.2550266955993	913	8.762322015334064e-05
ZBTB41	2719.0	2715.0	938.0	948.0	1600.654331900586	914	6.564551422319475e-05
C4orf48	148.0	2364.0	2383.0	7931.0	1603.5787590149396	915	7.650273224043717e-05
C7orf61	7123.0	1383.0	6355.0	106.0	1605.005910873694	916	4.366812227074236e-05
EPSTI1	518.0	541.0	9382.0	2528.0	1605.6462922558362	917	7.633587786259542e-05
PDE4DIP	395.0	1990.0	2331.0	3630.0	1605.9231831985	918	3.26797385620915e-05
KANK1	7510.0	439.0	242.0	8338.0	1605.9995842082399	919	6.528835690968444e-05
PSMG3-AS1	2066.0	2235.0	949.0	1525.0	1607.8146265459975	920	3.260869565217391e-05
KLF13	1339.0	696.0	7381.0	972.0	1608.025093558571	921	0.00010857763300760044
CREBZF	2426.0	1771.0	1993.0	781.0	1608.1143322146718	922	8.676789587852495e-05
SMYD2	2271.0	957.0	350.0	8794.0	1608.2216132783658	923	0.00014084507042253522
APBB3	451.0	1469.0	5581.0	1818.0	1610.1860499876188	924	0.00010822510822510823
RPL3	760.0	6267.0	2876.0	492.0	1611.2273225508525	925	8.648648648648648e-05
ENDOV	1171.0	3208.0	922.0	1962.0	1614.5641112405542	926	0.00011879049676025918
IL11RA	156.0	616.0	8429.0	8408.0	1615.4499858146858	927	4.314994606256742e-05
RALGPS2	1061.0	7887.0	408.0	2003.0	1617.1193890426957	928	9.698275862068965e-05
PELI2	2029.0	324.0	9520.0	1097.0	1618.7048139882306	929	9.687836383207749e-05
MTMR8	3508.0	903.0	9465.0	230.0	1620.4996715041304	930	8.60215053763441e-05
AMACR	2494.0	3317.0	130.0	6414.0	1620.610159487845	931	0.00010741138560687433
GPR82	3229.0	7060.0	848.0	357.0	1620.8178227549265	932	4.291845493562232e-05
STS	1106.0	2852.0	246.0	8908.0	1621.4553383987495	933	0.00012861736334405144
IQCG	1534.0	2952.0	1178.0	1299.0	1622.4601495435488	934	0.00010706638115631693
FAM161A	521.0	1937.0	6379.0	1077.0	1622.6838446320553	935	7.486631016042782e-05
KIF9-AS1	4173.0	490.0	6702.0	506.0	1622.7433993263285	936	8.547008547008547e-05
PAN3-AS1	714.0	9621.0	1905.0	530.0	1622.8273523129963	937	6.4034151547492e-05
DOCK10	8141.0	6443.0	95.0	1394.0	1623.4468180397262	938	8.528784648187633e-05
IRX3	7962.0	7160.0	299.0	408.0	1623.9275015581447	939	7.454739084132056e-05
SCN1B	9378.0	96.0	8404.0	921.0	1624.7321856236642	940	8.510638297872341e-05
HECA	1143.0	2028.0	4690.0	641.0	1624.748943819032	941	4.250797024442083e-05
ZNF462	5085.0	452.0	4592.0	661.0	1625.2051233339353	942	6.369426751592356e-05
MYLPF	6542.0	602.0	190.0	9353.0	1626.4955955856974	943	9.544008483563096e-05
MIB2	244.0	3026.0	2887.0	3286.0	1626.8341232074765	944	7.415254237288137e-05
ZNF546	1646.0	473.0	4916.0	1832.0	1627.2604859672722	945	8.465608465608466e-05
TSGene ExpressionXIP1	991.0	1378.0	554.0	9308.0	1629.004383101167	946	0.00010570824524312897
LINC00667	896.0	1535.0	3879.0	1323.0	1629.9489530086178	947	0.00011615628299894404
ZNF33B	836.0	859.0	8565.0	1148.0	1630.110985385939	948	8.438818565400843e-05
MGAT5B	2651.0	9242.0	1371.0	210.5	1630.6708647615078	949	7.37618545837724e-05
KHDC1	293.0	5976.0	6917.0	585.0	1631.5033231766354	950	0.00010526315789473685
AP000442.1	259.0	9388.0	3338.0	878.0	1633.8546682286824	951	4.2060988433228184e-05
TRIB1	8392.0	4615.0	3680.0	50.0	1633.855900595424	952	6.302521008403361e-05
SOCS3	9153.0	6702.0	343.0	339.0	1634.2384566209203	953	0.00011542497376705142
EVL	153.0	1862.0	2654.0	9442.0	1634.5906316846144	954	6.289308176100629e-05
RHCE	5038.0	389.0	381.0	9580.0	1635.4021422572862	955	5.235602094240838e-05
ZNF35	6321.0	3796.0	1954.0	154.0	1639.227829557414	956	0.00013598326359832636
ZBED3	232.0	1805.0	2244.0	7714.0	1640.8425878495084	957	8.359456635318704e-05
FRAT2	5539.0	1069.0	3748.0	327.0	1641.3042773819743	958	8.350730688935282e-05
LINC00526	233.0	6891.0	8575.0	533.0	1645.8864777208585	959	3.128258602711157e-05
OGDHL	7976.0	79.0	1230.0	9484.0	1646.5587203390708	960	0.000125
TECPR2	680.0	1968.0	1649.0	3338.0	1647.442436143553	961	5.202913631633715e-05
CEP112	1121.0	6496.0	265.0	3830.0	1648.8231224261542	962	0.00012474012474012473
FBXL19-AS1	5556.0	2793.0	437.0	1091.0	1649.2437239296653	963	8.307372793354102e-05
DUSP18	1693.0	2486.0	1483.0	1187.0	1649.823510330959	964	5.1867219917012454e-05
RPL13	1540.0	3502.0	1578.0	880.0	1654.2709121527732	965	5.1813471502590674e-05
TMPRSS5	435.0	195.0	9459.0	9370.0	1655.8735581807423	966	7.246376811594204e-05
MARCH2	706.0	427.0	2814.0	8920.0	1658.5569208716595	967	5.1706308169596696e-05
ELMOD3	640.0	3490.0	6145.0	552.0	1659.0771863830005	968	5.1652892561983477e-05
EVA1C	8504.0	48.0	2957.0	6280.0	1659.2768892519318	969	7.223942208462333e-05
PTTG1IP	1273.0	951.0	1300.0	4835.0	1660.8759171329086	970	6.185567010309278e-05
MRPL44	30.0	6856.0	5172.0	7188.0	1662.8943666695186	971	2.059732234809475e-05
ZNF197	382.0	1088.0	4491.0	4126.0	1665.870103643172	972	0.00011316872427983539
ST8SIA4	6828.0	6565.0	77.0	2233.0	1666.1992044654328	973	4.110996916752313e-05
FAM19A2	637.0	2438.0	568.0	8739.0	1666.2716380589957	974	0.00012320328542094456
REEP6	891.0	2001.0	481.0	9005.0	1667.0107350007888	975	7.17948717948718e-05
C17orf67	5985.0	8429.0	520.0	295.0	1667.8861104422585	976	8.19672131147541e-05
ZNF766	1210.0	1007.0	5689.0	1119.0	1668.8611907552222	977	6.141248720573183e-05
ZNF2	478.0	1036.0	3989.0	3930.0	1669.2103145236047	978	4.089979550102249e-05
FAM172A	484.0	1161.0	3257.0	4245.0	1669.5262760087348	979	7.150153217568948e-05
SGK1	7289.0	399.0	284.0	9408.0	1669.6064878777406	980	0.00012244897959183673
PRSS36	8825.0	2297.0	81.0	4736.0	1669.9101539468786	981	5.0968399592252805e-05
NCOA4	1628.0	198.5	5255.0	4586.0	1670.5343901988679	982	5.0916496945010185e-05
CADM4	7041.0	919.0	1514.0	799.0	1672.6521285825277	983	5.0864699898270606e-05
TMEM159	1477.0	994.0	5513.0	968.0	1673.0447496289416	984	6.097560975609756e-05
PPL	3346.0	5828.0	9037.0	44.5	1673.4295870152573	985	0.00010152284263959392
UBL3	1567.0	431.0	1897.0	6121.0	1673.435563390965	986	5.070993914807303e-05
GLIS2	1880.0	1579.0	9623.0	275.0	1674.155483697046	987	0.00011144883485309018
EEF2	319.0	4756.0	3676.0	1413.0	1675.4734427170588	988	0.00010121457489878543
GSTZ1	720.0	1238.0	1551.0	5712.0	1676.3445406796748	989	4.044489383215369e-05
LOH12CR2	663.0	842.0	2253.0	6292.5	1677.2681840455034	990	6.0606060606060605e-05
MDK	180.0	3202.0	1468.0	9364.0	1677.7232510391364	991	0.00011099899091826438
ZNF397	531.0	1135.0	7806.0	1686.0	1678.2015773895582	992	0.00010080645161290323
ZEB1	9574.0	6196.0	49.0	2735.0	1679.1502588153387	993	5.0352467270896274e-05
PAFAH2	2992.0	1962.0	1270.0	1069.0	1680.1981593311427	994	0.00011066398390342052
DLK2	9458.0	7912.0	206.0	517.0	1680.1994489286785	995	0.00010050251256281407
ZNF836	792.0	2129.0	9546.0	496.0	1680.935260626477	996	8.032128514056225e-05
MAPK7	3608.0	2474.0	2822.0	317.0	1681.0112655914668	997	0.00010030090270812438
AC007383.3	1004.0	5495.0	4322.0	335.0	1681.1549543026463	998	8.016032064128257e-05
TAGLN	4496.0	25.0	7339.0	9717.0	1682.611490665806	999	0.0001001001001001001
Gene ExpressionNOS3	3257.0	463.0	573.0	9278.0	1682.681557986407	1000	4e-05
LCA5L	5452.0	634.0	244.0	9525.0	1683.5459678110713	1001	8.991008991008991e-05
CDC42EP3	2618.0	921.0	924.0	3611.5	1684.2137774330524	1002	6.986027944111777e-05
ADAM22	6895.0	993.0	1089.0	1081.0	1684.9393510746677	1003	7.976071784646061e-05
OS9	1001.0	1180.0	2580.0	2653.0	1686.235624249058	1004	6.972111553784861e-05
SCAMP5	4327.0	1095.0	1022.0	1670.0	1686.3281715400876	1005	5.970149253731343e-05
AC062029.1	862.0	2281.0	6613.0	622.0	1686.379695855165	1006	4.970178926441352e-05
RASSF2	8233.0	137.0	9534.0	753.0	1686.8917008208232	1007	8.937437934458788e-05
DDX5	1522.0	542.0	2586.0	3804.0	1687.7990649434016	1008	8.928571428571429e-05
CD27	9437.0	8898.0	10.0	9674.0	1688.2358170478976	1009	9.910802775024778e-05
GPD2	9015.0	7655.0	386.0	305.0	1688.2995998175925	1010	5.9405940594059404e-05
ATP1B1	343.0	6315.0	434.0	8651.0	1688.7131261805737	1011	0.00010880316518298714
DGene ExpressionJC18	265.0	689.0	7468.0	5966.0	1688.8386657718402	1012	5.928853754940711e-05
RGene ExpressionSEL	1439.0	710.0	4293.0	1856.0	1689.1355439989604	1013	0.00011846001974333662
SEMA6C	2275.0	47.0	9157.0	8335.5	1690.2114220507724	1014	4.9309664694280084e-05
SIM2	5068.0	4256.0	973.0	390.0	1691.4295677824039	1015	9.852216748768474e-05
AC083843.1	8965.0	6767.0	141.0	958.0	1691.9314880584272	1016	7.874015748031496e-05
EFCAB5	7143.0	8412.0	126.0	1084.0	1692.5633606778538	1017	5.899705014749262e-05
RIBC1	614.0	365.0	4879.0	7512.0	1692.9218418777693	1018	8.840864440078585e-05
TFDP2	4841.0	741.0	4963.0	464.0	1695.3285922528398	1019	6.869479882237488e-05
ZNF429	1966.0	687.0	6497.0	942.0	1695.6101399185798	1020	8.823529411764705e-05
SLC31A2	7789.0	64.0	7277.0	2285.0	1696.7781550933323	1021	5.876591576885406e-05
EGR1	8293.0	50.0	2065.0	9711.0	1698.1123478044374	1022	6.849315068493152e-05
TCEAL8	1128.0	1076.0	1832.0	3743.0	1698.5043632464524	1023	6.842619745845552e-05
CTXN1	1778.0	1487.0	433.0	7274.0	1698.7363481447671	1024	6.8359375e-05
HOMEZ	750.0	3932.0	1992.0	1418.0	1698.8697538532133	1025	3.902439024390244e-05
SSBP3	2225.0	454.0	1824.0	4528.0	1699.531741269162	1026	6.822612085769982e-05
DUSP22	447.0	5792.0	412.0	7824.0	1699.6736184004578	1027	0.00010710808179162609
SLC29A3	3190.0	91.0	6693.0	4301.0	1700.2218211219117	1028	3.891050583657588e-05
TESK2	4124.0	1482.0	2986.0	458.0	1700.3194995570718	1029	9.718172983479106e-05
ZBTB8A	2652.0	1623.0	8340.0	234.0	1702.426954713308	1030	8.737864077669902e-05
C1RL	1323.0	499.0	6396.0	2006.0	1705.9839594682867	1031	0.00011639185257032008
ZNF254	2326.0	656.0	5339.0	1046.0	1708.5444766465835	1032	7.751937984496124e-05
ZNF18	2078.0	481.0	3762.0	2271.0	1709.4509198543901	1033	7.744433688286545e-05
LETMD1	106.0	2880.0	6940.0	4032.0	1709.6003053663708	1034	8.704061895551257e-05
HEXIM2	313.0	8053.0	1624.0	2100.0	1712.2881024625929	1035	4.830917874396136e-05
CDKN1B	619.0	2999.0	8826.0	525.0	1712.5670556670527	1036	8.687258687258687e-05
MAPK8IP1	724.0	693.0	6105.0	2814.0	1713.4458759032277	1037	3.857280617164899e-05
COX4I1	1364.0	2094.0	1894.0	1600.0	1715.2315292256194	1038	6.74373795761079e-05
ZNF570	1428.0	362.0	9583.0	1755.0	1717.1326525509812	1039	4.812319538017325e-05
MRPS6	2813.0	6834.0	329.0	1383.0	1719.7514970304405	1040	5.769230769230769e-05
LASP1	3093.0	3577.0	251.0	3153.0	1720.1809670175123	1041	4.803073967339097e-05
SCD5	2073.0	294.0	6585.0	2189.0	1721.6189857394097	1042	0.00011516314779270633
ZER1	473.0	1895.0	7616.0	1289.0	1722.3148730082764	1043	0.00010546500479386385
KLHDC2	1301.0	657.0	2112.0	4902.0	1724.755234713213	1044	2.8735632183908045e-05
EPS15	119.0	3016.0	8692.0	2839.0	1725.1062642332536	1045	6.698564593301436e-05
NEK10	8598.0	3047.0	1452.0	233.0	1725.4330324187256	1046	8.604206500956022e-05
KCNIP3	811.0	9271.0	188.0	6277.5	1725.9292997461177	1047	8.595988538681948e-05
PIK3C2B	1707.0	1255.0	2021.0	2067.0	1729.601324833434	1048	8.587786259541985e-05
FOS	8694.0	11.0	9644.0	9709.0	1729.8601970186753	1049	6.673021925643471e-05
C12orf60	662.0	2416.0	5117.0	1095.0	1730.1992279253727	1050	4.761904761904762e-05
ZNF83	270.0	1379.0	8089.0	2981.0	1730.9965824826565	1051	9.514747859181732e-05
GRK4	4041.0	1257.0	1480.0	1197.0	1731.988477689805	1052	0.00012357414448669203
ZNF433	472.0	414.0	8528.0	5404.0	1732.3124153333529	1053	0.00011396011396011396
WDPCP	1631.0	2892.0	1507.0	1268.0	1732.6912765082177	1054	4.743833017077799e-05
PDLIM3	6031.0	225.0	9657.0	689.0	1733.4380484760784	1055	9.478672985781992e-05
ZBTB11-AS1	1135.0	1730.0	1723.0	2689.0	1736.7188221057158	1056	8.522727272727272e-05
GPR146	70.0	1541.0	9320.0	9054.0	1736.9578122913254	1057	3.784295175023652e-05
C14orf93	257.0	2833.0	8379.0	1493.0	1737.2324139508946	1058	0.00011342155009451795
SLC16A13	1593.0	7513.0	2943.0	259.0	1737.9200663999718	1059	5.6657223796033995e-05
TCTE3	3934.0	9657.0	765.0	314.0	1738.0686155737192	1060	0.00012264150943396227
RBM3	736.0	661.0	2800.0	6701.0	1738.1779279131836	1061	9.425070688030161e-05
DALRD3	388.0	1425.0	2239.0	7387.0	1738.9704237900803	1062	7.532956685499058e-05
ZNF517	134.0	1376.0	5713.0	8688.0	1739.309292098513	1063	9.40733772342427e-06
DGene ExpressionJC1	355.0	3685.0	758.0	9233.0	1739.480127694072	1064	0.00015037593984962405
ZNF490	461.0	4598.0	7912.0	546.0	1739.551150314324	1065	7.511737089201878e-05
TMEM217	411.0	1891.0	1716.0	6903.0	1741.895619114993	1066	6.566604127579737e-05
ZGPAT	2092.0	2041.0	8837.0	245.0	1743.6885111314186	1067	6.560449859418932e-05
C12orf76	515.0	4571.0	5660.0	695.0	1744.4355215278626	1068	6.55430711610487e-05
AC026202.3	375.0	9608.0	346.0	7436.0	1744.8975606369809	1069	9.354536950420955e-05
USP11	2428.0	1268.0	675.0	4461.0	1744.9218583075378	1070	7.476635514018692e-05
SSFA2	4533.0	9485.0	158.0	1371.0	1746.9456714870744	1071	6.535947712418301e-05
NBEAL1	1705.0	2569.0	7059.0	303.0	1749.5186421158598	1072	8.395522388059701e-05
HSPA8	2421.0	8083.0	441.0	1086.0	1749.681281814043	1073	5.591798695246971e-05
SLA2	9281.0	523.0	208.0	9338.0	1752.2796467309706	1074	9.31098696461825e-05
RPL15	1493.0	2340.0	3278.0	829.0	1755.3340858349886	1075	8.372093023255814e-05
VAMP1	3706.0	466.0	5327.0	1032.0	1755.348819117694	1076	7.434944237918216e-05
RGene ExpressionSEK	389.0	8853.0	4678.0	590.0	1755.8526753629428	1077	8.356545961002786e-05
TOM1	1533.0	781.0	1638.0	4868.0	1757.7795756734577	1078	0.00012059369202226346
HCFC2	1085.0	4185.0	5300.0	397.0	1758.117489371554	1079	5.5607043558850786e-05
ZNF221	2888.0	1538.0	9493.0	228.0	1760.8524383140646	1080	5.555555555555555e-05
CTTNBP2NL	3062.0	1395.0	4041.0	560.0	1763.250711880418	1081	4.625346901017577e-05
FBN1	6716.0	46.0	7506.0	4179.0	1764.36064721992	1082	0.00011090573012939001
DISP1	970.0	5848.0	1076.0	1591.0	1765.287261467107	1083	6.463527239150508e-05
ATXN3	188.0	2739.0	7197.0	2625.0	1766.0690227969847	1084	9.22509225092251e-05
ULK1	1739.0	613.0	3555.0	2569.0	1766.4076685360467	1085	0.00010138248847926267
SNHG7	63.0	1996.0	9014.0	8594.0	1766.662120756542	1086	7.366482504604051e-05
TJP2	923.0	6141.0	4616.0	373.0	1767.4773520987442	1087	9.199632014719412e-05
ADAM8	18.0	9362.0	6916.0	8397.0	1768.703641305999	1088	9.191176470588235e-05
MSRB2	2276.0	1426.0	904.0	3339.0	1769.168337167293	1089	8.264462809917355e-05
AGA	2551.0	2716.0	332.0	4267.0	1770.0080343373577	1090	8.256880733944954e-05
ZNF260	1660.0	1309.0	4140.0	1092.0	1770.3848257175964	1091	6.416131989000917e-05
ADPRM	365.0	1782.0	7949.0	1901.0	1770.613595147031	1092	8.241758241758242e-05
SMC5-AS1	2562.0	7826.0	5334.0	92.0	1771.0872309320548	1093	0.00010978956999085087
FADS3	1879.0	509.0	1263.0	8181.0	1773.0197626469073	1094	6.398537477148081e-05
ARHGEF3	1777.0	5916.0	150.0	6269.0	1773.1736973761251	1095	7.305936073059361e-05
KIAA1549	485.0	2517.0	5992.0	1355.0	1774.328439092235	1096	6.386861313868614e-05
SCNN1D	684.0	1753.0	1205.0	6871.0	1775.0527075711068	1097	0.00010027347310847767
ZBTB20	1129.0	1409.0	8378.0	746.0	1775.705867055638	1098	0.00010018214936247723
SLC16A7	2978.0	71.0	9494.0	4958.0	1776.1706852572045	1099	6.369426751592357e-05
ABCA3	104.0	4035.0	2440.0	9724.0	1776.3474370558827	1100	0.0001
BOLA3-AS1	4807.0	645.0	9567.0	337.0	1778.1151320833048	1101	5.449591280653951e-05
KANK3	527.0	3144.0	8891.0	679.5	1778.7229392756744	1102	9.981851179673321e-05
PHACTR2	8546.0	106.0	1248.0	8865.0	1779.2645245379474	1103	9.066183136899366e-05
GPX4	6440.0	953.0	546.0	2998.0	1780.3310235630365	1104	0.0001177536231884058
NFKBIA	2111.0	625.0	2092.0	3642.0	1780.604506036044	1105	0.00016289592760180996
BEST1	320.0	1329.0	2834.0	8355.0	1781.3748431560089	1106	8.1374321880651e-05
SNN	921.0	676.0	4057.0	3997.0	1782.528041201421	1107	7.226738934056007e-05
SAT1	1799.0	304.0	9609.0	1927.0	1783.8821660035674	1108	9.927797833935018e-05
PSTK	4756.0	1051.0	598.0	3394.0	1784.6965988043219	1109	9.918845807033363e-05
SAT2	593.0	1129.0	4423.0	3432.0	1785.4726970058682	1110	9.009009009009009e-05
LINC01003	96.0	1602.0	7278.0	9145.0	1788.678869360475	1111	9.900990099009902e-05
HSD3B7	4083.0	3712.0	337.0	2009.0	1789.7785392623684	1112	6.29496402877698e-05
LRCH3	287.0	4737.0	5454.0	1384.0	1789.8190504066117	1113	2.6954177897574123e-05
ARHGAP42	3074.0	1786.0	205.0	9177.0	1792.7097381741837	1114	0.00010771992818671454
HELZ2	588.0	2048.0	5723.0	1499.0	1792.8054521922552	1115	6.278026905829597e-05
RNF139-AS1	915.0	8198.0	4936.0	282.0	1797.5803700359518	1116	7.168458781362007e-05
BSDC1	722.0	1795.0	6969.0	1160.0	1799.1092069105405	1117	0.00010743061772605192
CASP6	5446.0	3146.0	304.0	2023.0	1801.6750128190447	1118	8.94454382826476e-05
ZNF627	1008.0	1745.0	3196.0	1875.0	1801.839077722137	1119	0.00012511170688114389
LFNG	9503.0	1240.0	92.0	9728.0	1802.0774445928312	1120	6.25e-05
KCTD21	1489.0	2026.0	2628.0	1332.0	1802.6687541462816	1121	5.352363960749331e-05
PGPEP1	2741.0	2477.0	6129.0	254.0	1803.0783346066735	1122	8.021390374331551e-05
CCDC126	751.0	400.0	6169.0	5705.0	1803.1945530981625	1123	4.452359750667854e-05
NDST2	1297.0	1835.0	474.0	9379.0	1803.5481052323698	1124	0.00010676156583629893
CEP19	2261.0	1900.0	1245.0	1980.0	1803.9403641415856	1125	7.999999999999999e-05
PAXIP1-AS2	1404.0	920.0	4422.0	1859.0	1805.1498756877806	1126	8.880994671403198e-05
LAPTM4A	1340.0	296.0	5818.0	4647.0	1809.6130716754926	1127	9.760425909494233e-05
CASC10	951.0	3544.0	355.0	8969.0	1809.929471477138	1128	0.00014184397163120567
MTRNR2L8	377.0	1209.5	2420.0	9743.0	1810.772218841172	1129	0.00012400354295837024
MCOLN1	818.0	2631.0	1007.0	4961.0	1810.7905206748799	1130	7.079646017699115e-05
RAB4A	2098.0	1636.0	1760.0	1780.0	1810.841184936885	1131	7.073386383731211e-05
HMGN3	3924.0	2526.0	513.0	2116.0	1811.126742837872	1132	4.41696113074205e-05
MTHFSD	2677.0	2530.0	2280.0	697.0	1811.2739011461533	1133	0.0001412180052956752
FSIP2	294.0	4259.0	931.0	9238.0	1811.5305078139766	1134	9.700176366843033e-05
CXXC5	2799.0	332.0	1196.0	9696.0	1811.8247676160931	1135	7.929515418502203e-05
ELF4	9440.0	4588.0	266.0	936.0	1812.1252933666838	1136	9.683098591549296e-05
CYB5R1	2075.0	175.0	6004.0	4953.0	1812.7640936979967	1137	0.00010554089709762532
KIAA0232	1369.0	3587.0	5775.0	382.0	1814.2099482355754	1138	7.908611599297012e-05
CTSC	1809.0	7411.0	119.0	6791.0	1814.2578797307524	1139	5.2677787532923617e-05
GZMM	139.0	870.0	9574.0	9371.0	1814.9027281625347	1140	0.00010526315789473683
JUND	167.0	1489.0	5151.0	8514.0	1817.2266246798058	1141	7.887817703768624e-05
ARMC2	2835.0	1558.0	497.0	4994.0	1819.6227618578935	1142	7.880910683012259e-05
PLA2G16	3555.0	671.0	8815.0	522.5	1820.6131873796173	1143	7.874015748031496e-05
ZNF487	1377.0	5613.0	2374.0	599.0	1820.7869409177565	1144	0.00011363636363636364
YIPF3	1432.0	948.0	1879.0	4310.0	1820.9115531626467	1145	0.0001222707423580786
APBB1	6406.0	247.0	7648.0	910.0	1821.6640586198328	1146	9.598603839441536e-05
DPY19L1	7244.0	1605.0	103.0	9219.0	1822.8193473186186	1147	6.102877070619007e-05
PCYOX1	2183.0	1404.0	915.0	3942.0	1823.4322824525705	1148	4.3554006968641115e-05
TUBGCP6	1610.0	1688.0	1000.0	4074.0	1824.1260091753893	1149	8.703220191470845e-05
TRAF5	4090.0	958.0	912.0	3100.0	1824.36334279262	1150	2.6086956521739128e-05
BMPR2	2736.0	346.0	3206.0	3659.0	1825.4903009645013	1151	5.212858384013901e-05
ZFP30	4380.0	1107.0	6414.0	360.0	1829.2088627912449	1152	9.548611111111112e-05
SCGB1B2P	767.0	4085.0	5959.0	600.0	1829.4814703632433	1153	9.540329575021683e-05
LHPP	1413.0	488.0	5391.0	3020.0	1830.4571412283344	1154	5.199306759098787e-05
RORB	860.0	3499.0	8381.0	446.0	1831.3370142189528	1155	8.658008658008658e-05
C1orf122	769.0	1278.0	2395.0	4797.0	1833.0871265912765	1156	6.920415224913495e-05
ASAH1	1051.0	208.0	8101.0	6393.0	1834.3294847266818	1157	0.00014693171996542784
B3GNT9	832.0	572.0	3787.0	6285.5	1834.5883137065252	1158	6.90846286701209e-05
TBCK	575.0	1734.0	5602.0	2029.0	1834.7864422044856	1159	0.00010353753235547885
NPAS1	8198.0	258.0	8728.0	616.0	1836.3513027756503	1160	7.758620689655172e-05
PSD	9087.0	92.0	1634.0	8327.5	1836.511965384343	1161	6.0292850990525414e-05
FOXD2	9334.0	2951.0	214.0	1946.0	1840.341433006332	1162	0.0001376936316695353
RPL39L	8898.0	8992.0	8964.0	16.0	1840.528863584025	1163	6.018916595012898e-05
GPC3	7299.0	1067.0	174.0	8469.0	1840.5697965864304	1164	0.00011168384879725086
PODNL1	7700.0	8063.0	233.0	795.0	1841.5249558117202	1165	6.86695278969957e-05
ZNF91	920.0	1295.0	9500.0	1020.0	1843.2971143323118	1166	7.71869639794168e-05
UBA7	8453.0	517.0	325.0	8146.0	1844.303093456394	1167	0.00010282776349614395
HHIP-AS1	9156.0	927.0	5066.0	270.0	1845.8806488580217	1168	7.705479452054794e-05
GPT	9234.0	8737.0	15.0	9628.0	1847.544410776079	1169	8.554319931565441e-05
GRAMD1C	3099.0	532.0	5465.0	1296.0	1848.5537972834393	1170	5.982905982905984e-05
IQCH	6027.0	5397.0	2997.0	120.0	1849.3980681299006	1171	6.831767719897523e-05
SAMHD1	9316.0	3478.0	1164.0	311.0	1850.6236448644509	1172	7.679180887372014e-05
KMT2E	512.0	3661.0	7299.0	860.0	1852.072043291156	1173	6.820119352088662e-05
SPATA33	4154.0	7061.0	538.0	748.0	1853.5493110427428	1174	9.369676320272573e-05
CYTH2	1398.0	833.0	3244.0	3125.0	1853.6202274711236	1175	9.361702127659574e-05
ZNF391	1187.0	307.0	5488.0	5946.0	1856.9791412484954	1176	8.503401360544218e-05
ZNF385D	5161.0	2787.0	9506.0	87.0	1857.1499569698226	1177	8.496176720475787e-05
PLD2	2785.0	1265.0	4995.0	678.0	1858.532790546693	1178	4.244482173174873e-05
RPAP2	2691.0	1993.0	1998.0	1114.0	1858.7689870135243	1179	5.089058524173028e-05
AC007292.3	4450.0	220.0	5065.0	2409.0	1859.0870915074154	1180	8.474576271186441e-05
FAM13B	2865.0	1747.0	415.0	5768.0	1860.470207741177	1181	3.386960203217612e-05
BCL2L11	513.0	405.0	7640.0	7563.0	1861.4010811421344	1182	5.9221658206429784e-05
ZFPM1	3899.0	1648.0	1078.0	1740.0	1863.2434917174612	1183	8.4530853761623e-05
RILPL1	642.0	588.0	4865.0	6565.0	1863.4059688898433	1184	0.00013513513513513514
UBE2J1	7416.0	285.0	3500.0	1630.0	1863.4491984751087	1185	6.751054852320675e-05
NDRG1	1176.0	1684.0	9496.0	645.0	1866.2183584345662	1186	6.745362563237774e-05
PRAF2	1221.0	686.0	3862.0	3756.0	1867.0003878628997	1187	5.054759898904802e-05
SRGAP2	3396.0	107.0	4188.0	8015.0	1868.811142001769	1188	9.259259259259259e-05
LINC00324	9302.0	260.0	9489.0	532.0	1869.2631327399997	1189	3.3641715727502105e-05
SRGAP1	6386.0	7585.0	472.0	535.0	1870.1225629488176	1190	8.403361344537815e-05
SDCBP2-AS1	1097.0	7007.0	510.0	3123.0	1870.5538975947	1191	8.39630562552477e-05
SLC51A	1152.0	2565.0	9617.0	431.0	1870.743236238463	1192	8.389261744966444e-05
EXTL3-AS1	5491.0	6339.0	1237.0	286.0	1873.2769187011702	1193	9.220452640402347e-05
TTC34	486.0	845.0	9613.0	3136.0	1875.7804001000625	1194	0.00015912897822445562
CCDC28A	782.0	1886.0	7398.0	1136.0	1876.334547428597	1195	5.857740585774059e-05
RNPC3	1015.0	3096.0	4939.0	800.0	1877.1501040831422	1196	7.525083612040134e-05
LTA4H	404.0	8216.0	1149.0	3261.0	1877.924620534119	1197	0.0001420217209690894
ZNF823	2965.0	2446.0	7422.0	232.0	1879.847076524722	1198	9.181969949916528e-05
NPPA-AS1	1487.0	9513.0	131.0	6739.0	1879.8526299998043	1199	8.340283569641368e-05
EIF4EBP2	1024.0	3576.0	1143.0	2986.0	1880.2187321541026	1200	6.666666666666667e-05
HLA-B	4934.0	39.0	7306.0	8896.0	1880.5485435822723	1201	7.49375520399667e-05
TMEM134	2454.0	1491.0	1959.0	1745.0	1880.5960400457918	1202	9.151414309484193e-05
MR1	535.0	2101.0	2462.0	4522.0	1880.8302897849296	1203	8.312551953449709e-05
GNPTG	636.0	713.0	4458.0	6196.0	1881.2630677949535	1204	0.0001079734219269103
IFT52	1293.0	2970.0	1050.0	3124.0	1883.9259339432815	1205	6.639004149377594e-05
HERC1	1370.0	1943.0	7700.0	615.0	1884.2555458051086	1206	9.12106135986733e-05
PLLP	9555.0	7536.0	2576.0	68.0	1884.545329602498	1207	9.113504556752278e-05
ERP29	529.0	4295.0	1715.0	3243.0	1885.4172591888814	1208	4.966887417218543e-05
PRKAR2A	5841.0	5662.0	2135.0	179.0	1885.5019912879654	1209	0.00010752688172043011
RUSC1-AS1	260.0	6835.0	2405.0	2963.0	1886.4254624003418	1210	7.438016528925619e-05
SMPD2	1622.0	925.0	937.0	9046.0	1888.4139032901778	1211	0.00011560693641618498
RWDD2B	5414.0	1792.0	342.0	3838.0	1889.0647028212545	1212	0.00010726072607260727
ARL4A	8524.0	728.0	367.0	5596.0	1889.4249572092788	1213	9.068425391591096e-05
PHYH	2883.0	1264.0	736.0	4759.0	1890.15016645604	1214	8.237232289950578e-05
ZGLP1	839.0	1468.0	1700.0	6111.0	1891.3081994667666	1215	8.23045267489712e-05
TCEA2	182.0	4246.0	2228.0	7456.0	1892.858353016173	1216	0.00015625
CRYBG3	3006.0	4188.0	383.0	2675.0	1895.0887452823233	1217	8.216926869350864e-05
NIPSGene ExpressionP3A	2127.0	2668.0	1013.0	2245.0	1895.3733785909542	1218	0.0001231527093596059
FBXO8	2322.0	2396.0	5935.0	391.0	1895.556035929441	1219	4.922067268252666e-05
IFIT3	893.0	360.0	5698.0	7081.0	1897.766384982708	1220	0.00011475409836065575
FKBP1B	1581.0	1242.0	9722.0	679.5	1897.7964761401743	1221	4.914004914004914e-05
KLHL28	2572.0	1038.0	8822.0	551.0	1898.00233559561	1222	0.00010638297872340425
MYO1C	5369.0	1331.0	1693.0	1073.0	1898.1565804984136	1223	7.358953393295176e-05
ERGIC3	1095.0	1006.0	3415.0	3453.0	1898.4529859467027	1224	8.169934640522877e-05
HES7	9057.0	3133.0	9453.0	48.5	1899.170867575297	1225	8.163265306122449e-05
ARID4B	2202.0	1654.0	3715.0	966.0	1901.3943150748692	1226	0.00010603588907014682
NME3	870.0	318.0	5478.0	8635.0	1901.9876191668523	1227	8.149959250203749e-05
HSPB1	967.0	2309.0	3949.0	1485.0	1902.2430173784244	1228	0.00010586319218241043
MYH7B	373.0	1599.0	7827.0	2810.0	1903.1137073737896	1229	9.764035801464605e-05
CLSTN3	4133.0	435.0	807.0	9053.0	1903.7292352020463	1230	8.943089430894309e-05
FN1	9024.0	16.0	9373.0	9727.0	1904.7770534425938	1231	4.8740861088545896e-05
TAX1BP1	2856.0	1624.0	670.0	4247.0	1906.010649815613	1232	6.493506493506494e-05
IGIP	565.0	1172.0	9444.0	2115.0	1907.0435127859726	1233	0.000121654501216545
ATXN7L3B	3021.0	4368.0	612.0	1638.0	1907.105280431019	1234	6.482982171799028e-05
SOBP	8225.0	1218.0	1147.0	1153.0	1907.8489177912024	1235	0.00010526315789473685
SMIM8	2996.0	2156.0	1252.0	1643.0	1909.2294046921222	1236	8.090614886731392e-05
KLLN	5711.0	8951.0	290.0	901.0	1911.7303131040974	1237	0.00014551333872271624
MYO18A	789.0	9168.0	2179.0	850.0	1913.1848843471123	1238	0.0001050080775444265
VPS41	989.0	1277.0	2561.0	4143.0	1913.277327705523	1239	0.000129136400322841
OXA1L	379.0	1760.0	5182.0	3879.0	1913.5608034874685	1240	8.870967741935484e-05
SGene ExpressionI3-AS1	1126.0	4796.0	549.0	4529.0	1914.2473630936581	1241	9.669621273166801e-05
POU6F1	212.0	1288.0	5070.0	9715.5	1915.0548170628613	1242	8.051529790660226e-05
DHRS4L2	1700.0	2563.0	982.0	3146.0	1915.4328589836882	1243	0.00011263073209975866
SH2D6	6268.0	4534.5	169.0	2804.0	1915.7144583965126	1244	8.842443729903537e-05
MFGE8	2744.0	857.0	9142.0	627.0	1916.101106560309	1245	8.032128514056225e-05
SH3YL1	326.0	1118.0	7999.0	4631.0	1916.8691606983598	1246	8.025682182985554e-05
VPS13C	998.0	1150.0	5281.0	2228.0	1916.9683118878124	1247	0.00012830793905372896
MDP1	1290.0	1517.0	1587.0	4357.0	1917.9396806035213	1248	6.41025641025641e-05
SIDT2	664.0	345.0	7574.0	7853.0	1921.2638805689853	1249	6.405124099279424e-05
EPM2A	2401.0	6844.0	732.0	1134.0	1921.7928538526817	1250	8e-05
ZNF608	419.0	1575.0	8759.0	2360.0	1921.8313678717227	1251	0.0001278976818545164
DGene ExpressionJC4	798.0	849.0	7991.0	2520.0	1921.8879475528745	1252	0.0001597444089456869
HEXA	241.0	1323.0	7602.0	5629.0	1921.9142204104755	1253	9.577015163607342e-05
KDM3A	1260.0	946.0	6909.0	1657.0	1921.9843438322284	1254	7.974481658692185e-05
VGLL4	4020.0	1003.0	1831.0	1854.0	1923.4516109296594	1255	0.00010358565737051793
ELMO1	6346.0	7992.0	97.0	2783.0	1923.5794151311907	1256	9.554140127388535e-05
APLF	6481.0	4513.0	51.0	9230.0	1926.281740979464	1257	0.0001431980906921241
FZD1	6388.0	1012.0	708.0	3013.0	1927.0565189434028	1258	0.0001192368839427663
IL27RA	9741.0	500.0	308.0	9205.0	1927.6892001968904	1259	0.00010325655281969818
GTF2I	2516.0	1320.0	2323.0	1790.0	1927.7322022043477	1260	8.73015873015873e-05
YTHDF3-AS1	1312.0	8792.0	2662.0	450.0	1928.0154947354886	1261	4.7581284694686754e-05
SNX18	2166.0	716.0	1779.0	5011.0	1928.2704963896203	1262	0.00011885895404120443
CHD6	557.0	1034.0	7252.0	3314.0	1928.8413526562904	1263	0.00010292953285827396
ITM2B	827.0	422.0	5611.0	7073.0	1929.1476658870627	1264	5.537974683544304e-05
CAMLG	494.0	1662.0	7722.0	2203.0	1933.1945659497187	1265	0.00010276679841897233
TP53I3	1101.0	672.0	2267.0	8333.5	1933.5654977191118	1266	8.688783570300158e-05
ZBTB3	1372.0	828.0	1609.0	7669.0	1934.9502689974177	1267	7.892659826361485e-05
BRD3	1212.0	1060.0	8008.0	1363.0	1935.1164346643966	1268	7.097791798107255e-05
CDK5R1	9060.0	1566.0	1360.0	727.0	1935.3000982291376	1269	8.668242710795902e-05
ZNF493	776.0	2223.0	9523.0	857.0	1937.0415991251625	1270	9.448818897637794e-05
HECTD3	3059.0	1824.0	525.0	4818.0	1938.2402255051709	1271	0.00011014948859166012
HSD17B1	7396.0	461.0	539.0	7689.0	1938.8272430263119	1272	7.861635220125787e-05
EPM2AIP1	1779.0	5757.0	2272.0	608.0	1939.4162089266624	1273	0.00011783189316575019
ZSCAN21	254.0	2171.0	5307.0	4848.0	1940.7800072985629	1274	0.0001098901098901099
SPDYA	6750.0	6479.0	2283.0	143.0	1943.8530279900356	1275	7.058823529411764e-05
EPB41L5	1431.0	480.0	8803.0	2363.0	1944.2129146627688	1276	0.00011755485893416928
CYP3A5	2801.0	5634.0	916.0	991.0	1945.4710380444758	1277	5.48159749412686e-05
DBN1	1677.0	1729.0	1338.0	3693.0	1945.5431581612193	1278	9.389671361502347e-05
DCTN2	534.0	2967.0	1774.0	5100.0	1945.7885736478272	1279	8.600469116497264e-05
MGMT	966.0	1632.0	2625.0	3466.0	1946.09387927669	1280	5.468750000000001e-05
RAB11FIP1	1545.0	325.0	6697.0	4266.0	1946.1586850702784	1281	0.0001014832162373146
ASB8	2015.0	4409.0	799.0	2022.0	1946.4164662283408	1282	0.00010140405616224649
LY96	380.0	683.0	9665.0	5727.0	1946.8537832783425	1283	9.353078721745907e-05
MAN2B1	383.0	1317.0	4624.0	6169.0	1947.6202713356952	1284	7.009345794392523e-05
LYST	824.0	2789.0	957.0	6550.0	1948.194176971279	1285	7.003891050583658e-05
CCNJ	8332.0	6158.0	154.0	1830.0	1950.025044441401	1286	7.776049766718508e-05
FAM53A	8631.0	8137.0	1206.0	171.0	1950.8200598686353	1287	6.216006216006216e-05
PLA2G15	5972.0	720.0	4183.0	806.0	1951.2764382992443	1288	0.00010093167701863354
SCRN2	1695.0	755.0	8481.0	1337.0	1951.7481714675748	1289	7.757951900698216e-05
DAB2IP	9257.0	2491.0	8755.0	72.0	1952.5769559896855	1290	6.976744186046511e-05
KANSL1-AS1	1336.0	3657.0	2760.0	1078.0	1952.6068806132066	1291	6.9713400464756e-05
WBP1	937.0	246.0	6889.0	9155.0	1952.6405674956454	1292	8.513931888544892e-05
FAM161B	1140.0	3636.0	706.0	4973.0	1953.160674737341	1293	7.733952049497294e-05
METTL25	1174.0	2988.0	3825.0	1085.0	1953.33830616699	1294	0.00010046367851622875
ATXN1	5427.0	1696.0	2885.0	549.0	1954.0062921129215	1295	0.00010038610038610039
GRIP1	6066.0	5921.0	43.0	9440.0	1954.0446324111483	1296	8.487654320987654e-05
MAN2B2	779.0	891.0	4324.0	4864.0	1954.6707011776682	1297	6.939090208172706e-05
UBQLN2	1738.0	1606.0	5883.0	892.0	1956.31936526865	1298	8.474576271186441e-05
CAPG	8955.0	3463.0	63.0	7508.0	1957.0220718607316	1299	6.158583525789069e-05
PLD3	674.0	739.0	3556.0	8289.0	1957.4562164147615	1300	6.923076923076922e-05
MAPK13	1002.0	9206.0	9721.0	164.0	1958.273607667471	1301	0.00010760953112990009
SEPHS2	1433.0	5980.0	3055.0	563.0	1959.3713160027974	1302	5.376344086021506e-05
FAHD1	1734.0	5029.0	611.0	2776.0	1961.0914678429274	1303	9.20951650038373e-05
GTPBP8	1496.0	2581.0	600.0	6391.0	1961.597577499985	1304	6.901840490797546e-05
CPNE5	1057.0	9733.0	148.0	9741.0	1962.441603838431	1305	5.363984674329503e-05
KRTCAP3	1206.0	6827.0	4071.0	443.0	1963.0009501647046	1306	6.125574272588055e-05
SOS2	2212.0	1246.0	6421.0	840.0	1963.5695118541544	1307	0.00011476664116296863
OPTN	477.0	719.0	6545.0	6630.0	1964.1181649021228	1308	0.00010703363914373089
AIG1	999.0	873.0	3964.0	4320.0	1965.8450402601852	1309	3.819709702062644e-05
KREMEN1	525.0	2489.0	8586.0	1333.0	1966.5333159558052	1310	9.923664122137405e-05
ACTR3C	8731.0	1629.0	127.0	8283.0	1966.7271527088483	1311	7.627765064836003e-05
HYI	859.0	2252.0	1804.0	4293.0	1967.3867534303852	1312	7.621951219512195e-05
LINC00115	2200.0	6718.0	7325.0	139.0	1969.5693507088092	1313	0.00012185833968012186
BPGM	2774.0	158.0	7385.0	4656.0	1970.2972616153256	1314	0.00011415525114155251
KCTD19	8580.0	1213.5	9056.0	160.0	1970.8150326527268	1315	0.00012167300380228138
QSER1	6734.0	7851.0	453.0	632.0	1972.4379163763485	1316	9.878419452887538e-05
SENP7	520.0	5981.0	8398.0	581.0	1973.7052084412205	1317	9.870918754745634e-05
AC009506.1	5190.0	2050.0	2034.0	702.0	1974.2507874376388	1318	0.00012139605462822458
MPP4	5993.0	8925.0	156.0	1825.0	1975.4224833781434	1319	0.0001288855193328279
SECISBP2L	3002.0	593.0	6703.0	1281.0	1977.2925616776768	1320	9.09090909090909e-05
MIR181A2HG	7911.0	529.0	500.0	7316.0	1978.029158942479	1321	9.841029523088569e-05
STMN3	3704.0	9554.0	707.0	613.0	1978.9463743478425	1322	7.564296520423601e-05
CDK19	2205.0	2499.0	6687.0	417.0	1979.8649031771909	1323	0.00013605442176870748
CDC14A	7346.0	867.0	1091.0	2212.0	1980.0218082762583	1324	8.308157099697885e-05
ZNF720	1797.0	1960.0	5569.0	785.0	1980.9009294908212	1325	0.00010566037735849058
C9orf43	281.0	8041.0	3852.0	1772.0	1981.7168154261549	1326	0.00010558069381598794
CATSPERG	2058.0	1577.0	499.0	9591.0	1985.2279230187169	1327	6.782215523737755e-05
CATSPER3	8897.0	8313.0	559.0	376.0	1985.6388250742427	1328	8.283132530120482e-05
TIPARP	7477.0	267.0	886.0	8797.0	1986.1028699359063	1329	7.524454477050414e-05
KCTD14	9313.0	9010.0	201.0	923.0	1986.337483468565	1330	9.774436090225564e-05
TSACC	7978.0	1413.0	240.0	5760.0	1986.8609754546499	1331	0.00010518407212622089
TMEM102	1876.0	1374.0	6665.0	908.0	1987.3593036187592	1332	6.006006006006006e-05
CCNI	683.0	1868.0	5336.0	2294.0	1987.9328140801272	1333	6.001500375093773e-05
PEX11G	630.0	1009.0	2684.0	9201.0	1990.5006075263882	1334	8.245877061469265e-05
UBAP1L	275.0	3908.0	1615.0	9045.0	1990.5224801143306	1335	5.2434456928838956e-05
FAM221A	9415.0	274.0	8589.0	710.0	1991.5580036775498	1336	7.48502994011976e-05
BRWD1	3820.0	1946.0	3192.0	663.0	1991.5703522822237	1337	0.00010471204188481676
RDX	7154.0	2132.0	4084.0	253.0	1992.441585966314	1338	9.715994020926756e-05
TIA1	3963.0	2460.0	1083.0	1494.0	1992.8956462423641	1339	9.70873786407767e-05
LAMP2	3683.0	1041.0	2552.0	1614.0	1993.4675117312333	1340	0.00016417910447761195
SLC38A9	2216.0	1875.0	1513.0	2514.0	1993.8560818248059	1341	0.00013422818791946307
TNFRSF25	27.0	9515.0	6858.0	8984.0	1994.6189703840764	1342	6.706408345752608e-05
PINK1	1592.0	564.0	3495.0	5044.0	1994.6243032440707	1343	8.190618019359642e-05
IQCK	1913.0	4442.0	479.0	3893.0	1995.1628992083474	1344	0.00010416666666666667
KLC4	740.0	2701.0	3391.0	2338.0	1995.1803096905246	1345	0.00011895910780669145
ZNF19	1357.0	793.0	4836.0	3046.0	1995.341827326467	1346	0.0001263001485884101
ZNF862	730.0	804.0	3962.0	6821.0	1995.6545077082267	1347	7.423904974016333e-05
CUTA	1899.0	1207.0	1121.0	6181.0	1996.2923741120421	1348	5.934718100890208e-05
ZNF552	757.0	1798.0	9344.0	1249.0	1996.3891861697268	1349	0.0001111934766493699
HRASLS2	6572.0	928.0	283.0	9251.0	1998.964870060754	1350	9.62962962962963e-05
CLUAP1	1346.0	1091.0	5405.0	2012.0	1999.0486859025734	1351	9.622501850481126e-05
GPC4	8094.0	338.0	685.0	8579.0	2002.4043723872248	1352	0.00010355029585798817
FAHD2B	98.0	3067.0	6750.0	7948.0	2003.8968875863734	1353	0.00011825572801182557
SLC2A4	9157.0	869.0	9336.0	218.0	2006.0769220668901	1354	9.601181683899557e-05
FAM72A	1830.0	5444.0	392.0	4149.0	2006.3175727498242	1355	8.118081180811808e-05
RTN2	784.0	469.0	8022.0	5500.0	2006.936184015072	1356	0.0001327433628318584
EVA1B	112.0	1675.0	9274.0	9335.0	2007.4907922197751	1357	0.00010316875460574798
ITSN1	5171.0	2418.0	1096.0	1186.0	2007.8511762651754	1358	9.572901325478646e-05
ZNF688	1392.0	1407.0	1418.0	5853.0	2007.9228496772275	1359	0.0001177336276674025
CHPT1	6957.0	2792.0	114.0	7352.0	2008.6854870311772	1360	0.00011764705882352942
RPL10	1132.0	4651.0	5099.0	607.0	2009.169687728797	1361	0.00013225569434239528
CALD1	1895.0	234.0	5856.0	6276.0	2009.2189643580589	1362	0.00011013215859030836
PARP8	227.0	923.0	9504.0	8189.0	2009.5148237844369	1363	0.00011005135730007337
ZNF837	813.0	5399.0	671.0	5547.0	2010.463254147695	1364	0.000124633431085044
NPB	66.0	4086.0	9642.0	6292.5	2011.2134389009475	1365	6.593406593406593e-05
ARL3	2707.0	3340.0	1312.0	1381.0	2011.8266603980685	1366	8.052708638360175e-05
N4BP3	9300.0	8411.0	164.0	1279.0	2012.6174948580876	1367	9.509875640087784e-05
TCFL5	1207.0	3612.0	3367.0	1120.0	2013.627054810773	1368	8.771929824561403e-05
ASIC3	306.0	6510.0	8669.0	955.0	2015.202519178289	1369	0.00010226442658875092
ABHD15	2022.0	2936.0	2116.0	1313.0	2015.25217241093	1370	7.299270072992701e-05
LDHB	2345.0	6131.0	248.0	4628.0	2015.4860592845382	1371	0.00010940919037199124
FBXL22	1030.0	236.0	7749.0	8785.0	2016.899060156099	1372	8.746355685131195e-05
ADPRHL1	1669.0	599.0	4974.0	3329.0	2017.09189252818	1373	0.00013838310269482886
USP46-AS1	3482.0	1495.0	330.0	9643.0	2017.4325170384893	1374	0.00011644832605531295
ZNF23	4894.0	8847.0	2465.0	155.5	2018.374856077223	1375	7.272727272727273e-05
KMT2E-AS1	1045.0	8884.0	1780.0	1006.0	2019.2296087418802	1376	4.36046511627907e-05
SLC39A11	2829.0	776.0	821.0	9248.0	2020.5584204577926	1377	0.00010167029774872914
MYLK2	8136.0	9134.0	282.0	796.0	2020.9637833180523	1378	8.708272859216254e-05
SNRK	2381.0	7308.0	1503.0	642.0	2024.2445826905732	1379	7.251631617113851e-05
INO80B	1011.0	1015.0	1810.0	9059.0	2025.321663515428	1380	6.521739130434782e-05
OTUD7B	1306.0	1596.0	7549.0	1074.0	2027.5307179202537	1381	6.517016654598118e-05
ZNF292	4230.0	1192.0	1534.0	2186.0	2027.7902707684068	1382	7.959479015918958e-05
MIR22HG	495.0	1728.0	2056.0	9630.0	2028.6147720818103	1383	0.0001373825018076645
ZSCAN16	780.0	646.0	3638.0	9270.0	2030.3335325246287	1384	0.00012283236994219655
IRF2BP2	826.0	6418.0	761.0	4216.0	2030.795791669265	1385	0.00010108303249097474
ZNF358	507.0	2160.0	1718.0	9100.0	2034.1433984363834	1386	2.1645021645021645e-05
HIST1H3A	9651.0	9715.0	1305.0	140.0	2034.4096957970883	1387	0.00010093727469358328
GGene ExpressionZ	4019.0	2393.0	3637.0	490.0	2034.6982964490558	1388	0.00010806916426512968
GALNS	3165.0	1270.0	920.0	4666.0	2038.1094341248593	1389	8.639308855291576e-05
CALHM2	8861.0	9199.0	207.0	1026.0	2039.7890938584776	1390	0.00010791366906474819
IL17RC	3129.0	865.0	2751.0	2326.0	2040.0015285985312	1391	7.907979870596693e-05
SARM1	1341.0	385.0	4668.0	7196.0	2040.693951938504	1392	7.902298850574712e-05
SHPRH	773.0	2520.0	3251.0	2743.0	2041.529702660959	1393	7.896625987078249e-05
C6orf99	9496.0	1416.0	159.0	8125.0	2041.5316317170361	1394	5.738880918220947e-05
TOP2B	3775.0	3268.0	372.0	3787.0	2041.781724388528	1395	0.00010035842293906812
CCNE2	9698.0	7613.0	478.0	493.0	2042.3407670702666	1396	0.00011461318051575932
EIF3H	889.0	4329.0	8395.0	540.0	2043.741443574247	1397	0.00015032211882605584
FKBP1C	8577.0	9155.0	1227.0	182.0	2046.338274645564	1398	0.00011444921316165952
ATP2B1	8701.0	6066.0	87.0	3824.0	2047.0440002237121	1399	0.0001143674052894925
ESAM	1315.0	9285.0	149.0	9661.0	2047.5240085896933	1400	9.285714285714286e-05
SPIN2A	2492.0	1155.0	6139.0	996.0	2048.1971075903193	1401	0.00011420413990007138
CHST11	5802.0	5580.0	67.0	8117.0	2048.427360587408	1402	8.559201141226819e-05
CBR4	467.0	6219.0	3431.0	1768.0	2048.731778804135	1403	7.840342124019957e-05
MTSS1	1661.0	9300.0	261.0	4387.0	2050.761618409438	1404	8.547008547008547e-05
MEIG1	8235.0	6997.0	420.0	731.0	2050.857740444233	1405	8.540925266903914e-05
RBM4B	3123.0	3021.0	1625.0	1154.0	2050.9046554369634	1406	9.957325746799432e-05
GCLC	2869.0	4462.0	199.0	6970.0	2052.7520389448914	1407	0.00012082444918265814
PRKD3	1111.0	2361.0	3455.0	1964.0	2053.9974273087455	1408	0.00014914772727272726
ABLIM1	7987.0	886.0	2281.0	1103.0	2054.1376889108565	1409	5.6777856635911995e-05
ZNF646	1440.0	2287.0	1226.0	4432.0	2056.74154025497	1410	8.51063829787234e-05
CCDC17	3542.0	9240.0	1093.0	501.0	2057.5225513703463	1411	4.252303330970942e-05
TNKS2-AS1	4404.0	4821.0	3222.0	262.0	2057.5614633508344	1412	7.790368271954674e-05
PRRT3	1998.0	2202.0	8859.0	460.0	2057.7321022700585	1413	9.907997169143667e-05
ZNF181	946.0	2081.0	6785.0	1344.0	2058.3919953752247	1414	8.486562942008487e-05
ZNF184	2188.0	4103.0	2618.0	764.0	2058.5098946057396	1415	8.480565371024735e-05
CA11	7804.0	336.0	1046.0	6549.0	2058.6892809370115	1416	9.180790960451978e-05
FGGY	442.0	4407.0	1375.0	6713.0	2059.188794683472	1417	5.6457304163726187e-05
TCTN1	1078.0	1889.0	1308.0	6766.0	2060.3813686918957	1418	9.873060648801129e-05
TRAK2	533.0	1916.0	3282.0	5377.0	2060.39426199521	1419	0.00011275546159267089
CASP8AP2	7756.0	4962.0	824.0	570.0	2061.931137074465	1420	9.154929577464788e-05
SLC35E3	4233.0	6183.0	699.0	990.0	2062.956029251788	1421	9.852216748768474e-05
PAWR	5549.0	497.0	5845.0	1126.0	2064.0656427570384	1422	0.00011954992967651197
CKAP4	195.0	3891.0	2881.0	8317.0	2064.911535705412	1423	6.324666198172874e-05
RBM14-RBM4	872.0	1223.5	6048.0	2819.5	2065.26642609721	1424	8.426966292134831e-05
TGIF1	5521.0	1338.0	3943.0	625.0	2065.5949528244882	1425	9.824561403508773e-05
SLC25A42	1976.0	1149.0	6728.0	1195.0	2066.9987512470752	1426	0.00011921458625525948
ZNF641	807.0	1021.0	3864.0	5738.0	2067.3986798470582	1427	0.00011913104414856343
TROVE2	1220.0	2855.0	2168.0	2426.0	2068.850003402315	1428	9.803921568627452e-05
SRD5A3	4987.0	322.0	1579.0	7238.0	2069.779051936302	1429	9.79706088173548e-05
SPEF1	2642.0	545.0	1333.0	9571.0	2070.280518020793	1430	5.5944055944055945e-05
LYG1	3172.0	6656.0	605.0	1440.0	2070.9331959370065	1431	6.289308176100629e-05
RBM38	8851.0	4102.0	895.0	568.0	2072.716200776589	1432	5.58659217877095e-05
DGene ExpressionSE1L1	938.0	8222.0	3207.0	747.0	2073.241856271732	1433	8.37404047452896e-05
PNMA1	1857.0	3674.0	869.0	3121.0	2074.035330634816	1434	0.0001185495118549512
RNF38	1935.0	1424.0	6772.0	992.0	2074.220370481774	1435	5.574912891986063e-05
SOX7	1944.0	9669.0	604.0	1632.0	2074.7163452597165	1436	6.26740947075209e-05
BAG2	9136.0	8623.0	117.0	2011.0	2074.9283394313375	1437	0.00013221990257480864
PPARA	1513.0	2785.0	9045.0	488.0	2076.6969744769503	1438	6.954102920723227e-05
N4BP2L2	510.0	4658.0	8782.0	893.0	2077.560300957896	1439	8.339124391938846e-05
INPP5B	2590.0	1145.0	3096.0	2030.0	2077.784777512036	1440	9.027777777777779e-05
SFXN3	4827.0	4240.0	7235.0	126.0	2078.323072689059	1441	8.327550312283137e-05
APOBR	4634.0	2021.0	262.0	7614.0	2079.022199507669	1442	7.628294036061026e-05
UBR2	1279.0	5188.0	1688.0	1674.0	2080.892294205158	1443	9.702009702009702e-05
RPL13A	1443.0	3985.0	6191.0	527.0	2081.212947390566	1444	9.002770083102494e-05
COMMD9	2393.0	3203.0	416.0	5907.0	2083.243256549812	1445	6.920415224913495e-05
GPR161	9138.0	409.0	2979.0	1692.0	2083.345653576074	1446	0.00017980636237897648
TIAM1	5024.0	9650.0	335.0	1161.0	2083.83578962011	1447	9.675190048375951e-05
WAC-AS1	846.0	2781.0	2610.0	3071.0	2083.8810190341533	1448	0.00012430939226519336
AC099850.1	1462.0	4527.0	431.0	6611.0	2083.8937571007154	1449	0.00011732229123533472
LACTB	1403.0	347.0	8442.0	4589.0	2083.9516461829194	1450	0.00012413793103448277
NKIRAS1	7634.0	3194.0	184.0	4209.0	2084.5914590145985	1451	0.00010337698139214334
DERA	3189.0	3272.0	590.0	3073.0	2085.549953127686	1452	0.00010330578512396694
HIST1H2BC	2838.0	982.0	8185.0	832.0	2087.2115638562013	1453	0.00010323468685478321
UBXN1	350.0	2096.0	5449.0	4749.0	2087.34662978485	1454	8.940852819807428e-05
FTH1	1308.0	1569.0	5834.0	1586.0	2087.493221101393	1455	7.560137457044673e-05
ARHGAP5-AS1	3321.0	1965.0	1236.0	2357.0	2088.1051807546964	1456	0.00010989010989010989
PCSK4	142.0	3485.0	7135.0	5385.0	2088.1788993015007	1457	8.236101578586135e-05
FAM149B1	1236.0	2253.0	7041.0	971.0	2088.855072836535	1458	6.17283950617284e-05
LTBP3	1461.0	4083.0	617.0	5178.0	2089.3885071163704	1459	8.22481151473612e-05
SDCBP	3860.0	4187.0	1204.0	982.0	2090.7738522769523	1460	0.0001232876712328767
CHN1	2274.0	9018.0	260.0	3585.0	2090.936288005268	1461	6.844626967830253e-05
AP3S1	1939.0	2049.0	1287.0	3740.0	2091.1851159403286	1462	6.155950752393981e-05
DLGAP4	3918.0	1296.0	2127.0	1773.0	2091.878299322906	1463	7.518796992481203e-05
IFI6	1182.0	215.0	8874.0	8504.0	2092.6647221194253	1464	0.00010245901639344262
DCAF4L1	5094.0	2733.0	7635.0	181.0	2094.3369122623467	1465	0.00010238907849829352
ZFAS1	278.0	1765.0	9273.0	4230.0	2094.534572285709	1466	0.0001159618008185539
HEATR5A	5653.0	549.0	4028.0	1540.0	2094.6688684773917	1467	9.54328561690525e-05
SERF1A	5907.0	808.0	4172.0	967.0	2094.77448956622	1468	6.811989100817439e-05
FAM89A	1611.0	4692.0	263.0	9687.0	2094.834163813077	1469	0.00010211027910142955
MBTD1	2584.0	1146.0	4827.0	1348.0	2095.130501554181	1470	0.00010884353741496599
NFIX	1345.0	777.0	1973.0	9359.0	2095.921240517312	1471	8.157715839564921e-05
RPL9	1670.0	2867.0	5768.0	700.0	2096.8475859825776	1472	9.510869565217393e-05
SWT1	879.5	3460.0	3069.0	2074.0	2097.8739768273913	1473	0.00014256619144602852
SPIRE2	4791.0	1103.0	3834.0	957.0	2098.4152433494405	1474	0.0001153324287652646
RMND1	1723.0	3398.0	545.0	6102.0	2100.604731577928	1475	0.00013559322033898305
ARSA	694.0	567.0	7727.0	6412.0	2101.293605070427	1476	8.130081300813008e-05
FAM229A	582.0	2266.0	8953.0	1654.0	2102.1889308846175	1477	8.124576844955991e-05
HELQ	1528.0	2430.0	1288.0	4085.0	2102.371148362691	1478	9.472259810554804e-05
H3F3A	2139.0	2934.0	1479.0	2105.0	2102.4360372589354	1479	0.0001352265043948614
TTC14	1426.0	1175.0	6845.0	1704.0	2102.56828256942	1480	0.00010810810810810811
CIRBP	399.0	2658.0	2400.0	7685.0	2103.031348424909	1481	0.00010128291694800809
SYNJ2BP-COX16	3101.0	242.0	7049.0	3708.0	2104.4862475974014	1482	9.446693657219974e-05
ATP6V1A	1025.0	1351.0	3117.0	4546.0	2104.681395129875	1483	9.440323668240055e-05
PFDN5	756.0	2817.0	2463.0	3741.0	2104.6999494577776	1484	0.00010107816711590297
BEGAIN	9080.0	204.0	2528.0	4199.0	2105.764209969337	1485	0.00015488215488215488
SLC25A23	443.0	4397.0	1307.0	7726.0	2105.9478904655184	1486	5.383580080753701e-05
TMEM253	3797.0	6186.0	2707.0	310.0	2107.051329965215	1487	0.0001277740416946873
ZNF599	1268.0	2351.0	8748.0	757.0	2107.871510842644	1488	7.39247311827957e-05
ZC4H2	3403.0	217.0	9438.0	2838.0	2108.887981400922	1489	6.71591672263264e-05
TIGD3	1198.0	6536.0	2771.0	912.0	2109.114009419671	1490	0.00010067114093959731
LRRC2	9351.0	4953.0	9610.0	44.5	2109.6113138171986	1491	7.377598926894701e-05
CD59	4868.0	2926.0	3363.0	414.0	2110.269999882452	1492	6.702412868632708e-05
ZBTB1	3180.0	2031.0	2754.0	1117.0	2111.244533571439	1493	0.0001071667782987274
ITPKB	214.0	8716.0	1929.0	5529.0	2111.9199519784297	1494	0.000107095046854083
ATP6V1H	2300.0	3681.0	776.0	3030.0	2112.2703399306642	1495	0.00010033444816053511
CDKL3	360.0	1546.0	7403.0	4833.0	2112.4387901221276	1496	0.00014037433155080213
ANKRD13A	2811.0	182.0	4789.0	8142.0	2113.3773187753654	1497	8.016032064128256e-05
CCSER2	4204.0	1908.0	593.0	4194.0	2113.396818509551	1498	0.00010013351134846461
RABGAP1L	280.0	2007.0	6263.0	5681.0	2114.5996266961743	1499	6.6711140760507e-05
ZNF426	655.0	1248.0	8051.0	3045.0	2115.793371631034	1500	0.00011333333333333334
GBA	6907.0	396.0	1040.0	7058.0	2116.776029106908	1501	0.00011325782811459028
SUOX	612.0	2558.0	4579.0	2801.0	2116.819992807655	1502	6.657789613848203e-05
NPC2	317.0	7634.0	3252.0	2552.0	2116.9502710767	1503	8.649367930805057e-05
TPK1	4316.0	930.0	772.0	6483.0	2117.090515956026	1504	0.00011968085106382978
ITGAV	8192.0	906.0	8309.0	326.0	2117.488815526415	1505	0.00011960132890365448
BROX	3945.0	7493.0	320.0	2131.0	2118.893077143733	1506	5.312084993359894e-05
ZNF318	2283.0	7102.0	1208.0	1030.0	2119.325602305922	1507	0.00015262110152621102
CES2	1609.0	496.0	5282.0	4790.0	2119.790335115468	1508	7.957559681697613e-05
RPS9	974.0	4466.0	4292.0	1082.0	2120.025879281728	1509	8.614976805831677e-05
CLIC4	421.0	5881.0	6510.0	1255.0	2120.750106122048	1510	0.00013245033112582781
KPGene Expression5	2311.0	2427.0	5553.0	650.0	2121.1808027391917	1511	7.279947054930509e-05
BHLHB9	302.0	5869.0	2282.0	5009.0	2121.5800898038565	1512	7.936507936507937e-05
FAIM	7006.0	2772.0	461.0	2264.0	2121.8280027921314	1513	8.592200925313946e-05
CHRNB1	364.0	9191.0	4599.0	1318.0	2122.0750654339354	1514	9.247027741083223e-05
TXNIP	264.0	1259.0	9361.0	6521.0	2122.347654122914	1515	7.260726072607261e-05
ZNF565	403.0	807.0	6552.0	9536.0	2123.1451110758326	1516	7.9155672823219e-05
PEX5L	435.0	8673.0	9522.0	566.0	2123.4928495066824	1517	6.591957811470006e-05
ZNF618	6519.0	171.0	7590.0	2407.0	2124.3385947905067	1518	7.905138339920949e-05
FOSL2	342.0	797.0	7924.0	9439.0	2124.9010939441996	1519	9.216589861751153e-05
TBKBP1	514.0	533.0	7660.0	9733.0	2125.8932610958614	1520	0.00010526315789473685
CRELD1	1333.0	977.0	7190.0	2184.0	2126.554705461932	1521	0.0001051939513477975
FAM45A	907.0	4279.0	2516.0	2096.0	2126.9773842568748	1522	9.855453350854139e-05
SCAF1	5357.0	5923.0	6029.0	107.0	2127.0275258490396	1523	0.00010505581089954039
PPP1R3D	1918.0	1843.0	6667.0	869.0	2127.31127742391	1524	0.0001115485564304462
RPL5	939.0	5653.0	6070.0	638.0	2129.308005391203	1525	9.18032786885246e-05
DTL	9650.0	9125.0	637.0	367.0	2130.0579589387166	1526	7.863695937090432e-05
AFF1	5696.0	1355.0	2504.0	1066.0	2130.468911753257	1527	9.1683038637852e-05
TOR1AIP1	5877.0	1987.0	601.0	2936.0	2130.5710435987094	1528	0.00010471204188481675
PSAP	2285.0	380.0	3539.0	6712.0	2131.084046244534	1529	7.848266841072596e-05
SPATA6L	263.0	2122.0	9108.0	4062.0	2131.6505829273406	1530	8.496732026143791e-05
C14orf28	2320.0	1831.0	5980.0	814.0	2132.4334162959954	1531	6.531678641410843e-05
SLC17A5	8230.0	477.0	7113.0	741.0	2132.786129855531	1532	0.00011096605744125327
ETV2	864.0	4110.0	2141.0	2723.0	2133.069314919515	1533	9.784735812133073e-05
DUSP16	277.0	1152.0	7502.0	8686.0	2135.414971450237	1534	6.51890482398957e-05
ZNF652	927.0	1627.0	6671.0	2071.0	2136.532884488553	1535	0.00011074918566775245
RPL7	2070.0	5615.0	2494.0	719.0	2136.664632778142	1536	0.00013671874999999999
RMDN2	2862.0	905.0	1341.0	6019.0	2138.2960438618134	1537	8.458035133376709e-05
SNRPN	1417.0	486.0	9257.0	3290.0	2140.0211734542504	1538	8.452535760728219e-05
RHOC	4362.0	4021.0	1027.0	1165.0	2140.321557831464	1539	0.0001364522417153996
BATF3	9449.0	929.0	250.0	9563.0	2140.345736228784	1540	0.00012337662337662337
C9orf163	469.0	8154.0	8972.0	612.0	2140.65194216974	1541	9.733939000648929e-05
KIAA0391	866.0	9714.0	2901.0	862.0	2141.6216396006275	1542	8.430609597924773e-05
DOPEY1	932.0	4622.0	2502.0	1952.0	2141.673401757696	1543	0.00010369410239792612
PHOSPHO2	5304.0	4640.0	952.0	902.0	2144.0812822837156	1544	7.7720207253886e-05
ZMAT3	1349.0	379.0	8873.0	4663.0	2144.6022838874396	1545	0.00010355987055016181
FAM102A	544.0	2107.0	6064.0	3047.0	2145.229549546746	1546	0.00011642949547218629
APEX1	396.0	4880.0	2570.0	4274.0	2146.449436145221	1547	9.04977375565611e-05
ERCC4	3461.0	3449.0	1250.0	1429.0	2148.865626279452	1548	0.0001227390180878553
CAB39L	1148.0	2757.0	9629.0	701.0	2149.9059651905654	1549	6.45577792123951e-05
IP6K2	1311.0	2225.0	6447.0	1137.0	2150.3676131285565	1550	0.00010967741935483872
CSRNP1	9207.0	894.0	3733.0	696.0	2150.456801628154	1551	9.671179883945841e-05
ARL1	6227.0	2200.0	257.0	6075.0	2150.5286762633627	1552	0.00012242268041237113
ZDHHC17	2282.0	630.0	4126.0	3609.0	2151.0131915914344	1553	0.00010946555054732776
VLDLR	5488.0	84.0	5533.0	8395.0	2151.140068854677	1554	0.0001093951093951094
DIP2B	2496.0	1821.0	1139.0	4139.0	2151.5102493929444	1555	0.00010289389067524115
MGST3	5027.0	818.0	2845.0	1834.0	2152.216456110708	1556	7.712082262210797e-05
TMEM44-AS1	940.0	2173.0	1539.0	6846.0	2153.851582442525	1557	0.00011560693641618497
MANBA	4600.0	820.0	4700.0	1219.0	2156.097082445547	1558	0.00010269576379974327
STK19	465.0	871.0	6430.0	8307.0	2156.6594505816574	1559	8.338678640153945e-05
SLC11A1	187.0	4134.0	5361.0	5234.0	2158.1066406049067	1560	7.051282051282051e-05
TM4SF19-AS1	1383.0	9430.0	819.0	2032.0	2158.417082740447	1561	8.968609865470853e-05
KBTBD3	1515.0	1160.0	8573.0	1442.0	2158.94797223975	1562	8.962868117797696e-05
EZH1	1591.0	2865.0	8009.0	596.0	2159.7567491859286	1563	0.00012156110044785668
TUBA4A	8809.0	711.0	360.0	9665.0	2160.603834244177	1564	0.00015345268542199487
AC062017.1	822.0	3542.0	8439.0	887.0	2160.6466334541324	1565	6.389776357827476e-05
PIK3C3	2991.0	2473.0	2560.0	1158.0	2163.9502079566473	1566	0.00010217113665389528
TINF2	1138.0	1508.0	3598.0	3555.0	2164.5174526902747	1567	0.00010210593490746649
FBXL8	841.0	792.0	8278.0	3985.0	2165.053992295168	1568	8.92857142857143e-05
RRAGC	1473.0	1836.0	1207.0	6758.0	2167.2061293548404	1569	0.00013384321223709368
FBF1	3990.0	3708.0	3179.0	470.0	2168.329366951472	1570	0.00011464968152866241
ANKRD50	2527.0	5560.0	749.0	2101.0	2168.4378331910543	1571	6.365372374283896e-05
ZNF561	441.0	1483.0	7553.0	4477.0	2168.5606847155614	1572	0.00010814249363867685
UBE3D	4675.0	5356.0	1632.0	543.0	2170.378816246766	1573	7.628734901462174e-05
PUS10	2086.0	290.0	7118.0	5155.0	2170.574711037386	1574	0.0001207115628970775
ACOX1	2343.0	1084.0	2176.0	4029.0	2172.273140449364	1575	0.00011428571428571428
ARPC5	6927.0	1958.0	1087.0	1513.0	2173.2344798915615	1576	0.0001269035532994924
ZBTB42	9170.0	787.0	4786.0	648.0	2175.0685159702266	1577	8.877615726062144e-05
WIPI1	1760.0	194.0	9278.0	7080.0	2176.208518222391	1578	0.00011406844106463878
LTF	875.0	1228.0	2566.0	8140.0	2176.5661422648936	1579	0.00012032932235592148
CHPF	4999.0	519.0	1068.0	8100.0	2176.5903107301046	1580	6.962025316455696e-05
ACADS	934.0	2205.0	1917.0	5709.0	2178.885488573647	1581	9.487666034155598e-05
C9orf16	1658.0	822.0	6881.0	2405.0	2179.243431165827	1582	8.217446270543616e-05
ATP8B1	4024.0	2407.0	9107.0	256.0	2179.903863290079	1583	6.317119393556538e-05
ZBTB4	1065.0	2037.0	6318.0	1649.0	2180.395256289557	1584	0.00010732323232323234
NRBP1	5199.0	2459.0	1367.0	1295.0	2181.117977107206	1585	0.00012618296529968455
SLC12A7	8542.0	9017.0	4141.0	71.0	2181.4552280261887	1586	8.19672131147541e-05
ZNF252P-AS1	986.0	3356.0	5617.0	1221.5	2182.8514951358798	1587	6.30119722747322e-05
N4BP2	2727.0	2543.0	6628.0	494.0	2182.907015895976	1588	6.926952141057935e-05
ANKRA2	2450.0	1281.0	8904.0	815.0	2184.562596688013	1589	0.00012586532410320956
ZDHHC24	2665.0	546.0	3240.0	4832.0	2184.693155027578	1590	0.00011320754716981132
AGAP5	4312.0	291.0	3903.0	4655.0	2185.1059240112377	1591	0.0001005656819610308
HMBOX1	621.0	3045.0	7448.0	1620.0	2185.5381657456046	1592	7.537688442211054e-05
LINC00504	620.0	9028.0	814.0	5008.0	2185.5864587490714	1593	5.649717514124294e-05
USP54	8427.0	2680.0	323.0	3128.0	2185.592862202257	1594	8.782936010037641e-05
PM20D2	7943.0	7781.0	255.0	1448.0	2185.657864989483	1595	0.00010031347962382445
USP37	6020.0	4655.0	1938.0	422.0	2187.9913466594094	1596	8.145363408521304e-05
TMEM165	6045.0	514.0	2025.0	3644.0	2188.2185988237757	1597	8.140262993112086e-05
ZNF224	763.0	2779.0	8402.0	1287.0	2188.233070615874	1598	8.135168961201502e-05
ANXA2R	785.0	5031.0	9234.0	630.0	2189.3419488529253	1599	0.0001125703564727955
SNHG10	4291.0	8507.0	794.0	794.0	2190.2515081386555	1600	6.25e-05
MAPKAPK5-AS1	1337.0	2359.0	6121.0	1193.0	2190.6880682166925	1601	9.993753903810119e-05
DHRSX	1014.0	670.0	6965.0	4878.0	2191.8908242702655	1602	7.49063670411985e-05
MARCH8	802.0	4987.0	2007.0	2881.0	2192.9366800248913	1603	0.0001122894572676232
WASF1	2353.0	4653.0	586.0	3616.0	2194.6751912655936	1604	8.104738154613466e-05
VAMP8	8382.0	2072.0	4487.0	298.0	2195.216888956637	1605	0.00012461059190031152
APOL6	8845.0	761.0	728.0	4744.0	2195.784112416453	1606	7.4719800747198e-05
Gene ExpressionPA-AS1	1251.0	2104.0	2019.0	4378.0	2196.2348583991106	1607	0.00010578718108276292
SLX1B	2718.0	9677.0	314.0	2819.5	2196.711305272578	1608	8.08457711442786e-05
SLC35A5	3455.0	1839.0	662.0	5537.0	2196.800271036388	1609	8.701056556867621e-05
TDRD7	5664.0	3173.0	236.0	5509.0	2198.5913907807603	1610	0.00011801242236024845
WBP1L	1688.0	1711.0	2723.0	2989.0	2201.9071518063934	1611	3.7243947858472994e-05
FRMD3	9371.0	4115.0	108.0	5645.0	2201.967323009726	1612	9.305210918114144e-05
LMOD3	631.0	1048.0	8514.0	4189.0	2203.73141139702	1613	8.679479231246125e-05
KLF6	2324.0	1721.0	3794.0	1555.0	2203.99791071942	1614	9.913258983890954e-05
LPIN2	1492.0	2367.0	8901.0	751.0	2204.253072248435	1615	9.907120743034056e-05
NISCH	1022.0	1237.0	4810.0	3904.0	2207.338154172587	1616	9.282178217821782e-05
DHRS4-AS1	672.0	6380.0	3613.0	1533.0	2207.496466330084	1617	0.00012368583797155226
RPS6KC1	764.0	2336.0	3246.0	4106.0	2208.4288623912466	1618	9.888751545117429e-05
LIMA1	666.0	2312.0	1969.0	7851.0	2208.80912661825	1619	7.411982705373687e-05
HPS4	347.0	5608.0	8154.0	1503.0	2209.87033412386	1620	0.00011728395061728395
JOSD2	2792.0	1951.0	1347.0	3258.0	2211.173596099221	1621	9.253547193090685e-05
PINK1-AS	3295.0	1584.0	2156.0	2130.0	2212.6348020600153	1622	0.00013563501849568434
AMH	1319.0	9468.0	243.0	7921.0	2214.2279724169057	1623	0.00012939001848428835
POLR1D	554.0	7533.0	1381.0	4175.0	2214.7870354137794	1624	9.852216748768474e-05
KIAA1109	2109.0	1501.0	7649.0	994.0	2214.9405768733077	1625	0.00011692307692307692
ATG14	579.0	1872.0	4197.0	5291.0	2214.9569247220625	1626	0.00011070110701107011
RAD9B	3183.0	9380.0	988.0	816.0	2214.989363638393	1627	0.00011063306699446835
MOSPD1	1573.0	479.0	4620.0	6919.0	2215.324678628899	1628	8.5995085995086e-05
ZSCAN16-AS1	323.0	6774.0	2063.0	5356.0	2217.4144725345686	1629	9.821976672805403e-05
THYN1	4085.0	1581.0	544.0	6887.0	2217.8809383290277	1630	9.20245398773006e-05
C1orf50	1407.0	2690.0	3725.0	1721.0	2219.4143065590806	1631	6.74432863274065e-05
SERF2	632.0	1252.0	7545.0	4069.0	2220.072132049436	1632	0.00011029411764705881
ZNF880	5257.0	3259.0	9588.0	148.0	2220.511463386802	1633	9.797917942437232e-05
ZHX2	2538.0	565.0	1759.0	9671.0	2222.3851276795003	1634	9.791921664626683e-05
LIN7B	1827.0	2725.0	8356.0	587.0	2222.9791873283502	1635	0.00010397553516819572
ACADSB	1391.0	4010.0	1203.0	3653.0	2225.085484246769	1636	7.946210268948656e-05
SIK2	1411.0	1810.0	7661.0	1253.0	2225.156342405383	1637	0.00010384850335980453
HECTD4	1645.0	2420.0	7564.0	817.0	2227.094837678014	1638	9.768009768009768e-05
CYP20A1	1858.0	3973.0	1222.0	2729.0	2227.459180461097	1639	5.4911531421598536e-05
ZBTB24	749.0	3006.0	1704.0	6419.0	2227.6755590615694	1640	0.00012195121951219514
RPAIN	758.0	2275.0	5034.0	2845.0	2229.2640996178943	1641	0.0001035953686776356
SOCS2	8696.0	1267.0	918.0	2442.0	2229.3133753313928	1642	0.000146163215590743
HCFC1R1	1338.0	933.0	4605.0	4299.0	2229.634671692393	1643	0.00010955569080949482
OBSCN	964.0	4167.0	1219.0	5050.0	2229.969404591497	1644	0.000145985401459854
CNPY4	1067.0	3119.0	4426.0	1679.0	2230.0288161243293	1645	7.29483282674772e-05
LINC00240	929.0	626.0	6436.0	6626.0	2231.5898557276696	1646	9.113001215066828e-05
ZNF251	971.0	4157.0	6254.0	983.0	2231.915058227222	1647	0.00012143290831815422
POMK	6819.0	3568.0	4535.0	225.0	2232.1652170634716	1648	9.70873786407767e-05
CASKIN2	3659.0	752.0	4646.0	1943.0	2232.456801919238	1649	0.00013947847180109158
PRPF3	4431.0	292.5	3963.0	4860.0	2235.2288308827324	1650	0.00011515151515151515
CORO1B	840.0	942.0	6884.0	4590.0	2236.1242633949555	1651	9.691096305269534e-05
MED11	3680.0	1366.0	2559.0	1944.0	2236.2289531749493	1652	0.00010290556900726393
ASB16-AS1	2579.0	3077.0	1430.0	2205.0	2236.5616168971737	1653	0.0001451905626134301
ZNF436	2242.0	2291.0	4150.0	1176.0	2237.5823567154607	1654	9.673518742442563e-05
Gene ExpressionCA	1145.0	5329.0	2535.0	1622.0	2238.051135246464	1655	0.00012084592145015107
SLC25A34	1422.0	3834.0	488.0	9486.0	2241.370552561299	1656	8.454106280193237e-05
DAG1	8531.0	874.0	3479.0	976.0	2243.1272187443255	1657	8.449004224502113e-05
SLC25A3	761.0	6986.0	2125.0	2247.0	2244.6250804271936	1658	0.00010253317249698432
SPTAN1	2712.0	1319.0	1260.0	5652.0	2246.6053810052877	1659	9.644364074743822e-05
STAT5A	2609.0	252.0	9663.0	4010.0	2246.6361515211547	1660	0.00012650602409638553
ZNF287	432.0	2702.0	8367.0	2611.0	2247.1726116297364	1661	0.00013245033112582781
KAT6B	2793.0	3279.0	1783.0	1562.0	2247.3006700128217	1662	0.0001022864019253911
SH3BP5-AS1	3320.0	1457.0	3423.0	1548.0	2250.058827014362	1663	0.00015634395670475045
PPM1K	3984.0	624.0	8058.0	1280.0	2250.27340789175	1664	0.00010216346153846155
COL4A3BP	1470.0	2466.0	7967.0	888.0	2250.373201927725	1665	6.606606606606607e-05
FNIP1	3541.0	1597.0	4250.0	1068.0	2250.8562321738004	1666	7.8031212484994e-05
LINC00449	2033.0	2851.0	3595.0	1236.0	2252.7499584667316	1667	8.998200359928014e-05
ATP6AP2	2592.0	877.0	2051.0	5534.0	2253.7713375881513	1668	0.00010191846522781776
MGAT4B	4965.0	2045.0	1410.0	1804.0	2254.327727559283	1669	0.0001318154583582984
PAPLN	2723.0	1220.0	5071.5	1534.0	2254.7184331353246	1670	9.580838323353294e-05
PRKAR1B	3115.0	6501.0	144.0	8878.0	2255.687653565652	1671	8.378216636744465e-05
SMPD3	3777.5	7863.0	210.0	4153.0	2256.0228477640608	1672	8.373205741626795e-05
RCBTB2	654.0	7723.0	591.0	8695.0	2257.1229291320788	1673	0.00011356843992827257
SMO	2177.0	196.5	9736.0	6233.0	2257.2240503910566	1674	0.00013142174432497012
MTHFR	599.0	1020.0	8531.0	4984.0	2257.62207231066	1675	9.552238805970149e-05
BAHCC1	1773.0	9497.0	4540.0	340.0	2257.9144652632854	1676	8.949880668257756e-05
MAGI3	3427.0	5832.0	1217.0	1070.0	2258.663292984311	1677	0.00011329755515802027
CDCA7	9460.0	8958.0	648.0	474.0	2258.7277396963227	1678	8.939213349225268e-05
RBM4	3296.0	1169.0	6572.0	1028.0	2258.775642632004	1679	8.933889219773674e-05
TFCP2	4081.0	5586.0	157.0	7278.0	2259.1486468415483	1680	9.523809523809524e-05
PLXNC1	1055.0	1059.0	3540.0	6615.0	2261.6238875246927	1681	0.00011302795954788817
BTBD8	3459.0	5032.0	6315.0	239.0	2263.943647896876	1682	8.9179548156956e-05
MAGED2	2174.0	355.0	4949.0	6900.0	2265.7584552024205	1683	8.318478906714201e-05
HEXDC	1074.0	1029.0	2875.0	8313.0	2267.0120126581205	1684	8.907363420427553e-05
MIA3	2310.0	2316.0	1069.0	4625.0	2267.827379898264	1685	0.00013056379821958458
LZTS2	5146.0	2025.0	2670.0	951.0	2268.018783047907	1686	7.71055753262159e-05
TMCC1	748.0	1247.0	7889.0	3600.0	2268.679397111472	1687	0.00011262596324836989
AMDHD2	1502.0	1334.0	3393.0	3900.0	2269.1779627099218	1688	5.33175355450237e-05
CFDP1	2747.0	4793.0	1273.0	1583.0	2269.5714087322444	1689	5.920663114268799e-05
PIK3R1	5724.0	913.0	9123.0	557.0	2270.0782003739428	1690	8.875739644970414e-05
TNFRSF10C	3020.0	8896.0	3018.0	328.0	2270.903601587081	1691	6.505026611472502e-05
ZNF226	671.0	1617.0	9355.0	2623.0	2271.5309348185297	1692	9.456264775413712e-05
ACTR8	1287.0	1092.0	3416.0	5548.0	2271.767461840734	1693	0.0001004134672179563
ZSCAN31	136.0	2659.0	8529.0	8658.0	2273.2292492299357	1694	0.0001357733175914994
RASL10A	8579.0	1229.0	1197.0	2122.0	2274.8722875479357	1695	0.000112094395280236
RIT1	1239.0	1653.0	8780.0	1490.0	2275.1300992982906	1696	8.844339622641509e-05
RAD9A	7129.0	3557.0	826.0	1283.0	2276.8257575046036	1697	8.249852681202122e-05
ZNF394	1093.0	2441.0	7435.0	1356.0	2277.3624257481697	1698	0.00010600706713780918
CNOT2	1009.0	3307.0	2936.0	2752.0	2278.67538249991	1699	7.651559741024132e-05
SOD1	6159.0	3534.0	492.0	2521.0	2279.4426733661735	1700	7.058823529411764e-05
CELSR3	4263.0	1842.0	993.0	3478.0	2282.0278809912625	1701	0.00010582010582010581
GAS7	9222.0	3140.0	183.0	5121.0	2282.3915873035107	1702	0.00011750881316098709
HINFP	1548.0	2077.0	8145.0	1037.0	2282.807677435268	1703	9.982384028185555e-05
ABHD4	936.0	727.0	5819.0	6868.5	2283.6530846531564	1704	0.00012910798122065727
E2F2	9740.0	8463.0	572.0	577.0	2283.8300602154027	1705	5.2785923753665686e-05
KMT2B	5020.0	366.0	8435.0	1761.0	2285.637281809698	1706	0.000123094958968347
BMI1	1389.0	6298.0	630.0	4964.0	2287.0165430939246	1707	0.00012888107791446984
RNF113A	1277.0	3799.0	2124.0	2660.0	2288.095173260731	1708	0.00012295081967213115
ZKSCAN4	1930.0	1784.0	3115.0	2559.0	2288.8647141465794	1709	9.947337624341721e-05
TRAK1	154.0	7348.0	7489.0	3241.0	2289.276143491984	1710	0.00011111111111111112
TSTD1	2142.0	618.0	9215.0	2252.0	2289.3801703856107	1711	0.0001168907071887785
PBRM1	606.0	3341.0	5123.0	2649.0	2289.4905405202885	1712	0.00010514018691588785
C16orf71	5029.0	1205.5	468.0	9700.0	2290.427816542498	1713	8.172796263864566e-05
PIK3R4	1860.0	4140.0	6934.0	516.0	2291.061282457391	1714	0.00012252042007001167
AK9	583.0	6169.0	1048.0	7310.0	2291.081276597386	1715	0.00011661807580174928
JMY	810.0	459.0	9149.0	8118.0	2292.345606059529	1716	6.41025641025641e-05
ADI1	1870.0	2470.0	2318.0	2580.0	2292.545291514994	1717	0.00013395457192778103
FAM220A	1796.0	2244.0	2399.0	2858.0	2292.7432014778637	1718	6.40279394644936e-05
PAN2	717.0	3080.0	6385.0	1960.0	2292.8292385239115	1719	5.2356020942408376e-05
HES1	9662.0	1519.0	212.0	8888.0	2293.1960153188998	1720	0.00013372093023255815
MPV17	794.0	3113.0	3867.0	2896.0	2293.734190147575	1721	0.00010459035444509006
BCL7B	4594.0	207.0	3305.0	8817.0	2294.3697613070567	1722	9.872241579558654e-05
LCMT1	1266.0	2730.0	1329.0	6034.0	2294.4661758636917	1723	0.00011027278003482298
DGene ExpressionJC13	4307.0	3607.0	1158.0	1541.0	2294.6056206012054	1724	9.860788863109049e-05
GAMT	2600.0	1545.0	1026.0	6728.0	2294.7416266607634	1725	0.00012753623188405797
CYHR1	847.0	2288.0	4463.0	3209.0	2295.271206369257	1726	0.00011008111239860951
MRFAP1	808.0	4888.0	5683.0	1240.0	2296.865025648989	1727	0.00011001737116386798
ACBD4	370.0	2381.0	9427.0	3354.0	2297.3354870760672	1728	0.00010416666666666666
ZSCAN22	4241.0	8824.0	3095.0	241.0	2298.5442396737126	1729	0.0001156737998843262
ANKRD26	2438.0	3839.0	1242.0	2404.0	2299.2011506875197	1730	9.826589595375724e-05
REST	3610.0	1940.0	1856.0	2151.0	2299.4916057355617	1731	0.00016175621028307339
ABI1	791.0	3458.0	2631.0	3908.0	2302.8689221124537	1732	9.815242494226328e-05
ZSCAN30	1155.0	6452.0	4215.0	898.0	2304.557585736524	1733	8.078476630121178e-05
HNRNPLL	3960.0	3858.0	724.0	2555.0	2305.6677232431684	1734	0.00010957324106113033
PIAS1	2382.0	1712.0	6424.0	1079.0	2305.7813578588966	1735	9.221902017291067e-05
SERINC1	2925.0	1713.0	2700.0	2095.0	2307.3196048735213	1736	0.0001728110599078341
TBC1D30	4629.0	8368.0	9284.0	79.0	2308.7014135275235	1737	0.00012089810017271156
TRADD	1215.0	1321.0	2140.0	8274.0	2308.883905195831	1738	0.0001093210586881473
CCNDBP1	645.0	2343.0	7068.0	2664.0	2309.620848280821	1739	9.200690051753882e-05
HELB	4182.0	3666.0	2193.0	847.0	2310.06730132589	1740	0.0001264367816091954
RPL17-C18orf32	116.0	9647.0	8987.0	2835.0	2310.75828146416	1741	7.466973004020678e-05
SNTB2	4521.0	7665.0	992.0	830.0	2311.1817936329608	1742	0.00012629161882893227
TMEM67	2471.0	1844.0	4232.0	1482.0	2312.1014240754785	1743	0.00013195639701663798
RPL10A	1949.0	4560.0	4549.0	707.0	2312.213902443545	1744	6.880733944954128e-05
CHMP3	1676.0	3376.0	975.0	5183.0	2312.413888959039	1745	0.00011461318051575932
TAF12	1196.0	3854.0	1839.0	3379.0	2313.4131652257292	1746	9.163802978235968e-05
AMOTL2	600.0	537.0	9276.0	9620.0	2315.6095767282254	1747	8.586147681740126e-05
PCDH9	8206.0	1074.0	9713.0	336.0	2315.832343107689	1748	9.153318077803204e-05
MEGF8	1192.0	2133.0	3079.0	3682.0	2317.075291028807	1749	0.00012006861063464837
FBXL4	1491.0	2665.0	3379.0	2149.0	2317.6607502493885	1750	0.00010285714285714286
CD33	8891.0	2229.0	9643.0	151.0	2317.727897394708	1751	0.00015990862364363223
VPS13B	1246.0	1572.0	4327.0	3407.0	2318.1012609260915	1752	6.84931506849315e-05
HIBCH	9083.0	2873.0	277.0	4000.0	2318.8687887490037	1753	0.00013120365088419852
TRAPPC6B	2138.0	5693.0	1309.0	1815.0	2318.9494951201673	1754	9.122006841505132e-05
PELI3	2349.0	1718.0	8246.0	870.0	2319.6218438395204	1755	8.547008547008547e-05
DRAM2	651.0	1345.0	9323.0	3549.0	2320.017384141969	1756	8.542141230068336e-05
ZFP28	976.0	1266.0	9675.0	2429.0	2321.3493431239967	1757	0.00013659647125782584
MORC3	2952.0	2220.0	2023.0	2191.0	2321.5438811233294	1758	7.963594994311719e-05
TPT1	1937.0	3082.0	8729.0	558.0	2322.149824553088	1759	0.00011938601478112564
VAMP5	2833.0	501.0	7487.0	2741.0	2323.1395168137055	1760	0.00010795454545454545
RARG	2921.0	4176.0	1996.0	1203.0	2326.3740930278664	1761	0.0001135718341851221
ARHGEF11	8588.0	3425.0	5023.0	199.0	2328.5856487414712	1762	7.377979568671964e-05
ZNF669	1786.0	2363.0	2627.0	2657.0	2329.6957147815315	1763	6.239364719228587e-05
NXNL2	6979.0	3732.0	2647.0	428.0	2330.6826108842606	1764	0.00013605442176870748
MAST1	438.0	1892.0	4758.0	7486.0	2330.8663694492884	1765	9.06515580736544e-05
TNFAIP8	6657.0	516.0	9517.0	905.0	2332.218450404307	1766	0.00013590033975084939
ZSWIM8	1480.0	1165.0	2921.0	5886.0	2333.3767375063826	1767	9.054895302773061e-05
RPL28	1476.0	4443.0	2353.0	1925.0	2334.5535107975943	1768	0.00014705882352941178
TIGD6	1538.0	1274.0	4060.0	3736.0	2334.880543130782	1769	9.044657998869418e-05
DYRK4	1399.0	1302.0	2768.0	5897.0	2335.1053457612556	1770	6.779661016949152e-05
PCMTD2	713.0	1994.0	7151.0	2931.0	2336.411418616764	1771	0.00011293054771315641
MAP1LC3B	7906.0	4292.0	547.0	1606.0	2336.6160077531135	1772	9.029345372460496e-05
C1GALT1	4060.0	5060.0	713.0	2036.0	2336.8775881118117	1773	0.0001015228426395939
CFL2	2136.0	3546.0	1868.0	2108.0	2336.9362457620537	1774	5.073280721533258e-05
KDM6A	2678.0	1463.0	8911.0	856.0	2338.103741055192	1775	0.00010140845070422535
CD72	431.0	763.0	9580.0	9497.0	2338.7749781253815	1776	0.00010698198198198199
C4orf33	1882.0	2204.0	2608.0	2773.0	2340.303415688444	1777	8.441193021947102e-05
GHRLOS	5167.0	3911.0	622.0	2389.0	2340.9018399155775	1778	0.00013498312710911135
CLCN7	834.0	1928.0	2816.0	6634.0	2341.10180314464	1779	0.0001011804384485666
OAZ1	3673.0	1755.0	2635.0	1770.0	2341.6014791612447	1780	0.00011797752808988764
XBP1	7646.0	3383.0	523.0	2224.0	2342.0339743768004	1781	9.545199326221224e-05
MANEAL	6448.0	2273.0	300.0	6853.0	2342.9154310876124	1782	0.00013468013468013467
BPHL	1755.0	1802.0	3279.0	2907.0	2343.1742656061892	1783	0.00011217049915872127
RND2	6383.0	6235.0	125.0	6063.0	2343.4987212069914	1784	0.00010650224215246636
SUMF1	5316.0	1528.0	1613.0	2304.0	2343.992901624551	1785	0.00012885154061624652
PUS3	526.0	895.0	8986.0	7143.0	2344.574088354757	1786	6.71892497200448e-05
IFT140	1211.0	1045.0	5274.0	4532.0	2345.160739718215	1787	9.513150531617236e-05
DCAF5	1342.0	1902.0	5778.0	2051.0	2345.1820237446236	1788	6.152125279642058e-05
GTF2H5	2180.0	5281.0	653.0	4024.0	2345.232768058576	1789	0.00010620458356623813
RAB40B	1351.0	852.0	6696.0	3927.0	2345.5398858379954	1790	8.379888268156425e-05
ZNF286B	1744.0	4530.0	8136.0	471.0	2345.681984797918	1791	0.00010608598548297041
ATG10	5781.0	2708.0	1521.0	1275.0	2347.3224750515365	1792	0.00011160714285714287
PAXIP1-AS1	1725.0	5556.0	7480.0	424.0	2348.0357108557687	1793	7.808142777467931e-05
SETDB2	952.0	5050.0	9078.0	698.0	2349.327064761182	1794	9.47603121516165e-05
RNF141	1579.0	2083.0	5171.0	1794.0	2350.266412262547	1795	8.913649025069638e-05
SMCO2	9002.0	1492.0	8648.0	263.0	2350.9577011609636	1796	9.465478841870824e-05
MYL6B	2004.0	3020.0	2623.0	1926.0	2351.4719816083366	1797	0.00010573177518085699
CHFR	2273.0	1630.0	9114.0	907.0	2352.479447328955	1798	0.00010011123470522802
LDB3	2417.0	147.0	9270.0	9314.0	2353.4365188531456	1799	9.449694274596999e-05
ARHGAP5	2332.0	4412.0	2681.0	1113.0	2353.90540998527	1800	7.777777777777778e-05
PTPN4	1360.0	2957.0	7758.0	985.0	2354.4748711560765	1801	0.00012770682953914492
RNF11	2236.0	1845.0	2955.0	2522.0	2354.7384984300734	1802	8.879023307436182e-05
ORAI3	555.0	8094.0	2315.0	2960.0	2355.4545160052085	1803	0.00012201885745978924
ZNF445	2442.0	3923.0	3549.0	906.0	2355.8603407444743	1804	0.00010532150776053215
B3GALNT2	4793.0	3933.0	3260.0	502.0	2356.7481408424874	1805	7.75623268698061e-05
FRRS1	4487.0	9211.0	6176.0	121.0	2357.4303877275997	1806	0.00010520487264673312
DPP7	902.0	940.0	4283.0	8565.0	2361.578890977403	1807	8.854454897620366e-05
ZNF844	1574.0	605.0	9716.0	3370.0	2363.0307733893023	1808	9.402654867256638e-05
ZSWIM7	6284.0	515.0	4050.0	2383.0	2364.0443390883675	1809	0.00014925373134328358
SEC31A	1616.0	1714.0	3693.0	3055.0	2364.3440523944632	1810	0.00012154696132596685
EXT1	4217.0	317.0	4466.0	5250.0	2366.1115816864317	1811	9.939260077305355e-05
TNKS	1460.0	3893.0	6109.0	903.0	2366.3216856153294	1812	0.00010485651214128035
TMEM60	1740.0	4271.0	1567.0	2697.0	2367.321218066143	1813	8.27357970215113e-05
GBP3	8794.0	1142.0	1293.0	2420.0	2367.6451544768306	1814	0.00010474090407938258
GPM6B	7566.0	941.0	1498.0	2953.0	2368.9604226109564	1815	9.366391184573004e-05
PAPSS1	4231.0	1046.0	859.0	8285.0	2369.0001957710365	1816	0.0001211453744493392
PLEKHA1	4534.0	922.0	2424.0	3113.0	2369.905578555805	1817	0.00012107870115575124
ZNF189	1233.0	2170.0	6130.0	1924.0	2370.129567494383	1818	9.350935093509351e-05
COL7A1	9615.0	5490.0	1379.0	434.0	2370.7944788668988	1819	7.146783947223749e-05
CSTB	2786.0	8325.0	340.0	4008.0	2371.0624679604684	1820	8.791208791208791e-05
NEK1	1484.0	2617.0	4803.0	1699.0	2372.6621230061132	1821	9.884678747940691e-05
RSF1	1662.0	2279.0	5141.0	1629.0	2373.20911772179	1822	0.00012623490669593854
RPL19	1588.0	4410.0	4867.0	931.0	2373.4223554175965	1823	0.00010422380691168404
C4orf3	1175.0	1791.0	7372.0	2047.0	2373.8821530613345	1824	0.0001644736842105263
STRIP2	7598.0	8437.0	286.0	1735.0	2374.8610934229528	1825	7.67123287671233e-05
DENND4C	3654.0	1783.0	7475.0	655.0	2376.528877311518	1826	7.119386637458927e-05
RN7SL832P	4479.0	5527.0	294.0	4385.0	2376.823122568801	1827	8.75752599890531e-05
TNNT1	5163.0	4778.0	6229.0	208.0	2377.702333884559	1828	9.299781181619256e-05
TNRC6B	1691.0	3284.0	6415.0	899.0	2378.8977585939665	1829	0.00010934937124111536
ARL4C	4176.0	6429.0	808.0	1477.0	2379.161607119566	1830	8.743169398907104e-05
ANO6	6613.0	775.0	2918.0	2145.0	2379.869823992582	1831	0.00014746040415073732
SS18L1	2001.0	3501.0	6120.0	749.0	2380.4995834266374	1832	0.00010371179039301311
FOXD2-AS1	8103.0	9148.0	1142.0	380.0	2381.526529805404	1833	0.00010365521003818877
PQLC3	2561.0	1314.0	4427.0	2163.0	2382.5539653177334	1834	8.178844056706652e-05
AIDA	6491.0	5312.0	541.0	1729.0	2383.090215131975	1835	0.00011989100817438692
PNPLA8	1729.0	3821.0	6706.0	728.0	2383.0971092036125	1836	8.169934640522875e-05
NCOA1	2432.0	745.0	8846.0	2016.0	2384.1815701751552	1837	7.621121393576485e-05
CPEB3	3028.0	4281.0	9450.0	264.0	2384.7025083168232	1838	0.00010337323177366703
ZNF792	4499.0	569.0	8922.0	1419.0	2385.987798733635	1839	0.0001087547580206634
CHD5	2602.0	9731.0	189.0	6778.0	2386.4757922646286	1840	7.608695652173914e-05
PAFAH1B3	4501.0	4421.0	719.0	2268.0	2386.7139258443426	1841	5.431830526887561e-05
KLHL5	799.0	1553.0	6450.0	4057.0	2387.1006956636006	1842	9.771986970684039e-05
SPIRE1	6650.0	1521.0	9227.0	348.0	2387.24864758803	1843	0.00011937059142702116
RRAS	1892.0	846.0	8784.0	2313.0	2388.030469372233	1844	7.049891540130151e-05
DYNC2LI1	1044.0	1735.0	2931.0	6130.0	2388.4660233183977	1845	0.00014092140921409215
PEX13	5692.0	2633.0	6024.0	361.0	2389.334637056718	1846	0.00013001083423618635
PPIL3	385.0	7286.0	2882.0	4033.0	2389.560461815245	1847	8.662696264212237e-05
NDUFB5	886.0	1299.0	5808.0	4880.0	2389.8592587919698	1848	0.00010822510822510823
HIST1H2BJ	4653.0	7842.0	9614.0	93.0	2389.938575758944	1849	0.0001081665765278529
GUK1	3435.0	2268.0	1171.0	3583.0	2391.07596361947	1850	8.648648648648648e-05
PPP1R16A	6038.0	7303.0	120.0	6194.0	2392.691540386965	1851	0.00011885467314964884
STMN1	7968.0	5343.0	883.0	872.0	2392.7808376203952	1852	9.719222462203023e-05
LHFPL2	6694.0	1544.0	9084.0	350.0	2394.2502612473954	1853	0.00010793308148947653
TMEM260	1541.0	1364.0	3664.0	4268.0	2394.413879051264	1854	0.00010248112189859763
KCGene ExpressionB2	2036.0	1534.0	8193.0	1285.0	2394.6238514948327	1855	0.00014016172506738545
ZNF583	4435.0	376.0	7795.0	2530.0	2394.718820734594	1856	9.15948275862069e-05
TMEM175	2325.0	1181.0	2248.0	5328.0	2394.739868074031	1857	7.539041464728056e-05
TANC2	2728.0	1393.0	3020.0	2866.0	2394.8022243483897	1858	0.00010226049515608181
DIXDC1	5934.0	1218.0	5229.0	871.0	2395.288926744025	1859	0.00010758472296933836
KAZN	8812.0	528.0	815.0	8683.0	2395.4325973498144	1860	7.526881720430108e-05
ZP3	2960.0	916.0	1427.0	8510.0	2395.4393501475934	1861	0.00011821601289629232
P4HTM	2424.0	1239.0	2854.0	3844.0	2395.8538245014984	1862	0.0001288936627282492
BAG1	1281.0	521.0	8161.0	6051.0	2396.013970398112	1863	0.0001288244766505636
COMMD6	1358.0	1682.0	6554.0	2204.0	2396.684941316776	1864	0.0001072961373390558
SPRY2	9686.0	9441.0	40.0	9028.0	2397.1957608018192	1865	8.04289544235925e-05
UBN2	1089.0	3399.0	7865.0	1139.0	2399.663655305177	1866	0.0001446945337620579
SCAND1	4111.0	2140.0	1499.0	2518.0	2400.5162608840533	1867	0.00010176754151044456
CIR1	752.0	1342.0	5701.0	5795.0	2402.944329947983	1868	7.494646680942184e-05
SEPT8	1630.0	589.0	5208.0	6684.0	2404.3770779999318	1869	7.49063670411985e-05
PCGene Expression	9526.0	8942.0	439.0	894.0	2404.5666557873774	1870	0.00013368983957219252
CHIC1	5889.0	2239.0	2874.0	885.0	2406.4753673229625	1871	8.551576696953501e-05
MAOA	8328.0	1443.0	9528.0	293.0	2406.6841850049987	1872	0.0001549145299145299
TRMT1L	3104.0	6881.0	1262.0	1247.0	2407.824170390063	1873	9.076348104644955e-05
RPL4	1029.0	6143.0	7010.0	759.0	2408.17986547904	1874	9.071504802561367e-05
MLYCD	1964.0	1756.0	1496.0	6532.0	2409.4112907177455	1875	0.00010666666666666667
ARSG	1980.0	192.0	9204.0	9633.0	2409.4956540536386	1876	9.594882729211087e-05
MT1X	3988.0	105.0	9641.0	8352.0	2409.707083559847	1877	9.589770911028237e-05
ACVR2B	1032.0	1289.0	9302.0	2726.0	2409.953707406765	1878	0.00011182108626198082
ABHD17B	1134.0	3289.0	6187.0	1465.0	2411.2856810849917	1879	0.000106439595529537
FBXO33	3761.0	3269.0	2165.0	1271.0	2411.739666045969	1880	0.00011170212765957446
ZNF638	2773.0	3072.0	2648.0	1501.0	2412.2229135828366	1881	7.442849548112706e-05
STIM2	4253.0	4885.0	2225.0	734.0	2413.495572766054	1882	0.0001222104144527099
TUBB2A	4789.0	1690.0	7158.0	586.0	2413.821842833016	1883	9.028146574614976e-05
ZDHHC11	1452.0	2860.0	4817.0	1701.0	2415.201681374796	1884	0.00010615711252653928
C1orf220	652.0	8479.0	682.0	9031.0	2415.6171928465437	1885	0.0001220159151193634
LSMEM1	1429.0	876.0	8630.0	3152.0	2415.646243593868	1886	9.544008483563096e-05
LDB1	2080.0	1547.0	4501.0	2358.0	2417.4172433498625	1887	0.0001271860095389507
SCP2	1267.0	3856.0	2587.0	2707.0	2418.5194319998664	1888	0.00011652542372881357
ZNF879	983.0	433.0	9103.0	8833.0	2418.708589109722	1889	7.41132874536792e-05
BTF3	868.0	5351.0	5276.0	1397.0	2418.8780150984676	1890	9.523809523809524e-05
CASP9	2523.0	3844.0	1126.0	3137.0	2419.2925311380372	1891	0.00010047593865679535
RMI2	9402.0	9511.0	595.0	644.0	2419.425843935028	1892	0.0001109936575052854
STK38L	2834.0	504.0	5250.0	4571.0	2419.6370548295654	1893	8.452192287374537e-05
CALM1	8695.0	1961.0	642.0	3134.0	2420.166806056125	1894	8.975712777191131e-05
GINS2	9544.0	9375.0	577.0	666.0	2421.519314137623	1895	0.000158311345646438
WASL	1390.0	5997.0	4833.0	854.0	2421.898168227253	1896	8.966244725738397e-05
ZNF233	468.0	966.0	8663.0	8787.0	2422.049307011138	1897	6.325777543489721e-05
SESTD1	4048.0	3442.0	1909.0	1298.0	2424.002133103818	1898	0.00013171759747102212
BCKDHB	2478.0	3997.0	548.0	6373.0	2425.1576844927667	1899	6.845708267509215e-05
COMMD1	2671.0	1402.0	2258.0	4099.0	2426.363919955605	1900	8.947368421052632e-05
LRIG2	2504.0	1124.0	6781.0	1817.0	2426.6789721201776	1901	4.7343503419253025e-05
TSC22D1	993.0	9334.0	7062.0	531.0	2428.0622665959704	1902	0.00012092534174553103
BTBD3	8459.0	407.0	5120.0	1972.0	2428.133587515518	1903	0.00013662637940094587
HOOK2	2617.0	5068.0	1538.0	1706.0	2428.812127807804	1904	0.00011554621848739496
ISG20	8037.0	5270.0	2219.0	372.0	2431.650792676141	1905	7.349081364829397e-05
FIG4	1883.0	2292.0	1144.0	7096.0	2432.910547099703	1906	0.00013641133263378805
CAPRIN2	4028.0	7502.0	287.0	4043.0	2433.397401414461	1907	9.438909281594126e-05
HARBI1	4954.0	2352.0	2480.0	1215.0	2434.1947398453362	1908	8.385744234800838e-05
ANO10	1822.0	2722.0	2071.0	3419.0	2434.3270407469345	1909	0.00014143530644316398
APOLD1	9532.0	9450.0	827.0	472.0	2435.0945999128307	1910	6.80628272251309e-05
RPL6	1912.0	5275.0	3170.0	1100.0	2435.2333058152253	1911	8.37257980115123e-05
TERC	3892.0	2825.0	3668.0	877.0	2438.681316552192	1912	9.414225941422593e-05
ANTXR2	716.0	8376.0	629.0	9381.0	2439.00318867369	1913	9.932043910088866e-05
THG1L	909.0	2878.0	2994.0	4525.0	2439.951889523848	1914	0.00010971786833855799
SCAI	3433.0	2439.0	6526.0	649.0	2440.3063077777183	1915	0.00012532637075718015
TULP3	678.0	7269.0	4075.0	1766.0	2440.369951023112	1916	0.00010960334029227557
MED13L	2257.0	3009.0	4999.0	1045.0	2440.5532815478773	1917	9.389671361502347e-05
TRIM46	7665.0	635.0	8979.0	812.0	2440.717254176738	1918	9.906152241918665e-05
WDR19	546.0	2478.0	5444.0	4822.0	2441.2362873437396	1919	0.00012506513809275663
EIF3G	996.0	2840.0	4022.0	3131.0	2443.012578653323	1920	9.895833333333333e-05
QPRT	660.0	8076.0	7835.0	855.0	2444.4791669018655	1921	9.890681936491411e-05
GMPR2	563.0	4276.0	4102.0	3617.0	2444.6830649445214	1922	9.885535900104058e-05
ZNF654	3195.0	4309.0	4059.0	640.0	2445.4658107443215	1923	0.00010400416016640666
DGene ExpressionJB2	1682.0	1068.0	6299.0	3169.0	2447.0777764363734	1924	8.316008316008316e-05
C22orf23	4218.0	790.0	1117.0	9636.0	2447.208135703599	1925	0.00014025974025974028
DENND1B	3300.0	7012.0	2311.0	672.0	2448.3937739627236	1926	7.788161993769471e-05
CLIP1	1386.0	1598.0	5574.0	2912.0	2448.6380006540708	1927	8.303061754021796e-05
AKAP9	1400.0	1857.0	5825.0	2376.0	2449.179278298759	1928	0.00010373443983402491
NBPF14	4953.0	2227.0	8203.0	398.0	2449.689733871434	1929	6.220839813374805e-05
PPP1R3E	471.0	8347.0	6848.0	1340.0	2450.783612307396	1930	6.735751295336788e-05
LTB4R	595.0	5701.0	1412.0	7535.0	2451.0179399019066	1931	0.00010875194199896427
RGS10	659.0	1001.0	6936.0	7890.0	2451.186719393281	1932	9.834368530020703e-05
ZFHX2	7886.0	2207.0	4278.0	485.0	2451.3786886297166	1933	7.75995861355406e-05
NEK8	1620.0	6525.0	621.0	5523.0	2453.807804828585	1934	0.00013960703205791107
SNX3	1840.0	4312.0	1125.0	4063.0	2453.9967317249043	1935	0.00011886304909560724
VCPIP1	2074.0	2134.0	4505.0	1821.0	2454.7200904180713	1936	0.00014462809917355373
TP53BP1	3361.0	2681.0	1808.0	2229.0	2454.813230327104	1937	9.808982963345379e-05
ZBTB34	5640.0	1680.0	9213.0	416.0	2454.825900854079	1938	9.80392156862745e-05
IFIT5	1553.0	772.0	6991.0	4336.0	2455.298694629558	1939	0.00012893243940175349
AASDH	957.0	2788.0	4404.0	3099.0	2456.509219586596	1940	8.762886597938145e-05
XKR9	5548.0	86.0	8661.0	8819.0	2457.002346327236	1941	8.24317362184441e-05
EDF1	1136.0	2462.0	6484.0	2010.0	2457.119965861174	1942	8.2389289392379e-05
CTSH	2984.0	241.0	6726.0	7539.0	2457.376025472104	1943	0.0001080802882141019
SH3PXD2A	3413.0	8874.0	704.0	1711.0	2457.647517591587	1944	0.00010802469135802468
RPS3	1510.0	5159.0	7518.0	623.0	2457.7245679349253	1945	0.00010796915167095116
KIDINS220	1231.0	3443.0	2690.0	3201.0	2457.8663139894597	1946	8.221993833504625e-05
DYNLRB1	3573.0	748.0	2563.0	5329.0	2458.0020181139635	1947	9.758602978941963e-05
ZFC3H1	3303.0	3222.0	7030.0	489.0	2459.3739775053514	1948	0.00011806981519507187
SLC12A4	6008.0	1388.0	7673.0	572.0	2459.6321113642543	1949	7.696254489481785e-05
ISCU	2334.0	2175.0	3188.0	2262.0	2459.7601231047106	1950	0.00011282051282051281
RAPGEF2	3043.0	668.0	7269.0	2482.0	2460.870245422937	1951	0.00013839056893900564
GGT7	3609.0	595.0	1971.0	8685.0	2462.2949462091337	1952	0.00010245901639344262
DCUN1D4	2758.0	3210.0	1675.0	2481.0	2462.8344365141857	1953	8.19252432155658e-05
EXOC1	3951.0	4763.0	2180.0	897.0	2462.9700849359006	1954	0.00012282497441146365
LRRC28	2483.0	1022.0	9080.0	1602.0	2464.869857344427	1955	0.0001227621483375959
CCS	2018.0	1190.0	3129.0	4915.0	2465.183783300237	1956	0.00010736196319018404
SERPINB8	9418.0	8910.0	789.0	559.0	2466.5010251850013	1957	5.620848237097598e-05
ST13	930.0	4245.0	2017.0	4662.0	2468.36683520461	1958	0.00012768130745658836
ARHGEF26	7076.0	475.0	9680.0	1143.0	2469.4529462600713	1959	0.00010209290454313425
DRD4	349.0	5496.0	2780.0	6975.0	2469.5355916512026	1960	0.00011734693877551021
ASAP2	5501.0	6358.0	2762.0	386.0	2471.1168772499427	1961	0.0001172870984191739
FSIP1	7604.0	4963.0	9503.0	104.0	2471.2695214749992	1962	0.00010703363914373088
VPS9D1	1005.0	1454.0	2672.0	9569.0	2472.3409893880794	1963	9.67906265919511e-05
NTN1	9431.0	248.0	1646.0	9719.0	2473.234008410462	1964	7.637474541751527e-05
TMC7	9517.0	8344.0	9725.0	48.5	2473.867461086746	1965	0.00010687022900763359
FMR1	6531.0	703.0	6384.0	1278.0	2473.9429774130476	1966	9.664292980671414e-05
CUEDC2	2041.0	1429.0	2853.0	4515.0	2475.760843931699	1967	0.00011184544992374173
PPM1M	1119.0	4336.0	1334.0	5829.0	2478.3766643022473	1968	0.00010670731707317073
ABCC10	3404.0	1116.0	1380.0	7207.0	2479.2586584519195	1969	0.00012696800406297612
ASPHD2	1674.0	323.0	9301.0	7525.0	2480.2675490781344	1970	8.629441624365483e-05
RUFY2	3871.0	3260.0	2194.0	1367.0	2480.3414859425325	1971	8.625063419583968e-05
MYOM1	6760.0	102.0	6210.0	8863.5	2482.0523047574893	1972	0.00013691683569979718
UFC1	1543.0	2372.0	3498.0	2966.0	2482.3778683983132	1973	0.00011150532184490623
MACROD1	741.0	769.0	6972.0	9564.0	2482.763622195166	1974	0.000121580547112462
SVIL	9221.0	1565.0	871.0	3026.0	2483.3896149291827	1975	0.00012658227848101267
JRKL	2580.0	4789.0	2815.0	1094.0	2483.648122607321	1976	8.603238866396762e-05
TYMP	1549.0	3590.0	1376.0	4974.0	2483.8051332127347	1977	0.00010622154779969651
DYNLT1	6221.0	3114.0	1416.0	1390.0	2484.930323542753	1978	9.605662285136501e-05
PWWP2B	1602.0	2131.0	1642.0	6813.0	2485.932749780784	1979	0.00010106114199090451
MIB1	704.0	5484.0	7762.0	1276.0	2486.7012033215524	1980	0.00010101010101010101
PTK2B	580.0	999.0	9316.0	7088.0	2487.0623189477606	1981	0.00010600706713780918
AC023590.1	8203.0	377.0	1303.0	9516.0	2488.4460392070023	1982	7.56811301715439e-05
CBX7	830.0	2113.0	8445.0	2590.0	2488.6811128689146	1983	9.581442259203228e-05
MMS22L	8855.0	8635.0	791.0	635.0	2489.4320644194377	1984	0.00012600806451612903
TRIM13	1406.0	3158.0	8768.0	988.0	2490.3691800041047	1985	6.54911838790932e-05
KIFC2	2351.0	3733.0	2385.0	1841.0	2491.513230600451	1986	9.566968781470292e-05
ZNF124	5218.0	3239.0	1163.0	1963.0	2492.319751609136	1987	0.00012581781580271766
PPDPF	2386.0	1769.0	1108.0	8251.0	2492.362194036284	1988	0.0001006036217303823
SF3B5	2367.0	6227.0	561.0	4697.0	2496.4055318391593	1989	0.00012569130216189038
ARPC1B	5144.0	1588.0	822.0	5793.0	2497.3631605955884	1990	8.542713567839196e-05
MKNK2	2955.0	3435.0	1471.0	2606.0	2497.570911707523	1991	0.00012054244098442993
TRAPPC12-AS1	3786.0	702.0	8777.0	1668.5	2497.7416039062387	1992	8.032128514056225e-05
TATDN1	561.0	5069.0	2680.0	5108.0	2497.8577878562237	1993	8.529854490717512e-05
FBXO24	4630.0	2075.0	462.0	8788.0	2499.0950768830435	1994	0.00011534603811434304
MTIF3	1270.0	4486.0	2568.0	2668.0	2499.5449932568695	1995	0.00011027568922305765
CCDC136	1525.0	996.0	7629.0	3369.0	2499.6226539169584	1996	0.00014529058116232463
ZNFX1	4670.0	767.0	7847.0	1389.0	2499.651913914311	1997	0.00011016524787180771
TANGO2	3046.0	1829.0	3616.0	1940.0	2500.3075889145384	1998	8.008008008008008e-05
DPCD	1780.0	1419.0	2200.0	7037.0	2500.6514213139308	1999	0.0001150575287643822
[truncated: 7,744 more rows]
