# Supplementary material for: TooManyCellsInteractive: A visualization tool for dynamic exploration of single-cell data
Source: Gigascience. 2024 Aug 22;13:giae056. doi: 10.1093/gigascience/giae056 (PMC11340645; doi:10.1093/gigascience/giae056)
Supplement: giae056_Supplemental_Files [file giae056_supplemental_files.zip › table_s7_deg_ID2.csv]

Cell Line	Treatment Duration	Log2FC	pVal	qVal
DND41	Long	1.703553511	0	0
DND41	Short	-0.337203209	1.36E-05	1.54E-04
LNCaP	Short	1.667352236	0	0
MDAMB231	Long	2.932086707	3.20E-14	3.54E-12
PC9	Short	1.447504344	1.54E-04	7.77E-04
SKMEL28	Short	2.378281116	0	0
