# Supplementary material for: TooManyCellsInteractive: A visualization tool for dynamic exploration of single-cell data
Source: Gigascience. 2024 Aug 22;13:giae056. doi: 10.1093/gigascience/giae056 (PMC11340645; doi:10.1093/gigascience/giae056)
Supplement: giae056_Supplemental_Files [file giae056_supplemental_files.zip › table_s8_mdamb231_log2fc.csv]

	names	scores	logfoldchanges	pvals	pvals_adj
981	RASL12	0.09948887	22.194153	0.9207501240477106	1.0
974	GDF6	0.09948887	22.082642	0.9207501240477106	1.0
987	RBP2	0.09948887	22.05335	0.9207501240477106	1.0
986	AC022486.1	0.09948887	22.037148	0.9207501240477106	1.0
975	C10orf53	0.09948887	22.026604	0.9207501240477106	1.0
984	RESP18	0.09948887	21.977015	0.9207501240477106	1.0
982	AMHR2	0.09948887	21.977015	0.9207501240477106	1.0
988	ERVW-1	0.09948887	21.790817	0.9207501240477106	1.0
990	CASQ1	0.09948887	21.759912	0.9207501240477106	1.0
985	AC017048.1	0.09948887	21.421978	0.9207501240477106	1.0
971	NBPF6	0.09948887	21.311144	0.9207501240477106	1.0
972	FADS6	0.09948887	21.240965	0.9207501240477106	1.0
980	HCG24	0.09948887	21.196955	0.9207501240477106	1.0
976	PRLHR	0.09948887	21.191542	0.9207501240477106	1.0
969	FER1L6-AS1	0.09948887	21.18698	0.9207501240477106	1.0
973	ELAC1	0.09948887	21.1328	0.9207501240477106	1.0
978	LINC00658	0.09948887	20.99976	0.9207501240477106	1.0
970	TAS1R3	0.09948887	20.752346	0.9207501240477106	1.0
991	KIR3DX1	0.09948887	20.65739	0.9207501240477106	1.0
977	CNTN4-AS2	0.09948887	20.551472	0.9207501240477106	1.0
983	LINC00051	0.09948887	19.916525	0.9207501240477106	1.0
979	MAF	0.09948887	19.868168	0.9207501240477106	1.0
989	KLK6	0.09948887	19.16202	0.9207501240477106	1.0
801	LINC00469	0.19417726	7.2242455	0.8460370936513701	1.0
1009	TEX38	0.09467166	7.0658956	0.9245756323879268	1.0
1018	LINC00596	0.09467166	6.917688	0.9245756323879268	1.0
1026	BEND4	0.09467166	6.8701315	0.9245756323879268	1.0
1011	CKLF-CMTM1	0.09467166	6.8203397	0.9245756323879268	1.0
1027	FAM83C	0.09467166	6.3991423	0.9245756323879268	1.0
1013	PSD2	0.09467166	6.29294	0.9245756323879268	1.0
1046	HS3ST2	0.08985444	6.2133045	0.928402885759954	1.0
739	AC006004.1	0.27454782	6.096958	0.7836636741843657	1.0
1040	CA4	0.08985444	5.933405	0.928402885759954	1.0
682	ARSH	0.37888733	5.903338	0.704771525999405	1.0
1025	LAIR2	0.09467166	5.866056	0.9245756323879268	1.0
1050	IL13	0.08985444	5.865411	0.928402885759954	1.0
1088	C19orf67	0.085037224	5.7778916	0.9322317961069317	1.0
1020	SSBP3-AS1	0.09467166	5.7697988	0.9245756323879268	1.0
1014	GRM7-AS1	0.09467166	5.7114453	0.9245756323879268	1.0
1012	AC093382.1	0.09467166	5.7003903	0.9245756323879268	1.0
1010	LRRC25	0.09467166	5.6697154	0.9245756323879268	1.0
1015	KIRREL3-AS1	0.09467166	5.6209216	0.9245756323879268	1.0
1008	NCR3	0.09467166	5.6012673	0.9245756323879268	1.0
1019	MS4A8	0.09467166	5.5331345	0.9245756323879268	1.0
1047	GPX2	0.08985444	5.4347477	0.928402885759954	1.0
735	VAV3-AS1	0.27933156	5.377554	0.7799903858644911	1.0
1080	LGALS9C	0.085037224	5.345275	0.9322317961069317	1.0
1075	CACNA1I	0.085037224	5.3205547	0.9322317961069317	1.0
743	DYDC2	0.26976404	5.300472	0.787341790056226	1.0
1044	GRIK1-AS1	0.08985444	5.296016	0.928402885759954	1.0
1016	LINC00278	0.09467166	5.2815475	0.9245756323879268	1.0
1049	GBP7	0.08985444	5.2296915	0.928402885759954	1.0
1017	TMEM235	0.09467166	5.207336	0.9245756323879268	1.0
1053	RGPD6	0.08985444	5.154068	0.928402885759954	1.0
1073	LPL	0.085037224	5.1525044	0.9322317961069317	1.0
1045	RAMP3	0.08985444	5.050622	0.928402885759954	1.0
830	LIPJ	0.1701748	5.021955	0.8648726615373259	1.0
1211	MAP4K1	0.06576837	5.007857	0.9475622422086966	1.0
1121	CPB1	0.080220014	4.990981	0.9360622752569582	1.0
1021	C1orf61	0.09467166	4.931699	0.9245756323879268	1.0
1039	AC034228.3	0.08985444	4.869474	0.928402885759954	1.0
825	GLDN	0.1749753	4.869389	0.861099043119272	1.0
1024	CCL3	0.09467166	4.844945	0.9245756323879268	1.0
1083	AHSP	0.085037224	4.8299456	0.9322317961069317	1.0
875	UPK1B	0.14617237	4.7994723	0.8837853190256356	1.0
1154	NPFFR1	0.075402796	4.792335	0.9398942349291819	1.0
1023	C11orf21	0.09467166	4.784797	0.9245756323879268	1.0
1119	IZUMO1	0.080220014	4.7556386	0.9360622752569582	1.0
1087	NXF3	0.085037224	4.7448235	0.9322317961069317	1.0
1041	TOX3	0.08985444	4.743008	0.928402885759954	1.0
1054	OTP	0.08985444	4.740184	0.928402885759954	1.0
1085	VCX3B	0.085037224	4.7387967	0.9322317961069317	1.0
1022	KIT	0.09467166	4.731845	0.9245756323879268	1.0
1123	HS3ST6	0.080220014	4.7206397	0.9360622752569582	1.0
1112	RGS18	0.080220014	4.711305	0.9360622752569582	1.0
1074	CYP4B1	0.085037224	4.709553	0.9322317961069317	1.0
1076	MYBPHL	0.085037224	4.683366	0.9322317961069317	1.0
1185	KRT32	0.07058558	4.6718764	0.9437275867399044	1.0
1071	MYCNOS	0.085037224	4.6633816	0.9322317961069317	1.0
829	LMOD2	0.1701748	4.6230874	0.8648726615373259	1.0
855	INHBA-AS1	0.15577334	4.6016603	0.8762116822942609	1.0
1143	CABP4	0.075402796	4.599237	0.9398942349291819	1.0
1052	PPIAL4G	0.08985444	4.5741434	0.928402885759954	1.0
1086	C14orf177	0.085037224	4.5646605	0.9322317961069317	1.0
1077	CCL2	0.085037224	4.551456	0.9322317961069317	1.0
1043	DGCR9	0.08985444	4.5197124	0.928402885759954	1.0
1124	MANSC4	0.080220014	4.5174584	0.9360622752569582	1.0
1126	TEX19	0.080220014	4.465085	0.9360622752569582	1.0
1125	RASAL1	0.080220014	4.4633017	0.9360622752569582	1.0
815	CD300A	0.17977579	4.46143	0.8573285930789043	1.0
1084	MSH5	0.085037224	4.4424276	0.9322317961069317	1.0
1081	BSPH1	0.085037224	4.4090576	0.9322317961069317	1.0
1055	UGT2B4	0.08985444	4.385246	0.928402885759954	1.0
826	MMP21	0.17494185	4.370363	0.8611253292468835	1.0
1151	MEOX1	0.075402796	4.3500557	0.9398942349291819	1.0
831	AMPD1	0.1701748	4.3092604	0.8648726615373259	1.0
1051	NPIPA3	0.08985444	4.3012986	0.928402885759954	1.0
1117	LRTM1	0.080220014	4.293804	0.9360622752569582	1.0
853	TNS1	0.15577334	4.2869134	0.8762116822942609	1.0
754	LCK	0.24574487	4.2763014	0.8058797358116361	1.0
1106	RLBP1	0.080220014	4.252003	0.9360622752569582	1.0
1048	ETNPPL	0.08985444	4.251279	0.928402885759954	1.0
771	ABCA9	0.22671019	4.207861	0.8206491105585207	1.0
876	C1QTNF9B	0.14617237	4.202048	0.8837853190256356	1.0
1115	HSFY1	0.080220014	4.1915774	0.9360622752569582	1.0
1118	PASD1	0.080220014	4.1611485	0.9360622752569582	1.0
1072	PLIN4	0.085037224	4.1490574	0.9322317961069317	1.0
1157	AMPH	0.075402796	4.115971	0.9398942349291819	1.0
1158	GCK	0.075402796	4.1030183	0.9398942349291819	1.0
1177	GMNC	0.07058558	4.0685754	0.9437275867399044	1.0
765	SGIP1	0.2362108	4.0452266	0.8132691004785241	1.0
1155	LINC00349	0.075402796	4.0354877	0.9398942349291819	1.0
728	LAG3	0.28831366	4.0210395	0.773106650123345	1.0
764	SLC25A34	0.2362777	3.980505	0.8132171864999301	1.0
917	ADRA1A	0.12216993	3.9789605	0.9027644447992021	1.0
705	STON1-GTF2A1L	0.32644996	3.9687629	0.7440839528916519	1.0
1159	CACNG7	0.075402796	3.9471283	0.9398942349291819	1.0
839	SLAMF8	0.16537432	3.945729	0.8686493639617382	1.0
901	ASB5	0.13177091	3.9319484	0.8951655030139588	1.0
1120	FAM180A	0.080220014	3.9301097	0.9360622752569582	1.0
887	KCNH8	0.14137188	3.89894	0.8875761687209842	1.0
873	AC016751.2	0.14617237	3.8929977	0.8837853190256356	1.0
1042	LINC00508	0.08985444	3.8734498	0.928402885759954	1.0
1153	CASC16	0.075402796	3.867593	0.9398942349291819	1.0
779	ZBTB16	0.21714266	3.867071	0.8280971722424387	1.0
1108	R3HDML	0.080220014	3.8187976	0.9360622752569582	1.0
1291	HGFAC	0.056133937	3.817358	0.9552351097518869	1.0
696	MTRNR2L3	0.35005096	3.8129766	0.7263004568409779	1.0
1156	PI3	0.075402796	3.7896583	0.9398942349291819	1.0
1122	KRTAP10-4	0.080220014	3.7834687	0.9360622752569582	1.0
1287	SDS	0.056133937	3.7603273	0.9552351097518869	1.0
1218	THRSP	0.06576837	3.7578394	0.9475622422086966	1.0
862	CR1	0.15097286	3.7500546	0.8799971284267131	1.0
1056	ATP11A-AS1	0.08982099	3.7388504	0.9284294698036911	1.0
1330	MYCT1	0.05131672	3.7276673	0.959073144436963	1.0
1107	DPPA3	0.080220014	3.7229085	0.9360622752569582	1.0
1114	SLC13A5	0.080220014	3.7144167	0.9360622752569582	1.0
1078	STRA6	0.085037224	3.7141213	0.9322317961069317	1.0
1206	TEX15	0.06576837	3.710399	0.9475622422086966	1.0
1254	ACTN2	0.06095115	3.709299	0.9513981127645244	1.0
1109	AQP6	0.080220014	3.7082574	0.9360622752569582	1.0
1057	IL9R	0.08982099	3.6906104	0.9284294698036911	1.0
854	DBH	0.15577334	3.6889305	0.8762116822942609	1.0
936	SZT2-AS1	0.112568945	3.671224	0.9103723049289772	1.0
1180	CYP4F12	0.07058558	3.6706872	0.9437275867399044	1.0
874	KCTD8	0.14617237	3.6491015	0.8837853190256356	1.0
902	CCDC36	0.13177091	3.6475983	0.8951655030139588	1.0
864	TULP1	0.15097286	3.647472	0.8799971284267131	1.0
707	BLID	0.3216829	3.6329372	0.7476929247633609	1.0
1146	UBE2F	0.075402796	3.600916	0.9398942349291819	1.0
1116	ACE2	0.080220014	3.597233	0.9360622752569582	1.0
790	NPSR1	0.20754167	3.5969326	0.83558684611541	1.0
1216	OTOF	0.06576837	3.593156	0.9475622422086966	1.0
840	FEZ1	0.16537432	3.580823	0.8686493639617382	1.0
930	CPXM2	0.11723562	3.5555425	0.9066733373685835	1.0
1029	CNTN1	0.09330009	3.5542645	0.9256651626180376	1.0
1321	ARPC4	0.05131672	3.552416	0.959073144436963	1.0
1079	MYBPH	0.085037224	3.5519795	0.9322317961069317	1.0
653	USP50	0.4793129	3.5071552	0.6317160528034782	1.0
929	CD27	0.117369436	3.504064	0.9065673032408147	1.0
1237	PPP1R14D	0.06095115	3.49818	0.9513981127645244	1.0
832	GAD2	0.17000754	3.4898431	0.8650042025900246	1.0
1166	KCNIP1	0.07416504	3.4611385	0.940879064021522	1.0
856	POF1B	0.15573989	3.4590404	0.876238052017941	1.0
1110	IL17REL	0.080220014	3.4583054	0.9360622752569582	1.0
1144	NANOGNB	0.075402796	3.4545562	0.9398942349291819	1.0
1148	CD33	0.075402796	3.4521585	0.9398942349291819	1.0
863	LINC00222	0.15097286	3.444501	0.8799971284267131	1.0
848	SHROOM4	0.16047348	3.4441035	0.8725081153663035	1.0
723	SLC22A14	0.29291344	3.4149642	0.7695883206422752	1.0
1204	CDH7	0.06576837	3.4144833	0.9475622422086966	1.0
1082	ESPNL	0.085037224	3.4105437	0.9322317961069317	1.0
1241	MYBPC3	0.06095115	3.4039083	0.9513981127645244	1.0
883	MSI1	0.14137188	3.3937576	0.8875761687209842	1.0
1188	MIXL1	0.07058558	3.3866792	0.9437275867399044	1.0
789	TDRD6	0.20757513	3.376331	0.8355607233717905	1.0
903	ASTN1	0.13173746	3.374065	0.8951919638830179	1.0
1279	TMEM114	0.056133937	3.3686714	0.9552351097518869	1.0
1256	SAMSN1	0.06095115	3.3637066	0.9513981127645244	1.0
1246	POU2AF1	0.06095115	3.3597753	0.9513981127645244	1.0
918	ESRP1	0.12216993	3.347551	0.9027644447992021	1.0
1275	LINC00839	0.056133937	3.3397691	0.9552351097518869	1.0
1145	DOC2B	0.075402796	3.3169756	0.9398942349291819	1.0
1280	PWRN1	0.056133937	3.3003583	0.9552351097518869	1.0
1253	C2orf50	0.06095115	3.2961414	0.9513981127645244	1.0
1319	ELAVL3	0.05131672	3.2933025	0.959073144436963	1.0
1245	C21orf62	0.06095115	3.272643	0.9513981127645244	1.0
1313	ADAM18	0.05131672	3.268761	0.959073144436963	1.0
1318	TECRL	0.05131672	3.2664316	0.959073144436963	1.0
793	PCDH9-AS2	0.20279136	3.2592072	0.8392981037728774	1.0
1240	DMBX1	0.06095115	3.2495847	0.9513981127645244	1.0
1323	ZDHHC19	0.05131672	3.242303	0.959073144436963	1.0
1290	EPHA10	0.056133937	3.2384086	0.9552351097518869	1.0
1252	MLIP-AS1	0.06095115	3.2364738	0.9513981127645244	1.0
904	FAM169B	0.13173746	3.2343023	0.8951919638830179	1.0
1281	GOLGA8K	0.056133937	3.2184765	0.9552351097518869	1.0
1176	DSC2	0.07058558	3.2152169	0.9437275867399044	1.0
788	FAM153C	0.20757513	3.210073	0.8355607233717905	1.0
1060	AC242988.1	0.089787535	3.197111	0.9284560539273073	1.0
1209	DPYSL3	0.06576837	3.1923292	0.9475622422086966	1.0
886	ZNF841	0.14137188	3.1824508	0.8875761687209842	1.0
877	SMIM17	0.14613892	3.1795955	0.8838117269953596	1.0
804	NMBR	0.19297294	3.1611626	0.8469801535541646	1.0
833	KIRREL3	0.16930504	3.1539614	0.8655567158168866	1.0
802	PDE1C	0.19322385	3.150857	0.8467836646217166	1.0
836	C1QTNF1-AS1	0.1689036	3.1504986	0.8658724671843046	1.0
1289	CCDC172	0.056133937	3.1383452	0.9552351097518869	1.0
1219	CELA3B	0.06576837	3.1362066	0.9475622422086966	1.0
1328	FNDC7	0.05131672	3.131442	0.959073144436963	1.0
994	GALNT15	0.09816748	3.1272285	0.9217993035165923	1.0
944	DPYSL5	0.10776846	3.1250167	0.9141793633382742	1.0
1150	CDHR4	0.075402796	3.1208966	0.9398942349291819	1.0
955	GIMAP8	0.10296797	3.1099796	0.917988391801703	1.0
857	RARB	0.15495375	3.1038802	0.876857780012027	1.0
1388	NRXN2	0.04168229	3.1033173	0.9667519716103142	1.0
885	KEL	0.14137188	3.1009636	0.8875761687209842	1.0
897	MCHR2-AS1	0.13657139	3.096076	0.8913695919601915	1.0
916	SLC8A1-AS1	0.12216993	3.0916965	0.9027644447992021	1.0
888	HCRTR2	0.14133842	3.09037	0.8876025949210355	1.0
1111	RXFP4	0.080220014	3.0895522	0.9360622752569582	1.0
1183	STRC	0.07058558	3.0823598	0.9437275867399044	1.0
1242	CCDC179	0.06095115	3.0786135	0.9513981127645244	1.0
1092	TBX18	0.08500377	3.0758224	0.9322583913492904	1.0
1251	SAMD7	0.06095115	3.072193	0.9513981127645244	1.0
938	TAS1R1	0.112568945	3.0709753	0.9103723049289772	1.0
1273	DLEU7-AS1	0.056133937	3.0601487	0.9552351097518869	1.0
5553	M1AP	-0.030575935	3.0597122	0.9756077350610195	1.0
1558	KRT17	0.012779001	3.0574663	0.9898041100137727	1.0
1379	C17orf78	0.045362107	3.0568497	0.9638186834977164	1.0
865	TMEM211	0.15097286	3.0564516	0.8799971284267131	1.0
660	TNFRSF13C	0.4666008	3.0521934	0.640785517493909	1.0
1243	CPB2	0.06095115	3.0497935	0.9513981127645244	1.0
781	MYH13	0.21680813	3.0422976	0.828357878027727	1.0
1186	SLC38A3	0.07058558	3.0400229	0.9437275867399044	1.0
1278	TMEM244	0.056133937	3.0323524	0.9552351097518869	1.0
1293	C5orf47	0.056100484	3.014165	0.9552617592951774	1.0
1282	EGR3	0.056133937	3.0110817	0.9552351097518869	1.0
1149	NPFFR2	0.075402796	3.007671	0.9398942349291819	1.0
1187	ZNF547	0.07058558	3.0065284	0.9437275867399044	1.0
1113	AC002401.1	0.080220014	3.0053346	0.9360622752569582	1.0
819	FOSB	0.17847112	3.0027337	0.8583529963577401	1.0
714	AC002306.1	0.31194812	3.00088	0.755079949030637	1.0
909	AC144836.1	0.12697041	2.9994643	0.898963815982066	1.0
1276	LINC-ROR	0.056133937	2.9959023	0.9552351097518869	1.0
1284	HOPX	0.056133937	2.9956598	0.9552351097518869	1.0
859	COL6A6	0.15488684	2.979585	0.8769105263113636	1.0
1091	ITGA4	0.08500377	2.9729764	0.9322583913492904	1.0
1446	OR5V1	0.03204786	2.9725108	0.9744338830817358	1.0
1418	SLC15A5	0.036865074	2.9711304	0.9705925862947911	1.0
1090	ZEB2-AS1	0.08500377	2.9625058	0.9322583913492904	1.0
1355	ZNF541	0.046499506	2.9606218	0.9629121280137672	1.0
1353	CALCB	0.046499506	2.9541492	0.9629121280137672	1.0
1205	BMP8A	0.06576837	2.9537854	0.9475622422086966	1.0
555	COL19A1	1.0939426	2.950981	0.2739801145748211	0.5411819269387474
803	TBPL2	0.1931904	2.945183	0.8468098625959466	1.0
1416	TAF1L	0.036865074	2.9396255	0.9705925862947911	1.0
772	SEMA4A	0.22617494	2.9309883	0.8210653651945554	1.0
1094	CHRM1	0.08500377	2.9287534	0.9322583913492904	1.0
1329	ISM2	0.05131672	2.9254801	0.959073144436963	1.0
1543	PDE6G	0.017596215	2.9251225	0.9859609755279561	1.0
1361	NLRC3	0.046499506	2.9226525	0.9629121280137672	1.0
1445	HMCN2	0.03204786	2.9214559	0.9744338830817358	1.0
1288	ACSM5	0.056133937	2.9111238	0.9552351097518869	1.0
884	IL37	0.14137188	2.90912	0.8875761687209842	1.0
783	MTRNR2L1	0.21680813	2.908649	0.828357878027727	1.0
782	GDF9	0.21680813	2.9065282	0.828357878027727	1.0
1358	AC024084.1	0.046499506	2.900411	0.9629121280137672	1.0
1396	DNAI1	0.04168229	2.8928535	0.9667519716103142	1.0
3	MT-ND3	25.677563	2.8887694	2.0819713122242685e-145	5.007799857580449e-143
1147	HEPACAM	0.075402796	2.8834836	0.9398942349291819	1.0
1367	CACNG8	0.046499506	2.879531	0.9629121280137672	1.0
1190	DLL4	0.070552126	2.8761604	0.9437542118990722	1.0
995	ATG9B	0.09816748	2.8760889	0.9217993035165923	1.0
1248	IL23R	0.06095115	2.8742087	0.9513981127645244	1.0
1207	SLC4A1	0.06576837	2.8728282	0.9475622422086966	1.0
858	SMIM18	0.15495375	2.8674612	0.876857780012027	1.0
1363	CCDC148-AS1	0.046499506	2.8623269	0.9629121280137672	1.0
934	SIPA1L2	0.112568945	2.8591444	0.9103723049289772	1.0
1417	PLCXD3	0.036865074	2.8541176	0.9705925862947911	1.0
693	SDR42E2	0.35894942	2.8520036	0.7196329264376666	1.0
1169	ADAMTSL2	0.07416504	2.836587	0.940879064021522	1.0
780	KCNIP2	0.21700884	2.8346007	0.8282014522856582	1.0
1238	SEC62-AS1	0.06095115	2.8341162	0.9513981127645244	1.0
740	ZNF521	0.2741129	2.807827	0.783997850037708	1.0
1167	PLXDC2	0.07416504	2.7961571	0.940879064021522	1.0
1255	OPN4	0.06095115	2.795051	0.9513981127645244	1.0
919	UBE2U	0.12216993	2.763918	0.9027644447992021	1.0
1364	TEX101	0.046499506	2.7609994	0.9629121280137672	1.0
898	AGR3	0.1361365	2.7524197	0.8917133712094684	1.0
946	ITIH4	0.107701555	2.7515643	0.9142324375071695	1.0
1390	FBXW12	0.04168229	2.747696	0.9667519716103142	1.0
1212	FOLH1	0.06576837	2.7452517	0.9475622422086966	1.0
1317	LINC00868	0.05131672	2.7414527	0.959073144436963	1.0
954	CACNA1B	0.10316869	2.7398813	0.9178290909583317	1.0
1277	CHI3L2	0.056133937	2.7395742	0.9552351097518869	1.0
1089	WDFY4	0.08500377	2.7387524	0.9322583913492904	1.0
759	MIR137HG	0.24060985	2.7347226	0.8098575132215632	1.0
755	CDH18	0.24554415	2.727432	0.8060351254002669	1.0
1182	IGSF21	0.07058558	2.7258997	0.9437275867399044	1.0
4566	A3GALT2	-0.011307074	2.7247415	0.9909784524134551	1.0
1452	WDR86	0.03204786	2.717557	0.9744338830817358	1.0
1274	PRRX1	0.056133937	2.7169683	0.9552351097518869	1.0
935	CCDC158	0.112568945	2.711723	0.9103723049289772	1.0
1137	GRM1	0.07886517	2.7074642	0.9371398680855599	1.0
941	ADAMTSL3	0.11189989	2.7069356	0.9109027840268995	1.0
1482	DOCK4-AS1	0.027230646	2.706928	0.9782757729382233	1.0
3504	ZNF252P-AS1	-0.001672644	2.700338	0.9986654237257041	1.0
1191	LINC01010	0.070552126	2.694884	0.9437542118990722	1.0
910	SSUH2	0.12623446	2.6905792	0.8995463426272088	1.0
1594	NEURL3	0.007961785	2.6808622	0.9936474810866767	1.0
1208	TMEM179	0.06576837	2.6795413	0.9475622422086966	1.0
1128	PSG3	0.08018656	2.6762345	0.9360888810852457	1.0
1455	AC018742.1	0.03204786	2.6753771	0.9744338830817358	1.0
1189	TMPRSS11F	0.07058558	2.6728199	0.9437275867399044	1.0
1420	FRMPD3	0.036865074	2.6681538	0.9705925862947911	1.0
1561	MAP1LC3C	0.012779001	2.6665764	0.9898041100137727	1.0
1250	UNC5A	0.06095115	2.6651254	0.9513981127645244	1.0
1215	CCDC87	0.06576837	2.6632016	0.9475622422086966	1.0
842	RGPD2	0.16442092	2.6630647	0.8693998004503334	1.0
1059	LINC00410	0.089787535	2.6621573	0.9284560539273073	1.0
827	FAM83E	0.17398843	2.6566339	0.8618745484422927	1.0
1397	CLSTN2	0.04168229	2.6528563	0.9667519716103142	1.0
1214	CRIP3	0.06576837	2.6513293	0.9475622422086966	1.0
6	MT-ND2	25.408953	2.6485848	2.008154382539895e-142	4.239883286335898e-140
1339	LINC00603	0.050162595	2.6470335	0.9599928178268229	1.0
1152	EPHA7	0.075402796	2.643039	0.9398942349291819	1.0
1134	KIF5C	0.07896553	2.6422958	0.9370600424216257	1.0
752	ST6GAL1	0.25032791	2.6318212	0.8023337706485418	1.0
1368	TRIM39-RPP21	0.046499506	2.6310437	0.9629121280137672	1.0
1295	MMP26	0.056100484	2.630833	0.9552617592951774	1.0
1244	CD300E	0.06095115	2.6206045	0.9513981127645244	1.0
1480	GRIA3	0.027230646	2.6194134	0.9782757729382233	1.0
1340	DCST1	0.050162595	2.6165552	0.9599928178268229	1.0
1179	BABAM1	0.07058558	2.6158056	0.9437275867399044	1.0
1326	ACY3	0.05131672	2.615176	0.959073144436963	1.0
1236	NUTM1	0.06095115	2.611621	0.9513981127645244	1.0
1141	NT5DC4	0.078212835	2.6048644	0.937658750265717	1.0
1064	MSANTD1	0.08853305	2.6044767	0.9294530159451176	1.0
1217	CA7	0.06576837	2.6041915	0.9475622422086966	1.0
1356	AC010745.2	0.046499506	2.6003253	0.9629121280137672	1.0
1510	C1orf167	0.02241343	2.5936542	0.9821181667900553	1.0
1484	ENAM	0.027230646	2.5905507	0.9782757729382233	1.0
1327	NAALADL1	0.05131672	2.5902197	0.959073144436963	1.0
1247	SMCO1	0.06095115	2.5886326	0.9513981127645244	1.0
718	LINC01031	0.30950606	2.58565	0.7569366010167742	1.0
1456	TLL1	0.03204786	2.5850177	0.9744338830817358	1.0
866	LINC00334	0.15083905	2.5814152	0.8801026858014338	1.0
1365	DCHS2	0.046499506	2.5782378	0.9629121280137672	1.0
816	L3MBTL4	0.1787722	2.575569	0.8581165743661363	1.0
1213	KCNK1	0.06576837	2.573908	0.9475622422086966	1.0
1203	HAVCR1	0.06576837	2.570602	0.9475622422086966	1.0
1178	TRIM58	0.07058558	2.5703173	0.9437275867399044	1.0
777	LINC00536	0.22100647	2.569209	0.8250873999932662	1.0
956	VIL1	0.10296797	2.568408	0.917988391801703	1.0
9	MT-ATP6	24.874443	2.5658367	1.4069043432176414e-136	2.209421184282779e-134
937	HTT-AS	0.112568945	2.5608609	0.9103723049289772	1.0
947	TULP2	0.10763465	2.5567186	0.9142855120585109	1.0
1316	GLOD5	0.05131672	2.5560772	0.959073144436963	1.0
912	PLSCR2	0.12615082	2.5532598	0.8996125422672177	1.0
1062	GPC6-AS1	0.088566504	2.5506046	0.929426428847341	1.0
1184	GRXCR1	0.07058558	2.5496218	0.9437275867399044	1.0
996	HS6ST2	0.09816748	2.5447788	0.9217993035165923	1.0
1488	HGD	0.027230646	2.5443466	0.9782757729382233	1.0
813	TMLHE-AS1	0.18333852	2.5419705	0.8545324128590361	1.0
12	MT-ND6	19.368767	2.5322454	1.4160828652388915e-83	4.403994534413979e-82
1449	SLC26A9	0.03204786	2.5295079	0.9744338830817358	1.0
1362	SLC23A1	0.046499506	2.5238798	0.9629121280137672	1.0
1360	ABI3	0.046499506	2.520435	0.9629121280137672	1.0
1332	HAPLN1	0.05131672	2.5143778	0.959073144436963	1.0
1454	ABCC12	0.03204786	2.5137415	0.9744338830817358	1.0
1210	ALX4	0.06576837	2.5104	0.9475622422086966	1.0
993	FAM19A5	0.09816748	2.509528	0.9217993035165923	1.0
1508	DSCR9	0.02241343	2.5062568	0.9821181667900553	1.0
1263	SLC10A6	0.059763573	2.505608	0.9523439379098292	1.0
4	MT-CO3	25.569025	2.5028236	3.3738381803310495e-144	7.818252817396415e-142
1338	PALD1	0.050162595	2.4995003	0.9599928178268229	1.0
738	CTNND2	0.27464816	2.4989247	0.7835865623435154	1.0
1366	GFI1	0.046499506	2.496392	0.9629121280137672	1.0
1514	WDR38	0.02241343	2.4902015	0.9821181667900553	1.0
4148	IRF5	-0.006489859	2.4837995	0.9948218779901605	1.0
818	CCDC168	0.17853802	2.4812949	0.8583004570387689	1.0
1378	LPAR3	0.045362107	2.479763	0.9638186834977164	1.0
1419	GET4	0.036865074	2.4771266	0.9705925862947911	1.0
1000	LINC00908	0.097548604	2.4764633	0.9222907382803054	1.0
1	MT-CO2	25.767784	2.4712534	2.0373325593834787e-146	5.376860179639563e-144
0	MT-CO1	25.804064	2.4657655	7.98304081670467e-147	2.167053451414602e-144
770	GNA14	0.23003875	2.4639795	0.818061665139767	1.0
7	MT-CYB	25.110971	2.4578898	3.7743313357860376e-139	6.896138850250605e-137
1453	AP000265.1	0.03204786	2.4562745	0.9744338830817358	1.0
634	C3	0.59074444	2.4523432	0.5546916666760877	0.9969291696111375
911	TRPV4	0.12621772	2.4496927	0.8995595824993144	1.0
957	PIWIL1	0.10296797	2.4463503	0.917988391801703	1.0
1264	CHD5	0.059763573	2.436881	0.9523439379098292	1.0
1551	C1orf185	0.016559176	2.4366417	0.9867882925154303	1.0
1407	MRC1	0.04056162	2.436047	0.9676453823793013	1.0
892	JAM3	0.14046866	2.43351	0.8882897198943589	1.0
1587	TMEM212	0.007961785	2.431866	0.9936474810866767	1.0
1065	ANO1	0.08853305	2.4313633	0.9294530159451176	1.0
1599	DDX25	0.007961785	2.4310648	0.9936474810866767	1.0
1161	TP53AIP1	0.07536934	2.430553	0.93992085072997	1.0
870	SYT16	0.15000272	2.4291823	0.8807624675914197	1.0
1333	AC008937.3	0.05131672	2.4291143	0.959073144436963	1.0
1394	C15orf38-AP3S2	0.04168229	2.4273314	0.9667519716103142	1.0
91	MTRNR2L12	9.654418	2.427022	4.7082478738650035e-22	2.9981945743693966e-21
1294	VAV3	0.056100484	2.4247553	0.9552617592951774	1.0
869	KCND2	0.15016998	2.4206583	0.8806305045969712	1.0
1591	ARMC3	0.007961785	2.4138434	0.9936474810866767	1.0
730	PCDH7	0.2858214	2.409527	0.7750148995777864	1.0
945	NLRP12	0.107701555	2.4037848	0.9142324375071695	1.0
680	SLC25A21	0.38275114	2.3999772	0.7019042866870084	1.0
817	DRP2	0.17867184	2.3983874	0.8581953802838247	1.0
1181	PRDM7	0.07058558	2.3907704	0.9437275867399044	1.0
959	GOLGA6L4	0.102901064	2.3870184	0.9180414928147796	1.0
1403	EYA1	0.04056162	2.3860548	0.9676453823793013	1.0
1516	CELF2-AS2	0.02241343	2.3858502	0.9821181667900553	1.0
1590	ANKRD45	0.007961785	2.3847313	0.9936474810866767	1.0
1605	MESP2	0.006958199	2.3844645	0.9944482049099844	1.0
893	PRICKLE2-AS3	0.1403683	2.3757234	0.8883690089572507	1.0
794	FAM110B	0.2024903	2.3745708	0.839533445709056	1.0
1425	NODAL	0.036865074	2.369714	0.9705925862947911	1.0
1341	PCA3	0.050162595	2.3517962	0.9599928178268229	1.0
1423	KCNK7	0.036865074	2.349547	0.9705925862947911	1.0
1424	AC012065.4	0.036865074	2.3494673	0.9705925862947911	1.0
906	PEX5L	0.13096803	2.33743	0.8958005959977312	1.0
913	CAGE1	0.12610064	2.333796	0.8996522623864974	1.0
1406	PRKX-AS1	0.04056162	2.3325038	0.9676453823793013	1.0
1381	ELMO3	0.04492722	2.3295758	0.9641653200783389	1.0
761	RAB11FIP4	0.2391212	2.3260725	0.8110116038182551	1.0
4560	BCL2L15	-0.011307074	2.3256261	0.9909784524134551	1.0
1546	RAD21-AS1	0.017562764	2.3246322	0.9859876629418497	1.0
960	ASB16	0.10236582	2.323965	0.918466314060676	1.0
1373	MAATS1	0.046466053	2.322569	0.9629387907317488	1.0
1234	KCNH5	0.063627385	2.3204176	0.9492669288240883	1.0
1509	LGALS4	0.02241343	2.31517	0.9821181667900553	1.0
729	FAM13A-AS1	0.2862563	2.3121185	0.77468181820677	1.0
4565	RELN	-0.011307074	2.3094254	0.9909784524134551	1.0
891	TCAP	0.14056902	2.3088453	0.8882104319492166	1.0
1369	MUC7	0.046466053	2.3071966	0.9629387907317488	1.0
5549	KCNB2	-0.030575935	2.3057234	0.9756077350610195	1.0
688	BCL2L2-PABPN1	0.3698216	2.3044279	0.7115154135390352	1.0
1320	GUCY2F	0.05131672	2.302827	0.959073144436963	1.0
1097	ZNF580	0.084936865	2.3028193	0.932311582060859	1.0
963	IL12RB2	0.10226546	2.3015485	0.9185459706392952	1.0
860	ARHGEF33	0.15446869	2.2986429	0.8772402030570623	1.0
1001	EPHA1-AS1	0.09733116	2.2976732	0.9224634116016532	1.0
1354	ACKR3	0.046499506	2.2967005	0.9629121280137672	1.0
1479	FGL2	0.027230646	2.2966948	0.9782757729382233	1.0
962	AC007389.3	0.10233237	2.2939627	0.9184928661626626	1.0
1556	GNRH2	0.012779001	2.2926393	0.9898041100137727	1.0
1616	KIF6	0.0031445709	2.292358	0.9974909995693709	1.0
5	MT-ND1	25.456406	2.2901254	5.995962830532854e-143	1.2801717495032054e-140
1063	ZNF667-AS1	0.08853305	2.2876832	0.9294530159451176	1.0
8	MT-ND5	24.947168	2.2866087	2.2919189010403193e-137	3.722311363894714e-135
1405	SIX3	0.04056162	2.2853644	0.9676453823793013	1.0
961	NRG3	0.10233237	2.282028	0.9184928661626626	1.0
1487	GPR65	0.027230646	2.2763093	0.9782757729382233	1.0
1357	PLG	0.046499506	2.2746258	0.9629121280137672	1.0
1481	RNF165	0.027230646	2.2739897	0.9782757729382233	1.0
1404	LINC00539	0.04056162	2.2717066	0.9676453823793013	1.0
1249	COL4A2-AS1	0.06095115	2.2656355	0.9513981127645244	1.0
1395	C6	0.04168229	2.2643578	0.9667519716103142	1.0
1519	C17orf98	0.02241343	2.2643008	0.9821181667900553	1.0
10	MT-ND4L	20.55678	2.2618647	6.693114311179917e-94	2.813773410200017e-92
1386	RCOR2	0.04168229	2.2614865	0.9667519716103142	1.0
1483	SPDYE6	0.027230646	2.261013	0.9782757729382233	1.0
923	TMEM178A	0.12116634	2.2597666	0.903559286007744	1.0
1140	COL21A1	0.07834665	2.252658	0.9375523107299082	1.0
4562	HEXA-AS1	-0.011307074	2.2436745	0.9909784524134551	1.0
1524	TMEM233	0.022379978	2.233991	0.9821448516344226	1.0
1196	XYLT1	0.068779126	2.2330992	0.9451654345235913	1.0
997	AC092687.3	0.09816748	2.231478	0.9217993035165923	1.0
1314	IGHV3-15	0.05131672	2.2277455	0.959073144436963	1.0
1438	MYOM1	0.03552696	2.2269855	0.9716595485623072	1.0
722	KIAA0319	0.2964929	2.226888	0.7668536946583248	1.0
1387	CYSLTR2	0.04168229	2.225715	0.9667519716103142	1.0
1511	TMEM130	0.02241343	2.2239513	0.9821181667900553	1.0
1162	PRICKLE2-AS2	0.07533589	2.222409	0.9399474665978652	1.0
1233	SLC30A8	0.06396191	2.2215307	0.9490005560341106	1.0
1259	BTN1A1	0.060884245	2.2169187	0.9514513968808281	1.0
1447	RASL10A	0.03204786	2.2155855	0.9744338830817358	1.0
812	PCP4L1	0.18335524	2.2150025	0.8545192895316434	1.0
1435	C3orf20	0.035660774	2.2124126	0.9715528500215059	1.0
1070	MOB3B	0.08788072	2.211773	0.9299714800540819	1.0
1283	SPACA5	0.056133937	2.2100267	0.9552351097518869	1.0
1037	CLEC12A	0.09273139	2.2094572	0.9261169600638809	1.0
3502	CDO1	-0.001672644	2.2056453	0.9986654237257041	1.0
6574	FOXA3	-0.07468356	2.2051032	0.9404664893924236	1.0
1303	ANKRD20A1	0.054963086	2.204682	0.9561678733307081	1.0
1412	ZNF763	0.040427808	2.2034748	0.9677520610280941	1.0
1221	ARL5C	0.06570146	2.1971958	0.9476155100728173	1.0
1302	BTBD18	0.054963086	2.1948757	0.9561678733307081	1.0
1160	AC004988.1	0.07536934	2.194705	0.93992085072997	1.0
1135	AC104699.1	0.07893208	2.1930752	0.9370866509060204	1.0
1194	OTOGL	0.06936455	2.1874619	0.9446994455411043	1.0
1542	CACNA2D2	0.017596215	2.1873264	0.9859609755279561	1.0
1285	UROC1	0.056133937	2.185446	0.9552351097518869	1.0
1239	STAC2	0.06095115	2.1852224	0.9513981127645244	1.0
939	TMCO2	0.111966796	2.183269	0.9108497343259679	1.0
3505	ZACN	-0.001672644	2.181069	0.9986654237257041	1.0
1392	TOMM20L	0.04168229	2.1810203	0.9667519716103142	1.0
1095	RSPO4	0.084936865	2.1794338	0.932311582060859	1.0
571	AC098617.1	1.0126188	2.1732926	0.3112423083998146	0.6059658139562785
776	SLC1A6	0.2212741	2.1711814	0.8248790255619508	1.0
1515	GABRB1	0.02241343	2.17025	0.9821181667900553	1.0
1297	MBD3L1	0.05606703	2.1662192	0.9552884088884818	1.0
1628	ADAMTS19	0.0031445709	2.1633239	0.9974909995693709	1.0
838	ZNF320	0.16850217	2.159935	0.8661882399615735	1.0
1579	FAM95B1	0.011440885	2.1596513	0.9908716931676144	1.0
1630	NID1	0.0031445709	2.1584728	0.9974909995693709	1.0
958	ST8SIA5	0.102901064	2.157313	0.9180414928147796	1.0
1586	CPEB1	0.007961785	2.1555908	0.9936474810866767	1.0
2	MT-ND4	25.73475	2.1523638	4.776014015154239e-146	1.2264029502156873e-143
1535	PRMT8	0.017596215	2.1460173	0.9859609755279561	1.0
805	CHRNA10	0.19258824	2.1450896	0.8472814550571167	1.0
1451	VTCN1	0.03204786	2.143131	0.9744338830817358	1.0
3527	PHEX	-0.004315422	2.140175	0.9965568022938222	1.0
1030	ANO3	0.09330009	2.1393416	0.9256651626180376	1.0
1382	PDGFD	0.04482686	2.1356394	0.9642453140995987	1.0
949	MMP23B	0.107065946	2.1356082	0.9147366611529899	1.0
1136	MORN3	0.07889862	2.1347857	0.937113259460675	1.0
4929	PHKA1-AS1	-0.01612429	2.1345713	0.9871352361766791	1.0
896	DCAF4L1	0.13886291	2.133661	0.8895584784981361	1.0
4149	DRC1	-0.006489859	2.1322691	0.9948218779901605	1.0
1434	GHRLOS	0.03576113	2.1310167	0.9714728264499272	1.0
1450	CYP19A1	0.03204786	2.1294422	0.9744338830817358	1.0
611	LRRC37A2	0.7181163	2.129345	0.4726855879931804	0.8734777344205401
1324	TKTL1	0.05131672	2.1238751	0.959073144436963	1.0
1286	PIK3R5	0.056133937	2.1235492	0.9552351097518869	1.0
602	LINC00630	0.7640805	2.1234796	0.44481924369887504	0.8283472431170151
821	ELN	0.17810315	2.1212792	0.8586419738200801	1.0
683	PLCZ1	0.37604386	2.1193016	0.7068843007595145	1.0
940	SGK2	0.111966796	2.1180136	0.9108497343259679	1.0
6165	KLHL11	-0.053658422	2.1165497	0.9572073091154168	1.0
1619	IP6K3	0.0031445709	2.1138775	0.9974909995693709	1.0
807	FGF18	0.18833973	2.1116583	0.8506103466783298	1.0
1033	CXCL17	0.09313282	2.1108372	0.9257980417378424	1.0
1352	HNF1A	0.046499506	2.1036232	0.9629121280137672	1.0
1541	KCNN3	0.017596215	2.1014147	0.9859609755279561	1.0
1473	NPL	0.030258132	2.0978508	0.9758611873966544	1.0
1301	NR1I3	0.054963086	2.094861	0.9561678733307081	1.0
1061	GOLGA8A	0.088566504	2.0942295	0.929426428847341	1.0
4932	PCDHB15	-0.01612429	2.0912783	0.9871352361766791	1.0
841	RANBP3L	0.16448782	2.091183	0.8693471343945769	1.0
1562	SPNS3	0.012779001	2.083516	0.9898041100137727	1.0
1530	MACC1	0.021359665	2.0820668	0.9829587488436958	1.0
966	ANKS1B	0.10183057	2.080905	0.9188911585835504	1.0
4559	FGFR2	-0.011307074	2.0798466	0.9909784524134551	1.0
1476	FKBP10	0.027230646	2.0786743	0.9782757729382233	1.0
881	ANO8	0.14413173	2.0774121	0.8853964403956927	1.0
1430	LINC00926	0.036564	2.0764282	0.9708326482840821	1.0
1588	PRRG1	0.007961785	2.0762222	0.9936474810866767	1.0
1163	FAM83B	0.07533589	2.0732086	0.9399474665978652	1.0
920	PYGM	0.12170158	2.0693717	0.9031353586176402	1.0
282	MTRNR2L8	3.854006	2.0665257	0.00011620067056103134	0.0003517115549539212
1576	MPP4	0.011758688	2.0656939	0.9906181406172905	1.0
5969	FAM222A-AS1	-0.045847174	2.0628288	0.9634320584587548	1.0
1066	ACKR4	0.088466145	2.0591362	0.9295061903768698	1.0
1410	RNF122	0.040528167	2.0570736	0.967672051987292	1.0
1299	AXDND1	0.055565238	2.0426486	0.955688158769493	1.0
1232	SH3D21	0.06406227	2.0416028	0.9489206453071778	1.0
1408	CPA6	0.040528167	2.0379558	0.967672051987292	1.0
647	DBH-AS1	0.50383383	2.0344253	0.6143781361470401	1.0
674	IFFO2	0.3979053	2.0324202	0.6906999908935489	1.0
1195	TPM2	0.069230735	2.0323544	0.9448059556460086	1.0
1198	C19orf71	0.06864531	2.0302575	0.945271948931297	1.0
1414	SSC5D	0.038604625	2.0266192	0.9692056143165326	1.0
1470	ATF7IP2	0.030575935	2.026418	0.9756077350610195	1.0
1300	GPR158	0.054963086	2.0263252	0.9561678733307081	1.0
6182	GRIN2D	-0.054912906	2.0254748	0.9562078502632025	1.0
1315	GDAP1L1	0.05131672	2.024842	0.959073144436963	1.0
1523	ADAM11	0.022379978	2.0180466	0.9821448516344226	1.0
845	CSMD3	0.1631497	2.0152097	0.8704005653279053	1.0
1172	CACHD1	0.073797055	2.014784	0.9411718685515064	1.0
1325	KLRB1	0.05131672	2.013274	0.959073144436963	1.0
1265	ABHD12B	0.0594625	2.0122807	0.9525837352858958	1.0
1402	ENPP6	0.04056162	2.0112026	0.9676453823793013	1.0
1494	LINC00266-4P	0.026160154	2.0111995	0.9791295978203349	1.0
736	FGF14	0.27678916	2.0108187	0.7819420172219546	1.0
1560	MORN5	0.012779001	2.010364	0.9898041100137727	1.0
668	CDH13	0.43057203	2.0094624	0.6667795733888721	1.0
4568	MID1IP1-AS1	-0.011307074	2.0019922	0.9909784524134551	1.0
1322	LRP2	0.05131672	2.001597	0.959073144436963	1.0
4558	FGF2	-0.011307074	1.997408	0.9909784524134551	1.0
7242	TENM2	-0.13207197	1.9965687	0.8949273604448233	1.0
711	SEMA6C	0.3154272	1.9963775	0.7524373001681361	1.0
1584	IGDCC3	0.007961785	1.9958102	0.9936474810866767	1.0
1173	OR6A2	0.073696695	1.9945298	0.9412517257140823	1.0
6651	VSIG1	-0.07945059	1.9925332	0.9366742273116522	1.0
1380	MYO5C	0.04502758	1.9905049	0.9640853264177581	1.0
701	KALRN	0.34182155	1.9882799	0.7324851934019518	1.0
796	PTPRT	0.19894429	1.9879458	0.8423063248477312	1.0
5852	TRIM55	-0.041046686	1.986847	0.9672586771451369	1.0
1093	GRIK3	0.08500377	1.986601	0.9322583913492904	1.0
1505	CLDN18	0.02241343	1.9826431	0.9821181667900553	1.0
1309	KCNK2	0.05375878	1.9816874	0.9571273499105792	1.0
4556	SYCP3	-0.011039451	1.9796864	0.991191971387811	1.0
1257	WFDC1	0.060917698	1.977072	0.9514247547955297	1.0
631	NPIPB5	0.60057956	1.9758784	0.548120036970652	0.9878949959704383
1032	RIMS1	0.093266636	1.975201	0.9256917382762231	1.0
1544	CRX	0.017596215	1.974097	0.9859609755279561	1.0
732	BMPR1B	0.2843495	1.973369	0.7761425587964446	1.0
1595	TNN	0.007961785	1.9658657	0.9936474810866767	1.0
1464	CLPSL1	0.030960642	1.9623392	0.9753009276364546	1.0
1227	GPA33	0.064463705	1.9619311	0.9486010075450677	1.0
1557	LRIT3	0.012779001	1.9608636	0.9898041100137727	1.0
1192	ABCA13	0.07051867	1.9608103	0.94378083712108	1.0
546	RPS6KB1	1.1703658	1.9594847	0.2418537935202396	0.4832498196079488
1069	ACRBP	0.08829888	1.9582225	0.9296391278326982	1.0
4170	NCMAP	-0.0077945213	1.9559501	0.9937809346346987	1.0
924	FAM47E	0.120948896	1.9557457	0.9037315143703065	1.0
837	GPR35	0.16863598	1.9553101	0.8660829799933297	1.0
1478	SHE	0.027230646	1.9547229	0.9782757729382233	1.0
787	EME2	0.20991683	1.9544846	0.8337325836841218	1.0
5183	TEK	-0.020941503	1.9518483	0.9832923184463517	1.0
943	BAIAP3	0.10778519	1.9517391	0.9141660948558351	1.0
861	ZMAT1	0.15135756	1.950936	0.8796936628591716	1.0
7186	HIST4H4	-0.12745547	1.9495889	0.8985799077071307	1.0
3512	RYR3	-0.002274796	1.9468961	0.9981849769859963	1.0
894	DIO2	0.1403683	1.9464817	0.8883690089572507	1.0
927	ANKRD18A	0.11815558	1.9461533	0.9059443864327411	1.0
6562	AGMO	-0.07393087	1.9431362	0.9410653932548847	1.0
1578	STARD5	0.011440885	1.9330523	0.9908716931676144	1.0
685	LINC00265	0.37410358	1.9238565	0.7083272571186077	1.0
1592	ANXA13	0.007961785	1.9226302	0.9936474810866767	1.0
595	ATXN7	0.8090747	1.9204521	0.4184721950382857	0.785363817295556
737	SYS1-DBNDD2	0.27521685	1.9195406	0.7831496354134498	1.0
899	NTN5	0.13578525	1.9136028	0.8919910539264643	1.0
312	ANKRD36C	3.4068916	1.9116005	0.000657072016174651	0.0018646479168683866
847	WDR17	0.16201231	1.9115809	0.8712961625331765	1.0
678	ABAT	0.3865146	1.9060389	0.6991155943196226	1.0
1499	NUP210	0.025725266	1.8995821	0.9794764710640321	1.0
1165	PSAPL1	0.07416504	1.8985581	0.940879064021522	1.0
1610	AC005355.1	0.0066571236	1.8963025	0.9946884231840314	1.0
4155	VAC14-AS1	-0.006523312	1.8957973	0.9947951870172258	1.0
1617	BSN	0.0031445709	1.8875566	0.9974909995693709	1.0
1220	PTGIR	0.065734915	1.8854135	0.9475888761114726	1.0
4924	POU6F2	-0.01612429	1.879189	0.9871352361766791	1.0
697	PGM5	0.3488634	1.8791215	0.7271918798504662	1.0
1493	RGPD3	0.026160154	1.8789387	0.9791295978203349	1.0
871	SLC34A3	0.14940058	1.8783165	0.8812375617606849	1.0
1168	ZFHX4-AS1	0.07416504	1.8773038	0.940879064021522	1.0
814	TMEM9B-AS1	0.18071246	1.8766607	0.856593272117653	1.0
1371	OR2AT4	0.046466053	1.876332	0.9629387907317488	1.0
867	STX16-NPEPL1	0.15067178	1.8753502	0.8802346355157631	1.0
1409	ARHGAP31-AS1	0.040528167	1.8751048	0.967672051987292	1.0
1643	STARD6	0.002157711	1.875015	0.9982783971392748	1.0
3520	ESR1	-0.0030107594	1.8698237	0.9975977652153744	1.0
942	ADCY1	0.11169917	1.8690394	0.9110619355117837	1.0
19	PVT1	17.04473	1.8676462	3.825171500642246e-65	7.268590885520395e-64
5181	FRZB	-0.020941503	1.8676261	0.9832923184463517	1.0
1139	ARHGAP20	0.07841355	1.8661636	0.9374990913803376	1.0
7180	LINC00336	-0.12692024	1.8661017	0.8990035319822668	1.0
849	TMPRSS9	0.15970406	1.8655508	0.8731142042021754	1.0
1267	TTC29	0.05926178	1.8655427	0.952743602589647	1.0
1138	LYZ	0.07883172	1.8640305	0.9371664767806457	1.0
948	AC009313.1	0.107166305	1.8630989	0.9146570446066662	1.0
1618	GJC1	0.0031445709	1.8617406	0.9974909995693709	1.0
15	PTPRM	19.056284	1.8616457	5.826968706694089e-81	1.682736464507615e-79
921	CCDC62	0.12153432	1.8592118	0.9032678329663385	1.0
1555	PRR15	0.012779001	1.8582902	0.9898041100137727	1.0
784	ASMTL-AS1	0.21642342	1.8580629	0.8286577130557147	1.0
1444	CCDC26	0.03285073	1.853032	0.9737936233602108	1.0
932	NELL2	0.11638258	1.8491321	0.9073493439576272	1.0
1296	LGI3	0.05606703	1.8484305	0.9552884088884818	1.0
1577	TNFRSF25	0.011440885	1.8446137	0.9908716931676144	1.0
5735	TNFRSF8	-0.0362462	1.842822	0.9710860499171734	1.0
4930	PRRX2	-0.01612429	1.8404934	0.9871352361766791	1.0
724	SYCP2L	0.29287997	1.838852	0.769613891474694	1.0
1226	DACT3-AS1	0.064564064	1.8378941	0.9485210993949531	1.0
5722	SYCP1	-0.03539315	1.8354688	0.9717662476103457	1.0
1346	ADAMTS13	0.04971098	1.834398	0.960352704584258	1.0
7610	C3orf49	-0.18509479	1.8339133	0.8531546838997497	1.0
130	XKR6	7.9104023	1.833474	2.5655855513848334e-15	1.3272871398697141e-14
8084	FAM227A	-0.2693124	1.8326534	0.7876892713497756	1.0
4933	C1QL3	-0.01612429	1.829748	0.9871352361766791	1.0
1517	RSPH6A	0.02241343	1.8267516	0.9821181667900553	1.0
1132	SCNN1D	0.079584405	1.8246236	0.9365677981699326	1.0
1440	PTAFR	0.03482445	1.8243778	0.9722197241790254	1.0
1171	CFB	0.07403123	1.8240192	0.9409855374735651	1.0
635	IKZF2	0.57786506	1.823068	0.5633552122688441	1.0
1589	ARHGAP28	0.007961785	1.8143864	0.9936474810866767	1.0
5971	LRAT	-0.045847174	1.8141793	0.9634320584587548	1.0
4144	BIN2	-0.006489859	1.813894	0.9948218779901605	1.0
1101	GABRR2	0.08379947	1.8121514	0.9332158702121185	1.0
617	PTP4A2	0.6782906	1.8111559	0.49758743716136433	0.9123076496468782
731	PTPRB	0.2851691	1.8101938	0.775514599249926	1.0
1485	NCBP2-AS1	0.027230646	1.8097084	0.9782757729382233	1.0
1539	TMTC1	0.017596215	1.8071116	0.9859609755279561	1.0
4923	KCNE4	-0.01612429	1.8065481	0.9871352361766791	1.0
5374	PEAR1	-0.02687939	1.803617	0.9785559315318987	1.0
25	MAGI1	15.629922	1.8026739	4.553575650688271e-55	6.802440606476299e-54
6569	RPS6KA6	-0.0740145	1.8007984	0.9409988467292719	1.0
4143	ZNF221	-0.00615533	1.7993249	0.99508878803329	1.0
1532	LINC00853	0.0211924	1.7990011	0.9830921763305003	1.0
1099	PINLYP	0.084000185	1.7981492	0.9330562836537365	1.0
900	MSI2	0.13404569	1.7978086	0.8933664390850657	1.0
16	TRIO	18.38654	1.7916377	1.683887991200147e-75	4.1936093851618864e-74
4942	ITGAL	-0.017044242	1.7915627	0.9864013198437662	1.0
1391	SFMBT2	0.04168229	1.7911274	0.9667519716103142	1.0
6471	NOL12	-0.06911366	1.7909188	0.9448991527972674	1.0
1292	KLB	0.056100484	1.7900866	0.9552617592951774	1.0
1620	KPNA7	0.0031445709	1.7897397	0.9974909995693709	1.0
512	DPP6	1.4177164	1.7858729	0.15627357835118827	0.32581857974865913
13	PTPRG	19.30959	1.7810905	4.461098839509845e-83	1.358490386993046e-81
5552	GNAT2	-0.030575935	1.7780694	0.9756077350610195	1.0
811	CES4A	0.18337198	1.7779065	0.8545061662444982	1.0
1127	KCNJ12	0.08018656	1.7774241	0.9360888810852457	1.0
411	ABTB2	2.301642	1.7752516	0.021355375031983908	0.050932569695942405
7375	TMEFF2	-0.15358219	1.7744329	0.8779391881166881	1.0
4920	AC093732.1	-0.01612429	1.7742975	0.9871352361766791	1.0
6300	TMEM240	-0.060315546	1.7725669	0.9519043206089655	1.0
415	MT-ATP8	2.2885785	1.7722651	0.02210385124122088	0.05257446254671162
5960	PKHD1	-0.04502758	1.7719998	0.9640853264177581	1.0
1231	ISY1-RAB43	0.06406227	1.7707572	0.9489206453071778	1.0
1653	AC012668.3	0.0017730028	1.769322	0.9985853492307775	1.0
3528	CUZD1	-0.004332148	1.7691209	0.9965434566496061	1.0
6296	ARL9	-0.06024864	1.7690647	0.9519576067776842	1.0
1131	FLVCR2	0.0797684	1.7687595	0.9364214599510696	1.0
3521	AC073333.1	-0.0030107594	1.767331	0.9975977652153744	1.0
1401	RYR2	0.040912874	1.7662268	0.96736535368595	1.0
3514	ST6GALNAC3	-0.0026427777	1.7626691	0.9978913709579204	1.0
562	GOLGA8B	1.0693214	1.7620419	0.2849248854079611	0.5607024308742831
1441	CRYGS	0.034523375	1.7602836	0.9724598036547218	1.0
694	LTB4R	0.35821345	1.7572104	0.720183576048997	1.0
1130	KLK5	0.0800862	1.7520293	0.9361686989982066	1.0
1129	GPRC5C	0.08015311	1.7512261	0.9361154869849027	1.0
965	SEL1L2	0.10199784	1.7447925	0.918758392176973	1.0
5180	CCDC83	-0.020941503	1.7435945	0.9832923184463517	1.0
1627	LINC00348	0.0031445709	1.7421525	0.9974909995693709	1.0
603	LINC00894	0.7546636	1.7402985	0.450450875438259	0.8377672051558969
5376	KCTD16	-0.026996475	1.7373066	0.9784625450383969	1.0
1398	CAMK2A	0.04164884	1.7366376	0.9667786399897854	1.0
33	KCNQ5	14.206251	1.7359651	8.379240116905569e-46	9.702761773396686e-45
1359	OR9Q1	0.046499506	1.7353457	0.9629121280137672	1.0
17	MAML2	17.777128	1.733666	1.0628505255013603e-70	2.321412147767454e-69
820	NUP210L	0.17832059	1.732771	0.8584712121188725	1.0
6939	BDH2	-0.10258326	1.726066	0.9182937276153912	1.0
6476	RERG	-0.06988307	1.7251374	0.9442867282394003	1.0
882	SLC43A2	0.14368013	1.72463	0.8857530643231046	1.0
419	RFX3	2.2325282	1.7233355	0.025580070348563258	0.060516994118949084
5195	GOLGA6L9	-0.021844732	1.7229804	0.9825718118410486	1.0
1652	PPFIA4	0.0018231821	1.7227073	0.9985453119886067	1.0
992	AC138035.1	0.099455416	1.7215449	0.9207766838592786	1.0
1472	KCNC1	0.030308312	1.7212303	0.9758211684441287	1.0
521	TYW1B	1.303709	1.7188989	0.1923328249282762	0.3932754050669433
4156	AC016722.3	-0.006523312	1.7186342	0.9947951870172258	1.0
358	HS2ST1	2.8977556	1.7173096	0.0037584342841146716	0.009862970344806932
834	MTRNR2L10	0.16897051	1.7145678	0.8658198404682713	1.0
908	TRPV1	0.12698714	1.7124104	0.8989505773715589	1.0
1654	KCNH1	0.0002508966	1.7120712	0.999799813467611	1.0
768	ACOT11	0.23152739	1.7112503	0.8169051052413513	1.0
128	BTBD9	7.9446244	1.7110703	1.9477983353805056e-15	1.011258578385256e-14
1474	C17orf99	0.029823244	1.7069386	0.9762080208530239	1.0
554	C2CD5	1.0982246	1.706644	0.27210640159484134	0.5378451585274073
843	ELMO1	0.16380204	1.706491	0.8698869889017928	1.0
1463	CNTN6	0.030960642	1.7044237	0.9753009276364546	1.0
7098	RTN1	-0.1172858	1.7017599	0.9066335743756374	1.0
1436	TTC34	0.03562732	1.7010964	0.9715795246090484	1.0
1304	STX19	0.054929633	1.6997954	0.9561945246067932	1.0
1513	MYL2	0.02241343	1.699377	0.9821181667900553	1.0
1465	NLRP5	0.030960642	1.6991581	0.9753009276364546	1.0
5957	OCA2	-0.04502758	1.695302	0.9640853264177581	1.0
1003	NTM	0.09642793	1.6949224	0.9231807090407425	1.0
5958	ITGA7	-0.04502758	1.6942056	0.9640853264177581	1.0
1598	OLAH	0.007961785	1.6932065	0.9936474810866767	1.0
4926	ATOH7	-0.01612429	1.6923106	0.9871352361766791	1.0
933	OLFML3	0.115696795	1.6905706	0.9078928489251954	1.0
7245	CATSPERD	-0.13228942	1.6880304	0.8947553744771642	1.0
23	IL1RAPL1	15.881488	1.6871593	8.513452586064457e-57	1.3303669904637897e-55
621	DACH1	0.6503575	1.6856669	0.5154613388438851	0.9399996507400676
3503	DUOXA1	-0.001672644	1.6848904	0.9986654237257041	1.0
1650	DCDC2B	0.0019904464	1.6848084	0.9984118545417248	1.0
4939	CSF2	-0.016893705	1.6814164	0.9865214144727124	1.0
5959	SLC14A1	-0.04502758	1.6804013	0.9640853264177581	1.0
769	WDR90	0.2307078	1.679891	0.8175418137833157	1.0
1632	TMEM45B	0.0031445709	1.6783768	0.9974909995693709	1.0
5736	TDRD12	-0.0362462	1.6770933	0.9710860499171734	1.0
1527	LRRC37A	0.022313071	1.676874	0.9821982213830621	1.0
192	VPS13B	5.9129643	1.6753283	3.360053748718241e-09	1.350703222617813e-08
5368	PRAM1	-0.02575872	1.6731038	0.9794497883682128	1.0
4936	SLC24A5	-0.016157743	1.6729908	0.987108548115527	1.0
1533	SIGLEC15	0.017596215	1.6722564	0.9859609755279561	1.0
1421	LINC00449	0.036865074	1.6718729	0.9705925862947911	1.0
890	ATP2A1	0.14102063	1.6714917	0.8878536500492124	1.0
5554	MAFB	-0.030609386	1.6710719	0.9755810560106172	1.0
269	NHS	4.119438	1.67099	3.797975176628145e-05	0.00011926809503600729
1269	TMOD1	0.05907779	1.670933	0.9528901492887547	1.0
637	LRP5L	0.5581948	1.6684523	0.5767113806627332	1.0
1342	TMEM51-AS1	0.050095692	1.6677879	0.9600461338708035	1.0
1580	ANKRD31	0.011407433	1.6662474	0.9908983829638267	1.0
1645	MS4A13	0.0020908052	1.6629272	0.9983317800946839	1.0
1466	CNTN3	0.030927189	1.6628689	0.9753276063985241	1.0
579	AC008691.1	0.9581574	1.6625785	0.3379833738615621	0.6514210437283093
3501	KLHL31	-0.001672644	1.6618493	0.9986654237257041	1.0
5377	MID2	-0.02763208	1.6615323	0.9779555949715613	1.0
950	NOTCH3	0.106881954	1.6604888	0.9148826270425597	1.0
6384	TLR3	-0.06349357	1.6597512	0.9493734795293016	1.0
44	AGAP1	12.394544	1.6595019	2.797337653864609e-35	2.5616872336739903e-34
1142	DRAXIN	0.077961944	1.6592251	0.9378583273963897	1.0
461	IQCJ-SCHIP1	1.7923385	1.6583046	0.07307875920588587	0.16160160391367895
6572	ANKRD18B	-0.07465011	1.6561891	0.9404931066294869	1.0
3517	C9orf153	-0.0026762306	1.6559113	0.9978646795143836	1.0
37	ATXN1	13.641149	1.6549875	2.2794208795777445e-42	2.4568097307848155e-41
1624	HHLA2	0.0031445709	1.6533427	0.9974909995693709	1.0
4944	FBXL19-AS1	-0.018850699	1.6514595	0.9849602091093793	1.0
1100	TTLL6	0.08379947	1.6490796	0.9332158702121185	1.0
369	SLIT2	2.7832797	1.6485685	0.005381238181524139	0.013876277368071881
1550	HTR4	0.016559176	1.6481122	0.9867882925154303	1.0
4943	HOXB3	-0.017863838	1.6464967	0.9857474767848534	1.0
308	NCOA2	3.4417996	1.6464093	0.0005778578566061494	0.001646245126121447
444	HNRNPL	1.9717797	1.6458161	0.04863475370742915	0.11046588452648443
1496	ENTPD1	0.026093248	1.6445279	0.9791829626795341	1.0
4925	GJC2	-0.01612429	1.6439764	0.9871352361766791	1.0
5557	STK36	-0.031228265	1.6438173	0.9750874985371482	1.0
5363	GAP43	-0.02575872	1.643621	0.9794497883682128	1.0
1504	MIPOL1	0.023199573	1.6409538	0.9814910787717047	1.0
4145	ARHGEF10	-0.006489859	1.6407924	0.9948218779901605	1.0
745	MAP3K15	0.268359	1.639428	0.7884229816859062	1.0
1600	ATF7	0.007928333	1.6380724	0.9936741717821828	1.0
1596	KCNK10	0.007961785	1.636512	0.9936474810866767	1.0
574	TMTC2	0.99632716	1.6361759	0.31909120190277196	0.6194856353395491
6775	SLC16A12	-0.089051574	1.635761	0.9290409247965397	1.0
4941	CASC17	-0.016910432	1.6329032	0.9865080706099195	1.0
1393	SLC46A2	0.04168229	1.6328928	0.9667519716103142	1.0
5844	SULF2	-0.040210363	1.6319605	0.9679254150623849	1.0
441	NLGN1	1.9958156	1.6307726	0.04595399194579106	0.10479032220735891
1229	NDRG2	0.0643968	1.6305305	0.9486542799323973	1.0
1415	AGER	0.03810283	1.6260722	0.9696056930134876	1.0
1498	LRRTM4	0.025792172	1.6257908	0.979423105695386	1.0
1389	MAB21L3	0.04168229	1.6225731	0.9667519716103142	1.0
686	CLYBL	0.3719626	1.6206676	0.7099207005941552	1.0
1307	SGCD	0.054461293	1.6193177	0.9565676476006432	1.0
4578	HIGD1C	-0.012243755	1.6192229	0.9902311411917061	1.0
659	TMEM117	0.46693534	1.6180816	0.640546151086802	1.0
691	AC011997.1	0.36403427	1.6175786	0.7158324261469782	1.0
141	PBX3	7.6522465	1.6138432	1.9749839603756983e-14	9.862981659673855e-14
6302	CRYM	-0.06038245	1.6137798	0.9518510346552804	1.0
6172	MS4A4E	-0.054662008	1.6117826	0.9564077365760123	1.0
133	PTBP2	7.8642707	1.6112676	3.712538698788448e-15	1.906124300307433e-14
1475	C8orf34	0.028334592	1.6110977	0.9773952921068234	1.0
1197	SVEP1	0.06869549	1.6106312	0.9452320059136495	1.0
3513	RP1	-0.0026427777	1.6106265	0.9978913709579204	1.0
1575	ASPN	0.011775414	1.6103537	0.9906047957722436	1.0
32	AC016831.7	14.257752	1.6097368	4.011700587722334e-46	4.685330950700663e-45
1308	OLFM2	0.054360934	1.6081967	0.9566476037688781	1.0
1258	LINC00971	0.060917698	1.607491	0.9514247547955297	1.0
7148	DNAH6	-0.124478176	1.6051241	0.9009366811311165	1.0
656	LINC00843	0.47416115	1.6043077	0.6353849970888763	1.0
6049	BLOC1S5-TXNDC5	-0.049276095	1.6026531	0.9606992698396675	1.0
11	ZFAND3	20.374176	1.6011894	2.8344221156259757e-92	1.1267717372620249e-90
1642	KLRC4-KLRK1	0.002157711	1.5999461	0.9982783971392748	1.0
681	HHAT	0.37890407	1.5969881	0.704759104628784	1.0
5185	GLT1D1	-0.020941503	1.5968999	0.9832923184463517	1.0
1520	AWAT1	0.02241343	1.5964293	0.9821181667900553	1.0
7821	MED12L	-0.2216588	1.5960308	0.8245795089381933	1.0
1202	BCO2	0.06611962	1.594656	0.9472825897730929	1.0
530	OTUD7A	1.2638665	1.594479	0.20627791090014347	0.41850233428619754
5558	LINC01033	-0.031512614	1.5936359	0.9748607320738957	1.0
5366	ENPP3	-0.02575872	1.593424	0.9794497883682128	1.0
3506	ENPEP	-0.001672644	1.5908908	0.9986654237257041	1.0
6713	SPNS2	-0.08425108	1.587926	0.9328568042402378	1.0
632	RBM14-RBM4	0.59884006	1.5866431	0.5492795603176681	0.9896093870443092
5720	GRIN2A	-0.03539315	1.5862789	0.9717662476103457	1.0
120	EXOC6B	8.305681	1.5844886	9.924813071960354e-17	5.369911674071488e-16
7863	CACNA1C	-0.22774722	1.5843909	0.8198427610315887	1.0
1331	MCTP2	0.05131672	1.5830281	0.959073144436963	1.0
684	RECQL4	0.3744883	1.5827947	0.7080410702764925	1.0
1199	SLC6A4	0.06862859	1.5823464	0.9452852633010925	1.0
14	EXT1	19.234085	1.5816796	1.9189756038957148e-82	5.6886699571336e-81
5177	SEC14L5	-0.020941503	1.5816067	0.9832923184463517	1.0
545	ANKRD36	1.1866406	1.5794276	0.2353694045664262	0.4715328861962288
43	SAMD4A	12.475734	1.5789346	1.0126899937745689e-35	9.386895249611882e-35
84	DOCK4	10.039444	1.5787398	1.022488435866868e-23	6.846132931057868e-23
638	TPRG1	0.5503334	1.5765254	0.5820907476333683	1.0
430	DIP2B	2.1176343	1.5755059	0.0342060487445973	0.0794794984403079
879	COL14A1	0.14508516	1.5747128	0.8846436439756037	1.0
24	TEAD1	15.731251	1.5737889	9.236773299135229e-56	1.405261539072599e-54
4581	UCP3	-0.012243755	1.5729645	0.9902311411917061	1.0
573	ANKRD36B	1.0040213	1.5719573	0.31536832645979085	0.6131821282501735
519	ATAD2B	1.3494725	1.5704724	0.1771852389191214	0.3646960474372991
6889	AC112721.2	-0.09841838	1.5693827	0.9216000817016975	1.0
6185	ANGPTL6	-0.055448152	1.5674692	0.9557814353492167	1.0
7574	KANK3	-0.1799096	1.5658098	0.8572235396311255	1.0
8140	LRRC39	-0.2858716	1.5651656	0.7749764649976956	1.0
1312	TRPC1	0.051818512	1.5649735	0.9586733033582909	1.0
1629	HLA-G	0.0031445709	1.5647017	0.9974909995693709	1.0
78	RABGAP1L	10.269616	1.5642064	9.658778580155737e-25	6.6570950518723e-24
4172	FAAH2	-0.007961785	1.5634645	0.9936474810866767	1.0
316	ARL15	3.386502	1.5628988	0.0007078972591950674	0.002001408082015276
760	LRGUK	0.23955609	1.5609994	0.8106744111641959	1.0
725	ZBTB26	0.29065537	1.5566194	0.7713149128447285	1.0
1007	PCDHGA1	0.09555816	1.5563405	0.923871498963434	1.0
22	SMYD3	16.040941	1.5561839	6.614428157379229e-58	1.0570846412659385e-56
6841	SEC31B	-0.09507309	1.5560402	0.9242567721620562	1.0
7794	FAM19A2	-0.21536966	1.5558852	0.829479128027361	1.0
5197	CCDC17	-0.022145808	1.5541221	0.9823316461027141	1.0
6174	FAM209B	-0.054662008	1.5535724	0.9564077365760123	1.0
1468	F11-AS1	0.030693019	1.553052	0.9755143585041952	1.0
6950	SNTG2	-0.10433954	1.5516692	0.9168999019879751	1.0
666	COL27A1	0.43803203	1.5513804	0.6613630613960861	1.0
6073	ZNF532	-0.05146726	1.5505437	0.9589531910276923	1.0
967	NPIPB11	0.10162985	1.5501748	0.9190504812561421	1.0
99	NF1	9.239786	1.5500064	2.4698997774088588e-20	1.4965891444618345e-19
38	SIPA1L3	13.526589	1.5478477	1.0896326329792145e-41	1.1573616149732272e-40
5733	SGSM1	-0.03614584	1.5475472	0.9711660720931659	1.0
6403	ITPKB	-0.06663814	1.5472037	0.946869781391318	1.0
914	AKAP6	0.12369203	1.5458732	0.9015591218688107	1.0
5548	CLEC4A	-0.030575935	1.5451311	0.9756077350610195	1.0
6570	LINC00393	-0.074081406	1.544945	0.9409456098053429	1.0
5845	COLEC11	-0.040210363	1.5448471	0.9679254150623849	1.0
8081	MB21D2	-0.26748925	1.5444387	0.7890924952484587	1.0
1553	ZFP2	0.014970165	1.5442939	0.9880559828977816	1.0
4142	MPP7	-0.0057873484	1.5436434	0.9953823897143758	1.0
429	GRIP1	2.1264994	1.5433733	0.033461704174633525	0.07780706102868162
1225	ADRA2C	0.06479823	1.5416096	0.9483346490596135	1.0
695	NINL	0.35727677	1.5415858	0.7208846127754818	1.0
7994	DOCK11	-0.2509635	1.5414684	0.8018423139134703	1.0
1646	PCP4	0.0020908052	1.5413448	0.9983317800946839	1.0
1602	TNNC2	0.007928333	1.5394804	0.9936741717821828	1.0
420	NBPF15	2.2231781	1.5387756	0.02620378835541549	0.06189240352139281
73	AKT3	10.427096	1.538177	1.8650120822205463e-25	1.3140140743920957e-24
148	ROR1	7.351973	1.53698	1.953018348427388e-13	9.416710138750882e-13
6652	LINC00607	-0.07945059	1.5359656	0.9366742273116522	1.0
6299	HAS3	-0.060282093	1.5357537	0.9519309636664605	1.0
1201	COL4A3	0.066337064	1.5328832	0.9471094748512565	1.0
1433	RPH3A	0.03576113	1.5313344	0.9714728264499272	1.0
1477	TSKS	0.027230646	1.5308851	0.9782757729382233	1.0
6951	NALCN	-0.10574456	1.5307791	0.9157850251654776	1.0
850	HCN2	0.15963715	1.5295289	0.873166911104091	1.0
1002	LNX2	0.09713044	1.5294237	0.9226228056036486	1.0
1545	RAB3C	0.017562764	1.5294207	0.9859876629418497	1.0
721	DOCK10	0.29957056	1.5293244	0.7645047454849159	1.0
1058	SLC26A7	0.08980426	1.5289315	0.9284427618555162	1.0
5361	EPHB1	-0.02575872	1.5284697	0.9794497883682128	1.0
45	FTX	12.387502	1.5280272	3.054099391440338e-35	2.7927813588137294e-34
1038	ROBO1	0.092597574	1.5279177	0.9262232688133305	1.0
374	NLK	2.7094493	1.5274118	0.006739501303484205	0.017180574693963894
5364	HOXC4	-0.02575872	1.5273367	0.9794497883682128	1.0
1467	PTPRQ	0.030860284	1.5269222	0.9753809640054392	1.0
8307	ARHGAP26-AS1	-0.32539618	1.5267974	0.7448812450357043	1.0
1534	AIPL1	0.017596215	1.5263733	0.9859609755279561	1.0
715	ZNF117	0.31171396	1.5256219	0.7552579230235938	1.0
785	EGLN3	0.21541983	1.5248182	0.8294400087941451	1.0
6721	NKAIN2	-0.08557247	1.524799	0.9318062825385607	1.0
8064	NPIPB4	-0.2621535	1.5245314	0.7932030950024829	1.0
7373	CACNB2	-0.15254514	1.5245229	0.8787569895024039	1.0
447	NEGR1	1.9543675	1.5244225	0.05065776707568434	0.11482749492689417
70	MED13L	10.525431	1.5228907	6.595906100169609e-26	4.706549294608446e-25
7515	SLC4A10	-0.17065987	1.5228554	0.8644912136705003	1.0
1431	SUSD5	0.036229473	1.520904	0.9710993869263127	1.0
20	MALAT1	16.20685	1.5206764	4.51099501624063e-59	7.402238972245634e-58
539	PILRB	1.2001221	1.5196216	0.23009190974483273	0.4621294227852565
6068	FAM186A	-0.05084838	1.5194495	0.9594463387351913	1.0
82	NKTR	10.044194	1.5188216	9.74406655985117e-24	6.531102390486487e-23
1096	GRTP1-AS1	0.084936865	1.5172668	0.932311582060859	1.0
6712	WDR72	-0.08423436	1.5167277	0.9328701027367586	1.0
6658	CADM2	-0.079684764	1.516476	0.9364879770573272	1.0
7356	AGBL2	-0.1504878	1.5164063	0.8803797840422721	1.0
1235	CD226	0.061754018	1.5163518	0.9507587203855593	1.0
7823	ELOVL7	-0.22221076	1.5161808	0.8241498123163704	1.0
35	APBB2	13.736472	1.5136082	6.1394997005353146e-43	6.747413146880975e-42
76	EFNA5	10.406656	1.5131011	2.31200019992004e-25	1.6217286009184421e-24
1538	BMP5	0.017596215	1.5127591	0.9859609755279561	1.0
710	NHSL1	0.3175682	1.512397	0.7508124935337421	1.0
147	RAD51B	7.3688335	1.512073	1.7212741255029082e-13	8.307759952452695e-13
7933	ST8SIA6	-0.23828487	1.5110439	0.8116601497383207	1.0
1036	AFF3	0.09279829	1.5110072	0.9260638061837108	1.0
8286	ARMC4	-0.32011062	1.509721	0.7488844705516491	1.0
1260	MAS1	0.06085079	1.5092138	0.9514780390203901	1.0
256	CEP112	4.268554	1.5084635	1.9674396445862265e-05	6.321489368689124e-05
39	BIRC6	13.480725	1.5028393	2.0310058056102275e-41	2.141685478257799e-40
6576	FGFR4	-0.07470029	1.5028101	0.9404531807988276	1.0
8571	FAM53A	-0.40166876	1.502483	0.6879278242481781	1.0
34	FHIT	14.071938	1.5024444	5.64995538772311e-45	6.42492233857059e-44
4557	CYTH4	-0.011273622	1.5019736	0.9910051422502287	1.0
1372	MT1HL1	0.046466053	1.5019474	0.9629387907317488	1.0
6555	ELFN1	-0.07393087	1.498763	0.9410653932548847	1.0
926	DCUN1D2	0.11935988	1.4977853	0.9049902432342906	1.0
951	LINC00534	0.10656416	1.4975679	0.9151347567010115	1.0
1337	LINC00504	0.050212774	1.4942038	0.9599528309112519	1.0
7485	SYT12	-0.16766584	1.4933785	0.8668461684623576	1.0
6556	CRYBB2	-0.07393087	1.4908124	0.9410653932548847	1.0
7677	ACAD10	-0.19611752	1.4904938	0.8445181837410768	1.0
1411	ZNF396	0.040494714	1.489769	0.9676987216314408	1.0
8847	ANKRD23	-0.50293064	1.4895092	0.6150130482602485	1.0
6660	SLC35E2B	-0.0821101	1.4888364	0.9345591628264421	1.0
4580	CLIC2	-0.012243755	1.4871917	0.9902311411917061	1.0
1512	SLC47A2	0.02241343	1.4864676	0.9821181667900553	1.0
1471	KDR	0.030375216	1.4856975	0.9757678099354541	1.0
1348	SOX4	0.049225915	1.4854505	0.9607392586175185	1.0
7151	TENM4	-0.1253814	1.4852952	0.9002216116670908	1.0
878	LSMEM1	0.1458713	1.484676	0.8840229953984204	1.0
5841	TRMT44	-0.039357316	1.483919	0.9686055108339049	1.0
1427	MIR4500HG	0.03683162	1.4831839	0.970619259717975	1.0
5723	YIPF7	-0.03539315	1.4823898	0.9717662476103457	1.0
248	TTC28	4.4478283	1.4822538	8.674283656375637e-06	2.86658674849478e-05
531	GAB2	1.263599	1.4814484	0.20637400018829222	0.4186525837064085
6697	NKAIN3	-0.0835653	1.480701	0.9334020579224003	1.0
6891	ARHGAP19-SLIT1	-0.09858564	1.4805324	0.9214672698906072	1.0
7506	ZNF316	-0.16980682	1.4798981	0.8651620567905173	1.0
6193	ZNF407	-0.05606703	1.4767036	0.9552884088884818	1.0
480	AKAP10	1.6425867	1.4756436	0.10046847905396329	0.21659882448189363
154	RERE	7.1794066	1.4756075	7.001463298647493e-13	3.3012854987816298e-12
6563	TMEM132B	-0.07393087	1.4749367	0.9410653932548847	1.0
391	MKL1	2.5514011	1.4732476	0.010729076441463464	0.02661191888013167
53	ZSWIM6	11.904275	1.472871	1.1243637265388032e-32	9.576494635450622e-32
895	CILP2	0.13956542	1.4726682	0.8890033616054129	1.0
640	RAB12	0.54723895	1.4708223	0.5842145680368087	1.0
4579	TUBA8	-0.012243755	1.4702837	0.9902311411917061	1.0
18	JMJD1C	17.191654	1.4697541	3.0666071873070044e-66	5.982717635852947e-65
748	PHLPP1	0.2629062	1.4686587	0.7926228787349813	1.0
69	EIF4G3	10.60458	1.468152	2.837351257086505e-26	2.0407020661301198e-25
71	ATG7	10.454126	1.46745	1.4028629287013777e-25	9.924497904387036e-25
380	UBR3	2.6170022	1.4672797	0.008870576447399383	0.02230202350535632
6946	CCDC85A	-0.10346977	1.4665612	0.9175901458803702	1.0
3507	CBY3	-0.0017060969	1.466454	0.9986387322258619	1.0
5360	GPR83	-0.02575872	1.4664181	0.9794497883682128	1.0
1031	ZFPM2	0.09330009	1.4664015	0.9256651626180376	1.0
1164	TMEM56	0.07523553	1.4662802	0.940027314603897	1.0
7993	WNK4	-0.24944142	1.4646356	0.8030193540202801	1.0
6481	AOC2	-0.07008379	1.4638143	0.9441269707121336	1.0
1518	TMEM178B	0.02241343	1.461916	0.9821181667900553	1.0
409	CDK17	2.3380387	1.4614166	0.019385243877852266	0.0465157727196551
698	GAB1	0.3483114	1.4606593	0.7276063290334135	1.0
327	IGF1R	3.263613	1.459664	0.0011000131890072336	0.0030550205521069065
113	ZCCHC7	8.516803	1.4595947	1.6401866287077823e-17	9.123778196342295e-17
7709	KIAA0895L	-0.20044968	1.4588159	0.8411289182015655	1.0
292	PARD3B	3.7193081	1.4583597	0.00019976923212646275	0.0005914638437000693
7736	SYBU	-0.20550105	1.4581449	0.8371806753835458	1.0
8006	FANCM	-0.25193366	1.4578283	0.8010923469317024	1.0
206	AFF1	5.5972023	1.4574456	2.1783836854205324e-08	8.433913363969226e-08
1623	IGSF3	0.0031445709	1.4564438	0.9974909995693709	1.0
1261	NLRP10	0.06081734	1.4560035	0.9515046812141857	1.0
8481	RANBP10	-0.3746221	1.4551489	0.7079415366891408	1.0
254	THADA	4.278222	1.4551129	1.8839195478556072e-05	6.063387406563728e-05
6702	OTOA	-0.0835653	1.4546772	0.9334020579224003	1.0
373	PCCA	2.7493587	1.4542907	0.005971202957459001	0.015320658735840662
4567	ZNF804B	-0.011307074	1.4529656	0.9909784524134551	1.0
199	SUPT3H	5.764333	1.4529217	8.198141996960067e-09	3.237346097802062e-08
1486	DAPP1	0.027230646	1.45281	0.9782757729382233	1.0
296	R3HDM2	3.6602972	1.452494	0.0002519228320078987	0.0007399965456506556
31	PARD3	14.322183	1.4503492	1.5904920089600734e-46	1.8795105195434897e-45
4931	MN1	-0.01612429	1.4486787	0.9871352361766791	1.0
8716	TICRR	-0.45221606	1.4483684	0.6511133419903004	1.0
305	CEP192	3.4684951	1.4482946	0.0005233819788019664	0.0014968850633947871
4152	TLDC2	-0.006489859	1.4473624	0.9948218779901605	1.0
6718	GP6	-0.08495359	1.4471499	0.9322982843546197	1.0
162	VTI1A	6.8633437	1.4446044	6.7267082676298235e-12	3.0411827385558386e-11
7455	PLCXD2	-0.1624472	1.4442698	0.8709537087573158	1.0
1581	HS6ST3	0.011206715	1.4440528	0.9910585219539433	1.0
233	KLHL29	4.948568	1.443721	7.476157739667627e-07	2.6578475092453554e-06
161	CDH4	6.886794	1.443036	5.706366176982464e-12	2.5909765853051563e-11
601	BRWD3	0.76988465	1.4426849	0.44136833639416473	0.8227272050384459
1607	CCDC152	0.0069247466	1.4422058	0.9944748958048697	1.0
810	RAD54L2	0.18432538	1.4420019	0.8537582055218634	1.0
5184	ZNF503-AS1	-0.020941503	1.4408948	0.9832923184463517	1.0
786	TET2	0.21541983	1.4408871	0.8294400087941451	1.0
766	NBEA	0.23604353	1.4408219	0.8133988890139885	1.0
205	NAV3	5.6625524	1.4394313	1.4913765462430234e-08	5.8095812078126136e-08
548	TBCK	1.1645784	1.4391428	0.24418967149465942	0.48740463631738634
8263	EXOSC7	-0.3181369	1.4385873	0.7503810896261691	1.0
401	FHOD3	2.451193	1.4368817	0.0142383582307017	0.034762595798508766
5719	LRRC43	-0.03539315	1.4364402	0.9717662476103457	1.0
928	SORCS1	0.11750325	1.4349996	0.9064612707783395	1.0
52	SLC35F3	11.91416	1.434992	9.98672931289144e-33	8.525059766557194e-32
149	FCHSD2	7.347491	1.4335908	2.0196248256128397e-13	9.727987563065952e-13
1437	RHBDL3	0.035560414	1.4331685	0.9716328738794789	1.0
1098	THBS3	0.08436817	1.4326322	0.9327637152895318	1.0
584	SHANK2	0.9051346	1.432497	0.36539407125136725	0.6979148526099683
5970	ESRRB	-0.045847174	1.4319537	0.9634320584587548	1.0
1422	ARHGEF3-AS1	0.036865074	1.4316157	0.9705925862947911	1.0
1385	PLIN5	0.044157803	1.4314661	0.9647786167326541	1.0
146	STK3	7.3904777	1.430569	1.4630238931177384e-13	7.088317189450093e-13
404	PPP1R12B	2.4029205	1.4297765	0.016264722834028814	0.03944133018022148
183	MIR181A1HG	6.1314116	1.4296733	8.710281325893694e-10	3.5879637059317573e-09
6830	RBFOX3	-0.09319973	1.4294727	0.9257448898413163	1.0
6394	PAPLN	-0.06504913	1.429454	0.9481348839829278	1.0
4168	EIF2AK3	-0.007694163	1.429251	0.993861006847266	1.0
57	NEAT1	11.228126	1.4287311	2.9670717370104917e-29	2.312563459666668e-28
7699	C16orf71	-0.19917846	1.4283965	0.8421231494748936	1.0
6173	HOXB-AS3	-0.054662008	1.4276148	0.9564077365760123	1.0
5359	NRG2	-0.025591455	1.426099	0.9795832020766382	1.0
7678	GRM8	-0.19613424	1.4258198	0.8445050921945028	1.0
87	DNAH14	9.915702	1.4256344	3.557474573861106e-23	2.34556321486845e-22
1612	DNAAF3	0.0059880656	1.4232675	0.9952222432628234	1.0
3515	P2RY8	-0.0026427777	1.422522	0.9978913709579204	1.0
1526	TNF	0.022346525	1.4224268	0.9821715364987681	1.0
809	RAI1	0.18574713	1.4211433	0.852643069832513	1.0
1644	ATAD3C	0.002124258	1.4211396	0.998305088616031	1.0
7441	EML6	-0.16045675	1.4209545	0.8725212904161429	1.0
1334	PIK3R6	0.051249813	1.4196931	0.9591264573609123	1.0
614	ZNF432	0.6909693	1.4186393	0.48958485015647313	0.8998927570780907
1507	DNAI2	0.02241343	1.4180752	0.9821181667900553	1.0
706	ZNF608	0.32374027	1.4176881	0.7461346848289342	1.0
800	C2orf48	0.19421071	1.4172947	0.8460109006845438	1.0
121	TANC2	8.27452	1.4168708	1.2897396735003264e-16	6.960418425405625e-16
4171	CNTNAP5	-0.007861427	1.4145072	0.9937275531944021	1.0
7035	QRICH2	-0.11184971	1.4135101	0.9109425715632546	1.0
1631	MOGAT1	0.0031445709	1.4133695	0.9974909995693709	1.0
5562	CNTNAP2	-0.03321871	1.4132601	0.9735001766064683	1.0
8655	FAM157C	-0.43005353	1.4122854	0.6671567079512999	1.0
7102	EDC4	-0.1172858	1.4120073	0.9066335743756374	1.0
537	ZNF254	1.2297112	1.4111592	0.2188052675376284	0.44137342821125425
7330	ZRANB2-AS1	-0.14665744	1.4109778	0.8834024179904345	1.0
59	HERC4	11.04477	1.4104335	2.3236189950438917e-28	1.7710953928529494e-27
8678	SMCR5	-0.43552306	1.4101223	0.6631827982252131	1.0
196	KANSL1	5.8432817	1.4095573	5.118233357579479e-09	2.039779158152795e-08
677	RTTN	0.39021114	1.4079223	0.6963804246141548	1.0
1068	APOBEC3B-AS1	0.088365786	1.4079127	0.9295859526145519	1.0
3519	SHISA6	-0.002843495	1.4071993	0.9977312223331418	1.0
5365	SORCS3	-0.02575872	1.4068801	0.9794497883682128	1.0
1548	CACNB4	0.017428951	1.4067495	0.9860944127539206	1.0
5846	TRPM2	-0.040210363	1.4059423	0.9679254150623849	1.0
5849	CR1L	-0.040243816	1.4054282	0.967898745112094	1.0
4564	SCN1A	-0.011307074	1.4052427	0.9909784524134551	1.0
336	CLASP1	3.129517	1.4022382	0.0017509388363972473	0.004759028661250317
50	HMGA2	11.965644	1.4019015	5.377856824144483e-33	4.632367877261717e-32
8540	PRKG1	-0.39343935	1.4018865	0.6939950160018956	1.0
95	EXOC4	9.53735	1.4016875	1.465290442638803e-21	9.19229085210384e-21
286	SDK1	3.8119726	1.401539	0.0001378621553638051	0.00041443706315820667
6465	ICAM5	-0.06911366	1.4010522	0.9448991527972674	1.0
173	ARID1B	6.562251	1.4007715	5.300145969171525e-11	2.3057091049953598e-10
124	CHST11	8.135273	1.4001565	4.11012709604058e-16	2.1815819854458968e-15
9030	PRSS12	-0.57682806	1.3999665	0.5640556246184969	1.0
8188	LINC00907	-0.29873425	1.398335	0.7651428335482684	1.0
8054	DZANK1	-0.2617688	1.3978059	0.7934996942196044	1.0
6076	ZNRF2	-0.05227013	1.3973157	0.9583134552737209	1.0
209	FMN1	5.5526433	1.3972552	2.813821376291431e-08	1.0830106095258207e-07
8290	NEK11	-0.3220007	1.396697	0.7474521535158352	1.0
185	UTRN	6.1252227	1.3966858	9.055687634310217e-10	3.727012701476343e-09
7759	DNAH11	-0.20916414	1.3965266	0.8343201024939543	1.0
6577	TUBB8	-0.074717015	1.3963861	0.9404398722218602	1.0
7789	NLGN3	-0.21393117	1.396144	0.8306007254480676	1.0
88	PTPRJ	9.737264	1.3959857	2.091082446895985e-22	1.3492274586050087e-21
125	SPATA5	7.991057	1.3953153	1.3378651721348902e-15	6.9860164882954614e-15
1529	PLTP	0.02147675	1.3952862	0.9828653498863456	1.0
431	PRICKLE2	2.1118636	1.3952359	0.034698141359140254	0.08054410971248266
1384	PDZRN4	0.04432507	1.3949927	0.9646452895879406	1.0
6195	STXBP4	-0.056418285	1.3946805	0.955008590657428	1.0
7796	STXBP5-AS1	-0.21595508	1.3927565	0.8290227633034088	1.0
6178	DIRAS1	-0.05469546	1.3918146	0.9563810849089741	1.0
7712	SEMA3F	-0.20055002	1.3910679	0.8410504370273069	1.0
7934	DOPEY1	-0.23838523	1.3908421	0.8115823173947097	1.0
21	DST	16.053219	1.3902048	5.427511668088381e-58	8.688591130329858e-57
1537	ITGB6	0.017596215	1.39014	0.9859609755279561	1.0
5859	SCUBE2	-0.041615386	1.3901217	0.9668053084064129	1.0
880	GNRH1	0.14478408	1.3891956	0.8848813579438335	1.0
8733	SP4	-0.45726743	1.389182	0.6474788284732469	1.0
155	TCF12	7.150353	1.3882307	8.655516947082284e-13	4.063046764536995e-12
8135	PLCL1	-0.28291103	1.3870806	0.7772450455125717	1.0
6167	PRSS51	-0.05456165	1.3858356	0.9564876918694202	1.0
3523	CLDN7	-0.0032114766	1.3850247	0.9974376167630965	1.0
1335	DCDC2C	0.051216364	1.3847221	0.9591531138914539	1.0
462	ABCC1	1.7838582	1.3845544	0.07444671001023762	0.16440903022995382
6064	TRIM63	-0.050681114	1.3828105	0.9595796245712247	1.0
29	DLG1	14.570018	1.3826977	4.357763371248533e-48	5.377027245484715e-47
7134	VASH1	-0.121785216	1.3823515	0.9030691224543126	1.0
6638	FCER1G	-0.078748085	1.3816944	0.9372329988252942	1.0
6483	ABI3BP	-0.071137555	1.3803463	0.9432882807125609	1.0
251	TTLL5	4.3548627	1.3800983	1.3315034496138712e-05	4.334959827098583e-05
727	PDE7A	0.28976887	1.3772821	0.7719930704733275	1.0
4151	AMBN	-0.006489859	1.3772581	0.9948218779901605	1.0
762	DCLK2	0.23835178	1.3756977	0.8116082613023897	1.0
633	RALGAPA1	0.59228325	1.3753523	0.5536609150029275	0.9960726986853092
46	TRERF1	12.36825	1.3753114	3.8818853962051784e-35	3.541218737335132e-34
4582	TTLL9	-0.012277207	1.3751211	0.9902044516598281	1.0
4163	SPDYE2B	-0.007276002	1.3748276	0.9941946417226631	1.0
1585	RAB6C	0.007961785	1.374638	0.9936474810866767	1.0
360	UBR5	2.874857	1.3745672	0.004042104798026393	0.010583661244826379
1611	AP4B1-AS1	0.0065567647	1.3732824	0.9947684960501156	1.0
493	SLC41A2	1.5467609	1.3726242	0.12192091243993895	0.25949161942021953
221	KDM6A	5.248021	1.3725479	1.5374161204546383e-07	5.671516428048735e-07
6396	NCKAP5	-0.06508258	1.3715202	0.9481082488854271	1.0
542	CEP85L	1.1929464	1.3714101	0.23289032922561315	0.46710808908012463
1506	ADAM29	0.02241343	1.3711952	0.9821181667900553	1.0
165	ERC1	6.816777	1.3706825	9.31053796154292e-12	4.180501945775958e-11
606	TMEM135	0.7482406	1.370597	0.45431504118575605	0.8442928520891675
5182	SCN2A	-0.020941503	1.3702415	0.9832923184463517	1.0
1170	LIN28B	0.07403123	1.3696733	0.9409855374735651	1.0
464	FLRT2	1.7747422	1.3679378	0.07594044956206485	0.16740376131999493
5716	KLHL30	-0.03539315	1.3675307	0.9717662476103457	1.0
79	PRKCA	10.247487	1.3667427	1.2145970803103419e-24	8.35315733624941e-24
4935	AC007879.1	-0.016157743	1.365716	0.987108548115527	1.0
7054	IDI2-AS1	-0.11278639	1.3656218	0.9101999078128712	1.0
8233	FGF12	-0.30950606	1.365436	0.7569366010167742	1.0
492	FOCAD	1.562534	1.3645332	0.11816225885853433	0.25205649335764135
163	FER	6.829021	1.3643929	8.549598933156002e-12	3.846105088253559e-11
3518	COLEC12	-0.0027096835	1.3639446	0.9978379880732365	1.0
169	NAV2	6.6625595	1.3635757	2.6909917063174706e-11	1.1869597122433745e-10
6061	PRKCB	-0.049878247	1.3633658	0.9602194122466486	1.0
6890	SYNJ2BP-COX16	-0.09858564	1.3632785	0.9214672698906072	1.0
9132	LINC00862	-0.6203837	1.3630083	0.5350052053896068	0.9682987820567015
6170	ZNF366	-0.054662008	1.3618414	0.9564077365760123	1.0
4169	AC023590.1	-0.0077610686	1.3617955	0.9938076253653014	1.0
135	SEMA3C	7.8507056	1.3617351	4.137031132518162e-15	2.119489500677005e-14
8646	GRAMD4	-0.42649078	1.3598672	0.669750257288581	1.0
852	KCNIP2-AS1	0.15632531	1.3586634	0.8757766017141699	1.0
62	PRIM2	10.822777	1.3581997	2.6851679616007743e-27	1.9830377616143767e-26
799	NAALADL2	0.19461215	1.3580294	0.8456965983641681	1.0
178	HDAC9	6.380552	1.3576673	1.7645104526980912e-10	7.469197509950797e-10
1501	NOMO2	0.024052622	1.356906	0.9808106345110112	1.0
227	DENND1A	5.035679	1.3564771	4.7615785593366006e-07	1.7116820995935317e-06
7682	SPATA9	-0.1978069	1.3557725	0.843196155013381	1.0
215	GLS	5.363969	1.3543713	8.14129340114359e-08	3.0627768206004846e-07
363	RNF38	2.8339107	1.3539181	0.0045982178638793916	0.011959394449690146
6395	AC062029.1	-0.06504913	1.3523742	0.9481348839829278	1.0
7850	TMEM231	-0.22666	1.3521018	0.8206881322868118	1.0
8850	MACROD2	-0.5038673	1.3518385	0.6143546264287393	1.0
288	SMURF1	3.8070216	1.3516717	0.00014065047347553466	0.00042228476804899825
8289	DDR2	-0.32151565	1.3514128	0.7478196563611548	1.0
7645	IL1RL2	-0.19121668	1.3512177	0.8483558417919542	1.0
8323	AGAP9	-0.33076537	1.3510134	0.7408217212283845	1.0
1638	LINC00996	0.003027486	1.3491106	0.9975844195072324	1.0
8506	GALNT13	-0.38291842	1.3481447	0.7017802591937403	1.0
8715	CNNM2	-0.45188153	1.3472209	0.6513543325153992	1.0
414	RFX7	2.2927935	1.3471416	0.02185988977983137	0.052052835287763874
7108	ACOT6	-0.11798831	1.3466617	0.9060769170911395	1.0
7482	ZKSCAN7	-0.16595975	1.3461837	0.8681886282119693	1.0
551	ZMYM2	1.1272618	1.3454723	0.2596318254775103	0.515250542843201
8585	NRIP1	-0.40755647	1.3451432	0.6835993357193106	1.0
4584	DLX2	-0.012377567	1.3443803	0.9901243831300829	1.0
4927	GABRG3	-0.01612429	1.3439566	0.9871352361766791	1.0
7911	WDR7	-0.23437089	1.3436288	0.8146970556430891	1.0
42	PTK2	12.502613	1.3430951	7.223708094120892e-36	6.725374875280999e-35
7679	ZNF75D	-0.19640186	1.3427715	0.8442956332926975	1.0
49	ASH1L	12.163853	1.3418349	4.842014019450942e-34	4.283424133966797e-33
231	PAN3	4.9765177	1.3417618	6.473838988268744e-07	2.3110255204787276e-06
669	CDK8	0.42772853	1.3415867	0.6688487635386756	1.0
7329	MTTP	-0.14642327	1.3404176	0.8835872633707754	1.0
4150	PIWIL2	-0.006489859	1.3403646	0.9948218779901605	1.0
8718	CHSY3	-0.45305237	1.3399242	0.6505110252112434	1.0
134	NRF1	7.851408	1.3390692	4.113919301642508e-15	2.108785933903721e-14
159	PSD3	7.0695806	1.3382827	1.5540243524865126e-12	7.2199439476647216e-12
64	JARID2	10.760203	1.3380796	5.305312621033664e-27	3.8803522103495646e-26
6186	GLIS3	-0.05549833	1.3373691	0.9557414595979667	1.0
1621	ATP8B2	0.0031445709	1.3367589	0.9974909995693709	1.0
1370	MARVELD3	0.046466053	1.3364416	0.9629387907317488	1.0
6561	ZMYND10	-0.07393087	1.3356904	0.9410653932548847	1.0
1651	WDR49	0.0019904464	1.3353451	0.9984118545417248	1.0
5362	FBN3	-0.02575872	1.3351816	0.9794497883682128	1.0
1536	SLC22A24	0.017596215	1.3349946	0.9859609755279561	1.0
67	DPYD	10.682024	1.3347777	1.2354855975025863e-26	8.96741685398936e-26
58	RASAL2	11.222438	1.3343807	3.164238629574768e-29	2.463206163014328e-28
386	CEP128	2.5714896	1.3341559	0.010126206434752039	0.02520211849026303
8012	CLSTN3	-0.25355613	1.3338158	0.7998385017042668	1.0
7055	NDUFC2-KCTD14	-0.113054015	1.3333265	0.9099877325517729	1.0
665	PCMTD1	0.44121006	1.3331683	0.6590609319871872	1.0
367	SH3RF3	2.7928975	1.3331249	0.005223824623183259	0.013496004825251975
6485	MERTK	-0.07132155	1.3330529	0.9431418491967462	1.0
1552	SIDT1	0.016425366	1.3326287	0.9868950441481361	1.0
4918	FBXO31	-0.014786174	1.33164	0.9882027701088985	1.0
86	PTPRK	9.935657	1.3314047	2.9125121397655027e-23	1.925663036876273e-22
239	BICD1	4.6936903	1.3305522	2.6832025846133802e-06	9.17348246002581e-06
509	C11orf80	1.4400964	1.3304539	0.14984013207734892	0.3138170604798616
717	GLI2	0.30958968	1.3297269	0.7568729937722964	1.0
5196	STK31	-0.021911638	1.3296034	0.9825184415397031	1.0
335	HECTD4	3.1549413	1.3295462	0.001605304076158715	0.004380868599047523
8999	EFCAB6	-0.56164044	1.3290231	0.5743610263490235	1.0
623	FSD1L	0.64786524	1.3285881	0.5170721171855837	0.942394434179979
9228	ZNF783	-0.6649095	1.3285836	0.5061083922905589	0.9252522292000385
8339	RALGPS1	-0.33650255	1.3285503	0.7364919377098382	1.0
5551	SULT6B1	-0.030575935	1.3283229	0.9756077350610195	1.0
580	ZDHHC14	0.94583005	1.3282635	0.34423527359470496	0.6622616856177567
6462	TRPC3	-0.068544954	1.3272438	0.9453518353792525	1.0
458	ARHGAP42	1.844274	1.3272127	0.06514320376341635	0.14504935058734914
704	ADAMTS17	0.33044755	1.3271097	0.7410618050358859	1.0
5176	ADAMTS14	-0.020841146	1.326717	0.98337237558784	1.0
7037	AC087501.1	-0.112318054	1.3264003	0.9105712299214639	1.0
4585	ADAMTS7	-0.012444472	1.3262848	0.990071004165459	1.0
144	RICTOR	7.447147	1.3249573	9.538051119271591e-14	4.657981171123073e-13
673	GPC6	0.41545135	1.3246905	0.6778115301109844	1.0
505	PIK3CB	1.4663569	1.3240955	0.1425510827065639	0.29950858841111533
306	WDFY3	3.4615705	1.3230815	0.0005370336412416553	0.0015352359336353143
188	GPHN	6.0085893	1.322673	1.871446528210195e-09	7.614823753543923e-09
8082	CLHC1	-0.26807466	1.3223021	0.788641843951258	1.0
7738	NPIPB15	-0.20700644	1.322245	0.8360048346602593	1.0
6553	ITGB5-AS1	-0.07316145	1.3219048	0.9416776405367877	1.0
478	EPG5	1.6445103	1.3208766	0.10007085536868304	0.21591306843598446
1004	PTPRN2	0.09626067	1.3207304	0.9233135487732711	1.0
9031	FOXP2	-0.57843375	1.3205158	0.5629712932902946	1.0
370	VPS13A	2.771588	1.3202676	0.005578359410371753	0.014363141668818977
30	ALCAM	14.501055	1.320023	1.1930228556796488e-47	1.4550590695522905e-46
297	SPIRE1	3.6447918	1.3194048	0.0002676083172995929	0.0007844944840059957
96	CDKAL1	9.530325	1.3189064	1.567921973185827e-21	9.82640281480115e-21
4561	LMO1	-0.011307074	1.3182564	0.9909784524134551	1.0
1614	KDM4C	0.0038805343	1.3175243	0.9969037893706398	1.0
28	MACF1	14.585808	1.3163643	3.45804714703689e-48	4.2807695041039076e-47
240	ETV6	4.688321	1.3161442	2.754556637965478e-06	9.408967326014742e-06
773	DMTF1	0.2258404	1.3155468	0.8213255499402299	1.0
749	ARHGEF11	0.2602467	1.3154534	0.7946734879627748	1.0
9068	INPP5B	-0.5911291	1.3149348	0.5544338908109334	0.9968365727815061
8190	PIWIL4	-0.29940328	1.3139967	0.7646323503229908	1.0
4922	ADAMTS10	-0.01612429	1.3137723	0.9871352361766791	1.0
590	GPI	0.8719828	1.3134321	0.3832177510736987	0.7271723293291814
8710	GPR135	-0.4506103	1.3133879	0.652270428593869	1.0
605	HDAC4	0.7497293	1.31277	0.4534177804310615	0.8427827207111702
5367	DOK5	-0.02575872	1.3123949	0.9794497883682128	1.0
585	STK33	0.90230787	1.3123016	0.3668933538688388	0.7001620702970512
138	TCF7L2	7.7678094	1.3121978	7.985513772011598e-15	4.041031496558306e-14
4587	FA2H	-0.013448059	1.3119646	0.9892703251631282	1.0
126	FMNL2	7.987277	1.3112013	1.379519187104876e-15	7.19956704019963e-15
7737	MAPKBP1	-0.20576867	1.3090137	0.8369716103698671	1.0
107	KDM2A	8.735768	1.3081492	2.4200519125229356e-18	1.3834484489097721e-17
1448	ABCB5	0.03204786	1.3080904	0.9744338830817358	1.0
5734	CNNM1	-0.0362462	1.3078623	0.9710860499171734	1.0
1413	TRPS1	0.04022709	1.3072708	0.9679120800827532	1.0
7334	ZNF782	-0.14769447	1.3069301	0.8825838934621163	1.0
1567	FGD5	0.012745548	1.3065418	0.989830799378091	1.0
774	NSUN6	0.22344853	1.3062959	0.8231864419732032	1.0
716	KIAA0825	0.31114525	1.3050596	0.7556901996476215	1.0
8780	USP31	-0.4756498	1.3044465	0.6343238899666923	1.0
7149	DNAH12	-0.12524758	1.3041466	0.9003275427882796	1.0
41	CDC42BPA	13.247809	1.3032717	4.645654885347947e-40	4.761420395435906e-39
1193	GSDMA	0.07038486	1.3023399	0.9438873386369184	1.0
4147	YEATS2-AS1	-0.006489859	1.3019431	0.9948218779901605	1.0
7614	DMXL2	-0.18753685	1.3016628	0.8512397296867339	1.0
6301	NELL1	-0.060349	1.301502	0.9518776776052289	1.0
4167	NREP-AS1	-0.007577078	1.3009297	0.9939544245066839	1.0
517	KCNQ1OT1	1.3733579	1.29973	0.1696411157448685	0.3507257623092146
372	FIGN	2.752988	1.2988961	0.005905402754737973	0.015160019338763979
218	IMMP2L	5.310076	1.2968323	1.095793543558474e-07	4.084399551725799e-07
1569	SLC7A8	0.012712095	1.2960806	0.9898574887537891	1.0
8386	ERMAP	-0.34928155	1.2944424	0.7268779563174056	1.0
7192	DPF3	-0.12983063	1.29378	0.896700425283036	1.0
8990	KIAA1211	-0.55739194	1.2936007	0.5772596867497707	1.0
7456	GABPB2	-0.16278173	1.293407	0.8706902992347452	1.0
283	DIAPH2	3.8462617	1.2933512	0.00011993360689010796	0.00036272137484097265
7644	GRIK2	-0.19038035	1.2931893	0.8490110940868796	1.0
751	SCFD2	0.25086316	1.2929424	0.8019199071387212	1.0
376	PIEZO1	2.6714134	1.2927221	0.0075532574913308795	0.019147144990697623
8741	SWT1	-0.46037856	1.2923937	0.6452445212640161	1.0
484	KLF12	1.6153226	1.290755	0.10624085653219371	0.22816328614655798
1034	PCCA-AS1	0.09306592	1.2893171	0.9258511939655656	1.0
7822	FAM189A1	-0.22189297	1.2884824	0.8243972069732666	1.0
422	UGGT2	2.1965163	1.2876863	0.028055015402327483	0.06600521563001897
63	ANKRD17	10.771493	1.2871435	4.693258764250196e-27	3.447286549605034e-26
8902	RAP2C-AS1	-0.5228685	1.2867641	0.6010657366439798	1.0
8965	TTC27	-0.54708844	1.28667	0.5843179809586168	1.0
599	ZNF586	0.79296714	1.2849702	0.4277969848677776	0.8006498873690053
708	MVB12B	0.32031134	1.2843382	0.7487323248669082	1.0
9211	PDE3B	-0.6549238	1.2837261	0.5125168197102574	0.9353481183379092
85	INPP4B	9.953002	1.2834623	2.4468899165574688e-23	1.6206274727927857e-22
6166	PPP1R13B	-0.054411113	1.2828994	0.9566076256301843	1.0
81	PRRC2B	10.14166	1.2828659	3.6091626851991355e-24	2.4528365287608715e-23
889	ARHGAP24	0.14120461	1.2804061	0.8877083009704317	1.0
600	ABCC4	0.7885179	1.2797679	0.4303938455295402	0.8049551036173547
9180	LONRF3	-0.64119136	1.2794523	0.5213983454174423	0.9482980317723276
8574	PLCG2	-0.40280616	1.2793248	0.6870908363769297	1.0
1459	PCSK9	0.03167988	1.2788912	0.9747273409846964	1.0
690	INTS6	0.3672792	1.2776742	0.7134107752825047	1.0
1497	TMEM40	0.02589253	1.2774794	0.9793430578151595	1.0
344	TBC1D22A	3.0361	1.2759814	0.0023965992594667286	0.006425875423788172
5727	LAMC3	-0.0354266	1.2756523	0.971739572800887	1.0
433	FTO	2.0679567	1.2756181	0.038644085858836594	0.0890582950980502
26	LPP	15.083202	1.274892	2.0888810448050124e-51	2.8151005399563723e-50
7937	AMY2B	-0.23898739	1.2744722	0.8111153624617624	1.0
65	SBF2	10.756874	1.2733465	5.500414316558068e-27	4.019956647816785e-26
9003	HCG27	-0.5643501	1.2731562	0.5725158803423925	1.0
6050	MST1	-0.049844794	1.2728257	0.9602460706253269	1.0
339	AC002066.1	3.0658062	1.2724062	0.0021708405730842973	0.0058428204773013906
557	PHF21A	1.0891255	1.271698	0.2760985577424073	0.5450264693768153
1343	EMB	0.050095692	1.2713345	0.9600461338708035	1.0
212	CENPP	5.5310326	1.2710401	3.183511893502118e-08	1.220849505556554e-07
103	ABL1	9.027428	1.2710112	1.757548012445827e-19	1.0362062467420293e-18
5201	WWC3-AS1	-0.023634462	1.2708861	0.9811441839054246	1.0
5199	NKAIN1	-0.02241343	1.2701732	0.9821181667900553	1.0
496	HIPK3	1.5264215	1.2698718	0.1269049153068559	0.2690746709061455
550	USP49	1.1333168	1.268453	0.25708126821066846	0.5106688541228436
594	TULP4	0.81474495	1.2684492	0.4152183251949879	0.779873343417531
1347	AGAP5	0.049460087	1.2684397	0.9605526451675986	1.0
7476	SNTB1	-0.1654914	1.2679838	0.8685572132382309	1.0
8774	NPHP4	-0.47329137	1.2676023	0.6360053166787674	1.0
4154	SLC27A2	-0.006489859	1.2673999	0.9948218779901605	1.0
846	ITGB8	0.1628319	1.267257	0.8706507890427957	1.0
6063	TSSK3	-0.050647665	1.2671556	0.959606281874137	1.0
7096	IPCEF1	-0.11715199	1.2668093	0.9067396095432638	1.0
8182	AHRR	-0.29558966	1.2638592	0.767543468100975	1.0
9043	POLE	-0.58099294	1.2627466	0.5612452216835898	1.0
7303	SORBS1	-0.14192384	1.2625148	0.8871401544853156	1.0
5713	DISC1	-0.034138665	1.2623273	0.9727665755022151	1.0
267	THSD4	4.155015	1.2619373	3.2526593467174004e-05	0.00010277192036302633
8102	LINC00589	-0.2730926	1.2617385	0.7847820342778006	1.0
1105	MAGI2	0.080571264	1.2613065	0.9357829183763133	1.0
8734	CDYL2	-0.45750162	1.2609743	0.647310543901088	1.0
7042	SRCIN1	-0.112468585	1.2609526	0.9104518742524812	1.0
670	SCAF8	0.42483488	1.2589855	0.6709570539449914	1.0
5187	AKAP14	-0.020974956	1.2580483	0.983265632769872	1.0
1399	STXBP5	0.041414667	1.2575479	0.9669653196847936	1.0
330	USP32	3.229608	1.2574104	0.0012396000119006042	0.0034261642801651318
6653	MAP3K19	-0.079484046	1.2566308	0.9366476199200705	1.0
8308	TESK2	-0.32558018	1.2562294	0.7447420155708839	1.0
157	NUMB	7.1249957	1.2551708	1.0408409540771902e-12	4.872643461289669e-12
397	ANKS1A	2.4885097	1.254986	0.012827973758745859	0.031517605037973725
6297	C6orf47-AS1	-0.06024864	1.2549422	0.9519576067776842	1.0
8234	ATP6V1C2	-0.30975696	1.2543142	0.7567457842243723	1.0
9092	GREB1L	-0.60168356	1.2542942	0.5473848134692663	0.9867570653204626
609	BTRC	0.74377465	1.2513549	0.457012819866196	0.8488082888375971
767	TSC22D2	0.2353912	1.2510753	0.8139051132339887	1.0
8351	SCN9A	-0.33839262	1.2502035	0.7350673301550399	1.0
9672	ZNF710	-0.92395186	1.2491945	0.35551137524447307	0.681402779140153
7057	MYO1H	-0.11308747	1.2490416	0.9099612110951953	1.0
220	ARFGEF2	5.257455	1.2490023	1.4606269131362466e-07	5.39872254491635e-07
342	C20orf194	3.0385587	1.2489043	0.0023771278078552477	0.0063772670626663025
501	DYRK1A	1.483719	1.2487549	0.13788349902935365	0.290375955730442
763	DNM3	0.23764928	1.2485044	0.8121531311075363	1.0
6573	MYLK2	-0.07468356	1.2475691	0.9404664893924236	1.0
418	BMP2K	2.2663157	1.247004	0.023432063327695592	0.05562224451628628
6291	GSG1L	-0.05951268	1.2467035	0.9525437687578369	1.0
151	WDR70	7.243017	1.2463393	4.3881104657428e-13	2.0866585352864036e-12
1457	CALY	0.032014407	1.2462857	0.9744605609305049	1.0
7637	FOXO1	-0.18874116	1.2462435	0.8502956908358601	1.0
1489	PLN	0.027230646	1.2457098	0.9782757729382233	1.0
223	ATM	5.1642885	1.2449527	2.4135502874509846e-07	8.807813052072905e-07
7875	FAM135A	-0.22928604	1.2444812	0.8186465935489793	1.0
8206	C5AR1	-0.3007414	1.2425796	0.7636116908266667	1.0
8541	ITPR2	-0.39380732	1.2413646	0.6937232959848033	1.0
424	VPS54	2.1826165	1.2411753	0.029064060044569108	0.06823267469321746
639	CDK14	0.54976463	1.2391895	0.5824808007638931	1.0
6828	VIPR1-AS1	-0.09319973	1.2386867	0.9257448898413163	1.0
1601	FBXW10	0.007928333	1.2377234	0.9936741717821828	1.0
170	SIPA1L1	6.6375704	1.2376748	3.188959348936474e-11	1.402374578766278e-10
8480	TRPM3	-0.37435448	1.2375611	0.708140608851682	1.0
252	LRCH3	4.321828	1.2372841	1.5474181163579074e-05	5.0151866019159056e-05
1649	OTX2-AS1	0.0020573523	1.2365286	0.9983584715752037	1.0
5732	LGR6	-0.03604548	1.2355623	0.9712460945594432	1.0
649	TNKS	0.49881592	1.2355543	0.6179090703835319	1.0
265	SOS1	4.1650844	1.2352133	3.1123725950131e-05	9.847036971435052e-05
7264	IGHV1-14	-0.13558453	1.2345604	0.892149735713402	1.0
7970	TARBP1	-0.24390496	1.2342116	0.8073044265119593	1.0
145	ARHGEF28	7.409512	1.2341938	1.267647661789031e-13	6.158997921072658e-13
228	SH3RF1	5.034625	1.2338594	4.787845130162989e-07	1.719497886285336e-06
1462	ARHGEF6	0.031244991	1.2338208	0.9750741592775077	1.0
66	IGF2BP2	10.736937	1.2336724	6.827228060258064e-27	4.974347684088333e-26
226	SORCS2	5.048525	1.2328744	4.4523436464488136e-07	1.6020343489835327e-06
9139	RAD54B	-0.6238628	1.2322439	0.5327176968993712	0.9648938782272283
5853	REC8	-0.041113593	1.2320145	0.9672053390943317	1.0
200	RABGAP1	5.7362156	1.2315621	9.681527482220749e-09	3.80571752621346e-08
368	INVS	2.7889	1.2311542	0.005288741640864946	0.013654438676591808
661	POLQ	0.46474415	1.2305332	0.6421146796481474	1.0
5547	ESYT3	-0.030007236	1.230176	0.976061283068701	1.0
191	KMT2C	5.9178987	1.2293003	3.2608122567471257e-09	1.3116417125890957e-08
8201	ETNK1	-0.30028978	1.2291353	0.763956117579249	1.0
8728	HMBOX1	-0.45526028	1.2284858	0.6489220061195786	1.0
60	ADAMTS12	10.97104	1.2282959	5.266321359313711e-28	3.9773703684292186e-27
8132	MEGF6	-0.28117147	1.2282175	0.7785788845450299	1.0
9178	TOX	-0.6406561	1.2279886	0.5217461162250345	0.9487291579433593
6885	SLCO5A1	-0.09805039	1.2279172	0.9218922753768727	1.0
331	LAMB1	3.2222486	1.2276984	0.0012718877862906864	0.0035108093717454423
5375	B4GALNT3	-0.026996475	1.2276118	0.9784625450383969	1.0
7041	LINC00578	-0.112468585	1.2275729	0.9104518742524812	1.0
8494	MYH3	-0.3788539	1.2270246	0.7047963689768036	1.0
7471	SFXN5	-0.16502306	1.2266049	0.8689258268332616	1.0
317	MYO9A	3.381317	1.2262998	0.0007213928298941428	0.0020383504168994056
823	TET3	0.17609598	1.2262043	0.8602185469366529	1.0
9235	OSBP2	-0.6675188	1.2246348	0.5044408025206928	0.9228250822661216
416	BRIP1	2.2859526	1.2240465	0.02225703751091405	0.052925569613613915
6720	KCNJ15	-0.085321575	1.2234008	0.9320057396044941	1.0
350	GSK3B	2.9631894	1.2232436	0.0030446919585561784	0.008070196205396082
998	LGALS12	0.09786641	1.223234	0.9220383761704435	1.0
8913	RILPL1	-0.5259462	1.2212393	0.5989255820900519	1.0
648	MSH3	0.49883264	1.2203547	0.6178972858663119	1.0
689	CCDC146	0.36788133	1.2200606	0.7129617133992905	1.0
6487	MICAL3	-0.07178988	1.2199641	0.9427691231114175	1.0
905	TCF20	0.13130257	1.2196668	0.8955359657819988	1.0
259	AKAP13	4.2198634	1.2196307	2.4445017301842356e-05	7.802859377954115e-05
448	FOXO3	1.9356841	1.2195636	0.052906402790627464	0.11955374786865301
709	MGAT5	0.31904012	1.2183073	0.749696079174092	1.0
156	ATXN2	7.132974	1.2181712	9.822311426880956e-13	4.600531469893811e-12
8460	HACE1	-0.370775	1.2179352	0.7108051115485319	1.0
385	ZNF438	2.5714896	1.2178168	0.010126206434752039	0.02520211849026303
117	DOCK5	8.388477	1.2174028	4.924787774643666e-17	2.692198426173157e-16
9305	SLC10A7	-0.7074281	1.2171185	0.47930048441578843	0.8833819403364511
6069	DNAH17	-0.05084838	1.2170417	0.9594463387351913	1.0
1222	AC099342.1	0.06570146	1.2167089	0.9476155100728173	1.0
9128	ZNF280D	-0.61643624	1.2165883	0.5376066322333588	0.9726365063027976
518	NSMCE2	1.3597091	1.2163568	0.1739219945351559	0.3587565935906461
8373	ZEB2	-0.34657186	1.2151489	0.7289129926999676	1.0
7818	ZNF785	-0.21968508	1.2139416	0.826116429136586	1.0
1648	DUSP8	0.0020573523	1.213703	0.9983584715752037	1.0
7695	CCDC150	-0.19911155	1.2136719	0.8421754844243504	1.0
583	GRIK4	0.92913705	1.213482	0.3528180571189632	0.6766500526215723
5179	ART1	-0.020941503	1.2130741	0.9832923184463517	1.0
8178	HSF4	-0.29538894	1.2128651	0.7676967761189032	1.0
357	AVL9	2.9122071	1.2128462	0.003588845163481393	0.009440093548792003
9262	SCGB2B2	-0.6831747	1.2125624	0.49449642408427275	0.9074283969531001
8798	CADPS2	-0.48224002	1.2124661	0.6296354517415224	1.0
8782	ATG2B	-0.4770381	1.2109154	0.6333349949542888	1.0
174	RASA1	6.4614744	1.2108201	1.0368776325807858e-10	4.4425589119053197e-10
8878	TAPT1-AS1	-0.51403695	1.2101129	0.6072261347191897	1.0
7797	MTMR3	-0.21633978	1.2097892	0.8287228978885296	1.0
7357	FAM66D	-0.15052125	1.2095468	0.8803533931020153	1.0
9035	L3MBTL1	-0.5788854	1.2089723	0.5626665064021823	1.0
7583	WNT2B	-0.18310435	1.2088689	0.8547161436665485	1.0
679	MAPK8IP3	0.38338676	1.2086654	0.7014330244816493	1.0
8356	AMH	-0.3412194	1.2080901	0.7329384236238022	1.0
439	ARHGAP26	2.0152183	1.2080108	0.043881777931665374	0.10041444415432386
1067	SPP1	0.088365786	1.2074032	0.9295859526145519	1.0
7843	CPNE9	-0.22346525	1.2073913	0.8231734252762686	1.0
122	SCMH1	8.240181	1.2070173	1.719506743953303e-16	9.24040360537349e-16
68	USP34	10.6288	1.2056617	2.1891063877007028e-26	1.5804483122754086e-25
650	NAA25	0.48694015	1.2054819	0.6263007464238165	1.0
382	NCOA3	2.5856736	1.2051293	0.009718891819151802	0.024261479551697655
1583	FLG-AS1	0.008229409	1.2050976	0.9934339557810585	1.0
4921	APOBEC1	-0.01612429	1.2043188	0.9871352361766791	1.0
9157	PRR16	-0.6313228	1.2042876	0.5278294911392926	0.957742702928954
9827	ITGBL1	-1.02232	1.2040714	0.3066294376987596	0.5979038045307163
303	METTL15	3.540536	1.204024	0.0003993152626879528	0.0011521088098385179
6992	KIF17	-0.10835388	1.203401	0.9137149807100494	1.0
540	SASH1	1.1979477	1.2028582	0.23093737880449094	0.4636804809850948
8938	RBM4	-0.5340418	1.2024163	0.593312610673718	1.0
8038	FAM160A1	-0.25792173	1.2021154	0.7964673225108041	1.0
543	MAMLD1	1.1873096	1.2021086	0.2351054904172747	0.47115318803090633
5560	AMN	-0.031746786	1.2017359	0.9746739847467192	1.0
9317	BCL2	-0.71308166	1.2008975	0.47579524657345873	0.8780286758656758
8829	PILRA	-0.49650767	1.2005973	0.619536275694963	1.0
6387	ABCC11	-0.06429644	1.200434	0.9487341889436778	1.0
7094	DYM	-0.11675056	1.2002089	0.9070577250121568	1.0
7470	CYP3A5	-0.16495617	1.2001516	0.8689784882458249	1.0
9735	FAM85B	-0.96322554	1.1997341	0.33543434417748397	0.6473617111578865
6463	STK32B	-0.06911366	1.1991683	0.9448991527972674	1.0
6072	LRRC2	-0.051233087	1.1988113	0.9591397856204723	1.0
101	MKLN1	9.16639	1.1987706	4.891216533609255e-20	2.933803553397824e-19
9153	TAF1	-0.6298341	1.1981026	0.5288031111751451	0.9591749444969556
6842	DNER	-0.09510654	1.1975858	0.9242302010251718	1.0
9371	MAMDC2-AS1	-0.73549503	1.1973994	0.46203804740514265	0.8572199743011639
104	FAF1	8.847099	1.1973705	8.982316588008535e-19	5.194217279529464e-18
6990	ARHGAP4	-0.10828698	1.1969811	0.913768051522525	1.0
8385	PLEKHH2	-0.34901392	1.1965752	0.7270788621000202	1.0
167	CAMK2D	6.713224	1.1962312	1.9037056625399214e-11	8.444027777680576e-11
377	RPS6KC1	2.6635017	1.1961784	0.00773320153015426	0.01958239545255747
7059	TDO2	-0.11313765	1.1961073	0.909921429098463	1.0
9389	NOS1AP	-0.7547472	1.1959957	0.4504006838618425	0.8377558530484271
9546	HECTD2	-0.8588191	1.1959327	0.3904403232461163	0.7383705237184218
6468	SLC14A2	-0.06911366	1.1954464	0.9448991527972674	1.0
8951	LRRC69	-0.53730345	1.1949967	0.5910580147141997	1.0
7097	HSD17B13	-0.11718544	1.1935769	0.9067131005954481	1.0
8684	LINC01001	-0.43866763	1.1925668	0.6609023783552717	1.0
808	JAZF1	0.18746994	1.1921624	0.8512921825540603	1.0
77	NFAT5	10.312704	1.1918975	6.173941861609555e-25	4.275409739588366e-24
1608	MKRN3	0.0068912935	1.1916908	0.9945015867059379	1.0
8213	CNTNAP3B	-0.30385253	1.1915971	0.7612402476539174	1.0
8154	HECW2	-0.2897354	1.1915635	0.7720186647416707	1.0
9601	ZFP30	-0.8894285	1.1903071	0.3737728360212679	0.7110252708054993
9591	ATP8A2	-0.88389206	1.1900992	0.37675449249406645	0.7159088866372251
290	ARHGAP32	3.7810955	1.1897868	0.00015613969521625231	0.00046679774834789594
105	PPP6R3	8.809281	1.1897315	1.2595088685434516e-18	7.245893890421637e-18
8577	EYS	-0.40571654	1.1896392	0.6849508798625936	1.0
5858	SCIMP	-0.041481573	1.1890856	0.966911982443891	1.0
8627	EPB41L5	-0.4221921	1.1888359	0.6728848108138379	1.0
5559	NPDC1	-0.03167988	1.188474	0.9747273409846964	1.0
7728	ZGLP1	-0.2041964	1.1883917	0.8382000317180976	1.0
7729	TMEM232	-0.20422985	1.188378	0.8381738909763141	1.0
6071	CPEB2	-0.051149458	1.1879729	0.9592064270895221	1.0
7368	FAM184A	-0.15124048	1.1879497	0.879786020076435	1.0
7062	Z83844.1	-0.11387361	1.1879199	0.9093379858122944	1.0
9271	EYA4	-0.68805885	1.1877434	0.49141570760680287	0.9025595665904184
6171	BEST4	-0.054662008	1.1872565	0.9564077365760123	1.0
7409	FXYD7	-0.1562584	1.1868578	0.8758293367573634	1.0
9102	EGF	-0.6083072	1.1864613	0.5429837444123584	0.9797528355639192
7972	XIRP2	-0.24581178	1.1863612	0.8058279409850111	1.0
9289	ZNF684	-0.69575304	1.1857095	0.4865835049388266	0.8953287267209823
238	RUNX2	4.6955466	1.1847799	2.6589441031538996e-06	9.095455598223294e-06
3522	RSPO3	-0.003077665	1.1846436	0.9975443823868765	1.0
6192	MSR1	-0.0557325	1.1844863	0.9555549075657467	1.0
273	NR6A1	4.0516624	1.183405	5.085498496532398e-05	0.0001582877025898585
1375	P2RX1	0.0464326	1.1827275	0.9629654534911756	1.0
6937	SLC27A3	-0.10199784	1.1826032	0.918758392176973	1.0
8065	PITPNM2	-0.264813	1.1823939	0.7911535120432893	1.0
964	ADCY9	0.10214838	1.1823802	0.9186389043475716	1.0
9948	MDN1	-1.1026237	1.1820873	0.27019060860036115	0.5344188554828836
563	POU2F1	1.0689032	1.1817491	0.28511328678808223	0.5610150849691559
9087	KLHL22	-0.59838843	1.1807579	0.5495807881104295	0.9900582229497897
7844	WRN	-0.2234987	1.1805453	0.8231473920283632	1.0
7246	FAM168A	-0.13238978	1.1799815	0.8946759980063406	1.0
351	CBFA2T2	2.9514475	1.1795783	0.003162884060572881	0.00836131370603866
9721	RGS5	-0.95772254	1.1792195	0.338202680608528	0.651711523874176
8783	DDHD1	-0.47757334	1.1784621	0.6329539090110228	1.0
7942	LRRC6	-0.24082729	1.1779625	0.8096889727273296	1.0
6558	RIMKLA	-0.07393087	1.1774782	0.9410653932548847	1.0
61	MBNL1	10.825002	1.1764965	2.6207541429013436e-27	1.936219682092198e-26
533	SLC2A13	1.2529609	1.1764599	0.21021991383889815	0.4256818843528072
1606	PRDM16	0.0069247466	1.1764512	0.9944748958048697	1.0
7188	LY6G5B	-0.12745547	1.1764385	0.8985799077071307	1.0
7973	ASIC3	-0.24644738	1.1759689	0.8053359326474921	1.0
6825	DCDC1	-0.09279829	1.175409	0.9260638061837108	1.0
54	STAG1	11.680391	1.1746535	1.605543451466343e-31	1.3224333188020567e-30
629	HIVEP1	0.6156501	1.174253	0.5381254705924201	0.9734825011611925
354	PDE7B	2.9357748	1.1741127	0.003327158439166186	0.008777268452177685
1426	C8orf74	0.03683162	1.1735951	0.970619259717975	1.0
287	LRBA	3.8104339	1.1728109	0.00013872316844317973	0.00041689350731572057
1531	CRB1	0.02129276	1.1726494	0.9830121197814229	1.0
8761	LINC01004	-0.46713606	1.1726356	0.640402549186913	1.0
8884	PARP8	-0.5157431	1.172287	0.6060338624259365	1.0
176	RANBP17	6.4190893	1.1720083	1.3709179299442835e-10	5.827781320984625e-10
365	MED13	2.806747	1.171434	0.005004453486123583	0.01295920211819574
1490	SOAT2	0.027197193	1.1700628	0.9783024545941418	1.0
359	UVRAG	2.8973708	1.1698656	0.003763046726342562	0.009872347631362884
8628	AC114763.1	-0.42247644	1.1696117	0.6726772904182735	1.0
7360	SMIM7	-0.15100631	1.169608	0.8799707394161542	1.0
262	TIMM23B	4.212119	1.1694516	2.529859091782441e-05	8.065835983565427e-05
6784	FRAS1	-0.09064058	1.1686974	0.9277781837995274	1.0
8338	WDR44	-0.33588365	1.1686314	0.7369585993247674	1.0
8435	KANSL1L	-0.3643688	1.1684804	0.715582638711653	1.0
452	ZNF718	1.9142742	1.1669316	0.055585121889844734	0.12527831724038765
6554	AC010976.2	-0.07393087	1.1667697	0.9410653932548847	1.0
7294	NCAM2	-0.14073627	1.1667589	0.8880782878599929	1.0
7095	LINC00571	-0.11675056	1.1665689	0.9070577250121568	1.0
9301	ANK2	-0.70214254	1.1661661	0.4825902772096239	0.8891002954757876
94	FNDC3B	9.546817	1.1659234	1.3374242073001498e-21	8.401234640369404e-21
9571	RAB11FIP5	-0.86990875	1.1653892	0.38435027915273645	0.7287391742626519
467	ADAMTSL1	1.7623479	1.1653683	0.07801051953700211	0.1715292631615499
587	CIT	0.8907666	1.1652974	0.3730543909919357	0.7102444730912524
7145	VWA3B	-0.12265499	1.1649184	0.9023803064321176	1.0
7549	MUC6	-0.17515929	1.1649129	0.8609544721684836	1.0
9891	SLC22A3	-1.0558733	1.1644298	0.29102609969143567	0.5714661513213455
6646	EGFL6	-0.07878154	1.1644077	0.937206389954836	1.0
27	DHFR	14.658267	1.1639903	1.1927916815712482e-48	1.493111168196104e-47
112	KIF13A	8.557733	1.1634741	1.1510933068977734e-17	6.429475313836417e-17
5848	CNR2	-0.040243816	1.1634692	0.967898745112094	1.0
9695	JPH2	-0.9411132	1.1628377	0.34664685263980255	0.6661593339261255
7935	ST7-AS2	-0.23851904	1.1627665	0.8114785438331963	1.0
7819	DIS3L2	-0.22013669	1.1626652	0.825764701940805	1.0
9134	MAP3K5	-0.62267524	1.1625242	0.5334979724428763	0.9658468437842547
5189	ZNF607	-0.020974956	1.161701	0.983265632769872	1.0
202	MAPK8	5.7205935	1.1616807	1.0615269688692545e-08	4.165008354832453e-08
10171	CHD7	-1.2658069	1.1612506	0.20558223513000362	0.4173137092127261
6785	APLF	-0.09144345	1.1612241	0.9271402362539621	1.0
822	ATP8A1	0.17686538	1.1611965	0.859614127697969	1.0
8240	PAQR6	-0.31253356	1.1602254	0.75463507094399	1.0
320	SPRED2	3.352213	1.1600981	0.0008016833416960272	0.0022531558732299824
9995	GPR156	-1.1417469	1.1600595	0.25355925777995447	0.5041470143700633
114	OPHN1	8.516368	1.1599817	1.6463546377779017e-17	9.155408494894847e-17
7328	TFCP2	-0.14635636	1.1596615	0.883640077501158	1.0
194	TTC17	5.8818364	1.1585429	4.057397256981429e-09	1.624840098570308e-08
258	FAM120B	4.220382	1.1577342	2.4388856243814723e-05	7.786240698000125e-05
8497	NRXN1	-0.3793055	1.1573781	0.7044610153575873	1.0
9118	ANKUB1	-0.61150193	1.1573704	0.5408673254582781	0.977511976256249
9350	ARHGAP39	-0.72535884	1.1573412	0.4682319189941371	0.8668599740787818
8719	EML5	-0.4538887	1.1567748	0.6499089366053807	1.0
9168	NAIP	-0.63731086	1.1567543	0.5239223837411504	0.9517756344024226
9592	PLEKHG3	-0.88529706	1.1567001	0.37599643258264603	0.7145398751810621
9652	CATSPER2	-0.9160068	1.1563234	0.35966332286792335	0.6879728670360661
6397	GAGE10	-0.06508258	1.154208	0.9481082488854271	1.0
1383	NRG4	0.04455924	1.154173	0.9644586332468297	1.0
1525	PLAC8L1	0.022379978	1.1541058	0.9821448516344226	1.0
7243	FAAH	-0.13207197	1.1538484	0.8949273604448233	1.0
9909	SPAST	-1.0697228	1.1537541	0.28474409932157474	0.5604046996694524
6051	TLE6	-0.049844794	1.153413	0.9602460706253269	1.0
40	ASAP1	13.450818	1.152464	3.0448371606168095e-41	3.193046121746171e-40
9545	IFT172	-0.8584177	1.1523142	0.3906618715098159	0.73871597994124
6066	NME5	-0.050714567	1.1520602	0.9595529673135079	1.0
8381	ULK4	-0.34847867	1.1517632	0.7274807299515529	1.0
10024	D2HGDH	-1.1596776	1.1512764	0.24618009276588892	0.49101649236248784
6285	CARD9	-0.059479225	1.1504718	0.952570413096621	1.0
140	PKP4	7.6831903	1.1502405	1.551748420264697e-14	7.771830121736894e-14
449	CDC14B	1.9308167	1.1496452	0.05350572346792535	0.12083619649839762
247	PUM1	4.451759	1.1495885	8.516973296410946e-06	2.8170500709904402e-05
7056	CPO	-0.113054015	1.1494955	0.9099877325517729	1.0
9630	ATP6V0A1	-0.9022577	1.1488672	0.3669200029480074	0.7001620702970512
9331	CBLB	-0.71846753	1.1474664	0.47246905342554146	0.8731625124676268
8214	ANKRD44	-0.3045216	1.1472961	0.7607305519144868	1.0
325	FBXW7	3.2900407	1.1472325	0.001001728747460589	0.0027930813880038315
9885	NFKBIZ	-1.052712	1.1466933	0.292473001632788	0.5739514589513826
9453	SNX29	-0.7972825	1.1466281	0.4252869624548534	0.796422869869629
9458	MEIS2	-0.7989217	1.1463873	0.4243358014606926	0.7950334154364112
132	CRIM1	7.8949637	1.145821	2.9039963979477714e-15	1.4974691873488076e-14
137	PAM	7.7796016	1.1457113	7.275336431302498e-15	3.6904950044743747e-14
8770	POU6F1	-0.47212052	1.1444494	0.6368407655450696	1.0
8364	ERBB4	-0.34356108	1.1440209	0.7311763861324497	1.0
9650	PRDM10	-0.9141	1.1427349	0.3606643045319662	0.6897487031719426
6700	C1orf220	-0.0835653	1.1424735	0.9334020579224003	1.0
9297	ANKHD1-EIF4EBP3	-0.6997339	1.1422696	0.48409348311482137	0.891523974234138
400	ARHGAP12	2.4514606	1.1420166	0.014227774832717218	0.03474122042807666
613	UBASH3B	0.69911504	1.1418816	0.4844801331565407	0.8921495775017527
472	ZC3H12C	1.7276239	1.1406173	0.08405567449457044	0.18373702136728717
8885	ZDHHC17	-0.5163787	1.1403335	0.6055899505195032	1.0
8797	ZNF546	-0.48168805	1.1397371	0.6300275695360715	1.0
8730	ABCA2	-0.45576206	1.139728	0.648561087838101	1.0
1500	LYPD5	0.02505621	1.1391855	0.9800101297629007	1.0
421	ADAMTS16	2.2086093	1.1385752	0.027201818305774624	0.06415402152740839
8854	ZNF385D	-0.5053392	1.138411	0.6133205914112327	1.0
10301	CBWD2	-1.3556613	1.1375468	0.17520695488572602	0.3610935527916015
3516	DGKK	-0.0026762306	1.1369892	0.9978646795143836	1.0
98	OSBPL3	9.284412	1.136957	1.626017748185584e-20	9.912604828688634e-20
10055	GARNL3	-1.1804351	1.1364886	0.23782720270948987	0.47605525185776115
560	RASA2	1.0733525	1.1361705	0.2831130148359947	0.5576566298241497
8805	CAPS2	-0.48382902	1.1360518	0.6285072107677798	1.0
8911	PIPOX	-0.5254444	1.135076	0.5992742845460525	1.0
9748	ZNRF3	-0.9728432	1.1350274	0.3306312101943939	0.6390656348401864
9597	PCLO	-0.8874213	1.1344784	0.3748521076781449	0.7127929300610537
8591	LRIG2	-0.41078466	1.1337904	0.6812304405393996	1.0
10309	PKD1	-1.3599266	1.1331054	0.17385316750856217	0.3586535543369556
9765	USP20	-0.983866	1.133038	0.32518141209664375	0.629620663609173
7295	CTSK	-0.14085336	1.1327754	0.8879857888481619	1.0
687	CSPP1	0.37010595	1.1325423	0.7113035428473204	1.0
9149	C1orf54	-0.6277768	1.1320662	0.5301501789638047	0.9612513073158604
7371	GAS7	-0.15164192	1.1317564	0.8794693735766286	1.0
487	DIP2C	1.5924742	1.1315955	0.11127818208679915	0.23820074529833926
1647	ENOX1	0.0020740787	1.1313584	0.9983451258347124	1.0
7780	AHCYL2	-0.2129276	1.1307191	0.8313834398445192	1.0
4176	FARP1	-0.009049005	1.1305184	0.9927800375233706	1.0
547	SOS2	1.1653311	1.1303153	0.2438849793011073	0.4868476075931969
340	PIP4K2A	3.0449314	1.1302319	0.002327333228760086	0.006248090705411013
6824	KIAA1324L	-0.09246377	1.130043	0.9263295788800199	1.0
4934	GPR132	-0.016157743	1.1292013	0.987108548115527	1.0
9553	ENTPD4	-0.86114407	1.1285526	0.3891586918104668	0.7364598607491774
9265	VPS13D	-0.684446	1.1282905	0.49369360097281956	0.9062077062351518
110	EHBP1	8.623266	1.1280138	6.507081824411288e-18	3.6647175111874126e-17
8904	PFKFB4	-0.5231529	1.127988	0.6008678602348803	1.0
9056	PRR22	-0.58756644	1.126594	0.5568233583171593	0.9999770772840622
9442	KIAA1958	-0.78788227	1.1264588	0.4307655711033218	0.8055710443957604
9156	MAML3	-0.63128936	1.1260669	0.5278513602006224	0.957742702928954
6484	HSPG2	-0.07132155	1.1257979	0.9431418491967462	1.0
5190	P2RX7	-0.021041863	1.1257279	0.9832122614731164	1.0
8853	PLXNA4	-0.50517195	1.1254743	0.613438056701066	1.0
7058	GRIA1	-0.11313765	1.1245251	0.909921429098463	1.0
440	HLCS	1.9972206	1.1245039	0.045801215754043216	0.10446701497519255
6778	HAL	-0.08918538	1.1243958	0.9289345817780789	1.0
4583	SERPINI2	-0.01231066	1.1236812	0.9901777621389116	1.0
8488	GALNTL6	-0.37694708	1.1236671	0.7062129384099782	1.0
5737	MEGF11	-0.03651382	1.1234231	0.9708726588731513	1.0
383	ZNF292	2.5855064	1.122008	0.009723608695419916	0.024269233398856525
1133	CPEB3	0.07933351	1.1219679	0.936767353738903	1.0
1491	PCDHB10	0.02706338	1.1219643	0.9784091814602739	1.0
9338	ZBTB37	-0.7198726	1.1214747	0.4716034616736533	0.872147901779056
9803	IRAK2	-1.0053929	1.1213251	0.31470769215189	0.6119602503346514
5194	SLIT1	-0.021844732	1.1204661	0.9825718118410486	1.0
7790	IRAK3	-0.21416534	1.1201886	0.8304181162388162	1.0
8772	XKR9	-0.4726892	1.1199284	0.6364349183441429	1.0
931	STIL	0.11651639	1.119871	0.9072432992576336	1.0
9019	SEMA4D	-0.57202756	1.1198416	0.5673033083671007	1.0
6645	GREM1	-0.07878154	1.119596	0.937206389954836	1.0
8760	ENTPD7	-0.46706915	1.1189169	0.6404504149911205	1.0
355	MSANTD2	2.9215572	1.1186303	0.0034828625246610978	0.009171473627163274
6993	DENND1B	-0.10847097	1.1183312	0.9136221077141279	1.0
7270	MYO7B	-0.13708991	1.118031	0.8909597280069238	1.0
1469	ADCY2	0.030676292	1.1180255	0.975527697991798	1.0
7876	AC007091.1	-0.23069108	1.1179554	0.8175548090902632	1.0
387	SUMF1	2.5642471	1.1179196	0.010339992443511125	0.02570725322669088
9386	WDR59	-0.7512681	1.1179105	0.4524913269782346	0.8413150875969093
9611	DGKI	-0.8911346	1.1177149	0.3728569686369252	0.7100649547042346
9705	UBE2O	-0.9450941	1.1166484	0.34461084167823275	0.6629171101002004
109	RUNX1	8.624002	1.1165612	6.46537637500339e-18	3.6423089794786365e-17
8677	EHMT2-AS1	-0.43545616	1.1164558	0.6632313518164311	1.0
7335	ARHGAP31	-0.14799555	1.1162034	0.8823462807510657	1.0
75	NPAS2	10.40771	1.1152797	2.2865561910092387e-25	1.604473439496217e-24
7107	CYFIP2	-0.117854506	1.1145734	0.9061829435012303	1.0
102	MAP4K4	9.061114	1.1143802	1.2912440116200003e-19	7.643681840748675e-19
7732	NTN4	-0.20436366	1.1139446	0.83806932979541	1.0
1272	UBAP1L	0.056568824	1.1138295	0.9548886702538976	1.0
8988	GPR39	-0.5570908	1.113385	0.5774653648201341	1.0
298	FAM13B	3.634572	1.1128829	0.00027844251373148433	0.0008151231930250601
1597	AC100830.3	0.007961785	1.1127819	0.9936474810866767	1.0
7337	VWA8	-0.14955111	1.11271	0.8811187842047024	1.0
1634	SVOP	0.003111118	1.1107662	0.9975176909767347	1.0
6711	IL34	-0.084200904	1.1096184	0.9328966997860073	1.0
4928	AC007879.3	-0.01612429	1.1095963	0.9871352361766791	1.0
150	DIAPH3	7.2480855	1.1094434	4.227041709253614e-13	2.010569375700555e-12
9487	DNMT3B	-0.82141876	1.1091496	0.4114077659540012	0.7733277642356248
5186	AC023469.1	-0.020941503	1.1090723	0.9832923184463517	1.0
9293	GAK	-0.69677335	1.1082443	0.48594464705337237	0.8944996787085325
8651	ATRN	-0.4285983	1.1070857	0.6682155668283445	1.0
9222	TRIM23	-0.6604268	1.1068625	0.5089799829291448	0.9299651572711163
187	UBAP2	6.031019	1.106544	1.629286765582849e-09	6.645139969865915e-09
9896	MLLT3	-1.0581146	1.1061736	0.29000317505933515	0.5697518954174408
8172	ISM1	-0.29343197	1.105702	0.7691920047965948	1.0
9163	MGA	-0.63480186	1.1054847	0.525557633270454	0.954290123975649
8759	FBXL14	-0.4666677	1.1049783	0.6407376412225404	1.0
5843	OPRM1	-0.040210363	1.1047657	0.9679254150623849	1.0
9774	DENND4A	-0.9879138	1.104517	0.323194876127458	0.6264125903890204
9654	NLGN2	-0.91747874	1.103943	0.3588918299079945	0.6866353757462456
198	CCNY	5.8119864	1.1035239	6.173578148242152e-09	2.4516265825056923e-08
8332	RNF125	-0.3336925	1.102735	0.738611612420419	1.0
5963	GOLGA8H	-0.045061033	1.1025956	0.9640586619445211	1.0
506	SLCO3A1	1.4640152	1.1023626	0.1431897968563938	0.3007840503941184
9770	ZNF708	-0.98542154	1.1021725	0.32441705336309046	0.6285249641114851
10329	TNIK	-1.373659	1.1019953	0.16954758329147435	0.3505705307621976
8778	TAF4B	-0.4738099	1.1018386	0.6356354800003683	1.0
1344	KCNQ4	0.050028786	1.1017034	0.9600994500934833	1.0
10446	CNKSR3	-1.4512194	1.1015648	0.14671875784174063	0.30755100237272537
8185	MBTD1	-0.29722884	1.1015445	0.7662917935742161	1.0
468	DOCK9	1.7599059	1.1011575	0.0784237570232608	0.1723182505730807
9391	ZNF827	-0.75668746	1.1009151	0.4492371289374738	0.8357552304748264
8839	PLXNA3	-0.49933445	1.100526	0.617543796082433	1.0
10139	TNK2	-1.2408009	1.1004941	0.21467933078615842	0.43411052927514976
9477	MICU3	-0.8109815	1.0997549	0.4173763017986337	0.7836941192468021
8661	GPR173	-0.4303546	1.0994493	0.6669377163472869	1.0
9606	TRAPPC9	-0.8900808	1.0991979	0.3734224871731915	0.7107145534119576
528	ATP2C1	1.2712597	1.0986683	0.2036362780655674	0.41389416577194477
8151	GUCA1B	-0.286825	1.0985972	0.7742463128307328	1.0
676	TIAM2	0.393155	1.097406	0.694205008417321	1.0
347	ELP4	3.0257797	1.0971913	0.0024799290964459438	0.006634125322014942
9343	UST	-0.7238869	1.096385	0.46913516687188694	0.8680142590944105
9566	GPR176	-0.8660951	1.0961086	0.386438006191384	0.732259173678568
588	RALGAPB	0.887137	1.0954151	0.3750051601174412	0.7130126128228554
4573	AC138035.2	-0.01137398	1.0950418	0.9909250727702241	1.0
9894	RBM12B	-1.0564085	1.0948071	0.29078159891786837	0.5711631117053271
9587	AGAP6	-0.8817678	1.0944722	0.37790239554038696	0.7177798091784827
118	PLEKHA5	8.314463	1.0940946	9.216874236434866e-17	4.993984723146145e-16
7938	TNFSF13B	-0.23915465	1.0934632	0.8109856646760489	1.0
5712	CYTH3	-0.03403831	1.0934625	0.972846603605142	1.0
1310	KIAA1109	0.052303582	1.0933425	0.9582868001970638	1.0
7555	PPP1R42	-0.17770171	1.0930704	0.8589572435602995	1.0
7601	PLD1	-0.18454282	1.0930314	0.853587636371238	1.0
8852	HPS4	-0.50512177	1.0924138	0.6134732982236812	1.0
7336	C12orf40	-0.1491664	1.0923638	0.8814223321566034	1.0
230	SPIDR	4.9856334	1.0922369	6.175911201143663e-07	2.205914748949847e-06
6777	MROH9	-0.08911848	1.091514	0.9289877531287907	1.0
7874	GPR75-ASB3	-0.22886789	1.0913898	0.8189715974195575	1.0
750	MROH1	0.25944382	1.0912998	0.7952928194250402	1.0
7649	IL12A-AS1	-0.19332421	1.091136	0.8467050717151817	1.0
1443	SRGAP2	0.03290091	1.0909389	0.9737536076840232	1.0
9215	DOCK6	-0.6581018	1.0897537	0.5104727077933643	0.9320651862678494
7319	FAT4	-0.14605528	1.0885489	0.8838777474844307	1.0
9903	STAU2	-1.0635675	1.0885012	0.28752468437187595	0.5653501709886576
8243	LENG8	-0.31398875	1.0884567	0.753529584023801	1.0
8291	MRC2	-0.32265306	1.08827	0.74695801606217	1.0
753	WDR11	0.24636374	1.087472	0.8054006661877856	1.0
193	NUP153	5.906725	1.0870507	3.4897521186280488e-09	1.4019507348450357e-08
434	ITSN1	2.0392542	1.0867379	0.04142466168944548	0.09508956528422845
8954	ZFYVE1	-0.5417025	1.0866491	0.5880234565084697	1.0
8957	MSH4	-0.54488057	1.0861578	0.5858356814816807	1.0
9359	BCKDHB	-0.72852015	1.085528	0.46629524815795687	0.8641059396818311
97	ZEB1	9.489914	1.0854079	2.3122601671619234e-21	1.4438898355705182e-20
9239	SLC22A15	-0.66976017	1.0851003	0.5030107024315701	0.9206520292433726
1223	METTL24	0.065634556	1.0846053	0.9476687781710939	1.0
10101	ADNP2	-1.2142559	1.0845335	0.2246499902440633	0.45220329604000964
8116	CSPG4	-0.27698985	1.0842296	0.7817878909594266	1.0
1609	COL23A1	0.006790935	1.0839694	0.9945816594459421	1.0
10110	PRKAA2	-1.2187554	1.0837439	0.22293704737379128	0.44918351969004155
8115	LTA	-0.27640444	1.0836741	0.7822374498214898	1.0
1374	AC009495.3	0.0464326	1.0834657	0.9629654534911756	1.0
6578	CFH	-0.07480064	1.0834377	0.9403733295865833	1.0
520	GTF2IRD1	1.3205191	1.0834197	0.18666177746149626	0.3825439058804306
9064	BMPER	-0.59064406	1.0825217	0.5547589221907256	0.9969291696111375
9218	MKX	-0.6590887	1.082376	0.5098388256940949	0.9311762174009218
482	WWOX	1.6224146	1.0820496	0.10471460732128289	0.22513996020808072
299	SETD2	3.5966196	1.0819845	0.00032237928832633636	0.0009379652789430475
578	SCAPER	0.9673904	1.0811167	0.3333488888607017	0.6437292262328306
1230	CFTR	0.064262986	1.0810561	0.9487608253953954	1.0
8908	CXCL3	-0.52457464	1.0810319	0.5998789199250266	1.0
655	RUSC2	0.4747633	1.0805504	0.6349556948761844	1.0
612	PDE10A	0.707495	1.0781888	0.47925892006509596	0.8833819403364511
9815	LINC00511	-1.0134048	1.0781059	0.3108668113751464	0.6053587978838421
7647	FAM171A2	-0.19158466	1.0780847	0.8480675639499785	1.0
8873	UBN2	-0.5125149	1.0778068	0.6082907116475677	1.0
90	GCNT2	9.671697	1.0776622	3.977294620474261e-22	2.5378291597801174e-21
334	RCOR1	3.1897657	1.0771468	0.0014238816450912791	0.00390652599191806
5972	GOLGA7B	-0.046231885	1.0764803	0.9631254309164177	1.0
72	ASAP2	10.431345	1.0762827	1.7834659314172783e-25	1.2574923795469805e-24
108	PUM2	8.651902	1.0759784	5.064808392094542e-18	2.8600739692891674e-17
207	SH3D19	5.587133	1.075767	2.3084884883593692e-08	8.926719221775486e-08
6837	KRTCAP3	-0.09385206	1.0752078	0.9252266762553912	1.0
427	IGF2BP3	2.136117	1.0750124	0.03266987490993782	0.07613354955097357
6169	TMEM132C	-0.054662008	1.0734407	0.9564077365760123	1.0
598	TRAF3	0.7942885	1.0732645	0.4270274973884637	0.7993672057310204
6634	KCND1	-0.078748085	1.0731415	0.9372329988252942	1.0
5718	ZNF664	-0.03539315	1.0730419	0.9717662476103457	1.0
9036	LMTK2	-0.57903594	1.0729954	0.5625649284754024	1.0
9486	SNCAIP	-0.820365	1.0728099	0.4120080496411306	0.7743029333676948
7670	FAM178B	-0.19472922	1.0727912	0.8456049314770069	1.0
8421	TPH1	-0.3598192	1.0726805	0.7189823462550752	1.0
7415	RGS6	-0.15836595	1.0726668	0.8741684489382116	1.0
7636	DCC	-0.18852371	1.0725514	0.8504661264610491	1.0
8880	SLC12A6	-0.5143381	1.0722216	0.6070156576409249	1.0
9115	CA3	-0.60997987	1.0721754	0.5418751573145457	0.9789609944182353
1224	ZNF43	0.0656011	1.0714744	0.9476954123079663	1.0
8857	RHOJ	-0.50754714	1.0714346	0.6117709810035232	1.0
8840	SOX6	-0.499485	1.0712471	0.617437766413476	1.0
9081	PTK2B	-0.5966656	1.0712212	0.5507306637164329	0.9915656691244701
9352	PPARGC1B	-0.7260279	1.071031	0.4678216703528669	0.8663431809809159
8212	ANK3	-0.3025813	1.070813	0.7622089548856339	1.0
1622	SYNE4	0.0031445709	1.0705626	0.9974909995693709	1.0
824	TRRAP	0.17581162	1.0703632	0.8604419400087577	1.0
7848	CDH3	-0.22408412	1.070041	0.8226918417222377	1.0
396	SH3RF2	2.4941633	1.069729	0.012625446693746453	0.03104810897820242
6940	FRMPD1	-0.10286761	1.0690494	0.9180680434584267	1.0
1554	ARID2	0.013029898	1.0681258	0.9896039401471266	1.0
483	ARIH1	1.6170789	1.0674413	0.10586126051224609	0.22739946554981916
8872	ZNF331	-0.51192945	1.0672652	0.6087003856313191	1.0
9552	LRIG1	-0.8607761	1.0669751	0.38936136924319786	0.7367700396693135
479	FAM193A	1.6426703	1.0666986	0.10045116492048307	0.2165860701031453
641	RBM5	0.542957	1.0662986	0.5871594099212472	1.0
293	STARD13	3.6973631	1.066277	0.0002178506871813926	0.0006430944163151813
6479	AL354822.1	-0.06994998	1.0662597	0.944233475481007	1.0
8996	LLGL2	-0.56095463	1.0655471	0.5748284537252415	1.0
6826	SATB2	-0.09284847	1.06526	0.9260239409901444	1.0
171	OSBPL10	6.6052547	1.0639724	3.9683423550933835e-11	1.736275418638832e-10
713	KAT6A	0.31390512	1.063928	0.7535931040974932	1.0
8183	SRRM5	-0.2961918	1.062813	0.7670835986426623	1.0
9250	PRDM2	-0.67494535	1.0625224	0.49971049045865046	0.9156700809735079
7788	RSPH9	-0.21386427	1.0619302	0.830652901188567	1.0
10471	MEMO1	-1.474235	1.0611308	0.14041831591753062	0.2953213989003782
9649	ENOX2	-0.9138658	1.060827	0.3607873525108536	0.6898619745244626
534	ATXN7L1	1.2385595	1.0608062	0.21550867547318886	0.4356021541688687
8617	SPATA17	-0.41936532	1.0604674	0.6749491603937103	1.0
8958	PLCH1	-0.5449642	1.060082	0.5857781595020787	1.0
7573	PLXNB1	-0.17969215	1.0597117	0.8573942527672274	1.0
8340	MSS51	-0.33700433	1.058031	0.736113634756836	1.0
6981	ATP13A4	-0.107651375	1.0577964	0.9142722433848341	1.0
6298	PACRG	-0.06024864	1.0571774	0.9519576067776842	1.0
8242	SLC9C1	-0.31367093	1.0568966	0.7537709691741189	1.0
9724	EP300	-0.9590941	1.0567404	0.3375113311858601	0.6506432297041405
511	KIAA1671	1.4252266	1.0564024	0.15409171598291163	0.321905319602824
8989	ARHGAP40	-0.5571912	1.0562172	0.577396801629313	1.0
9084	NTNG2	-0.5972009	1.0557792	0.5503732940730719	0.9912039933633318
9625	BAHD1	-0.8999327	1.0550793	0.36815606646363874	0.7020977092474974
361	CLASP2	2.8611748	1.0550284	0.004220742625191192	0.011022538819972314
565	PIBF1	1.0612425	1.0549502	0.288579710898907	0.5672485431365502
9171	ANKRD6	-0.63767886	1.0543784	0.5236827666930656	0.9516132669696501
279	BMPR2	3.8978295	1.0537403	9.705873786448776e-05	0.00029613200656727624
9626	CENPI	-0.8999996	1.0534031	0.3681204601053515	0.7020977092474974
384	ZBTB20	2.5854728	1.0530097	0.009724552315487505	0.024269233398856525
7187	EPHA6	-0.12745547	1.0528238	0.8985799077071307	1.0
51	CELF1	11.929615	1.0527561	8.295580177698986e-33	7.110176569085978e-32
608	BICC1	0.7442095	1.0527354	0.4567497199627105	0.8484854999248631
160	ANTXR2	7.051784	1.0521245	1.7663843821454607e-12	8.188542578562587e-12
9284	ADCY6	-0.6940135	1.0516814	0.48767375118496437	0.8969005633001057
630	COL18A1	0.6105318	1.0513564	0.5415095715632106	0.9783935417746626
8498	ACER2	-0.38045964	1.0513116	0.7036042616574726	1.0
7894	SLC9A5	-0.23221318	1.0503365	0.8163724419311787	1.0
1345	LDLRAD3	0.04971098	1.0498332	0.960352704584258	1.0
8905	DENND4C	-0.52325326	1.049633	0.6007980285290485	1.0
618	GALNT7	0.67235273	1.0495697	0.5013591582628989	0.9182483590661787
6831	OCIAD1-AS1	-0.09319973	1.049444	0.9257448898413163	1.0
5198	MEG3	-0.022246167	1.0486467	0.9822515912113761	1.0
6938	RBM20	-0.10249963	1.0481821	0.9183601065622808	1.0
318	SGMS1	3.3710804	1.0479662	0.0007487401472172456	0.0021131086109345168
9933	PPP1R9A	-1.0889916	1.0477945	0.27615756241649325	0.5450588209672392
6464	GNG4	-0.06911366	1.0477517	0.9448991527972674	1.0
9763	NARS2	-0.98284566	1.0475	0.3256834014579597	0.6304641396194123
6568	RAB37	-0.07396432	1.0473512	0.9410387745952387	1.0
1311	AGO3	0.052253403	1.0472758	0.9583267828295297	1.0
8261	NLRP2	-0.31780237	1.047082	0.7506348471869302	1.0
8477	FAM149A	-0.37358505	1.0467101	0.7087130523774035	1.0
453	POLK	1.9058107	1.0465013	0.05667477302257762	0.12758370299431585
7710	ALDH1A2	-0.20051657	1.0464467	0.8410765972432561	1.0
264	LCORL	4.1681285	1.0463988	3.0711050125407566e-05	9.722948591852626e-05
9886	TTBK2	-1.0531301	1.0462104	0.29228133572068415	0.5736345735761661
7104	PCDHB14	-0.11738616	1.045923	0.9065540490918962	1.0
7944	WDR11-AS1	-0.24147962	1.0451425	0.8091834042284045	1.0
7414	USP24	-0.15808159	1.0438123	0.8743925047910126	1.0
6284	GJA1	-0.059479225	1.0435439	0.952570413096621	1.0
9826	TNXB	-1.0222197	1.0429883	0.3066769239873858	0.5979350410022886
234	FRYL	4.945808	1.0423502	7.582872466146791e-07	2.694777306933258e-06
500	ATF7IP	1.5005457	1.0422646	0.13347309420749517	0.2819314957904428
488	FBXL17	1.5779724	1.042181	0.11457194227317309	0.2447550362085256
8472	MSMP	-0.3725982	1.0407641	0.70944751428368	1.0
7765	ADAMTS9-AS2	-0.21175674	1.0404639	0.832296818007155	1.0
10129	UNC13B	-1.236201	1.0403103	0.21638383346686885	0.43699921389493485
314	DLEU2	3.3922894	1.0401895	0.0006931117019584505	0.0019631105322126213
10202	ZCCHC14	-1.2856946	1.0401018	0.19854966390675777	0.4045941783974489
9752	ZNF577	-0.9764227	1.0400686	0.3288550294960695	0.635891245597264
115	CDK6	8.492901	1.0400443	2.015427426814626e-17	1.115884381245091e-16
10502	TAF4	-1.499124	1.039903	0.1338414681056966	0.2825525582651313
1228	KRTAP5-11	0.06443025	1.0396773	0.948627643710027	1.0
9185	PALM2-AKAP2	-0.6417099	1.039575	0.5210615562443371	0.9482980317723276
48	PPP3CA	12.188491	1.039256	3.5799062569967437e-34	3.178756013806174e-33
552	EPS8	1.1183801	1.0387304	0.26340472431293116	0.5221926522059799
10128	ACVR2A	-1.2354317	1.0385598	0.21666989867173925	0.43753043725402646
9868	NR3C2	-1.0456368	1.03793	0.2957287855593479	0.5791444278263144
1266	SLC12A1	0.05936214	1.0378088	0.9526636686996689	1.0
9194	MED23	-0.64622605	1.0374997	0.5181329746474325	0.9437847760976333
8004	SPATA32	-0.25179985	1.0374148	0.8011957797718884	1.0
6070	C4orf51	-0.050915286	1.0369277	0.9593930247179798	1.0
106	UBR2	8.757764	1.0367444	1.9916205365577864e-18	1.1402462619967176e-17
10256	RNLS	-1.3248847	1.0361115	0.185209409902779	0.379813210335917
152	ARHGEF12	7.2392874	1.035695	4.510487765814757e-13	2.1437791027016513e-12
10189	TENM3	-1.2743541	1.0353707	0.20253795831383326	0.4120143757498619
9067	KNTC1	-0.59111243	1.0347184	0.5544450972385926	0.9968365727815061
201	USP47	5.732285	1.0344615	9.908652763981816e-09	3.8925825888191537e-08
7274	LIMD1	-0.13944834	1.0342445	0.8890958773153141	1.0
5550	SLC22A6	-0.030575935	1.0342107	0.9756077350610195	1.0
582	MAP4K3	0.9326998	1.0337878	0.3509749889696431	0.6736592667071877
6290	NOS1	-0.05951268	1.0337675	0.9525437687578369	1.0
319	MBD5	3.3616467	1.0334815	0.0007747920383956487	0.0021817721270886363
9395	TXNRD3	-0.7577412	1.0330899	0.4486059134354715	0.8349078909991018
9926	FAM219A	-1.0819665	1.0330873	0.2792673883451756	0.5507683550885556
6307	SMC1B	-0.060650073	1.0329812	0.9516378929956298	1.0
8653	TMEM86B	-0.42906666	1.032726	0.6678747124808021	1.0
498	CCDC14	1.5151981	1.031874	0.12972224323009723	0.274619214110774
10433	SLC4A7	-1.4380558	1.0317031	0.15041823427461415	0.3147849435777773
9878	DNA2	-1.0495508	1.0316743	0.29392472678793624	0.5763836592801201
460	PRELID2	1.8318129	1.0315893	0.06697930011821292	0.14887596921818713
7579	ATG9A	-0.18026085	1.03153	0.8569477863680184	1.0
10335	ZPLD1	-1.3766028	1.0313116	0.16863508041158493	0.34894368115551516
657	TRPM7	0.47345865	1.0308347	0.6358860046027535	1.0
9098	GRK5	-0.6052128	1.0303816	0.5450376041954041	0.9830853872730014
10271	SNX25	-1.3318596	1.0300639	0.18290633383742738	0.3756984278001076
626	OGT	0.6312726	1.0299048	0.5278622949044803	0.957742702928954
9951	APC	-1.1044804	1.028839	0.26938482429523203	0.532991506794877
8357	FBXL2	-0.34158736	1.028751	0.7326614385233519	1.0
208	RBM6	5.5654054	1.0275407	2.615436220280348e-08	1.0089021327195936e-07
9758	ZNF354B	-0.98055416	1.0275227	0.3268126559667507	0.6323280815273593
6881	ARHGEF25	-0.09801694	1.0273013	0.9219188389616224	1.0
9858	PLEKHM3	-1.0391134	1.0267793	0.29875199235799654	0.5844626128679759
4173	SYCP2	-0.008028692	1.0267767	0.9935940997170213	1.0
8980	OVOL2	-0.55297613	1.026721	0.5802797507202861	1.0
8521	OTUD7B	-0.38768545	1.0265738	0.6982488262922806	1.0
[truncated: 17,003 more rows]
