# Supplementary material for: TooManyCellsInteractive: A visualization tool for dynamic exploration of single-cell data
Source: Gigascience. 2024 Aug 22;13:giae056. doi: 10.1093/gigascience/giae056 (PMC11340645; doi:10.1093/gigascience/giae056)
Supplement: giae056_Supplemental_Files [file giae056_supplemental_files.zip › table_s9_mdamb231_gsea.csv]

	Collection	Name	Term	ES	NES	NOM p-val	FDR q-val	FWER p-val	Tag %	Gene %	Lead_genes
0	c2	prerank	WANG_RESPONSE_TO_FORSKOLIN_DN	0.8528057592619996	2.1098838707343566	0.0	0.7705181123159011	0.246	1/8	0.12%	MAF
1	c2	prerank	BIOCARTA_ERBB4_PATHWAY	0.8090815307926755	1.893440277657892	0.0	1.0	0.815	6/7	15.07%	NRG3;NRG2;PRKCA;PRKCB;ERBB4;ADAM17
2	c2	prerank	BIOCARTA_MSP_PATHWAY	0.8684514438712762	1.8901297877347172	0.013245033112582781	1.0	0.823	3/6	7.15%	CCL2;TNF;MST1
3	c2	prerank	TURASHVILI_BREAST_CARCINOMA_DUCTAL_VS_LOBULAR_DN	0.8116971994104021	1.848347549530868	0.012269938650306749	1.0	0.91	6/6	18.86%	VTCN1;ASPN;NEAT1;MID1;SEC24A;MAOB
4	c2	prerank	BIOCARTA_VOBESITY_PATHWAY	0.7630812724558711	1.8469507087411716	0.02857142857142857	1.0	0.91	2/8	5.72%	LPL;TNF
5	c2	prerank	BUCKANOVICH_T_LYMPHOCYTE_HOMING_ON_TUMOR_UP	0.536389945714293	1.8412608995072686	0.0	1.0	0.917	6/19	5.65%	ZNF521;C3;LINC00926;ESR1;AKAP10;STK3
6	c2	prerank	BIOCARTA_PS1_PATHWAY	0.6457113633401995	1.8176139448963418	0.08823529411764706	1.0	0.946	8/13	23.48%	HNF1A;BTRC;GSK3B;APC;ADAM17;NOTCH1;CTNNB1;PSEN1
7	c2	prerank	GARGALOVIC_RESPONSE_TO_OXIDIZED_PHOSPHOLIPIDS_TAN_DN	0.6993710962128528	1.8163678305391835	0.03333333333333333	1.0	0.947	8/10	23.72%	EXT1;SOX4;PLD1;NAV1;SLC35D1;FN1;DCBLD1;NUAK1
8	c2	prerank	REACTOME_SIGNALING_BY_NOTCH1_T_7_9_NOTCH1_M1580_K2555_TRANSLOCATION_MUTANT	0.7768293600308774	1.8090321136655092	0.02564102564102564	1.0	0.955	6/7	21.78%	DLL4;ADAM10;ADAM17;JAG1;JAG2;NOTCH1
9	c2	prerank	BIOCARTA_LDL_PATHWAY	0.8111983364475606	1.7901407037666286	0.030303030303030304	1.0	0.97	2/6	0.45%	LPL;CCL2
10	c2	prerank	REACTOME_SIGNALING_BY_CYTOSOLIC_FGFR1_FUSION_MUTANTS	0.4868027073068612	1.752233415310078	0.0	1.0	0.986	9/17	19.31%	GAB2;ZMYM2;CUX1;PIK3CA;STAT5B;CNTRL;PIK3R1;MYO18A;BCR
11	c2	prerank	REACTOME_SIGNALING_BY_MEMBRANE_TETHERED_FUSIONS_OF_PDGFRA_OR_PDGFRB	0.8549234827279862	1.7501090573419509	0.02072538860103627	1.0	0.986	4/5	11.76%	BIN2;KDR;ETV6;KANK1
12	c2	prerank	BIOCARTA_MYOSIN_PATHWAY	0.6197248409283626	1.733506873178648	0.07272727272727272	1.0	0.994	6/11	17.96%	PPP1R12B;PRKCA;PRKCB;GNAQ;ARHGAP5;ROCK1
13	c2	prerank	REACTOME_MIRO_GTPASE_CYCLE	0.7329737587333411	1.7328275684814523	0.047058823529411764	1.0	0.994	7/8	25.33%	MYO19;TRAK1;RHOT1;TRAK2;RAP1GDS1;MFN2;MFN1
14	c2	prerank	LOPEZ_MESOTHELIOMA_SURVIVAL_WORST_VS_BEST_DN	0.8358601810907559	1.7221034004422033	0.03496503496503497	1.0	0.995	4/6	16.43%	ST6GAL1;CADPS2;RARRES1;FAM117A
15	c2	prerank	GARGALOVIC_RESPONSE_TO_OXIDIZED_PHOSPHOLIPIDS_BLACK_DN	0.7089476483459051	1.7172519162397004	0.05405405405405406	0.9736028614912681	0.996	1/10	0.08%	ELAC1
16	c2	prerank	ZHENG_FOXP3_TARGETS_IN_T_LYMPHOCYTE_UP	0.6471847580351694	1.7138624925846795	0.02564102564102564	0.9321360755029051	0.997	4/12	5.76%	SGIP1;SAMSN1;STARD6;ZNF608
17	c2	prerank	REACTOME_REGULATION_OF_PTEN_MRNA_TRANSLATION	0.6748892481042634	1.704755784578655	0.058823529411764705	0.9252694656483527	0.998	8/9	23.74%	AGO3;AGO4;TNRC6B;TNRC6C;MOV10;TNRC6A;PTEN;AGO2
18	c2	prerank	WP_BIOTIN_METABOLISM_INCLUDING_IMDS	0.6381929722353985	1.6866270168484736	0.02531645569620253	0.9614134410423648	0.999	4/9	13.64%	PCCA;HLCS;ACACA;ACACB
19	c2	prerank	PID_REELIN_PATHWAY	0.3851160308872304	1.6724347257145418	0.0	0.9765810153793312	1.0	15/28	22.12%	RELN;GRIN2A;GSK3B;MAPK8;LRP8;RAPGEF1;PIK3CA;CBL;ITGA3;PIK3R1;GRIN2B;VLDLR;PAFAH1B1;FYN;NCK2
20	c2	prerank	WP_DEREGULATION_OF_RAB_AND_RAB_EFFECTOR_GENES_IN_BLADDER_CANCER	0.5621721678676399	1.6663296261506726	0.043478260869565216	0.9592853942178543	1.0	10/16	26.36%	RPH3A;SYTL2;EXPH5;SYTL4;MYRIP;TBC1D10A;MADD;RAB27B;RPH3AL;GCC2
21	c2	prerank	BIOCARTA_PPARG_PATHWAY	0.672658333139504	1.6628189921275562	0.031578947368421054	0.929391389361898	1.0	5/8	16.75%	LPL;EP300;NCOA1;PPARGC1A;CREBBP
22	c2	prerank	WP_CAMKK2_PATHWAY	0.39989838720655596	1.6530120956463628	0.0	0.9316304521622751	1.0	1/33	0.12%	MAF
23	c2	prerank	REACTOME_RHOT1_GTPASE_CYCLE	0.770647997052166	1.6304518254657725	0.07407407407407407	0.9902889719279337	1.0	5/5	22.96%	MYO19;TRAK1;RHOT1;TRAK2;RAP1GDS1
24	c2	prerank	REACTOME_PI3K_EVENTS_IN_ERBB2_SIGNALING	0.5036531200182713	1.6277581585802496	0.0	0.9629448724705827	1.0	10/16	20.61%	NRG3;GAB1;NRG2;EGF;NRG4;ERBB4;EGFR;PIK3CA;PIK3R1;NRG1
25	c2	prerank	REACTOME_COMPETING_ENDOGENOUS_RNAS_CERNAS_REGULATE_PTEN_TRANSLATION	0.6741139141889262	1.6262099242774797	0.058823529411764705	0.9321475442769036	1.0	6/8	17.10%	AGO3;AGO4;TNRC6B;TNRC6C;MOV10;TNRC6A
26	c2	prerank	KIM_ALL_DISORDERS_DURATION_CORR_UP	0.644950517571234	1.6041492385878566	0.08139534883720931	0.9900894895950061	1.0	6/9	23.53%	NTM;CSRNP3;DNAJB14;SHC3;SPIN1;ANKRD11
27	c2	prerank	CHIBA_RESPONSE_TO_TSA_DN	0.5409783278124907	1.588372448656022	0.0	1.0	1.0	13/20	26.88%	PTK2;LAMB1;EGFR;ITGA1;GRB10;TGFB2;ROCK1;ITGAV;DMD;MAPK6;BIRC3;ADAM9;BRCA2
28	c2	prerank	TCGA_GLIOBLASTOMA_MUTATED	0.653102565794107	1.5799173256790295	0.08333333333333333	1.0	1.0	7/8	23.44%	NF1;EGFR;PIK3CA;PIK3R1;RB1;PTEN;ERBB2
29	c2	prerank	REACTOME_ACTIVATION_OF_C3_AND_C5	0.7329458356778561	1.5524969484683302	0.08661417322834646	1.0	1.0	2/6	3.57%	C3;CFB
30	c2	prerank	REACTOME_DEFECTS_IN_BIOTIN_BTN_METABOLISM	0.6120789604248236	1.5423795015367998	0.06	1.0	1.0	3/8	12.29%	PCCA;HLCS;ACACA
31	c2	prerank	REACTOME_REGULATION_OF_KIT_SIGNALING	0.5884016869137981	1.5240436394556038	0.13636363636363635	1.0	1.0	10/16	23.18%	KIT;LCK;PRKCA;SOS1;CBL;KITLG;LYN;SOCS6;FYN;PTPN6
32	c2	prerank	IIZUKA_LIVER_CANCER_PROGRESSION_L1_G1_UP	0.5115666719273677	1.513990905122729	0.0	1.0	1.0	1/20	0.12%	MAF
33	c2	prerank	WP_SARSCOV2_ALTERING_ANGIOGENESIS_VIA_NRP1	0.7455223614276806	1.5112204774097677	0.10344827586206896	1.0	1.0	4/5	17.73%	ACE2;KDR;NRP1;VEGFA
34	c2	prerank	REACTOME_MET_RECEPTOR_ACTIVATION	0.7282841597802353	1.4973258597685635	0.13559322033898305	1.0	1.0	3/5	20.37%	HGFAC;MET;SPINT2
35	c2	prerank	REACTOME_ERBB2_ACTIVATES_PTK6_SIGNALING	0.5306190918816458	1.4814265763036703	0.14634146341463414	1.0	1.0	6/13	11.29%	NRG3;NRG2;EGF;NRG4;ERBB4;EGFR
36	c2	prerank	REACTOME_GRB7_EVENTS_IN_ERBB2_SIGNALING	0.7130407161691417	1.4735237044209133	0.16201117318435754	1.0	1.0	4/5	25.56%	NRG2;NRG1;ERBB2;GRB7
37	c2	prerank	BIOCARTA_EGFR_SMRTE_PATHWAY	0.5912726079583259	1.4642767598179551	0.07692307692307693	1.0	1.0	6/11	13.68%	ZBTB16;EGF;EGFR;MAPK14;MAP3K1;THRB
38	c2	prerank	REACTOME_ERBB2_REGULATES_CELL_MOTILITY	0.47266953731211014	1.4538498067305932	0.0967741935483871	1.0	1.0	7/15	11.29%	NRG3;NRG2;EGF;NRG4;ERBB4;MEMO1;EGFR
39	c2	prerank	BIOCARTA_MELANOCYTE_PATHWAY	0.6243520310879634	1.446770829520269	0.10714285714285714	1.0	1.0	5/7	17.28%	KIT;BCL2;EP300;MITF;KITLG
40	c2	prerank	BIOCARTA_ARAP_PATHWAY	0.5056057819964662	1.4452210571794404	0.15789473684210525	1.0	1.0	11/17	16.30%	CYTH4;ARFGEF2;ASAP1;CYTH3;ASAP2;ARAP1;CYTH1;GBF1;ARFGEF1;ARAP2;ARFGAP1
41	c2	prerank	REACTOME_MUSCARINIC_ACETYLCHOLINE_RECEPTORS	0.7685225605773662	1.440682918299751	0.15481171548117154	1.0	1.0	1/4	1.36%	CHRM1
42	c2	prerank	REACTOME_WAX_AND_PLASMALOGEN_BIOSYNTHESIS	0.5957324576794112	1.4290812021092738	0.09022556390977443	1.0	1.0	4/7	21.90%	AWAT1;FAR2;FAR1;AGPS
43	c2	prerank	REACTOME_MECP2_REGULATES_TRANSCRIPTION_FACTORS	0.7100068431857661	1.417539302849905	0.15508021390374332	1.0	1.0	5/5	29.02%	MEF2C;PPARG;CREB1;MECP2;RBFOX1
44	c2	prerank	REACTOME_ROLE_OF_ABL_IN_ROBO_SLIT_SIGNALING	0.588659063385957	1.4136881875158998	0.11711711711711711	1.0	1.0	5/8	10.04%	SLIT2;ROBO1;CLASP1;ABL1;CLASP2
45	c2	prerank	PID_TCR_JNK_PATHWAY	0.5242752610095952	1.4125835029146283	0.0967741935483871	1.0	1.0	5/14	12.92%	MAP4K1;PRKCB;MAPK8;LAT;MAP3K1
46	c2	prerank	PID_INTEGRIN4_PATHWAY	0.5253504518578671	1.4105142083959523	0.0847457627118644	1.0	1.0	8/11	25.98%	LAMB1;LAMA3;LAMA5;LAMC1;LAMB2;LAMB3;LAMC2;ITGB4
47	c2	prerank	WP_CANONICAL_AND_NONCANONICAL_TGFB_SIGNALING	0.4384181374604891	1.400133337810448	0.13043478260869565	1.0	1.0	9/17	20.67%	MAPK8;GREM1;BMPR2;BMPR1A;MAPK14;SMAD3;SMAD2;TGFBR1;BMP1
48	c2	prerank	REACTOME_PECAM1_INTERACTIONS	0.551609965104532	1.3963483788457014	0.125	1.0	1.0	6/12	23.18%	LCK;PLCG1;LYN;FYN;ITGAV;PTPN6
49	c2	prerank	REACTOME_SIGNALING_BY_MST1	0.6675566662536639	1.391378279538208	0.16201117318435754	1.0	1.0	4/5	27.35%	MST1;SPINT2;SPINT1;HPN
50	c2	prerank	MYLLYKANGAS_AMPLIFICATION_HOT_SPOT_23	0.4624202479432765	1.3911899387752156	0.045454545454545456	1.0	1.0	9/19	17.63%	ZBTB16;POU2AF1;MAML2;ATM;ARHGEF12;DDX10;CBL;PCSK7;PICALM
51	c2	prerank	REACTOME_SYNTHESIS_OF_PIPS_AT_THE_LATE_ENDOSOME_MEMBRANE	0.5332173036320785	1.3761741479905836	0.1320754716981132	1.0	1.0	7/11	20.99%	PIK3C3;PIKFYVE;FIG4;MTM1;PIK3C2A;PIK3R4;MTMR9
52	c2	prerank	REACTOME_RUNX1_REGULATES_TRANSCRIPTION_OF_GENES_INVOLVED_IN_INTERLEUKIN_SIGNALING	0.7592233133067512	1.3758892770975417	0.1956521739130435	1.0	1.0	3/4	17.29%	RUNX1;LIFR;ELF1
53	c2	prerank	MOTAMED_RESPONSE_TO_ANDROGEN_UP	0.7422052126702335	1.3731886054722893	0.20909090909090908	1.0	1.0	1/4	0.40%	CYP4B1
54	c2	prerank	REACTOME_PI3K_EVENTS_IN_ERBB4_SIGNALING	0.5012153587683644	1.3656346953717164	0.11428571428571428	1.0	1.0	7/10	20.61%	NRG3;NRG2;NRG4;ERBB4;PIK3CA;PIK3R1;NRG1
55	c2	prerank	WP_PILOCYTIC_ASTROCYTOMA	0.6202630422083352	1.3639721508665599	0.18633540372670807	1.0	1.0	3/6	10.64%	NF1;SOS1;BRAF
56	c2	prerank	WP_ANGIOGENESIS	0.45522331010764683	1.3628058276657742	0.0	1.0	1.0	12/24	17.77%	FGFR2;FGF2;TEK;KDR;PTK2;FLT1;MAPK14;ARNT;PIK3CA;CREBBP;VEGFA;PLCG1
57	c2	prerank	MOTAMED_RESPONSE_TO_ANDROGEN_DN	0.5853029759351528	1.356790400607058	0.13380281690140844	1.0	1.0	5/6	21.50%	ASH1L;BACH2;STIM1;NT5DC1;KLHL42
58	c2	prerank	REACTOME_IRS_ACTIVATION	0.7157478265487338	1.3451168168988374	0.20175438596491227	1.0	1.0	3/4	26.44%	GRB10;INSR;IRS2
59	c2	prerank	REACTOME_RUNX1_REGULATES_EXPRESSION_OF_COMPONENTS_OF_TIGHT_JUNCTIONS	0.7299189388356669	1.341610618938937	0.2077922077922078	1.0	1.0	4/4	27.02%	RUNX1;OCLN;TJP1;CBFB
60	c2	prerank	REACTOME_RUNX1_REGULATES_TRANSCRIPTION_OF_GENES_INVOLVED_IN_DIFFERENTIATION_OF_MYELOID_CELLS	0.5709855325163495	1.3394079991720351	0.1746031746031746	1.0	1.0	5/7	16.75%	CSF2;PRKCB;RUNX2;RUNX1;CREBBP
61	c2	prerank	WP_ENERGY_METABOLISM	0.33847544066146495	1.3212809829445484	0.0	1.0	1.0	17/46	16.80%	UCP3;NRF1;FOXO1;GSK3B;FOXO3;PRKAA2;PPARGC1B;EP300;PPP3CA;NCOA1;MAPK14;PPARGC1A;MEF2A;ATF2;TFB1M;MEF2C;CAMK2G
62	c2	prerank	FREDERICK_PRKCI_TARGETS	0.547612064413211	1.3061074728629167	0.16981132075471697	1.0	1.0	4/8	16.79%	SMC1B;PHLDB2;KYNU;ALDH1A1
63	c2	prerank	FINETTI_BREAST_CANCERS_KINOME_GRAY	0.44746397977792063	1.3050965238132455	0.13333333333333333	1.0	1.0	8/15	22.11%	CDK17;DYRK1A;MAP4K3;SCYL2;TRIM33;SNRK;HIPK1;TLK1
64	c2	prerank	REACTOME_RORA_ACTIVATES_GENE_EXPRESSION	0.43197138322530443	1.2991984848386366	0.1111111111111111	1.0	1.0	9/18	16.96%	NCOA2;EP300;NCOA1;TBL1XR1;NCOA6;SREBF1;TBL1X;CREBBP;CHD9
65	c2	prerank	WP_LNCRNAMEDIATED_MECHANISMS_OF_THERAPEUTIC_RESISTANCE	0.46112424171732885	1.2941031557896872	0.1506849315068493	1.0	1.0	4/10	18.66%	LINC-ROR;MEG3;ABCB1;LINC00970
66	c2	prerank	BARRIER_CANCER_RELAPSE_NORMAL_SAMPLE_DN	0.31014126080539756	1.2934608687537479	0.0	1.0	1.0	30/30	69.03%	TLE6;NPIPB3;TBC1D2B;N4BP2L2;SPTAN1;SPG7;CPSF1;BCR;TCIRG1;TYK2;INTS1;PSD4;RHOT2;ALG13;HSPA1A;ATG4B;CDK10;LAMP1;ZFP36L1;SUPT5H;NFE2L1;VPS37C;STK25;JUN;AKAP17A;NSMF;CSNK1G2;PPP1R15A;GNB1L;CNPY3
67	c2	prerank	BANG_VERTEPORFIN_ENDOMETRIAL_CANCER_CELLS_UP	0.4436074382342095	1.286520499056199	0.14285714285714285	1.0	1.0	19/19	55.68%	NUP210;SEMA3C;COL12A1;APP;GPC4;ITGAV;ADAM9;ITGB4;COL4A2;THBS1;EGR1;DSG2;OS9;TFPI2;GBA;GANAB;ATP6AP2;VCAN;ANKRD1
68	c2	prerank	DORN_ADENOVIRUS_INFECTION_48HR_UP	0.4543086445301735	1.285329269173232	0.18421052631578946	1.0	1.0	1/13	0.01%	RASL12
69	c2	prerank	REACTOME_COHESIN_LOADING_ONTO_CHROMATIN	0.552889611357545	1.2724496411791042	0.17142857142857143	1.0	1.0	5/9	15.11%	STAG1;NIPBL;PDS5B;MAU2;PDS5A
70	c2	prerank	REACTOME_SYNTHESIS_OF_PYROPHOSPHATES_IN_THE_CYTOSOL	0.450999354599788	1.2718061422002644	0.15517241379310345	1.0	1.0	5/10	21.62%	IP6K3;IP6K1;IPPK;PPIP5K2;PPIP5K1
71	c2	prerank	PID_ERBB_NETWORK_PATHWAY	0.41144820421799927	1.2699631691125421	0.12	1.0	1.0	6/15	11.29%	NRG3;NRG2;EGF;NRG4;ERBB4;EGFR
72	c2	prerank	BLANCO_MELO_SARS_COV_1_INFECTION_MCR5_CELLS_UP	0.5076933115728772	1.26896612078806	0.14545454545454545	1.0	1.0	7/11	28.62%	CENPE;ASPM;ZNF107;KIF14;BRCA2;KIF20B;SMC4
73	c2	prerank	WP_INCLUSION_BODY_MYOSITIS	0.4681691327470907	1.2688666591705937	0.19642857142857142	1.0	1.0	11/11	53.21%	APP;NFKB1;PSEN1;SIRT1;NFKB2;MSTN;PSENEN;MAPT;NCSTN;BACE1;PSEN2
74	c2	prerank	DORN_ADENOVIRUS_INFECTION_32HR_UP	0.46770568862811557	1.2565111759318608	0.21212121212121213	1.0	1.0	1/10	0.01%	RASL12
75	c2	prerank	PALOMERO_GSI_SENSITIVITY_UP	0.5607290614755432	1.251501004938291	0.20279720279720279	1.0	1.0	3/6	12.04%	MSI2;GARNL3;PIAS2
76	c2	prerank	REACTOME_ASSEMBLY_OF_THE_ORC_COMPLEX_AT_THE_ORIGIN_OF_REPLICATION	0.49091770652345595	1.2507105423410396	0.21176470588235294	1.0	1.0	9/9	50.93%	ORC2;ORC5;KPNA1;ORC4;ORC6;ORC1;KPNA6;KPNB1;ORC3
77	c2	prerank	WP_SOMATROPH_AXIS_GH_AND_ITS_RELATIONSHIP_TO_DIETARY_RESTRICTION_AND_AGING	0.5829098931557358	1.2505600749227086	0.20408163265306123	1.0	1.0	5/6	25.11%	IGF1R;FOXO1;PTEN;MTOR;SIRT1
78	c2	prerank	XU_AKT1_TARGETS_48HR	0.5072150665273284	1.2481122243806673	0.22093023255813954	1.0	1.0	4/9	16.66%	RARB;TRPC3;MAP2K5;SEC24D
79	c2	prerank	GARGALOVIC_RESPONSE_TO_OXIDIZED_PHOSPHOLIPIDS_YELLOW_UP	0.3358806788236534	1.241325392017262	0.0	1.0	1.0	28/28	66.46%	ATXN7;NAV3;ENTPD7;NUP153;PHLPP2;LDLR;LCOR;NPC1;KITLG;XPO1;GCLC;RAB8B;GK;CNST;TNPO1;SLC7A1;SGMS2;PPP3R1;TULP3;UNKL;C10orf88;JOSD1;CHIC2;KLF4;C16orf72;GCLM;OSGIN1;HMOX1
80	c2	prerank	MYLLYKANGAS_AMPLIFICATION_HOT_SPOT_22	0.5018542533664017	1.2340030023644788	0.19753086419753085	1.0	1.0	5/9	19.31%	MN1;EP300;CLTCL1;NF2;BCR
81	c2	prerank	WP_HEMATOPOIETIC_STEM_CELL_GENE_REGULATION_BY_GABP_ALPHABETA_COMPLEX	0.43943900440048766	1.229988290804048	0.1	1.0	1.0	9/20	21.63%	ETV6;ATM;FOXO3;BCL2;DNMT3B;EP300;CREBBP;ZFX;PTEN
82	c2	prerank	BIOCARTA_S1P_PATHWAY	0.520406383460779	1.2220994343706164	0.2087912087912088	1.0	1.0	5/8	19.26%	SREBF2;SREBF1;LDLR;HMGCS1;SCAP
83	c2	prerank	CHENG_TAF7L_TARGETS	0.7053430405928123	1.215702701510587	0.312280701754386	1.0	1.0	2/3	3.68%	CPA6;SFMBT2
84	c2	prerank	WP_SARS_CORONAVIRUS_AND_INNATE_IMMUNITY	0.39523220400951287	1.19886901280064	0.2222222222222222	1.0	1.0	8/19	22.23%	ACE2;TLR3;TRAF3;TBK1;DDX58;STAT2;IFIH1;TYK2
85	c2	prerank	KEGG_CIRCADIAN_RHYTHM_MAMMAL	0.42698404339354357	1.1978775456174109	0.2972972972972973	1.0	1.0	13/13	57.33%	NPAS2;CLOCK;PER3;CRY1;ARNTL;PER2;CRY2;PER1;CSNK1D;BHLHE40;NR1D1;CSNK1E;BHLHE41
86	c2	prerank	WP_INTERACTOME_OF_POLYCOMB_REPRESSIVE_COMPLEX_2_PRC2	0.39086695459812487	1.1973422469105561	0.23076923076923078	1.0	1.0	16/16	60.95%	JARID2;STK38;EZH1;SETX;MORC3;MTF2;EZH2;ELL;TRIM35;SUZ12;EED;RBBP4;BCLAF1;THRAP3;AEBP2;RBBP7
87	c2	prerank	WP_SREBF_AND_MIR33_IN_CHOLESTEROL_AND_LIPID_HOMEOSTASIS	0.40071631728642154	1.1922054228332846	0.23809523809523808	1.0	1.0	16/16	59.96%	SREBF2;PPARGC1A;ABCA1;SREBF1;LDLR;HMGCS1;MTOR;PRKAA1;SIRT1;MED15;FASN;HMGCR;SCD;PPARA;SIRT6;NR1H3
88	c2	prerank	BIOCARTA_DICER_PATHWAY	0.591534271553263	1.1831747225490343	0.2512820512820513	1.0	1.0	4/5	24.16%	AGO3;AGO4;AGO2;DICER1
89	c2	prerank	WP_TRANSCRIPTION_COFACTORS_SKI_AND_SKIL_PROTEIN_PARTNERS	0.3408139229912294	1.1799533325675844	0.09090909090909091	1.0	1.0	6/18	12.12%	TEAD1;NF1;STK3;MERTK;SATB2;LATS1
90	c2	prerank	REACTOME_MET_ACTIVATES_PI3K_AKT_SIGNALING	0.5701240314910013	1.1688411691715586	0.2736842105263158	1.0	1.0	4/5	19.84%	GAB1;PIK3CA;PIK3R1;MET
91	c2	prerank	DONATO_CELL_CYCLE_TRETINOIN	0.5494459543813928	1.1644964119266448	0.2781456953642384	1.0	1.0	4/6	19.58%	ATR;ABI1;BTG2;MNT
92	c2	prerank	BIOCARTA_PITX2_PATHWAY	0.42413230104808564	1.1644491696565014	0.22727272727272727	1.0	1.0	15/15	57.62%	GSK3B;TRRAP;EP300;APC;PITX2;CREBBP;CTNNB1;AXIN1;DVL1;LDB1;HDAC1;MED1;FZD1;LEF1;KAT5
93	c2	prerank	WP_ATM_SIGNALING_PATHWAY	0.2634853677827577	1.161929408763307	0.0	1.0	1.0	37/37	73.70%	ABL1;ATM;MDM4;ATF2;TP53BP1;CHEK2;TP73;TLK1;RIPK1;FANCD2;CREB1;RAD9A;CDC25C;RAD51;CRADD;BRCA1;MDM2;MDC1;CHEK1;CDK2;SMC1A;CASP2;TP53;MAPK9;IKBKG;JUN;CDC25A;NFKBIA;NBN;CCNE1;CCNB1;RAD50;GADD45A;CDK1;BID;CDKN1A;AP3B2
94	c2	prerank	ABBUD_LIF_SIGNALING_2_DN	0.5047849623929542	1.152978710345146	0.3125	1.0	1.0	4/7	13.11%	NALCN;SCN1A;ZNF280D;PITX2
95	c2	prerank	PID_CIRCADIAN_PATHWAY	0.379206825722863	1.1512498931950212	0.2727272727272727	1.0	1.0	15/15	62.11%	NPAS2;ATR;CLOCK;CRY1;ARNTL;PER2;TIMELESS;CRY2;PER1;CHEK1;BHLHE40;NR1D1;CSNK1E;WDR5;NONO
96	c2	prerank	REACTOME_PROPIONYL_COA_CATABOLISM	0.5948470094111453	1.1473788331956625	0.27510917030567683	1.0	1.0	1/4	5.46%	PCCA
97	c2	prerank	REACTOME_FIBRONECTIN_MATRIX_FORMATION	0.525584333543904	1.1433345084200035	0.2585034013605442	1.0	1.0	6/6	47.46%	FN1;CEACAM6;CEACAM8;ITGA5;ITGB1;CEACAM1
98	c2	prerank	REACTOME_REGULATION_OF_GLUCOKINASE_BY_GLUCOKINASE_REGULATORY_PROTEIN	0.352138724661491	1.1336390566518495	0.0	1.0	1.0	14/30	24.93%	GCK;NUP210;NUP153;NUP214;NUP98;RANBP2;NUP93;NUP205;GCKR;NUP133;NUP107;NUP160;NDC1;POM121
99	c2	prerank	REACTOME_LYSINE_CATABOLISM	0.4290407452255769	1.1270745898284626	0.2571428571428571	1.0	1.0	3/12	8.88%	SLC25A21;CRYM;PIPOX
100	c2	prerank	REACTOME_LOSS_OF_FUNCTION_OF_SMAD2_3_IN_CANCER	0.4837229064434883	1.1247985858516614	0.3412698412698413	1.0	1.0	4/7	19.55%	ZFYVE9;SMAD3;SMAD2;TGFBR1
101	c2	prerank	REACTOME_DISINHIBITION_OF_SNARE_FORMATION	0.5420850635705964	1.1222851586284406	0.2594594594594595	1.0	1.0	2/5	6.26%	PRKCA;PRKCB
102	c2	prerank	HE_PTEN_TARGETS_UP	0.3660207131917811	1.1200562491506731	0.3333333333333333	1.0	1.0	1/17	0.12%	MAF
103	c2	prerank	REACTOME_VXPX_CARGO_TARGETING_TO_CILIUM	0.38425047546365876	1.1196109287404101	0.25	1.0	1.0	11/20	21.12%	EXOC4;ASAP1;PKD1;EXOC2;GBF1;RAB11FIP3;RAB3IP;PKD2;EXOC3;EXOC6;CNGA4
104	c2	prerank	WP_TRANSCRIPTIONAL_ACTIVATION_BY_NRF2_IN_RESPONSE_TO_PHYTOCHEMICALS	0.40053362500908296	1.11870947183274	0.2857142857142857	1.0	1.0	1/15	0.12%	MAF
105	c2	prerank	SCHAEFFER_PROSTATE_DEVELOPMENT_AND_CANCER_BOX1_UP	0.3923004002527913	1.1172232911844395	0.25806451612903225	1.0	1.0	14/14	60.80%	ZNF664;KDM3B;TLE1;SMARCA2;BSDC1;EIF2AK2;HMGCR;PRPF40A;NFIX;PSMC6;CHD4;PTGR1;HADH;SIN3B
106	c2	prerank	REACTOME_SHC1_EVENTS_IN_ERBB2_SIGNALING	0.35108755258317687	1.115990904284434	0.2727272727272727	1.0	1.0	9/22	12.78%	NRG3;NRG2;PRKCA;SOS1;EGF;NRG4;ERBB4;EGFR;PRKCE
107	c2	prerank	WP_ATM_SIGNALING_IN_DEVELOPMENT_AND_DISEASE	0.2279008438818566	1.1142341413099541	0.0	1.0	1.0	42/42	77.26%	HDAC4;ATM;MAP3K5;ATR;ATF2;PPM1D;TP53BP1;NFKB1;TSC2;PRKDC;CHEK2;RIF1;MTOR;PRKAA1;BUB1;DCLRE1C;RNF168;CDK5R1;CEP63;STK11;MDC1;LBR;TRIM28;CHEK1;RNF20;RASGRF1;SMC1A;RBBP8;IKBKG;KAT5;RNF40;PPP5C;NBN;AURKB;RAD50;RNF8;G6PD;CDK1;ATMIN;CDK5;HMGN1;HSPB1
108	c2	prerank	REACTOME_MUCOPOLYSACCHARIDOSES	0.39065873308409244	1.1123598612179013	0.25	1.0	1.0	11/11	60.96%	ARSB;NAGLU;IDUA;HYAL1;HGSNAT;GLB1;GUSB;GNS;SGSH;IDS;GALNS
109	c2	prerank	GARGALOVIC_RESPONSE_TO_OXIDIZED_PHOSPHOLIPIDS_LIGHTYELLOW_UP	0.3959243852351114	1.1066936735830375	0.34545454545454546	1.0	1.0	11/11	60.43%	ABHD3;SIRT1;USP12;GNA13;CSGALNACT2;RBBP6;ZDHHC18;PNPLA8;IER5;UGDH;PIM1
110	c2	prerank	BIOCARTA_IFNA_PATHWAY	0.43387385490154795	1.101586573776074	0.2857142857142857	1.0	1.0	8/8	56.63%	STAT2;TYK2;IFNB1;IFNAR2;IRF9;STAT1;JAK1;IFNAR1
111	c2	prerank	WP_NRF2ARE_REGULATION	0.3430219090178587	1.100130548039936	0.4	1.0	1.0	1/23	0.12%	MAF
112	c2	prerank	KOBAYASHI_EGFR_SIGNALING_6HR_UP	0.4763358778625954	1.0940413804905096	0.31297709923664124	1.0	1.0	7/7	52.38%	PELI1;KLHL24;CEP68;METTL7A;AQP3;CCNG2;PDCD4
113	c2	prerank	WANG_RESPONSE_TO_ANDROGEN_UP	0.3250667189650671	1.0854983614322533	0.3333333333333333	1.0	1.0	2/28	3.16%	MAF;BMPR1B
114	c2	prerank	REICHERT_MITOSIS_LIN9_TARGETS	0.2780881112984824	1.082925115173601	0.25	1.0	1.0	26/26	72.23%	ANAPC1;LMLN;CENPE;MYO6;ASPM;VCPIP1;CCNF;CDCA2;KIF23;TOP2A;CDK11B;CENPF;NCAPD2;MKI67;KIF2C;CALD1;HMMR;KIF20A;CEP55;FBXO5;CCNB1;NUSAP1;PLK1;AURKA;HMGB2;CENPA
115	c2	prerank	PID_RETINOIC_ACID_PATHWAY	0.3403763686799323	1.0815726451224765	0.3333333333333333	1.0	1.0	9/30	12.36%	RARB;NCOA2;PRKCA;NRIP1;NCOA3;MAPK8;EP300;NCOA1;MAPK14
116	c2	prerank	BIOCARTA_ION_PATHWAY	0.5205995244441358	1.0789088971538254	0.34536082474226804	1.0	1.0	4/5	17.77%	PRKCA;PRKCB;PTK2B;PLCG1
117	c2	prerank	WP_AMINO_ACID_METABOLISM_PATHWAY_EXCERPT_HISTIDINE_CATABOLISM_EXTENSION	0.4967906149432962	1.0754679225200043	0.3422818791946309	1.0	1.0	2/6	9.04%	UROC1;HAL
118	c2	prerank	REACTOME_SYNTHESIS_OF_PIPS_AT_THE_EARLY_ENDOSOME_MEMBRANE	0.39748895121247096	1.0694174102684313	0.36363636363636365	1.0	1.0	9/16	19.80%	INPP4B;PIK3C3;PIKFYVE;INPP4A;FIG4;MTM1;PIK3C2A;MTMR12;PIK3R4
119	c2	prerank	WP_TRANSCRIPTION_FACTORS_REGULATE_MIRNAS_RELATED_TO_CARDIAC_HYPERTROPHY	0.44582499736758985	1.0667247113943048	0.31683168316831684	1.0	1.0	8/8	55.44%	NFKB1;STAT3;PPP3R1;MYEF2;RASGRF1;AKT2;AKT1;TGFB1
120	c2	prerank	MYLLYKANGAS_AMPLIFICATION_HOT_SPOT_6	0.472625815961255	1.05327308524956	0.3870967741935484	1.0	1.0	6/6	52.75%	SPECC1;MAP2K4;FLCN;RABEP1;PER1;TP53
121	c2	prerank	BIOCARTA_NOTCH_PATHWAY	0.492787955359023	1.052104748472121	0.3533834586466165	1.0	1.0	6/6	50.74%	ADAM17;NOTCH1;PSEN1;DLL1;RBPJ;FURIN
122	c2	prerank	BIOCARTA_EEA1_PATHWAY	0.43674651224006306	1.0488974188136813	0.3770491803278688	1.0	1.0	7/7	56.34%	EGF;EGFR;EEA1;TF;TFRC;HGS;RAB5A
123	c2	prerank	KYNG_WERNER_SYNDROM_UP	0.3774091627172196	1.0481058316825542	0.3333333333333333	1.0	1.0	12/12	62.28%	PICALM;ITGA2;GNAL;SNX8;LIG4;SOAT1;FRA10AC1;PLD3;RTCB;HADH;SAT1;EIF3L
124	c2	prerank	XU_HGF_TARGETS_REPRESSED_BY_AKT1_UP	0.3905319561247958	1.0479619055028786	0.38028169014084506	1.0	1.0	1/10	0.45%	CCL2
125	c2	prerank	WP_SMC1SMC3_ROLE_IN_DNA_DAMAGE_CORNELIA_DE_LANGE_SYNDROME	0.37684288121314236	1.0438739148973386	0.36923076923076925	1.0	1.0	10/10	62.34%	ATM;PAXIP1;RAD18;BRCA1;MDC1;SMC3;SMC1A;RAD21;NBN;RAD50
126	c2	prerank	BURTON_ADIPOGENESIS_10	0.2159911453117588	1.037993920972644	0.0	1.0	1.0	29/29	78.43%	LPL;CPEB2;DOCK9;ACADL;STRBP;MTM1;HMGCS1;VCL;LRRFIP1;FAM107B;ATP6V1C1;PKP2;PYGB;ZFAND6;UBA3;CCNG2;ANXA6;FDPS;SOWAHC;FDFT1;MSMO1;FLOT1;GYG1;SQLE;NOL7;NSDHL;CETN2;RAB3IL1;TMEM37
127	c2	prerank	BIOCARTA_CIRCADIAN_PATHWAY	0.4677826910928617	1.0348183642330735	0.35064935064935066	1.0	1.0	6/6	53.24%	CLOCK;CRY1;ARNTL;CRY2;PER1;CSNK1E
128	c2	prerank	WP_MITOCHONDRIAL_GENE_EXPRESSION	0.334257580822128	1.0282296355513747	0.4666666666666667	1.0	1.0	9/17	25.78%	NRF1;PPARGC1B;PPP3CA;PPARGC1A;TFB1M;POLRMT;CAMK4;PPRC1;CREB1
129	c2	prerank	WP_AUTOSOMAL_RECESSIVE_OSTEOPETROSIS_PATHWAYS	0.39271233742298983	1.0236883532117549	0.4909090909090909	1.0	1.0	11/11	60.75%	NFKB1;TCIRG1;IKBKB;CLCN7;OSTM1;PLEKHM1;TNFSF11;SNX10;TRAF6;TNFRSF11A;RAB7A
130	c2	prerank	REACTOME_ELECTRIC_TRANSMISSION_ACROSS_GAP_JUNCTIONS	0.5941434372796204	1.0190157042248025	0.42662116040955633	1.0	1.0	1/3	3.46%	GJC1
131	c2	prerank	REACTOME_RUNX1_REGULATES_ESTROGEN_RECEPTOR_MEDIATED_TRANSCRIPTION	0.4700552195671772	1.019004195281068	0.3560606060606061	1.0	1.0	2/6	9.17%	ESR1;RUNX1
132	c2	prerank	REACTOME_PTK6_EXPRESSION	0.4889193030478496	1.0168485494200632	0.3867403314917127	1.0	1.0	5/5	51.12%	NR3C1;HIF1A;EPAS1;PTK6;PELP1
133	c2	prerank	INAMURA_LUNG_CANCER_SCC_DN	0.37038800901369207	1.0148945441808424	0.38636363636363635	1.0	1.0	4/12	4.36%	RASL12;ADAMTSL3;PGM5;AGER
134	c2	prerank	MIZUKAMI_HYPOXIA_DN	0.5013182509727153	1.012910045427379	0.40816326530612246	1.0	1.0	1/5	3.07%	FGF2
135	c2	prerank	REACTOME_ACTIVATION_OF_PPARGC1A_PGC_1ALPHA_BY_PHOSPHORYLATION	0.39998946980466477	1.0118697995066996	0.3977272727272727	1.0	1.0	9/9	60.02%	PRKAA2;MAPK14;PPARGC1A;PRKAB2;PRKAG2;MAPK11;PRKAB1;PRKAG1;MAPK12
136	c2	prerank	SEMBA_FHIT_TARGETS_UP	0.3716497288189141	1.0116810579356543	0.39655172413793105	1.0	1.0	11/11	62.86%	ATXN1;COL27A1;COL1A1;WDR20;IFI44L;JMY;OAS1;LY96;HSPD1;ULBP2;SPHK1
137	c2	prerank	REACTOME_SIGNALING_BY_ERBB2_IN_CANCER	0.2777948005074405	1.0099296054664266	0.4	1.0	1.0	11/25	18.36%	NRG3;GAB1;NRG2;SOS1;EGF;NRG4;ERBB4;EGFR;PIK3CA;PLCG1;PIK3R1
138	c2	prerank	MAINA_VHL_TARGETS_DN	0.37887322754429625	1.0092022439325563	0.375	1.0	1.0	1/15	0.12%	MAF
139	c2	prerank	REACTOME_ABACAVIR_TRANSMEMBRANE_TRANSPORT	0.4912094320569499	1.007999525386729	0.384180790960452	1.0	1.0	3/5	14.82%	SLC22A3;ABCB1;SLC22A2
140	c2	prerank	REACTOME_INTERACTIONS_OF_REV_WITH_HOST_CELLULAR_PROTEINS	0.21621764116623615	1.0059231612395212	0.0	1.0	1.0	35/35	78.42%	NUP210;NUP153;NUP214;NUP98;RANBP2;NUP93;NUP205;XPO1;NUP133;NUP107;NUP160;NDC1;POM121;NUP155;NUP54;POM121C;NUP62;NUP188;NUP85;NUP88;TPR;NUP35;RANGAP1;KPNB1;AAAS;RAE1;SEH1L;NUP37;NUP43;RCC1;NUP50;SEC13;NPM1;RAN;RANBP1
141	c2	prerank	REACTOME_REELIN_SIGNALLING_PATHWAY	0.4747557333923545	1.004062532308458	0.40540540540540543	1.0	1.0	1/5	2.29%	RELN
142	c2	prerank	BIOCARTA_CARM1_PATHWAY	0.3739666157653626	1.0038176859628805	0.425531914893617	1.0	1.0	11/11	62.62%	EP300;CREBBP;PRKACB;CREB1;RXRA;PRKAR2A;PRKAR1A;PRKAR2B;RARA;PRKAR1B;CARM1
143	c2	prerank	REACTOME_RHOF_GTPASE_CYCLE	0.23581223628691994	1.0	1.0	0.9574690304932095	1.0	42/42	76.47%	DIAPH2;ARHGAP32;ARHGAP39;ARHGAP12;FARP1;DIAPH3;SRGAP2;SLC4A7;ARHGAP21;SENP1;FAM169A;MYO9B;ARHGAP5;PIK3R1;MTMR1;ADD3;LMNB1;DEPDC1B;POTEE;PIK3R2;STEAP3;DIAPH1;MCAM;BAIAP2L2;ESYT1;TOR1AIP1;ARHGAP1;SNAP23;TMPO;SOWAHC;ACTN1;RAB7A;AKAP12;SYDE1;CAPZB;VANGL1;BASP1;RHOF;ACTB;VAMP3;CAV1;BAIAP2L1
144	c2	prerank	GEORGES_CELL_CYCLE_MIR192_TARGETS	0.24278097450245478	1.0	1.0	0.9574690304932095	1.0	59/59	75.80%	FGF2;MACF1;CDK14;POLQ;BCL2;UVRAG;DLG5;CDC14A;TUBGCP3;NEK1;MTSS1;RB1;NFYA;DBF4B;KIF14;PAFAH1B1;HRH1;ERCC3;CUL5;CDC7;NIN;NFIB;SH3BP4;RAP1GAP;KIF20B;RAD51;TDG;HOXA10;BRCA1;TOP1;CTCF;DTL;CDC73;KIF23;PLS3;EXTL2;LMNB2;TDP1;CRK;SERTAD2;MKI67;MCM10;RAD21;NCAPH;MCM6;MCM3;RACGAP1;PLAU;EMP1;MIS12;NBN;PIM1;USP1;PRPF38A;SMARCB1;DEK;RAD1;PPP1CA;MAD2L1
145	c2	prerank	REACTOME_DNA_DOUBLE_STRAND_BREAK_RESPONSE	0.2309355553211687	1.0	1.0	0.9574690304932095	1.0	40/40	76.96%	BABAM1;EYA1;ABL1;ATM;EYA4;MAPK8;EYA3;EYA2;UIMC1;KDM4B;TP53BP1;HERC2;CHEK2;RNF168;KDM4A;BRCA1;BARD1;MDC1;BAZ1B;TP53;BRCC3;SMARCA5;PIAS4;BAP1;KAT5;KPNA2;PPP5C;UBC;NBN;APBB1;RAD50;RNF8;UBE2N;UBE2V2;UBE2I;UBB;SUMO1;UBA52;RPS27A;UBXN1
146	c2	prerank	REACTOME_SUMOYLATION_OF_RNA_BINDING_PROTEINS	0.24281268133143424	1.0	1.0	0.9574690304932095	1.0	45/45	75.78%	NUP210;SCMH1;NUP153;NUP214;NUP98;PHC3;RANBP2;NUP93;NUP205;NUP133;NUP107;NUP160;NDC1;POM121;NUP155;NOP58;NUP54;CBX8;POM121C;NUP62;NUP188;PHC2;NUP85;NUP88;TPR;NUP35;CBX2;RNF2;PHC1;AAAS;RAE1;SEH1L;NUP37;NUP43;NUP50;HNRNPK;CBX4;HNRNPC;SEC13;RING1;PCGF2;SUMO2;BMI1;UBE2I;SUMO1
147	c2	prerank	MATZUK_MEIOTIC_AND_DNA_REPAIR	0.35631426726363946	1.0	1.0	0.9574690304932095	1.0	13/36	12.86%	MSH5;CPEB1;SYCP3;SYCP1;ATM;REC8;MSH4;UBR2;SMC1B;SYCP2;FANCA;FANCC;BRWD1
148	c2	prerank	REACTOME_SUMOYLATION_OF_DNA_REPLICATION_PROTEINS	0.2147905897246546	1.0	1.0	0.9574690304932095	1.0	44/44	78.57%	NUP210;NUP153;NUP214;NUP98;RANBP2;NUP93;NUP205;NUP133;INCENP;NUP107;NUP160;NDC1;POM121;NUP155;TOP2B;NUP54;POM121C;NUP62;TOP1;NUP188;NUP85;TOP2A;NUP88;TPR;CDCA8;NUP35;RANGAP1;PIAS3;AAAS;RAE1;PIAS4;SEH1L;NUP37;NUP43;NUP50;AURKB;SEC13;PCNA;AURKA;SUMO2;BIRC5;UBE2I;SUMO1;SUMO3
149	c2	prerank	PID_A6B1_A6B4_INTEGRIN_PATHWAY	0.22204051487655632	1.0	1.0	0.9574690304932095	1.0	46/46	77.85%	RPS6KB1;PRKCA;LAMC3;MST1;LAMB1;EGF;EGFR;LAMA3;LAMA5;LAMC1;PIK3CA;PIK3R1;LAMB2;MET;LAMB3;LAMA4;ERBB2;SHC1;LAMC2;ITGB4;RXRG;COL17A1;IL1A;ITGA6;ERBB3;MST1R;ITGB1;LAMA2;RXRA;CASP7;AKT1;LAMA1;YWHAG;GRB2;CDH1;PMP22;CD9;RXRB;YWHAE;YWHAZ;YWHAQ;SFN;YWHAB;YWHAH;RAC1;HRAS
150	c2	prerank	REACTOME_NUCLEAR_IMPORT_OF_REV_PROTEIN	0.21950448075909332	1.0	1.0	0.9574690304932095	1.0	32/32	78.09%	NUP210;NUP153;NUP214;NUP98;RANBP2;NUP93;NUP205;NUP133;NUP107;NUP160;NDC1;POM121;NUP155;NUP54;POM121C;NUP62;NUP188;NUP85;NUP88;TPR;NUP35;KPNB1;AAAS;RAE1;SEH1L;NUP37;NUP43;RCC1;NUP50;SEC13;NPM1;RAN
151	c2	prerank	WP_APOPTOSISRELATED_NETWORK_DUE_TO_ALTERED_NOTCH3_IN_OVARIAN_CANCER	0.2119788918205805	1.0	1.0	0.9574690304932095	1.0	52/52	78.86%	VAV3;RPS6KB1;TNF;PTK2;ABL1;PTK2B;CARD14;ETS1;APP;TNFRSF10B;NFKB1;GCLC;NRG1;CTNNA1;CUL1;CUL5;SMAD7;TRAF1;HELLS;AXIN1;MAPK1;THBS1;ERBB3;HSPA5;TNFRSF21;ERN1;NET1;HDAC1;IL7R;PAK2;RIPK2;CASP7;AKT1;PKN1;HSPD1;SQSTM1;IER3;JUND;APOE;SOCS3;F2R;ANXA5;VIM;BCL3;CDKN1A;SERBP1;CDKN1B;NQO1;BIRC5;YBX3;HSPB1;RNF7
152	c2	prerank	WP_HEPATOCYTE_GROWTH_FACTOR_RECEPTOR_SIGNALING	0.347584353657839	1.0	1.0	0.9574690304932095	1.0	11/33	14.77%	MAP4K1;GAB1;PTK2;SOS1;RASA1;MAPK8;PTK2B;DOCK1;ITGA1;RAPGEF1;PIK3CA
153	c2	prerank	GENTILE_RESPONSE_CLUSTER_D3	0.26833773087071233	1.0	1.0	0.9574690304932095	1.0	52/52	73.24%	ADNP;FOXJ3;ZNF623;TUBGCP3;CDR2;GINS1;BRD8;TRAPPC8;LSM14A;TNFAIP8;C2CD2;TLK1;RIPK1;SSH1;POM121;ZMIZ1;CNOT2;PLK4;CRKL;TIPARP;TRIM13;POLE2;SCHIP1;RNF4;KIF23;PODXL;E2F2;SERTAD2;RHOB;MBD2;SIAH2;PPP2R1B;TAF11;NR2F6;BNIP2;SLC25A44;MCL1;BLCAP;ELF4;UNG;ZFAND5;CDC6;COIL;SLBP;AMD1;TM4SF1;HERPUD1;DKK1;BMI1;RPP40;DR1;CKS2
154	c2	prerank	SESTO_RESPONSE_TO_UV_C2	0.2756345981318275	1.0	1.0	0.9574690304932095	1.0	53/53	72.51%	NRIP1;KAT6A;KANK1;PSME4;MAP1A;SRPK2;UBE2H;ELL2;MORC3;FAT1;XPO1;JAG1;GCLC;TJP1;ATP13A3;CUL3;NR3C1;ZKSCAN1;PTPN12;UGCG;RAF1;HIF1A;SRSF4;WIPF2;SLC6A14;STXBP3;TOP1;ERBB3;CTPS1;ZNF146;KIF5B;F3;CXADR;HNRNPU;OAS1;USP11;RAD21;TRIP10;TFAP2A;TIAL1;ANXA3;YY1;DUSP4;EMP1;PSMD14;PLSCR1;IFNGR2;HNRNPK;ZNF185;CTDSP2;PCMT1;FNTA;CCNG1
155	c2	prerank	WP_ENDOMETRIAL_CANCER	0.2131052325888379	1.0	1.0	0.9574690304932095	1.0	63/63	78.76%	FGFR2;FGF2;AKT3;PIK3CB;TCF7L2;SOS1;GSK3B;FOXO3;EGF;SOS2;POLK;APC;BRAF;APC2;AXIN2;EGFR;PIK3CD;PIK3CA;TCF7L1;CTNNA2;PIK3R1;CTNNA1;PTEN;CTNNB1;ERBB2;FOS;RAF1;TCF7;CTNNA3;AXIN1;MAPK1;PDPK1;PIK3R2;MAP2K1;FGFR3;FGFR1;DDB2;AKT2;FGF1;TP53;AKT1;LEF1;GRB2;CDH1;PIK3R3;MAPK3;GADD45A;GADD45B;ILK;KRAS;CDKN1A;MYC;CASP9;ARAF;NRAS;MAP2K2;CCND1;BAK1;BAX;GADD45G;ELK1;HRAS;BAD
156	c2	prerank	DACOSTA_UV_RESPONSE_VIA_ERCC3_DN	0.27351764361486675	1.0	1.0	0.9574690304932095	1.0	497/825	23.12%	AMPH;KIF5C;FGF2;PTPRM;TRIO;C2CD5;VPS13B;AGAP1;ATXN1;SLIT2;NCOA2;ARHGEF10;PBX3;EXT1;SAMD4A;DOCK4;TEAD1;ATAD2B;TRPC1;RABGAP1L;ROR1;MED13L;APBB2;EFNA5;TTC28;AKAP10;PHLPP1;EIF4G3;CDK17;IGF1R;AFF1;PCCA;R3HDM2;PARD3;MN1;NAV3;FCHSD2;STK3;HERC4;CLASP1;DST;TCF12;ABCC1;DLG1;UBR5;ERC1;FLRT2;PRKCA;SEMA3C;PRIM2;DDR2;ZMYM2;NRIP1;WDR7;PTK2;CDK8;PSD3;JARID2;DPYD;PTPRK;BICD1;WDFY3;VPS13A;ALCAM;KDM4C;MACF1;HDAC4;D…
157	c2	prerank	JOHNSTONE_PARVB_TARGETS_1_DN	0.23057432432432426	1.0	1.0	0.9574690304932095	1.0	58/58	77.01%	NPIPB4;WDFY3;ITGB8;BICC1;PPP3CA;MYO10;UVSSA;MCTP1;LIMCH1;PHACTR2;LIFR;KIAA0232;DNAJB14;SEC24D;TNC;SHC3;DMXL1;ZC2HC1A;KHDRBS3;FAT1;QKI;SLC16A7;PTN;SLC25A37;ATP10D;LNPEP;SLC12A2;RBMS1;UBA6;APCDD1L;COL6A3;RAB28;RBPJ;NAA15;HSPA1B;ZRSR2;PTGER4;ETV1;FUS;UBE2K;HSPA1A;RELL1;PPP2R5C;DCAF16;C5orf24;TMEM106B;DSE;INSIG1;STC1;CDKN2AIP;ADH5;CTSB;SRSF3;MED31;ACOT13;STEAP1;GPX8;SCOC
158	c2	prerank	REACTOME_RHOQ_GTPASE_CYCLE	0.2107902655334424	1.0	1.0	0.9574690304932095	1.0	59/59	78.99%	MPP7;CDC42BPA;ARHGAP26;ARHGAP32;OPHN1;PLEKHG3;DIAPH3;SRGAP2;ITSN1;CFTR;GJA1;SLC4A7;DLC1;ARHGAP21;CPNE8;WWP2;ARHGAP5;ARHGEF7;OBSCN;IQGAP3;ARHGAP17;CDC42BPB;PREX1;GFOD1;ARHGAP33;RHOQ;GIT2;DEPDC1B;FNBP1;ARHGAP35;ARHGEF9;PAK1;SCRIB;IQGAP1;STEAP3;ARL13B;TFRC;WASL;GIT1;JUP;ARHGAP1;TRIP10;PAK2;PAK4;GOPC;CDC42EP4;SNAP23;CDC42EP3;RAB7A;SYDE1;VANGL1;SLC1A5;STOM;CDC42EP2;CDC42;CDC42EP1;VAMP3;CAV1;LAMTOR1
159	c2	prerank	REACTOME_TRANSPORT_OF_THE_SLBP_DEPENDANT_MATURE_MRNA	0.32243778996204137	1.0	1.0	0.9574690304932095	1.0	34/34	67.81%	NUP210;NUP153;NUP214;NUP98;RANBP2;NUP93;NUP205;NUP133;NUP107;NUP160;NDC1;POM121;NXF1;NUP155;NUP54;POM121C;NUP62;NUP188;NCBP1;NUP85;NUP88;TPR;NUP35;AAAS;RAE1;SEH1L;NUP37;NUP43;NUP50;EIF4E;ALYREF;SEC13;SLBP;NCBP2
160	c2	prerank	REACTOME_MITOCHONDRIAL_BIOGENESIS	0.21384046487057576	1.0	1.0	0.9574690304932095	1.0	72/72	78.70%	MT-ATP6;MT-ATP8;NCOA2;NRF1;PRKAA2;PPARGC1B;NCOA1;CRTC1;MAPK14;TBL1XR1;PPARGC1A;NCOA6;DNAJC11;ATF2;TFB1M;MEF2C;TBL1X;CREBBP;CHD9;POLG2;POLRMT;NCOR1;MEF2D;HELZ2;CAMK4;PPRC1;CREB1;SIRT5;GABPB1;GABPA;PRKAB2;SIRT4;IMMT;PRKAG2;ACSS2;HSPA9;TGS1;GLUD1;MAPK11;TFB2M;PPARA;APOOL;PRKAB1;NR1D1;SOD2;MED1;RXRA;CRTC2;ESRRA;HCFC1;CHCHD6;SMARCD3;GLUD2;ALAS1;SIRT3;MTX2;PRKAG1;MAPK12;USP46;CARM1;IDH2;HDAC3;SAMM50;TF…
161	c2	prerank	VALK_AML_CLUSTER_6	0.23200982045805685	1.0	1.0	0.9574690304932095	1.0	11/34	10.81%	DSC2;DPYSL3;FAM110B;HOXB3;TTC27;FTO;ADCY2;CFH;SNCAIP;PLXNB1;NT5DC3
162	c2	prerank	REACTOME_SUMOYLATION_OF_DNA_DAMAGE_RESPONSE_AND_REPAIR_PROTEINS	0.21513102282333055	1.0	1.0	0.9574690304932095	1.0	74/74	78.57%	NUP210;NSMCE2;SCMH1;WRN;STAG1;NUP153;NUP214;PIAS2;NUP98;PHC3;PIAS1;SMC5;RANBP2;RAD52;NUP93;HDAC7;NUP205;XRCC4;NUP133;HERC2;NUP107;NUP160;NDC1;POM121;STAG2;NUP155;NUP54;CBX8;POM121C;RNF168;SMC6;TDG;SP100;NUP62;CDKN2A;EID3;BLM;BRCA1;NUP188;PHC2;NUP85;XPC;NUP88;PML;MDC1;TPR;NUP35;SMC3;SMC1A;CBX2;RNF2;RAD21;PHC1;AAAS;RAE1;RPA1;PIAS4;SEH1L;NUP37;NUP43;NUP50;CBX4;NSMCE1;SEC13;NSMCE4A;RING1;PCGF2;PARP1;…
163	c2	prerank	REACTOME_EXPORT_OF_VIRAL_RIBONUCLEOPROTEINS_FROM_NUCLEUS	0.21949291023140588	1.0	1.0	0.9574690304932095	1.0	31/31	78.09%	NUP210;NUP153;NUP214;NUP98;RANBP2;NUP93;NUP205;XPO1;NUP133;NUP107;NUP160;NDC1;POM121;NUP155;NUP54;POM121C;NUP62;NUP188;NUP85;NUP88;HSPA1A;TPR;NUP35;AAAS;RAE1;SEH1L;NUP37;NUP43;NUP50;SEC13;RAN
164	c2	prerank	WENDT_COHESIN_TARGETS_UP	0.43057601253515226	1.0	1.0	0.9574690304932095	1.0	17/31	19.45%	GOLGA8A;JMJD1C;STK3;PTK2;ALCAM;MKLN1;PLEKHA5;SREK1;USP25;OXR1;AGTPBP1;MEF2A;FUT8;YOD1;TLK2;CAMSAP2;EXOC6
165	c2	prerank	REACTOME_RHOV_GTPASE_CYCLE	0.2072238333772738	1.0	1.0	0.9574690304932095	1.0	37/37	79.32%	DST;SH3RF1;MYO9A;ARHGAP12;DLG5;PEAK1;CEP97;SPTAN1;NCK1;PIK3R1;ARHGEF7;ZNF512B;NCK2;SPTBN1;USP9X;WDR6;GIT2;DEPDC1B;CLTC;PAK1;IQGAP1;RHOV;EPHA2;CCP110;PARD6B;WASL;GIT1;PAK2;PAK4;MAP3K11;TXNL1;VANGL1;PAK6;TPM4;CDC42;TPM3;PARD6A
166	c2	prerank	DING_LUNG_CANCER_EXPRESSION_BY_COPY_NUMBER	0.22315666984026233	1.0	1.0	0.9574690304932095	1.0	96/96	77.80%	PAN3;CDK8;RASA1;MAPK8;CHD7;NUP153;VPS8;NIPBL;COG3;BRWD1;MAP3K1;PHC3;COG5;PDCD6;PIK3CA;E2F3;FIG4;MIPEP;ANKRD10;TPD52;TAF2;ATP11B;PPFIA1;FBXW11;PPP1R12A;RYK;AKAP9;ARMC8;ANKRD46;CDC42SE2;RB1CC1;PNPT1;FBXO33;SEC23IP;MFN1;IPO8;VPS41;KRIT1;TRIM35;ASH2L;PRKCI;CTTN;GABPA;FAM91A1;THOC1;PPM1A;BRMS1L;NAPG;SENP2;ZNF302;MYNN;KPNA4;DBR1;FXR1;FBXO3;METTL4;DNAJC2;CBLL1;URI1;KBTBD11;MTMR6;THUMPD1;PPP4R2;SIAH2;BAG…
167	c2	prerank	GENTILE_UV_RESPONSE_CLUSTER_D4	0.30460710327721785	1.0	1.0	0.9574690304932095	1.0	53/53	69.62%	SAMD4A;HMGA2;PUM1;RBM5;SMURF2;RAPGEF2;BMPR1A;KANK1;SEC24B;CHSY1;POGZ;GNAI1;XPO1;ARID5B;SPEN;ZBTB18;ATP13A3;GNE;MAPK6;ATP2A2;TPST1;DICER1;SLC20A2;KRIT1;GATA2;UFL1;UBE2G1;CLINT1;PHC2;FZD7;USP10;FILIP1L;SIAH1;KLF10;DDX17;DDX3X;BHLHE40;PPP2R5C;THUMPD1;RAD21;RAB1A;UAP1;KPNA2;ZFP36;CCNB1;SNRNP40;USP1;DUSP7;PDCD10;ARF6;EEF1E1;AURKA;HMGB2
168	c2	prerank	PID_ERBB1_RECEPTOR_PROXIMAL_PATHWAY	0.25179673550639625	1.0	1.0	0.9574690304932095	1.0	13/35	18.36%	GAB1;PTK2;PIK3CB;SOS1;RASA1;EGF;EGFR;PIK3CD;PIK3CA;GNAI1;PLCG1;NCK1;PIK3R1
169	c2	prerank	REACTOME_SUMOYLATION_OF_CHROMATIN_ORGANIZATION_PROTEINS	0.2149152900195282	1.0	1.0	0.9574690304932095	1.0	55/55	78.57%	NUP210;HDAC4;SCMH1;NUP153;SATB2;NUP214;PIAS2;NUP98;PHC3;PIAS1;RANBP2;NUP93;NUP205;NUP133;NUP107;NUP160;NDC1;POM121;NUP155;NUP54;CBX8;POM121C;SUZ12;ZBED1;NUP62;SATB1;NUP188;PHC2;NUP85;CHD3;NUP88;TPR;NUP35;L3MBTL2;CBX2;HDAC1;RNF2;PHC1;AAAS;RAE1;SEH1L;NUP37;NUP43;NUP50;CBX5;CBX4;HDAC2;SEC13;RING1;PCGF2;SUMO2;BMI1;UBE2I;SUMO1;SUMO3
170	c2	prerank	MARTINEZ_RESPONSE_TO_TRABECTEDIN	0.4745791865830725	1.0	1.0	0.9574690304932095	1.0	35/47	16.56%	PTPRG;EXT1;ROR1;EIF4G3;PCCA;STK3;HMGA2;TCF12;PTPRK;ALCAM;FTO;LPP;NUMB;LRBA;UVRAG;MLLT3;SPIDR;ENOX2;ADK;HERC1;DOCK1;SORL1;CUX1;ITPR1;KANK1;POLA1;GBE1;AP3B1;SMAD3;SND1;GNAQ;SRPK2;DDX10;ZFHX3;KIFAP3
171	c2	prerank	REACTOME_NUCLEAR_PORE_COMPLEX_NPC_DISASSEMBLY	0.3332454660480811	1.0	1.0	0.9574690304932095	1.0	34/34	66.74%	NUP210;NUP153;NUP214;NEK7;NUP98;RANBP2;NUP93;NUP205;NUP133;NUP107;NEK9;NUP160;NDC1;POM121;NUP155;NUP54;POM121C;NUP62;NUP188;NUP85;NUP88;TPR;NUP35;AAAS;RAE1;SEH1L;NUP37;NEK6;NUP43;NUP50;CCNB1;CCNB2;CDK1;SEC13
172	c2	prerank	WP_HOSTPATHOGEN_INTERACTION_OF_HUMAN_CORONAVIRUSES_INTERFERON_INDUCTION	0.3013864726659287	1.0	1.0	0.9574690304932095	1.0	33/33	69.91%	MAPK8;TRAF3;MAPK14;TBK1;NFKB1;DDX58;STAT2;IKBKB;IFIH1;TYK2;RIPK1;FOS;CHUK;IFNAR2;IRF9;TLR7;MAP3K7;EIF2AK2;TRAF6;STAT1;OAS1;TICAM1;MAVS;JAK1;OAS3;IKBKE;IFNAR1;IKBKG;OAS2;JUN;NFKBIA;IRF3;MYD88
173	c2	prerank	DAZARD_RESPONSE_TO_UV_NHEK_DN	0.20914203614083351	1.0	1.0	0.9574690304932095	1.0	154/284	22.39%	FGFR2;NPIPB5;VPS13B;DOCK4;RABGAP1L;MED13L;PHLPP1;AFF1;MN1;NAV3;CLASP1;HMGA2;PRSS12;DST;UBR5;NRIP1;PTK2;PSD3;JARID2;WDFY3;VPS13A;DMTF1;LPP;ABL1;DYRK1A;FOXO1;FOXO3;NCOA3;ADCY9;CBFA2T2;MAP3K5;PUM1;CBLB;CPEB3;NPAS2;DOCK9;NUP153;PUM2;IGF2BP3;KAT6A;USP24;FRYL;ZCCHC14;ATRX;CYTH1;FNDC3A;ZNF638;TP63;ADNP;RAPGEF2;HIVEP2;BACH1;BAZ2B;WDHD1;KANK1;REV3L;PIK3C3;POGZ;FOXJ3;PIKFYVE;EXPH5;HELZ;SMAD3;ZFC3H1;TMCC1;O…
174	c2	prerank	REACTOME_SUMOYLATION_OF_SUMOYLATION_PROTEINS	0.24265907533343883	1.0	1.0	0.9574690304932095	1.0	33/33	75.78%	NUP210;NUP153;NUP214;NUP98;RANBP2;NUP93;NUP205;NUP133;NUP107;NUP160;NDC1;POM121;NUP155;NUP54;POM121C;NUP62;NUP188;TOPORS;NUP85;NUP88;TPR;NUP35;AAAS;RAE1;PIAS4;SEH1L;NUP37;NUP43;NUP50;SEC13;SUMO2;UBE2I;SUMO1
175	c2	prerank	JI_RESPONSE_TO_FSH_DN	0.22269129287598938	1.0	1.0	0.9574690304932095	1.0	52/52	77.79%	FGF2;CDK8;MAGI2;GPR176;PACSIN2;PLEC;ARHGAP5;RB1;RANBP9;OSMR;FN1;ZMYND11;RAB6A;RAF1;TOP2B;ASPH;ADD1;PRPF4B;PITPNB;GNA13;UBE2G1;CCNF;BRCA1;TOP1;MAP2K1;ITGA6;TOP2A;EIF2S3;SERPINE1;GNS;DDX3X;KIF5B;PANK3;PAK2;MAT2A;JAK1;DUSP1;VCAN;MED6;GDI2;SNAP23;EMP1;TFDP1;CALR;FGF5;CYB5B;ARF6;SERBP1;YWHAZ;PRPS1;UBA52;RRM2
176	c2	prerank	PAPASPYRIDONOS_UNSTABLE_ATEROSCLEROTIC_PLAQUE_DN	0.255895989586583	1.0	1.0	0.9574690304932095	1.0	12/40	11.71%	RASL12;TNS1;JAM3;SUSD5;RABGAP1;ADCY9;CRIM1;PAM;GJA1;GRK5;EGFR;MYH11
177	c2	prerank	REACTOME_NS1_MEDIATED_EFFECTS_ON_HOST_PATHWAYS	0.3333333333333333	1.0	1.0	0.9574690304932095	1.0	39/39	66.74%	NUP210;KPNA7;NUP153;NUP214;NUP98;RANBP2;NUP93;NUP205;KPNA1;NUP133;KPNA5;NUP107;NUP160;NDC1;POM121;NUP155;NUP54;POM121C;KPNA3;NUP62;NUP188;NUP85;EIF2AK2;NUP88;TPR;KPNA4;NUP35;KPNB1;AAAS;RAE1;SEH1L;NUP37;NUP43;KPNA2;PABPN1;NUP50;CPSF4;ISG15;SEC13
178	c2	prerank	REACTOME_RHOD_GTPASE_CYCLE	0.22874782333386096	1.0	1.0	0.9574690304932095	1.0	51/51	77.19%	DIAPH2;ARHGAP26;ARHGAP32;ARHGAP39;ARHGAP12;DIAPH3;PLXNB1;SLC4A7;ARHGAP21;FILIP1;ANKFY1;CPNE8;PLXNA1;ARHGAP5;PIK3R1;LEMD3;ARHGAP17;ADD3;LMNB1;VAPB;DEPDC1B;ARHGAP35;VRK2;GOLGA8R;PIK3R2;MOSPD2;STEAP3;WHAMM;DIAPH1;MCAM;LBR;ESYT1;TOR1AIP1;ARHGAP1;RACGAP1;DBN1;TMPO;LMAN1;ACTN1;RAB7A;AKAP12;CAPZB;PGRMC2;VANGL1;PAK6;EFHD2;VAMP3;CAV1;HINT2;RHOD;EMD
179	c2	prerank	DACOSTA_UV_RESPONSE_VIA_ERCC3_TTD_DN	0.3412471007450641	1.0	1.0	0.9574690304932095	1.0	61/79	23.09%	AMPH;PTPRM;VPS13B;ATXN1;ARHGEF10;DOCK4;TEAD1;ROR1;NAV3;HERC4;DST;BICD1;CDC42BPA;TSC22D2;MSH3;ZEB2;AVL9;FAM168A;ATRN;DOCK9;UST;GPR176;RALGAPB;FAM193A;SGMS1;ACVR2A;BTAF1;ITCH;CTIF;WDHD1;GALK2;PDS5B;MITF;TMCC1;RBPMS;ARAP2;GSE1;ZFHX3;GPATCH8;ACAP2;MALT1;INTS3;AHDC1;ASXL1;LRP6;PIK3C2A;KLHL20;UBXN7;MPHOSPH9;MIA2;SON;PHF14;LPAR1;CREB5;HEG1;PLCE1;SLC16A7;RB1CC1;DMD;SYNJ2;PEX14
180	c2	prerank	DACOSTA_UV_RESPONSE_VIA_ERCC3_COMMON_DN	0.34463238454937956	1.0	1.0	0.9574690304932095	1.0	283/444	22.32%	KIF5C;FGF2;NPIPB5;TRIO;C2CD5;AGAP1;PBX3;EXT1;SAMD4A;ATAD2B;MED13L;PHLPP1;EIF4G3;CDK17;AFF1;R3HDM2;PARD3;FCHSD2;STK3;CLASP1;DST;TCF12;UBR5;PRKCA;SEMA3C;PRIM2;ZMYM2;NRIP1;WDR7;PTK2;CDK8;JARID2;DPYD;PTPRK;VPS13A;TCF7L2;CDC42BPA;ANKRD17;FTO;PHF21A;SCAF8;NUMB;ANKS1A;DYRK1A;SOS1;RABGAP1;GSK3B;MICAL3;FOXO3;MGAT5;ATXN2;RASA1;NCOA3;MAMLD1;MKLN1;MDN1;WRN;MBNL1;STAG1;HIVEP1;MED13;UVRAG;PKP4;PUM1;CBLB;MEIS2;…
181	c2	prerank	REACTOME_SUMOYLATION_OF_UBIQUITINYLATION_PROTEINS	0.24271025573424737	1.0	1.0	0.9574690304932095	1.0	37/37	75.78%	NUP210;NUP153;NUP214;PIAS2;NUP98;PIAS1;RANBP2;NUP93;NUP205;NUP133;NUP107;NUP160;NDC1;POM121;NUP155;NUP54;POM121C;VHL;NUP62;NUP188;NUP85;MDM2;NUP88;PML;TPR;NUP35;AAAS;TRIM27;RAE1;PIAS4;SEH1L;NUP37;NUP43;NUP50;SEC13;UBE2I;SUMO1
182	c2	prerank	SIMBULAN_UV_RESPONSE_IMMORTALIZED_DN	0.22244478414422017	1.0	1.0	0.9574690304932095	1.0	31/31	77.79%	IGF1R;SEMA3C;CDH3;EGFR;LAMA3;PLEC;ROCK1;ITGA2;FN1;AHNAK;TOP2B;EREG;THBS1;ITGA6;TACC1;THBD;RDX;CALD1;JAK1;DDX21;PRKAR1A;EMP1;NBN;NAP1L1;SF3A2;ID1;DUSP7;MYC;CCND1;PTP4A1;RRM2
183	c2	prerank	REACTOME_INACTIVATION_OF_CDC42_AND_RAC1	0.45111479950722155	0.9992898087724295	0.3854166666666667	0.9541250187636028	1.0	6/8	14.79%	SLIT2;ROBO1;ARHGAP39;SRGAP2;SRGAP3;SRGAP1
184	c2	prerank	MYLLYKANGAS_AMPLIFICATION_HOT_SPOT_12	0.3671739244905483	0.9986901444937077	0.36764705882352944	0.9502828376305692	1.0	11/11	63.30%	NF1;TAF15;RNF213;ERBB2;CLTC;SUZ12;BRCA1;MLLT6;ASPSCR1;LASP1;ETV4
185	c2	prerank	WP_ESTRADIOL_REGULATION_IN_PORTOSINUSOIDAL_VASCULAR_DISEASE	0.49113373034928187	0.9945213484007835	0.40804597701149425	0.9555574701104967	1.0	2/5	3.40%	KCNN3;ESR1
186	c2	prerank	BIOCARTA_PELP1_PATHWAY	0.4578605023857036	0.992450606966512	0.39285714285714285	0.9556793832902101	1.0	3/6	16.75%	ESR1;EP300;CREBBP
187	c2	prerank	CHEOK_RESPONSE_TO_HD_MTX_DN	0.2862336020230757	0.9893312334219024	0.5	0.958307634755154	1.0	21/21	71.41%	NRXN2;DYRK1A;NUP98;HIC2;PARG;CEP170;ZBTB1;CNOT8;ALDH5A1;TOB2;SEC22B;TGIF1;AP1S2;MAPK1IP1L;BNIP3L;CRYZ;KATNB1;ARF4;SOCS2;STRAP;RALBP1
188	c2	prerank	SCHMAHL_PDGF_SIGNALING	0.3810551811288964	0.9868120003210632	0.4444444444444444	0.9596743009509572	1.0	10/10	61.91%	MYO1E;ARID5B;SGPL1;TIPARP;SCHIP1;CSRNP1;ZNF28;PLEKHA1;TXNIP;ZFAND5
189	c2	prerank	BEGUM_TARGETS_OF_PAX3_FOXO1_FUSION_AND_PAX3	0.4365359305080284	0.9801859266842368	0.43548387096774194	0.9714451172968932	1.0	7/7	56.36%	TOX;JAG1;FN1;ID4;PSTPIP2;PTHLH;NR2F1
190	c2	prerank	REACTOME_MITOTIC_TELOPHASE_CYTOKINESIS	0.3630424795366031	0.9770055389488205	0.4	0.9740424352800264	1.0	5/12	15.11%	STAG1;NIPBL;PDS5B;MAU2;PDS5A
191	c2	prerank	REACTOME_OAS_ANTIVIRAL_RESPONSE	0.393513399673564	0.9767140854274315	0.4823529411764706	0.9696557515066455	1.0	9/9	60.67%	DDX58;FLNA;RNASEL;OAS1;OASL;OAS3;PDE12;OAS2;ABCE1
192	c2	prerank	MIKI_COEXPRESSED_WITH_CYP19A1	0.4544064412342208	0.974870473168526	0.44660194174757284	0.9689916641196612	1.0	3/7	11.41%	NR6A1;HNF4A;NR2C2
193	c2	prerank	BIOCARTA_AGPCR_PATHWAY	0.3948504633529907	0.9685313373464237	0.453125	0.980210456704639	1.0	10/10	60.54%	PRKCA;PRKCB;PRKACB;ARRB1;GRK4;PRKAR2A;PRKAR1A;PRKAR2B;PRKAR1B;GNAS
194	c2	prerank	RANKIN_ANGIOGENIC_TARGETS_OF_VHL_HIF2A_UP	0.47191145335420903	0.9656613089741005	0.4329896907216495	0.9821506343254742	1.0	2/5	12.36%	PLG;MAPK14
195	c2	prerank	REACTOME_ACTIVATION_OF_THE_AP_1_FAMILY_OF_TRANSCRIPTION_FACTORS	0.35614995787700077	0.9620182922814133	0.43902439024390244	0.9866702714082797	1.0	10/10	64.40%	MAPK8;MAPK14;ATF2;FOS;MAPK1;MAPK10;MAPK11;MAPK9;JUN;MAPK3
196	c2	prerank	REACTOME_GAB1_SIGNALOSOME	0.3070318672636292	0.960690986339168	0.47058823529411764	0.9848911551192597	1.0	17/17	69.32%	GAB1;EGF;EGFR;PIK3CA;EPGN;PIK3R1;PXN;TGFA;PAG1;EREG;PTPN11;CSK;SRC;GRB2;HBEGF;BTC;AREG
197	c2	prerank	BIOCARTA_PLCD_PATHWAY	0.47662026029927096	0.9602059323115929	0.45989304812834225	0.9810050428184656	1.0	2/5	6.26%	PRKCA;PRKCB
198	c2	prerank	BIOCARTA_DREAM_PATHWAY	0.356187467087941	0.9579919296768816	0.4418604651162791	0.9812464607730979	1.0	12/12	64.40%	OPRK1;PRKACB;FOS;CREB1;KCNIP3;PRKAR2A;PRKAR1A;JUN;PRKAR2B;PRKAR1B;CREM;MAPK3
199	c2	prerank	WP_15Q112_COPY_NUMBER_VARIATION_SYNDROME	0.36850418575264565	0.9560794384536027	0.4794520547945205	0.9811179476854017	1.0	9/9	63.17%	TUBGCP6;TUBGCP3;TUBGCP5;CYFIP1;FMR1;NIPA1;TUBGCP2;TUBGCP4;NIPA2
200	c2	prerank	REACTOME_GRB2_EVENTS_IN_ERBB2_SIGNALING	0.33308855676027954	0.9537640706819613	0.4090909090909091	0.9817851399039575	1.0	7/16	11.29%	NRG3;NRG2;SOS1;EGF;NRG4;ERBB4;EGFR
201	c2	prerank	KUMAMOTO_RESPONSE_TO_NUTLIN_3A_UP	0.3946151039083537	0.9447079509108139	0.4675324675324675	1.0	1.0	4/9	11.75%	SULF2;PLTP;CYFIP2;SESN1
202	c2	prerank	CROONQUIST_STROMAL_STIMULATION_DN	0.3683462328226189	0.9425025022771729	0.4931506849315068	1.0	1.0	9/9	63.18%	ANKRD17;GATM;NFKB2;ZNF217;GNA13;TRIM25;RHOBTB3;YY1;CDC6
203	c2	prerank	REACTOME_REGULATION_OF_IFNA_IFNB_SIGNALING	0.34785127448915115	0.9420469409434736	0.42857142857142855	0.997352303114266	1.0	14/14	65.24%	STAT2;TYK2;PTPN6;IFNA5;IFNB1;IFNAR2;PTPN11;PTPN1;STAT1;USP18;JAK1;IFNAR1;SOCS1;SOCS3
204	c2	prerank	REACTOME_ROBO_RECEPTORS_BIND_AKAP5	0.3974412972517637	0.9400542124744413	0.40350877192982454	0.9974698207509247	1.0	8/8	60.27%	PRKCA;PRKACB;ROBO2;AKAP5;PPP3CB;ROBO3;PRKAR2A;PRKACA
205	c2	prerank	REACTOME_SIGNAL_ATTENUATION	0.3561312062338757	0.9398203307606015	0.3974358974358974	0.9931691049140831	1.0	9/9	64.40%	SOS1;GRB10;INSR;SHC1;IRS2;MAPK1;IRS1;GRB2;MAPK3
206	c2	prerank	REACTOME_ESTROGEN_DEPENDENT_NUCLEAR_EVENTS_DOWNSTREAM_OF_ESR_MEMBRANE_SIGNALING	0.2585625461060174	0.9393182056499558	0.375	0.989411963922044	1.0	24/24	74.18%	AKT3;PTK2;FOXO3;BCL2;EGF;EGFR;EPGN;XPO1;TGFA;FOS;CREB1;MAPK1;EREG;AKT2;SRF;UHMK1;AKT1;HBEGF;MAPK3;BTC;CDKN1B;AREG;CCND1;ELK1
207	c2	prerank	REACTOME_CLEC7A_DECTIN_1_INDUCES_NFAT_ACTIVATION	0.3611800088900147	0.9390551363015078	0.45098039215686275	0.9855203512724698	1.0	5/11	13.00%	ITPR2;PPP3CA;ITPR1;NFATC2;NFATC3
208	c2	prerank	IIZUKA_LIVER_CANCER_PROGRESSION_G1_G2_DN	0.27679418273790696	0.9382011202069037	0.5555555555555556	0.9828059421460736	1.0	24/24	72.36%	TSC22D2;ADNP;PSME4;ZNF91;SP3;ATP2A2;DICER1;GOLGA4;EIF4G1;EFCAB14;SIAH1;ATXN2L;PRPF40A;VEZF1;RPN1;SFPQ;FDPS;UBQLN2;GORASP2;CCT6A;TPD52L2;PPIB;IMPA2;ACTB
209	c2	prerank	BIOCARTA_RARRXR_PATHWAY	0.41579362990260593	0.9381004612319874	0.4666666666666667	0.9783673042362039	1.0	7/7	58.44%	NCOA1;KAT2B;NCOR2;GTF2A1;TBP;RXRA;RARA
210	c2	prerank	BIOCARTA_TSP1_PATHWAY	0.4192682284811792	0.9379580694008194	0.4794520547945205	0.9741028742192729	1.0	7/7	58.09%	MAPK14;FYN;FOS;THBS1;CASP3;CD36;JUN
211	c2	prerank	LOPEZ_MESOTELIOMA_SURVIVAL_TIME_DN	0.43642211158796756	0.9376925320073274	0.5	0.9703329895989146	1.0	3/6	18.70%	ST6GAL1;RARRES1;BTG2
212	c2	prerank	REACTOME_DISEASES_OF_MISMATCH_REPAIR_MMR	0.46133600042111916	0.9367164952846487	0.47692307692307695	0.9681454413457763	1.0	5/5	53.88%	MSH3;MSH2;PMS2;MLH1;MSH6
213	c2	prerank	KASLER_HDAC7_TARGETS_1_DN	0.30244930208058995	0.9350965619990846	0.45	0.9680865553732908	1.0	17/17	69.78%	SEMA4A;C3;SPP1;IGF2R;TANC1;PARP16;TTC19;COL6A3;HK2;EDEM1;TRIP10;LGMN;ITM2B;TXNIP;SLC2A1;IGFBP6;PMM1
214	c2	prerank	REACTOME_ERCC6_CSB_AND_EHMT2_G9A_POSITIVELY_REGULATE_RRNA_EXPRESSION	0.28721162962182656	0.9332760292590547	0.4117647058823529	0.9681696831709867	1.0	16/16	71.30%	GATAD2B;ERCC6;MTA3;GATAD2A;MBD3;MTA1;CHD3;RBBP4;TTF1;EHMT2;HDAC1;CHD4;RBBP7;HDAC2;MTA2;CBX3
215	c2	prerank	WP_SARSCOV2_B117_VARIANT_ANTAGONISES_INNATE_IMMUNE_ACTIVATION	0.3867010634937348	0.9310418030814788	0.49514563106796117	0.9688035512461232	1.0	8/8	61.35%	TRAF3;TBK1;DDX58;IFNB1;TRAF6;MAVS;IKBKE;IRF3
216	c2	prerank	BIOCARTA_CPSF_PATHWAY	0.3527801179443978	0.9306863880772873	0.4915254237288136	0.9652617529695972	1.0	10/10	64.74%	BCL2L2-PABPN1;CPSF1;CPSF3;CSTF3;CPSF2;CSTF1;PABPN1;CPSF4;CSTF2;PAPOLA
217	c2	prerank	REACTOME_ESTABLISHMENT_OF_SISTER_CHROMATID_COHESION	0.35551811288963775	0.9304588675930323	0.5396825396825397	0.9613687704168413	1.0	10/10	64.47%	STAG1;PDS5B;PDS5A;STAG2;ESCO1;ESCO2;SMC3;SMC1A;RAD21;CDCA5
218	c2	prerank	REACTOME_TRANSCRIPTION_OF_E2F_TARGETS_UNDER_NEGATIVE_CONTROL_BY_P107_RBL1_AND_P130_RBL2_IN_COMPLEX_WITH_HDAC1	0.3022226904034553	0.9294724140382101	0.5652173913043478	0.9593515285702006	1.0	16/16	69.80%	LIN52;LIN54;LIN9;RBL1;RBL2;LIN37;E2F5;RBBP4;HDAC1;TFDP2;TFDP1;CCNA2;E2F1;CDK1;E2F4;MYBL2
219	c2	prerank	REACTOME_RHOBTB1_GTPASE_CYCLE	0.2824174087148955	0.9279682344372063	0.5	0.9587581756701103	1.0	23/23	71.79%	STK38;ROCK2;PDE5A;ROCK1;MYO6;SPEN;RHOBTB1;CUL3;CPSF7;RBBP6;TRA2B;RNF20;SRRM1;DBN1;CCT2;CCT7;TXNL1;COPS2;RBMX;COPS4;HNRNPC;VIM;GPS1
220	c2	prerank	BIOCARTA_TGFB_PATHWAY	0.32155086129694993	0.9250575742677296	0.5454545454545454	0.9617025748710641	1.0	19/19	67.88%	EP300;APC;ZFYVE9;SMAD3;TGFB2;CREBBP;SMAD2;TGFBR1;SMAD7;SKIL;MAP2K1;TGFBR2;MAP3K7;TAB1;SMAD4;TGFB1;CDH1;MAPK3;TGFB3
221	c2	prerank	KEGG_AMINOACYL_TRNA_BIOSYNTHESIS	0.30579557428872506	0.922798334331666	0.6	0.96326181152342	1.0	22/22	69.46%	NARS2;LARS2;FARS2;RARS2;CARS2;WARS2;AARS2;VARS2;MARS2;DARS2;MTFMT;EARS2;YARS2;SEPSECS;FARSB;HARS2;TARS2;IARS2;PSTK;PARS2;FARSA;SARS2
222	c2	prerank	WP_TCA_CYCLE_IN_SENESCENCE	0.3511478517270431	0.9216921752597533	0.5230769230769231	0.961522314544316	1.0	10/10	64.90%	BRAF;PDK1;ME1;PDP2;FH;ME2;TP53;GOT1;PDHA1;MDH1
223	c2	prerank	SA_PTEN_PATHWAY	0.32915459573347383	0.9185021014642966	0.5294117647058824	0.9649354379416619	1.0	17/17	67.11%	AKT3;IPCEF1;SOS1;PTK2B;PIK3CD;PIK3CA;PTEN;RBL2;SHC1;MAPK1;PDPK1;AKT2;AKT1;BPNT1;GRB2;MAPK3;ILK
224	c2	prerank	NOUSHMEHR_GBM_SOMATIC_MUTATED	0.3691483574116541	0.9179701604375011	0.5068493150684932	0.962223919850872	1.0	3/9	7.48%	FGFR4;DST;TRPM3
225	c2	prerank	REACTOME_STAT3_NUCLEAR_EVENTS_DOWNSTREAM_OF_ALK_SIGNALING	0.31902906486941873	0.9157795343088234	0.6166666666666667	0.9631476403948762	1.0	10/10	68.11%	EP300;STAT3;PRDM1;HIF1A;SIN3A;IL2RG;CD274;HDAC1;HDAC2;HDAC3
226	c2	prerank	AMIT_EGF_RESPONSE_40_MCF10A	0.2962182660908037	0.9156103241703102	0.5517241379310345	0.9594294840738526	1.0	16/16	70.40%	EGR3;TUFT1;HSDL2;FOS;BUB1;MIS18BP1;EGR1;GNS;KLF6;UNC93B1;JUN;ZFP36;ADM;DUSP5;TIMM44;NDUFB6
227	c2	prerank	REACTOME_INTERLEUKIN_6_SIGNALING	0.34779632457479853	0.9084533779995874	0.4918032786885246	0.9725189868959485	1.0	11/11	65.24%	JAK2;CBL;TYK2;STAT3;IL6R;PTPN11;IL6;STAT1;IL6ST;JAK1;SOCS3
228	c2	prerank	HE_PTEN_TARGETS_DN	0.39463016583311394	0.9062706480822204	0.475	0.973795170043921	1.0	7/7	60.55%	FOXO3;VEGFA;PTN;TGFA;CCNG2;PSMD2;JUNB
229	c2	prerank	WP_FOLATEALCOHOL_AND_CANCER_PATHWAY_HYPOTHESES	0.36529247617543303	0.9059994131541801	0.5342465753424658	0.9701453377821847	1.0	9/9	63.49%	MTR;ALDH1A1;CREB1;ALDH1L1;CBS;CYP2E1;MTHFR;CEBPB;ADH5
230	c2	prerank	FOURNIER_ACINAR_DEVELOPMENT_EARLY_DN	0.396083385975995	0.9059124300246594	0.4759036144578313	0.9661540479303992	1.0	6/6	60.40%	LRP8;SLC20A1;MPRIP;THBS1;AMIGO2;NAP1L1
231	c2	prerank	WP_TLR4_SIGNALING_AND_TOLERANCE	0.3012911725955204	0.9056220259665118	0.75	0.9626778655702737	1.0	27/27	69.91%	TNF;IRAK3;TRAF3;TBK1;NFKB1;TAB2;IKBKB;RIPK1;CHUK;TLR4;IFNB1;MAP3K7;TRAF6;IL6;TAB1;INPP5D;TICAM1;IKBKE;IKBKG;TIRAP;NFKBIA;IRAK1;IRF3;TRAM1;IRAK4;IRF7;MYD88
232	c2	prerank	PID_HDAC_CLASSIII_PATHWAY	0.2714579271826756	0.9047521929013975	0.2857142857142857	0.9609285064594737	1.0	23/23	72.89%	HDAC4;FOXO1;FOXO3;EP300;PPARGC1A;CREBBP;KAT2B;MEF2D;SIRT1;HOXA10;ACSS1;ACSS2;SIRT7;TP53;SIRT3;XRCC6;FOXO4;FHL2;CDKN1A;SIRT2;TUBB2A;TUBA1B;BAX
233	c2	prerank	REACTOME_HDL_CLEARANCE	0.453387376954256	0.9041231784972049	0.4891304347826087	0.9584575489835967	1.0	5/5	54.67%	AMN;CUBN;SCARB1;HDLBP;APOA1
234	c2	prerank	BIOCARTA_EGF_PATHWAY	0.2984496814668549	0.8931559135953148	0.5	0.9820546707824712	1.0	11/27	18.36%	PRKCA;PRKCB;SOS1;RASA1;EGF;MAPK8;EGFR;MAP3K1;PIK3CA;PLCG1;PIK3R1
235	c2	prerank	BIOCARTA_RNAPOL3_PATHWAY	0.38341668860226374	0.8907246710633425	0.5585585585585585	0.9844017570356152	1.0	7/7	61.67%	GTF3C1;GTF3C3;BRF1;TBP;GTF3C4;GTF3C5;SSB
236	c2	prerank	REACTOME_DEADENYLATION_OF_MRNA	0.3306638566912539	0.890374293470077	0.45454545454545453	0.981167891050721	1.0	22/22	66.97%	PAN3;PAN2;CNOT4;PARN;CNOT10;CNOT6;CNOT2;CNOT6L;CNOT1;EIF4G1;TNKS1BP1;EIF4B;CNOT8;CNOT11;EIF4A2;PABPC1;CNOT3;EIF4A3;EIF4E;EIF4A1;PAIP1;CNOT7
237	c2	prerank	BIOCARTA_ERBB3_PATHWAY	0.43038328758104794	0.8889767430324356	0.5142857142857142	0.9802615087950816	1.0	3/5	20.61%	EGF;EGFR;NRG1
238	c2	prerank	DORN_ADENOVIRUS_INFECTION_12HR_UP	0.2989289828622058	0.8878612623553895	0.6666666666666666	0.9789385106497538	1.0	2/26	1.25%	RASL12;EGR3
239	c2	prerank	REACTOME_NEGATIVE_REGULATION_OF_TCF_DEPENDENT_SIGNALING_BY_DVL_INTERACTING_PROTEINS	0.42927830710112125	0.8846537894363566	0.5454545454545454	0.9826746139375313	1.0	5/5	57.08%	CXXC4;CCDC88C;DVL1;DVL3;DVL2
240	c2	prerank	REACTOME_SIGNALING_BY_KIT_IN_DISEASE	0.3587151778525027	0.88308334504541	0.8	0.9822465278698391	1.0	2/20	0.53%	KIT;LCK
241	c2	prerank	REACTOME_DOWNREGULATION_OF_ERBB2_SIGNALING	0.22082850216085168	0.881829581566168	0.6666666666666666	0.9811935667150197	1.0	28/28	77.95%	NRG3;AKT3;NRG2;EGF;NRG4;ERBB4;EGFR;MATK;NRG1;ERBB2;CUL5;PTPN12;EREG;ERBB3;USP8;AKT2;AKT1;HSP90AA1;UBC;RNF41;HBEGF;CDC37;BTC;PTPN18;UBB;UBA52;RPS27A;STUB1
242	c2	prerank	BIOCARTA_REELIN_PATHWAY	0.36435435884564293	0.8756103404958291	0.5748031496062992	0.9923320360828216	1.0	4/7	22.02%	RELN;LRP8;VLDLR;FYN
243	c2	prerank	REACTOME_ACETYLCHOLINE_REGULATES_INSULIN_SECRETION	0.32606816120646437	0.8755573648185083	0.5714285714285714	0.9884313047253458	1.0	4/10	18.19%	GNA14;PRKCA;GNAQ;CHRM3
244	c2	prerank	REACTOME_ACTIVATION_OF_PUMA_AND_TRANSLOCATION_TO_MITOCHONDRIA	0.3394934976043805	0.8736571786726653	0.5875	0.9893729816236735	1.0	9/9	66.07%	PPP1R13B;TP63;TP73;TP53BP2;TP53;BBC3;TFDP2;TFDP1;E2F1
245	c2	prerank	REACTOME_BIOTIN_TRANSPORT_AND_METABOLISM	0.31558197772531804	0.8723326113557105	0.5454545454545454	0.9884833276833979	1.0	4/11	13.64%	PCCA;HLCS;ACACA;ACACB
246	c2	prerank	BIOCARTA_SPRY_PATHWAY	0.30374847873747346	0.8709668281768839	0.75	0.9876624466265337	1.0	7/17	17.09%	PTPRB;SOS1;RASA1;EGF;EGFR;SPRY4;CBL
247	c2	prerank	WP_DDX1_AS_A_REGULATORY_COMPONENT_OF_THE_DROSHA_MICROPROCESSOR	0.37676352916403444	0.8635893682836667	0.5804195804195804	1.0	1.0	6/6	62.34%	ATM;DROSHA;DGCR8;DDX1;NBN;RAD50
248	c2	prerank	REACTOME_CDC6_ASSOCIATION_WITH_THE_ORC_ORIGIN_COMPLEX	0.3683268400547541	0.8631535420165046	0.4854368932038835	0.9997822668774504	1.0	8/8	63.18%	ORC2;ORC5;MCM8;ORC4;ORC6;ORC1;ORC3;CDC6
249	c2	prerank	BURTON_ADIPOGENESIS_12	0.305463998869077	0.8624014499859913	0.6666666666666666	0.9974052812042898	1.0	12/27	19.69%	ZNF638;NIPBL;BOD1L1;POLN;SRPK2;PTBP3;ARID1A;KITLG;CAPN7;SP3;CASP8AP2;PHF12
250	c2	prerank	BIOCARTA_PTC1_PATHWAY	0.33331578115949667	0.859225747609557	0.515625	1.0	1.0	11/11	66.69%	XPO1;CCNH;MNAT1;PTCH1;CDC25C;CDK7;CDC25B;CDC25A;CCNB1;SHH;CDK1
251	c2	prerank	TERAMOTO_OPN_TARGETS_CLUSTER_5	0.3971476513632256	0.858587262230568	0.5714285714285714	0.999064518254631	1.0	4/6	15.57%	GIGYF2;B3GALNT2;STAB1;GON4L
252	c2	prerank	BIOCARTA_SRCRPTP_PATHWAY	0.33331578115949656	0.8560865093270813	0.4827586206896552	1.0	1.0	11/11	66.69%	PRKCA;PRKCB;PTPRA;CDC25C;VPS16;CSK;CDC25B;GRB2;CDC25A;CCNB1;CDK1
253	c2	prerank	BIOCARTA_IFNG_PATHWAY	0.40680107385376646	0.8554468443435586	0.5966850828729282	0.9996897732080346	1.0	5/5	59.33%	JAK2;STAT1;IFNGR1;JAK1;IFNGR2
254	c2	prerank	WP_FBXL10_ENHANCEMENT_OF_MAPERK_SIGNALING_IN_DIFFUSE_LARGE_BCELL_LYMPHOMA	0.31109472908219676	0.8550872835623697	0.6470588235294118	0.9966739251322541	1.0	11/11	68.91%	EZH2;BCOR;KDM2B;MAPK1;BCL6;SUZ12;EED;DUSP6;RNF2;MAPK3;PCGF1
255	c2	prerank	REACTOME_SIGNALING_BY_ERBB2	0.22107318102675044	0.8549390973660349	1.0	0.9931469963816822	1.0	49/49	77.95%	NRG3;AKT3;GAB1;NRG2;PRKCA;SOS1;EGF;NRG4;ERBB4;MEMO1;EGFR;PRKCE;PIK3CA;MATK;PLCG1;PIK3R1;NRG1;FYN;ERBB2;CUL5;PTPN12;SHC1;GRB7;YES1;EREG;ERBB3;USP8;DIAPH1;PTK6;PRKCD;AKT2;SRC;AKT1;GRB2;HSP90AA1;UBC;RNF41;HBEGF;CDC37;BTC;KRAS;NRAS;RHOA;PTPN18;UBB;UBA52;RPS27A;HRAS;STUB1
256	c2	prerank	LIU_IL13_MEMORY_MODEL_DN	0.42869926830552185	0.8507128749268198	0.5771428571428572	0.9999338445590469	1.0	5/5	57.14%	CBL;IL13RA1;PFKFB2;BCL2L11;DUSP4
257	c2	prerank	REACTOME_REGULATION_OF_CYTOSKELETAL_REMODELING_AND_CELL_SPREADING_BY_IPP_COMPLEX_COMPONENTS	0.36179846267242277	0.8502669911857386	0.5789473684210527	0.997168247072635	1.0	8/8	63.84%	ARHGEF6;PARVB;PXN;PARVA;RSU1;LIMS1;ACTN1;TESK1
258	c2	prerank	BIOCARTA_G1_PATHWAY	0.2383788341941605	0.8491164107760516	1.0	0.9959799949318079	1.0	28/28	76.20%	ABL1;ATM;GSK3B;DHFR;CDK6;SMAD3;ATR;TGFB2;RB1;CDKN2A;CDKN2B;CDK2;SMAD4;CCNA1;HDAC1;TP53;TGFB1;CDC25A;TFDP1;SKP2;CCNE1;E2F1;CDK1;TGFB3;CDKN1A;CDKN1B;CCND1;CDK4
259	c2	prerank	REACTOME_STAT5_ACTIVATION	0.35830481705712025	0.8482323810530913	0.5789473684210527	0.99437195104452	1.0	7/7	64.18%	GAB2;STAT5B;STAT5A;FLT3LG;PTPN11;GRB2;FLT3
260	c2	prerank	BIOCARTA_TNFR1_PATHWAY	0.22326463922416068	0.8466375707665642	1.0	0.9941940510254714	1.0	29/29	77.71%	TNF;MAPK8;MAP3K1;SPTAN1;RB1;MADD;PRKDC;RIPK1;LMNB1;CASP8;PAK1;MAP2K4;CRADD;DFFB;MAP3K7;TRAF2;LMNB2;CASP3;CASP2;BAG4;PAK2;LMNA;JUN;TNFRSF1A;DFFA;PARP1;FADD;ARHGDIB;TRADD
261	c2	prerank	HEIDENBLAD_AMPLICON_8Q24_DN	0.22143120814217165	0.8445368037282587	1.0	0.9956814442784436	1.0	39/39	77.90%	SLC14A1;LPP;TULP4;IRAK3;CNKSR3;SLC9A8;HIVEP3;MMRN2;MYOF;NT5C2;FLG;NT5DC1;PRICKLE1;ADAM8;RBM33;SRSF11;CFHR1;FZD4;NAPG;SEC63;NAB1;KCNN4;GPC1;PYROXD2;ETHE1;RAE1;NEK6;LAPTM5;XRCC1;RABEPK;ATF4;VAPA;MDK;TMEM242;GSTK1;HPS1;SAP18;MYL12A;COMMD6
262	c2	prerank	WP_ESTROGEN_SIGNALING_PATHWAY	0.2643495282719076	0.8441570029251036	0.5555555555555556	0.9928014855969478	1.0	22/23	60.54%	ESR1;BCL2;BRAF;MAPK14;GNGT1;PIK3CA;NFKB1;IKBKB;FOS;CREB1;CHUK;MAPK1;MAP2K1;SP1;GNB1;GPER1;AKT1;MAPK9;IKBKG;JUN;PRKACA;GNAS
263	c2	prerank	REACTOME_DEFECTS_IN_VITAMIN_AND_COFACTOR_METABOLISM	0.2567168896849647	0.8397521948624885	0.6	0.9998033191331901	1.0	20/20	74.36%	PCCA;AMN;HLCS;ACACA;MTR;CUBN;LMBRD1;PC;MCCC1;MCCC2;PCCB;ABCD4;MMAA;BTD;TCN2;MMACHC;MTRR;MMAB;CD320;MMADHC
264	c2	prerank	REACTOME_TRAF6_MEDIATED_IRF7_ACTIVATION	0.27486304256215766	0.8361269950832704	0.5714285714285714	1.0	1.0	18/18	72.54%	EP300;TBK1;CREBBP;DDX58;IFIH1;TANK;IFNA5;IFNB1;TRIM4;TRAF2;TRAF6;TRIM25;MAVS;IKBKE;IRF3;IRF7;SIKE1;RNF135
265	c2	prerank	REACTOME_POLO_LIKE_KINASE_MEDIATED_EVENTS	0.3022226904034553	0.8352472043643334	0.5714285714285714	1.0	1.0	16/16	69.80%	EP300;LIN52;LIN54;LIN9;CDC25C;LIN37;CENPF;RBBP4;WEE1;FOXM1;CDC25A;CCNB1;CCNB2;PLK1;PKMYT1;MYBL2
266	c2	prerank	REACTOME_MITOCHONDRIAL_TRNA_AMINOACYLATION	0.30573114201432794	0.834859954988807	0.375	1.0	1.0	18/18	69.46%	NARS2;LARS2;FARS2;RARS2;CARS2;WARS2;AARS2;VARS2;MARS2;DARS2;EARS2;YARS2;HARS2;PPA2;TARS2;IARS2;PARS2;SARS2
267	c2	prerank	BIOCARTA_RANKL_PATHWAY	0.26658942489993676	0.8330364968195757	0.72	1.0	1.0	14/14	73.36%	MAPK8;NFKB1;FOS;TNFSF11;IFNB1;IFNAR2;IRF9;FOSL2;EIF2AK2;TRAF6;FOSL1;TNFRSF11A;IFNAR1;RELA
268	c2	prerank	REACTOME_RUNX1_REGULATES_TRANSCRIPTION_OF_GENES_INVOLVED_IN_DIFFERENTIATION_OF_KERATINOCYTES	0.3477413920185322	0.8301812200152419	0.5576923076923077	1.0	1.0	8/8	65.24%	CTSK;RUNX1;CBFB;SERPINB13;SOCS4;CTSL;CTSV;SOCS3
269	c2	prerank	WP_ROBO4_AND_VEGF_SIGNALING_PATHWAYS_CROSSTALK	0.3803103371622094	0.8300839945282998	0.6012658227848101	1.0	1.0	2/6	5.20%	SLIT2;KDR
270	c2	prerank	REACTOME_SYNTHESIS_OF_PIPS_AT_THE_GOLGI_MEMBRANE	0.30215572195413926	0.8268001572039404	0.7777777777777778	1.0	1.0	10/18	19.80%	TPTE2;PIK3C3;TPTE;PIKFYVE;ARF3;FIG4;PI4KA;OCRL;PIK3C2A;PIK3R4
271	c2	prerank	WP_NEURODEGENERATION_WITH_BRAIN_IRON_ACCUMULATION_NBIA_SUBTYPES_PATHWAY	0.22896777256184395	0.8257371463663814	1.0	1.0	1.0	43/43	77.16%	ATG7;FA2H;RPTOR;CP;PIK3C3;ACACA;ULK1;TSC2;PIK3R4;MTOR;RB1CC1;PRKAA1;DCAF17;GTPBP2;TSC1;PLA2G6;MECP2;AKT1S1;ATP13A2;ATG13;ATG10;ATG2A;ATG14;STK11;ATG4A;SPTLC1;ATG16L1;C19orf12;WIPI1;ATG12;ATG5;COASY;DEPTOR;PANK2;SCP2;BECN1;MAP1LC3A;WDR45;RHEB;WIPI2;ATG3;MLST8;FTL
272	c2	prerank	REACTOME_MAPK3_ERK1_ACTIVATION	0.3332982308340353	0.8252389187190989	0.6290322580645161	1.0	1.0	10/10	66.69%	JAK2;TYK2;IL6R;MAP2K1;PTPN11;IL6;IL6ST;JAK1;MAPK3;CDK1
273	c2	prerank	BIOCARTA_PKC_PATHWAY	0.3590621609298552	0.8245470538991636	0.6507936507936508	0.999307303536478	1.0	4/7	17.98%	PRKCA;PRKCB;GNAQ;NFKB1
274	c2	prerank	GARGALOVIC_RESPONSE_TO_OXIDIZED_PHOSPHOLIPIDS_LIGHTGREEN_DN	0.3281283657614513	0.8237295559124002	0.5818181818181818	0.9976919213154505	1.0	1/8	1.13%	RARB
275	c2	prerank	REACTOME_ESTROGEN_BIOSYNTHESIS	0.37661773879263744	0.8199156976867059	0.6148648648648649	1.0	1.0	1/6	2.76%	CYP19A1
276	c2	prerank	BIOCARTA_VDR_PATHWAY	0.24138476130256098	0.8191091858047177	0.75	1.0	1.0	24/24	75.89%	EP300;NCOA1;CREBBP;SMARCC1;ARID1A;TSC2;KAT2B;NCOR1;TOP2B;VDR;SMARCA4;SMARCC2;BAZ1B;SUPT16H;CHAF1A;HDAC1;MED1;RXRA;CARM1;COPS2;ACTL6A;SMARCD1;PRMT1;SMARCE1
277	c2	prerank	RUAN_RESPONSE_TO_TROGLITAZONE_DN	0.259678693705557	0.8184318630539221	0.8125	0.9994343462711696	1.0	17/17	74.06%	THRSP;NRIP1;PPARG;PLA2G6;HK2;ADIPOQ;ORM2;RGS2;AOC3;IRX3;SELENBP1;HLA-E;TST;AP3S1;IDH3G;CDKN2C;AK2
278	c2	prerank	REACTOME_MATURATION_OF_PROTEIN_3A	0.32496314422599437	0.8178959934586458	0.6962025316455697	0.9971239861322545	1.0	2/9	3.79%	ST6GAL1;ST6GALNAC3
279	c2	prerank	GARGALOVIC_RESPONSE_TO_OXIDIZED_PHOSPHOLIPIDS_MAGENTA_UP	0.26739038785834746	0.8160773063810238	1.0	0.9980526902197132	1.0	26/26	73.30%	ZSWIM6;KANSL1L;DUSP16;KIAA0232;ZNF844;ABL2;TNPO1;LATS2;RASD1;FBXO30;PTGS2;FOSL2;CSRNP1;PRDM4;KLF6;MAFG;BTN2A1;C16orf72;RIT1;HSPA8;GABARAPL1;DNAJA1;PPP1R15A;MAFF;PTP4A1;BPGM
280	c2	prerank	MARKS_HDAC_TARGETS_DN	0.2782810195913208	0.8147770490751174	0.6571428571428571	0.9977300346004762	1.0	14/14	72.19%	TNF;BCL2;VEGFA;XIAP;STAT5A;IL1B;HIF1A;IL6;CFLAR;BCL2L1;CCNA2;CCND1;BIRC5;TYMS
281	c2	prerank	REACTOME_SIGNALING_BY_FGFR4_IN_DISEASE	0.30237105860058716	0.8131372815816221	0.6721311475409836	0.9982904854298144	1.0	7/11	18.36%	FGFR4;GAB1;SOS1;FRS2;PIK3CA;PLCG1;PIK3R1
282	c2	prerank	BIOCARTA_ATM_PATHWAY	0.266659642838329	0.8130785097421355	0.75	0.9948883437383712	1.0	19/19	73.36%	ABL1;ATM;MAPK8;NFKB1;CHEK2;TP73;RAD51;BRCA1;MDM2;CHEK1;TP53;RBBP8;JUN;NFKBIA;NBN;RAD50;GADD45A;CDKN1A;RELA
283	c2	prerank	REACTOME_TRAF3_DEPENDENT_IRF_ACTIVATION_PATHWAY	0.2748196134197082	0.8123464893567646	0.6086956521739131	0.99305412429928	1.0	15/15	72.54%	TRAF3;EP300;TBK1;CREBBP;DDX58;IFIH1;IFNB1;TRIM4;TRIM25;MAVS;IKBKE;IRF3;IRF7;SIKE1;RNF135
284	c2	prerank	REACTOME_E2F_ENABLED_INHIBITION_OF_PRE_REPLICATION_COMPLEX_FORMATION	0.33328068235665764	0.8121353030365442	0.6582278481012658	0.9900054970337733	1.0	9/9	66.69%	ORC2;ORC5;MCM8;ORC4;ORC6;ORC1;ORC3;CCNB1;CDK1
285	c2	prerank	FIRESTEIN_CTNNB1_PATHWAY_AND_PROLIFERATION	0.33310519111298303	0.809820077665458	0.6428571428571429	0.9917903821482462	1.0	8/8	66.70%	CDK8;MAP3K14;TAOK1;PLK4;CSNK1G3;CSNK1E;FOXO4;DKC1
286	c2	prerank	REACTOME_SHC1_EVENTS_IN_ERBB4_SIGNALING	0.2964377677595063	0.8092970031911624	0.53125	0.9895268995353448	1.0	5/14	8.78%	NRG3;NRG2;SOS1;NRG4;ERBB4
287	c2	prerank	BIOCARTA_TERC_PATHWAY	0.3571278163823963	0.8073611545591962	0.6506849315068494	0.9908170133974485	1.0	6/6	64.30%	SP3;RB1;NFYA;SP1;NFYC;NFYB
288	c2	prerank	REACTOME_PTK6_PROMOTES_HIF1A_STABILIZATION	0.36591914087176247	0.8060310943259834	0.64	0.9903090703921713	1.0	6/6	63.42%	EGFR;HIF1A;PTK6;GPNMB;LRRK2;HBEGF
289	c2	prerank	REACTOME_LRR_FLII_INTERACTING_PROTEIN_1_LRRFIP1_ACTIVATES_TYPE_I_IFN_PRODUCTION	0.39479809592657195	0.8056773165025156	0.6451612903225806	0.98779443119264	1.0	3/5	23.11%	EP300;CREBBP;CTNNB1
290	c2	prerank	BIOCARTA_TNFR2_PATHWAY	0.2666175076372064	0.8036127460278369	0.5333333333333333	0.9892949474708883	1.0	16/16	73.36%	TRAF3;MAP3K14;MAP3K1;NFKB1;IKBKB;RIPK1;TNFAIP3;TNFRSF1B;TRAF1;TANK;CHUK;TRAF2;DUSP1;IKBKG;NFKBIA;RELA
291	c2	prerank	RAMJAUN_APOPTOSIS_BY_TGFB1_VIA_MAPK1_UP	0.3548115392714256	0.8032030125037091	0.6601307189542484	0.986931206857403	1.0	6/6	64.53%	BMF;TP53INP1;HSPA1B;CARD10;BCL2L11;SH3GLB1
292	c2	prerank	KEGG_REGULATION_OF_AUTOPHAGY	0.27599831419239285	0.8030237488478037	0.8333333333333334	0.9840040169081874	1.0	20/20	72.43%	ATG7;PRKAA2;PIK3C3;ULK2;ULK1;ATG4C;PIK3R4;PRKAA1;IFNA5;ATG4A;ATG4B;ATG12;ATG5;GABARAPL1;BECN1;GABARAP;ULK3;ATG4D;GABARAPL2;ATG3
293	c2	prerank	ALONSO_METASTASIS_NEURAL_UP	0.25794627561471317	0.8021270403075244	0.6363636363636364	0.9825795664730185	1.0	1/17	0.38%	KIT
294	c2	prerank	KAUFFMANN_MELANOMA_RELAPSE_DN	0.3602863760791745	0.7977436814384266	0.648854961832061	0.9893700007738697	1.0	6/6	63.98%	NFIA;TOM1L2;N4BP2;TERF2;CRY2;ENDOV
295	c2	prerank	REACTOME_ALPHA_OXIDATION_OF_PHYTANATE	0.3659717835333755	0.795977184144182	0.6554054054054054	0.9899664384897977	1.0	6/6	63.41%	SLC27A2;HACL1;SLC25A17;ALDH3A2;PECR;PHYH
296	c2	prerank	REACTOME_MET_ACTIVATES_PTPN11	0.4206232234972102	0.7955779324985154	0.6651785714285714	0.9874439484952149	1.0	4/4	57.95%	GAB1;MET;PTPN11;GRB2
297	c2	prerank	WP_MITOCHONDRIAL_LONG_CHAIN_FATTY_ACID_BETAOXIDATION	0.2843297340005267	0.7940007228282026	0.8571428571428571	0.9879662982425648	1.0	17/17	71.59%	ACADL;ACSL4;ACSL3;ACSF2;EHHADH;CPT1A;SLC25A20;ACADM;HADHA;ACADVL;ACSL1;HADH;PECR;ACADS;SCP2;CPT2;ECI1
298	c2	prerank	RASHI_NFKB1_TARGETS	0.2769174041297935	0.7918496359235837	0.6923076923076923	0.989731261238727	1.0	18/18	72.33%	CXCL3;DUSP16;BTG2;TNFAIP3;BIRC3;NFKB2;MAP3K8;CSF1;MDM2;RELB;DUSP6;LCN2;IRF1;IFNGR2;NFKBIA;TNIP1;NFKBIB;C19orf48
299	c2	prerank	REACTOME_SIGNALING_BY_RNF43_MUTANTS	0.32857744550910806	0.7889268290250234	0.6476190476190476	0.9929714225930686	1.0	8/8	67.16%	WNT3A;LRP6;FZD8;LRP5;FZD6;FZD4;RNF43;FZD5
300	c2	prerank	BIOCARTA_ERAD_PATHWAY	0.249802454828004	0.7863609224084729	0.75	0.9958111278672642	1.0	19/19	75.04%	MAN1A1;MAN2B1;MAN2C1;MAN1C1;CUL1;UGGT1;MAN2A2;UBA2;MOGS;MAN1A2;SAE1;EDEM1;CANX;GANAB;SEC61A1;FBXO2;UBE2I;RBX1;SKP1
301	c2	prerank	PID_BETA_CATENIN_DEG_PATHWAY	0.24977613905715046	0.7863278127487692	0.8333333333333334	0.9925640962992335	1.0	17/17	75.04%	GSK3B;APC;AXIN2;WNT3A;LRP6;CUL1;CTNNB1;AXIN1;DVL1;CSNK1D;CSNK1A1;CSNK1E;DVL3;DVL2;FZD5;GSK3A;SKP1
302	c2	prerank	REACTOME_ATTACHMENT_OF_GPI_ANCHOR_TO_UPAR	0.3459857857330875	0.7825314947313179	0.6440677966101694	0.9978122558351782	1.0	7/7	65.41%	PGAP1;PIGU;PIGS;PIGK;PLAUR;GPAA1;PIGT
303	c2	prerank	WP_MAPK_PATHWAY_IN_CONGENITAL_THYROID_CANCER	0.258439985253068	0.779159949277564	0.8518518518518519	1.0	1.0	15/15	74.18%	SOS1;SOS2;BRAF;KSR1;ALK;FOS;SHC1;RAF1;MAP2K1;JUN;MAPK3;KRAS;MYC;MAP2K2;ELK1
304	c2	prerank	GARGALOVIC_RESPONSE_TO_OXIDIZED_PHOSPHOLIPIDS_CYAN_UP	0.27451806594332673	0.7785858479392416	0.7857142857142857	0.9997123480543885	1.0	16/16	72.57%	CDK17;SETD5;ADAM17;PSEN1;CREBRF;SLC7A1;GSR;GNA13;CCDC117;PTGER4;CSGALNACT2;TFE3;AKIRIN2;ARF6;CITED2;PTP4A1
305	c2	prerank	REACTOME_N_GLYCAN_TRIMMING_AND_ELONGATION_IN_THE_CIS_GOLGI	0.3870611149128811	0.7779096123708834	0.7554347826086957	0.9981184809327776	1.0	5/5	61.30%	MAN1A1;MAN1C1;MAN1A2;MANEA;MGAT1
306	c2	prerank	WP_HOSTPATHOGEN_INTERACTION_OF_HUMAN_CORONAVIRUSES_AUTOPHAGY	0.27598377495654003	0.7779008232462403	0.6666666666666666	0.9948837927151052	1.0	19/19	72.43%	ATG7;ZFYVE1;PIK3C3;ULK2;ULK1;PIK3R4;MTOR;RB1CC1;ATG16L2;ATG13;ATG10;ATG4A;ATG16L1;WIPI1;ATG12;ATG5;BECN1;MAP1LC3A;ATG3
307	c2	prerank	REACTOME_SENSING_OF_DNA_DOUBLE_STRAND_BREAKS	0.37674369637311156	0.7745016594967783	0.7092198581560284	0.9992492184742708	1.0	5/5	62.34%	ATM;KAT5;KPNA2;NBN;RAD50
308	c2	prerank	REACTOME_PTK6_REGULATES_PROTEINS_INVOLVED_IN_RNA_PROCESSING	0.38232352476706855	0.7744799361859336	0.7052631578947368	0.9960810229207274	1.0	5/5	61.78%	KHDRBS3;KHDRBS2;PTK6;SFPQ;KHDRBS1
309	c2	prerank	WP_CYTOSINE_METHYLATION	0.3197851953248393	0.7736394852118083	0.7037037037037037	0.9946747821721483	1.0	8/8	68.03%	TET2;MECP2;MBD3;TDG;DNMT1;TET1;IDH1;IDH2
310	c2	prerank	IM_SREBF1A_TARGETS	0.39324490486079416	0.7731804169224057	0.7209302325581395	0.9924789008262619	1.0	4/5	15.54%	ULK2;ACACB;SREBF1;DPY19L3
311	c2	prerank	REACTOME_NR1H2_NR1H3_REGULATE_GENE_EXPRESSION_LINKED_TO_LIPOGENESIS	0.30400673932501443	0.7698465286185248	0.7534246575342466	0.9964061292593891	1.0	9/9	69.61%	NRIP1;SREBF1;ANGPTL3;FASN;SCD;RXRA;NR1H3;RXRB;NR1H2
312	c2	prerank	BIOCARTA_CDMAC_PATHWAY	0.2677771938474249	0.7695609555269254	0.6666666666666666	0.9938462506583451	1.0	4/16	6.26%	CUZD1;TNF;PRKCA;PRKCB
313	c2	prerank	IKEDA_MIR1_TARGETS_DN	0.36223415455885455	0.7687443734928795	0.7315436241610739	0.9925619045718703	1.0	6/6	63.79%	STK39;MTSS1;RBFOX1;CLCN3;HSPD1;EIF4E
314	c2	prerank	NUNODA_RESPONSE_TO_DASATINIB_IMATINIB_DN	0.2713149718257938	0.766821336676413	0.7777777777777778	0.9936593851933506	1.0	13/13	72.89%	TNF;STAT5B;IKBKB;XRCC2;TNFAIP3;STAT6;STAT1;CASP2;IKBKE;CDK2AP1;CDKN1A;CASP10;BAX
315	c2	prerank	KANG_DOXORUBICIN_RESISTANCE_DN	0.28355457227138636	0.7663994039508568	0.8333333333333334	0.9912688564776915	1.0	18/18	71.67%	PTP4A2;NCOA3;NFAT5;CRIM1;TBL1X;ASXL2;WWP1;TJP1;RB1CC1;ATP2B1;CLIC4;NR1D2;TMEM106B;PCYOX1;CEBPD;DESI2;SIKE1;PSAT1
316	c2	prerank	WP_KREBS_CYCLE_DISORDERS	0.33608844432745466	0.7653750494970206	0.717741935483871	0.9902286719241595	1.0	7/7	66.40%	DHTKD1;SUCLG2;FH;DLST;PDHX;SUCLA2;SUCLG1
317	c2	prerank	KYNG_DNA_DAMAGE_BY_4NQO_OR_GAMMA_RADIATION	0.2701706340846851	0.7618635290649318	0.7297297297297297	0.994630867633868	1.0	14/14	73.00%	CYP19A1;FGF2;EGFR;PPP1R12C;FAN1;LRRFIP2;EGR1;LIMS1;EPHA1;SERPINE2;DCTD;UBE2N;PPOX;AGPAT1
318	c2	prerank	WP_HEREDITARY_LEIOMYOMATOSIS_AND_RENAL_CELL_CARCINOMA_PATHWAY	0.22135595006058045	0.7614904863085085	0.7142857142857143	0.9923710113020892	1.0	19/19	77.89%	ACACA;PDK1;ACACB;VEGFA;SLC11A2;CUL3;PRKAA1;HIF1A;EGLN1;NFE2L2;PRKAB1;TP53;KEAP1;PRKAG1;SLC2A1;PDHA1;PDHB;LDHA;RPS6
319	c2	prerank	BIOCARTA_AKAP13_PATHWAY	0.27783593266108497	0.7603727629605488	0.8194444444444444	0.992002466496509	1.0	2/10	7.71%	LPAR3;AKAP13
320	c2	prerank	WP_PROTEOGLYCAN_BIOSYNTHESIS	0.27848301290492494	0.7580880830421026	0.6666666666666666	0.993539141197302	1.0	17/17	72.18%	XYLT1;EXT1;CHSY1;EXT2;EXTL3;PAPSS2;CHST3;XYLT2;SLC35B3;CANT1;CSGALNACT1;SLC26A2;B3GAT3;B3GALT6;CHST14;B4GALT7;SLC35B2
321	c2	prerank	REACTOME_LOSS_OF_MECP2_BINDING_ABILITY_TO_THE_NCOR_SMRT_COMPLEX	0.3189786785996315	0.756414237045842	0.753968253968254	0.9939406574692858	1.0	7/7	68.11%	TBL1XR1;TBL1X;NCOR1;NCOR2;MECP2;GPS2;HDAC3
322	c2	prerank	WP_HOMOLOGOUS_RECOMBINATION	0.2718272775144813	0.7559518011059017	0.7358490566037735	0.9917815473510512	1.0	12/12	72.83%	ATM;RAD54B;RAD52;BRCA2;POLD1;RAD51;POLD3;RPA1;NBN;POLD4;RAD50;POLD2
323	c2	prerank	AMIT_EGF_RESPONSE_20_MCF10A	0.26965404665367804	0.7553233271698434	0.7761194029850746	0.990285060509641	1.0	11/11	73.05%	SEMA3F;MMP14;THBS1;SCARB2;SCD;PHTF1;AQP3;RAD23B;SLC39A7;PSMD13;MDFI
324	c2	prerank	BIOCARTA_CXCR4_PATHWAY	0.24136228800937848	0.7538141474947246	0.9285714285714286	0.9904745175766063	1.0	8/19	18.36%	PRKCA;PRKCB;PTK2B;GNAQ;PIK3CA;PLCG1;NFKB1;PIK3R1
325	c2	prerank	LIU_CMYB_TARGETS_DN	0.3563908191198147	0.7503492933095284	0.6985294117647058	0.9945346845042895	1.0	6/6	64.37%	SOBP;ATP6V1A;SRRM2;RHOBTB3;SERINC3;CYB5B
326	c2	prerank	WP_MIR222_IN_EXERCISEINDUCED_CARDIAC_GROWTH	0.39227047987354086	0.7448081408532982	0.7510729613733905	1.0	1.0	3/4	18.32%	HMBOX1;HIPK2;HIPK1
327	c2	prerank	RAMJAUN_APOPTOSIS_BY_TGFB1_VIA_SMAD4_DN	0.29728767135562795	0.7408668851481218	0.7571428571428571	1.0	1.0	5/10	16.31%	EGLN3;ATM;EYA2;SGPP1;TNFRSF10B
328	c2	prerank	SPIRA_SMOKERS_LUNG_CANCER_DN	0.25867607562272893	0.7407821796570611	0.7837837837837838	1.0	1.0	13/13	74.15%	ALMS1;ATP8B1;ZC3H7B;PRR11;ZNF611;CCDC81;DCLRE1C;ZNF160;SPN;GTF2H3;TSR1;DUOX1;LMO4
329	c2	prerank	REACTOME_SYNTHESIS_OF_PIPS_AT_THE_ER_MEMBRANE	0.3540559035637207	0.7386691649702788	0.7528089887640449	1.0	1.0	5/5	64.60%	PI4KA;SBF1;SACM1L;MTMR2;PI4K2B
330	c2	prerank	REACTOME_MAPK1_ERK2_ACTIVATION	0.2941083557099984	0.7385216728914265	0.7837837837837838	1.0	1.0	9/9	70.60%	JAK2;TYK2;IL6R;MAPK1;PTPN11;IL6;IL6ST;JAK1;MAP2K2
331	c2	prerank	PID_SMAD2_3PATHWAY	0.2572421784472769	0.7379993477198848	0.9047619047619048	1.0	1.0	16/16	74.30%	NUP153;NUP214;MAP3K1;SMAD3;SMAD2;CTDSPL;MAPK1;PPM1A;SMAD4;KPNB1;PIAS4;KPNA2;CTDSP2;MAPK3;CTDSP1;UBE2I
332	c2	prerank	CHEOK_RESPONSE_TO_MERCAPTOPURINE_AND_HD_MTX_UP	0.38249405471535597	0.7367599252911128	0.7213114754098361	1.0	1.0	1/5	3.70%	PTPRG
333	c2	prerank	NICK_RESPONSE_TO_PROC_TREATMENT_DN	0.3075828634663013	0.736639769240624	0.5	0.9994364208579105	1.0	25/25	69.28%	UBR5;ITPR2;ETNK1;BRD1;ERAP2;SPG11;FUBP1;ICAM1;ZFX;ERAP1;TLK1;ATP6V1A;ALOX5;TMEM259;EIF2S3;NFYC;PRKAB1;AHCYL1;ZNF665;DYNC1LI1;RTF1;ZSCAN32;FLOT1;MAFF;CASP9
334	c2	prerank	REACTOME_NR1H2_NR1H3_REGULATE_GENE_EXPRESSION_LINKED_TO_GLUCONEOGENESIS	0.3636363636363637	0.7355302514263387	0.7368421052631579	0.9985412355383739	1.0	5/5	63.65%	NRIP1;PCK1;RXRA;NR1H3;RXRB
335	c2	prerank	INAMURA_LUNG_CANCER_SCC_SUBTYPES_UP	0.2486045286993153	0.7352735511635576	0.8301886792452831	0.9959239287526125	1.0	12/12	75.16%	CIT;DHFR;MCU;P4HA1;PATL1;CPSF2;P4HTM;CS;SMNDC1;CD47;PA2G4;MEAF6
336	c2	prerank	REACTOME_ABACAVIR_ADME	0.29551734484161446	0.7352593380068604	0.8082191780821918	0.9929761859345146	1.0	4/9	14.82%	SLC22A3;ABCB1;NT5C2;SLC22A2
337	c2	prerank	REACTOME_EGFR_INTERACTS_WITH_PHOSPHOLIPASE_C_GAMMA	0.3069025430421734	0.7345218618601873	0.7441860465116279	0.991515652880191	1.0	9/9	69.32%	EGF;EGFR;EPGN;PLCG1;TGFA;EREG;HBEGF;BTC;AREG
338	c2	prerank	CALVET_IRINOTECAN_SENSITIVE_VS_RESISTANT_UP	0.389598991176647	0.7344074696397347	0.7384615384615385	0.9887926986665301	1.0	2/4	12.34%	ATM;FLT1
339	c2	prerank	WP_NANOPARTICLEMEDIATED_ACTIVATION_OF_RECEPTOR_SIGNALING	0.22182987245704666	0.7338498650617502	0.8333333333333334	0.9869654167962821	1.0	28/28	77.85%	AKT3;PTK2;SOS1;MAPK8;EGFR;ITGA1;MAPK14;COL1A1;PIK3CD;PXN;FN1;RAF1;MAPK1;MAP2K1;MAPK10;ITGB1;MAPK11;SRC;MAPK9;GRB2;MAPK12;TLN1;MAPK13;KRAS;AREG;NRAS;MAP2K2;HRAS
340	c2	prerank	REACTOME_SIGNALING_BY_HIPPO	0.24939416289116004	0.7327720303366837	1.0	0.9863306739678939	1.0	20/20	75.09%	STK3;NPHP4;MOB1B;YAP1;LATS1;WWC1;WWTR1;TJP1;LATS2;AMOTL1;AMOT;STK4;AMOTL2;CASP3;TJP2;SAV1;DVL2;YWHAE;MOB1A;YWHAB
341	c2	prerank	REACTOME_MET_INTERACTS_WITH_TNS_PROTEINS	0.39756816507000725	0.7323577768143151	0.7433628318584071	0.9843211769338741	1.0	4/4	60.25%	TNS3;MET;ITGB1;TNS4
342	c2	prerank	TURJANSKI_MAPK7_TARGETS	0.308818110028955	0.7317808590684441	0.8	0.9825376926305381	1.0	7/7	69.13%	MEF2A;ETS1;MEF2C;FOS;ELK4;FOSL1;MYC
343	c2	prerank	REACTOME_PKA_MEDIATED_PHOSPHORYLATION_OF_KEY_METABOLIC_FACTORS	0.3973576165912202	0.7316032746476671	0.7773109243697479	0.9800572474535227	1.0	4/4	60.27%	PFKFB1;PRKACB;MLXIPL;PRKACA
344	c2	prerank	WP_OSTEOPONTIN_SIGNALING	0.26657538574964457	0.7268806686606087	0.8461538461538461	0.9865761516475022	1.0	13/13	73.36%	SPP1;MAP3K14;NFKB1;IKBKB;ITGAV;CHUK;MAPK1;ITGB3;MAP2K1;MMP9;PLAU;MAPK3;RELA
345	c2	prerank	HEDENFALK_BREAST_CANCER_BRACX_DN	0.2652817780660377	0.7266337827706144	0.8181818181818182	0.9841056978878009	1.0	10/19	21.91%	UBR5;EP300;DLEU2;EVI5;CEPT1;CASD1;SVIL;ARHGEF7;BANP;HPS5
346	c2	prerank	MATHEW_FANCONI_ANEMIA_GENES	0.28610403529913714	0.7252147126917039	0.7192982456140351	0.9842206037085365	1.0	4/11	11.82%	FANCM;BRIP1;FANCA;FANCC
347	c2	prerank	GUTIERREZ_CHRONIC_LYMPHOCYTIC_LEUKEMIA_UP	0.28128459489319974	0.724572630944795	0.7254901960784313	0.9826086997954745	1.0	1/10	1.30%	ITGA4
348	c2	prerank	PID_ATM_PATHWAY	0.24952561669829226	0.7203810027167944	1.0	0.9881014580121045	1.0	30/30	75.09%	ABL1;ATM;UIMC1;TP53BP1;XRCC4;CHEK2;TOP3A;FANCD2;RAD9A;DCLRE1C;TERF2;CDC25C;BLM;BRCA1;MDM2;MDC1;RAD17;TRIM28;SMC3;SMC1A;RBBP8;KAT5;CDC25A;NBN;RAD50;RNF8;CTBP1;BID;UBE2N;YWHAB
349	c2	prerank	WP_ETHANOL_METABOLISM_PRODUCTION_OF_ROS_BY_CYP2E1	0.2941083557099983	0.7154142211080177	0.8181818181818182	0.995040138201636	1.0	9/9	70.60%	MAPK8;MAFK;MAP2K1;CYP2E1;SP1;NFE2L2;MAFG;MAFF;MAP2K2
350	c2	prerank	FARMER_BREAST_CANCER_CLUSTER_2	0.23964153927253545	0.7153535971774033	1.0	0.9923424665316022	1.0	32/32	76.08%	ESRP1;RAD54B;KIF15;CENPE;KIF4A;ASPM;MELK;PRKDC;BUB1B;RB1CC1;KIF11;BUB1;NCAPG;ATAD2;NDC80;SLC25A32;MTFR1;KIF20A;MCM4;ARMC1;TPX2;PRC1;CEP55;CCNB2;NUSAP1;CCNA2;NEK2;MRPL15;CENPA;PTTG1;MAD2L1;RRS1
351	c2	prerank	NIKOLSKY_BREAST_CANCER_20Q11_AMPLICON	0.21669917242106385	0.7146413792852845	1.0	0.9908050124549594	1.0	31/31	78.37%	FAM83C;GGT7;EIF6;NCOA6;TRPC4AP;PIGU;CEP250;EPB41L1;PHF20;RBM12;NFS1;DLGAP4;ACSS2;UQCC1;RBM39;CNBD2;GDF5;MMP24;SPAG4;PROCR;EDEM2;TP53INP2;GSS;AAR2;ERGIC3;MYH7B;MAP1LC3A;CPNE1;ROMO1;DYNLRB1;SCAND1
352	c2	prerank	BIOCARTA_CD40_PATHWAY	0.26657538574964446	0.712050150035467	0.8529411764705882	0.9930889379977289	1.0	13/13	73.36%	TRAF3;MAP3K14;MAP3K1;NFKB1;IKBKB;TNFAIP3;CHUK;TRAF6;DUSP1;IKBKG;NFKBIA;CD40;RELA
353	c2	prerank	REACTOME_RESOLUTION_OF_D_LOOP_STRUCTURES_THROUGH_SYNTHESIS_DEPENDENT_STRAND_ANNEALING_SDSA	0.24313642830795165	0.7118905994076846	1.0	0.9905485177349832	1.0	25/25	75.72%	RAD51B;ATM;BRIP1;WRN;DNA2;RTEL1;TOP3A;XRCC2;PALB2;BRCA2;RAD51;EXO1;RAD51D;BLM;BRCA1;RMI1;BARD1;RBBP8;KAT5;RAD51AP1;NBN;XRCC3;RAD50;RAD51C;RMI2
354	c2	prerank	WP_AUTOPHAGY	0.22109202065985029	0.7005614638497341	1.0	1.0	1.0	28/28	77.92%	ATG7;UVRAG;PRKAA2;ATG9A;RPTOR;PIK3C3;ULK1;PIK3R4;MTOR;RB1CC1;PRKAA1;PRKAB2;AKT1S1;ATG13;PRKAG2;ATG14;ATG16L1;PRKAB1;ATG12;ATG5;PRKAG1;DEPTOR;BECN1;WIPI2;ATG3;MAP1LC3B;MLST8;AMBRA1
355	c2	prerank	KUROKAWA_LIVER_CANCER_EARLY_RECURRENCE_DN	0.33459675721204474	0.6998947360632647	0.7891156462585034	1.0	1.0	6/6	66.55%	LCLAT1;IGF2R;RB1;VPS35;HLA-B;HLA-A
356	c2	prerank	BIOCARTA_MEF2D_PATHWAY	0.22123893805309722	0.6997568369394014	0.8181818181818182	1.0	1.0	18/18	77.90%	PRKCA;PRKCB;EP300;PPP3CA;NFATC2;PPP3CC;MEF2D;CABIN1;PPP3CB;CAPNS2;HDAC1;CAPN2;HDAC2;NFATC1;CALM2;CAPNS1;CALM1;CALM3
357	c2	prerank	WP_PTDINS45P2_IN_CYTOKINESIS_PATHWAY	0.27376125533147283	0.6993806323165147	0.7758620689655172	1.0	1.0	11/11	72.64%	MYL2;AFAP1;OCRL;KIF23;ANLN;RDX;EZR;RAB35;RACGAP1;MSN;RHOA
358	c2	prerank	IVANOV_MUTATED_IN_COLON_CANCER	0.2633103375638528	0.6992863453449073	0.7906976744186046	0.9998393152748952	1.0	13/13	73.69%	ESRP1;MSH3;PHF14;LTN1;NCOR1;CTNND1;FXR1;MAP1S;RNF43;BAG6;HMMR;MARCKS;B2M
359	c2	prerank	REACTOME_REGULATION_OF_HMOX1_EXPRESSION_AND_ACTIVITY	0.33547402221403383	0.6980726839512785	0.824468085106383	0.9994416907328558	1.0	5/5	66.46%	BACH1;MAFK;NFE2L2;HM13;HMOX1
360	c2	prerank	REACTOME_METALLOPROTEASE_DUBS	0.2319726099552277	0.6979340483860275	1.0	0.9969048488437651	1.0	17/17	76.82%	BABAM1;EP300;MYSM1;UIMC1;NLRP3;KAT2B;STAM;BRCA1;STAMBPL1;BARD1;BRCC3;PSMD14;UBC;STAMBP;UBB;UBA52;RPS27A
361	c2	prerank	HU_ANGIOGENESIS_UP	0.2264166589047518	0.6976870603218347	0.9	0.9945990739558953	1.0	6/19	13.75%	SEMA3C;SIPA1L1;CAMK2D;COL7A1;LCAT;HECW1
362	c2	prerank	BIOCARTA_RANBP2_PATHWAY	0.24684148560594915	0.6968270826479324	0.8928571428571429	0.9933882698754491	1.0	5/11	17.07%	HDAC9;HDAC4;PIAS2;PIAS1;RANBP2
363	c2	prerank	TSAI_DNAJB4_TARGETS_DN	0.3204885238997684	0.6950910679788369	0.8079470198675497	0.9936742399863391	1.0	6/6	67.96%	HMGA2;CD44;BCAT1;CALD1;NOLC1;SNAI2
364	c2	prerank	WP_NIPBL_ROLE_IN_DNA_DAMAGE_CORNELIA_DE_LANGE_SYNDROME	0.2967649518133728	0.6942874187985109	0.8540145985401459	0.9924934365614858	1.0	3/7	14.41%	ATM;NIPBL;ATR
365	c2	prerank	WP_TCA_CYCLE_NUTRIENT_USE_AND_INVASIVENESS_OF_OVARIAN_CANCER	0.35605621940306365	0.6930875160008307	0.7625	0.9917969198621872	1.0	5/5	64.40%	EGFR;STAT3;MAPK1;JAK1;MAPK3
366	c2	prerank	NAGY_STAGA_COMPONENTS_HUMAN	0.23953521485219992	0.6922594484648306	0.9393939393939394	0.9905724165314608	1.0	4/13	14.06%	ATXN7;SUPT3H;TRRAP;SAP130
367	c2	prerank	BIOCARTA_EFP_PATHWAY	0.23822816812388073	0.6908297749738667	0.8333333333333334	0.9902568302732676	1.0	16/16	76.20%	ESR1;SMURF1;CDK8;CDK6;SMURF2;CDK3;CDK2;TRIM25;CDK7;TP53;CCNB1;CCNB2;CDK1;CDK5;SFN;CDK4
368	c2	prerank	WILSON_PROTEASES_AT_TUMOR_BONE_INTERFACE_DN	0.3278412380902248	0.6896124002353076	0.8647342995169082	0.9896613323926242	1.0	5/5	67.22%	ADAMTS7;SERPINI2;CTSE;CTSB;CTSH
369	c2	prerank	REACTOME_PRC2_METHYLATES_HISTONES_AND_DNA	0.2386118279003633	0.6869537939919041	0.868421052631579	0.9917954599690681	1.0	13/13	76.16%	JARID2;DNMT3B;MTF2;EZH2;DNMT3A;SUZ12;EED;RBBP4;DNMT1;PHF1;AEBP2;RBBP7;PHF19
370	c2	prerank	REACTOME_SMALL_INTERFERING_RNA_SIRNA_BIOGENESIS	0.2726267572263465	0.6837733302078214	0.90625	0.9944509634782167	1.0	9/9	72.75%	AGO3;AGO4;AGO2;DICER1;TSNAX;AGO1;PRKRA;TSN;TARBP2
371	c2	prerank	WP_ACQUIRED_PARTIAL_LIPODYSTROPHY_BARRAQUERSIMONS_SYNDROME	0.2692321502167052	0.6820684677489712	0.8771929824561403	0.9944690163349955	1.0	2/10	3.57%	C3;CFB
372	c2	prerank	WP_ALPHA_6_BETA_4_SIGNALING_PATHWAY	0.212926353524171	0.680828817092184	1.0	0.9938686117665797	1.0	33/33	78.74%	GAB1;PRKCA;PTK2;SOS1;LAMB1;LAMA3;MAPK14;LAMA5;LAMC1;PIK3R1;LAMB2;LAMB3;MTOR;SHC1;LAMC2;ITGB4;IRS2;MAPK1;PIK3R2;IRS1;ITGA6;PTPN11;PRKCD;LAMA2;SRC;AKT1;LAMA1;GRB2;MAPK3;RHOA;RAC1;HRAS;EIF4EBP1
373	c2	prerank	BIOCARTA_NFKB_PATHWAY	0.2231705389600126	0.6798221760839674	0.875	0.9927902507177526	1.0	21/21	77.71%	TNF;MAP3K14;MAP3K1;NFKB1;IKBKB;RIPK1;TNFAIP3;IL1R1;TNFRSF1B;CHUK;IL1A;MAP3K7;TRAF6;TAB1;IKBKG;NFKBIA;TNFRSF1A;MYD88;FADD;RELA;TRADD
374	c2	prerank	MYLLYKANGAS_AMPLIFICATION_HOT_SPOT_18	0.3163131020687477	0.6794478057601429	0.8776595744680851	0.9907375959604335	1.0	5/5	68.38%	BCL2;MALT1;SS18;SMAD4;KDSR
375	c2	prerank	REACTOME_G2_PHASE	0.3394220140022109	0.6780914266828091	0.8088235294117647	0.9903608754471868	1.0	5/5	66.07%	E2F3;CDK2;CCNA1;CCNA2;E2F1
376	c2	prerank	REACTOME_TRANSCRIPTIONAL_ACTIVATION_OF_MITOCHONDRIAL_BIOGENESIS	0.21360350377288795	0.6760416847202867	1.0	0.9908668761993443	1.0	51/51	78.70%	NCOA2;NRF1;PPARGC1B;NCOA1;CRTC1;TBL1XR1;PPARGC1A;NCOA6;ATF2;TFB1M;MEF2C;TBL1X;CREBBP;CHD9;POLG2;POLRMT;NCOR1;MEF2D;HELZ2;CAMK4;PPRC1;CREB1;SIRT5;GABPB1;GABPA;SIRT4;ACSS2;TGS1;GLUD1;TFB2M;PPARA;NR1D1;SOD2;MED1;RXRA;CRTC2;ESRRA;HCFC1;SMARCD3;GLUD2;ALAS1;SIRT3;USP46;CARM1;IDH2;HDAC3;TFAM;SSBP1;CRTC3;CALM1;CYCS
377	c2	prerank	KUROKAWA_LIVER_CANCER_EARLY_RECURRENCE_UP	0.234228541337546	0.6759246399640297	0.918918918918919	0.9884332833350675	1.0	12/12	76.59%	NRG2;ALCAM;RGS5;DDX39B;HSPA1A;USP39;NMT1;CDH1;KRT8;PUF60;AK1;DAPK1
378	c2	prerank	TAKADA_GASTRIC_CANCER_COPY_NUMBER_UP	0.3020794946038431	0.6744460916584698	0.8602941176470589	0.9881993766878857	1.0	7/7	69.80%	FGFR2;MET;SSPN;SDC1;KRAS;MYC;MYBL2
379	c2	prerank	REACTOME_CONSTITUTIVE_SIGNALING_BY_EGFRVIII	0.23225163793657566	0.6732840771003573	0.8571428571428571	0.9872863613823352	1.0	8/15	18.36%	GAB1;SOS1;EGF;EGFR;PIK3CA;CBL;PLCG1;PIK3R1
380	c2	prerank	VERRECCHIA_RESPONSE_TO_TGFB1_C6	0.33500026319945253	0.6693593894084823	0.8645833333333334	0.9906357330189378	1.0	5/5	66.51%	NEO1;COL8A1;DSP;EPHB4;IGFBP4
381	c2	prerank	REACTOME_MET_RECEPTOR_RECYCLING	0.2723635023429685	0.6657156000859686	0.8602150537634409	0.9932841558445423	1.0	9/9	72.78%	GAB1;MET;GGA3;CRKL;RAB4B;CRK;GRB2;ARF6;RAB4A
382	c2	prerank	WP_SUPRESSION_OF_HMGB1_MEDIATED_INFLAMMATION_BY_THBD	0.2665192439319749	0.6643586252735308	0.8767123287671232	0.9927686987871223	1.0	9/9	73.36%	AGER;NFKB1;IKBKB;CHUK;THBD;IKBKG;NFKBIA;HMGB1;RELA
383	c2	prerank	REACTOME_GLYCOGEN_BREAKDOWN_GLYCOGENOLYSIS	0.23341057510006313	0.6601944917195912	0.8823529411764706	0.9965594643784211	1.0	14/14	76.68%	PYGM;PHKA2;PHKB;PHKA1;GYG2;AGL;GAA;PYGL;PYGB;PGM1;PHKG1;PHKG2;GYG1;CALM1
384	c2	prerank	REACTOME_REGULATION_OF_FOXO_TRANSCRIPTIONAL_ACTIVITY_BY_ACETYLATION	0.23799494524010104	0.659901449733284	0.9605263157894737	0.9944713346737473	1.0	10/10	76.21%	FOXO1;FOXO3;EP300;CREBBP;KAT2B;SIRT1;SIRT3;TXNIP;FOXO4;TXN
385	c2	prerank	BIOCARTA_CBL_PATHWAY	0.2568482046071659	0.6586688660342571	0.9411764705882353	0.9935168648073818	1.0	6/12	19.84%	PRKCA;PRKCB;EGF;EGFR;CBL;MET
386	c2	prerank	GENTILE_UV_RESPONSE_CLUSTER_D1	0.22654727416381348	0.6585541698929641	0.8421052631578947	0.991100272852413	1.0	17/17	77.37%	ZNF117;GREM1;E2F3;PHTF2;ASPH;TOPBP1;STX3;STXBP3;ITGA6;CASP3;RND3;WEE1;DUSP1;SNRNP35;GEM;DDIT4;NOP16
387	c2	prerank	REACTOME_VEGFR2_MEDIATED_CELL_PROLIFERATION	0.22172470104830644	0.6569609614062112	0.9230769230769231	0.9910347624570421	1.0	19/19	77.85%	KDR;PRKCA;PRKCB;ITPR2;RASA1;ITPR1;VEGFA;PLCG1;ITPR3;PDPK1;PRKCD;SRC;AHCYL1;SPHK1;KRAS;PRKCZ;NRAS;CALM1;HRAS
388	c2	prerank	REACTOME_NOTCH2_ACTIVATION_AND_TRANSMISSION_OF_SIGNAL_TO_THE_NUCLEUS	0.22623472725104848	0.6562078718621044	0.7142857142857143	0.9896012963277893	1.0	2/21	1.43%	CNTN1;DLL4
389	c2	prerank	XU_HGF_SIGNALING_NOT_VIA_AKT1_6HR	0.22796016230173363	0.6543975607764302	1.0	0.989604955132039	1.0	25/25	77.23%	NAV3;MAMLD1;ASAP2;SMURF2;DNMBP;PFKFB3;TNFRSF10B;PXN;ANGPTL4;CD44;LSR;PRSS22;LSS;IL6ST;SMTN;PLAU;JUN;HPCAL1;EHD1;PLAUR;SAT1;HBEGF;ERCC1;UPP1;PHLDA2
390	c2	prerank	MYLLYKANGAS_AMPLIFICATION_HOT_SPOT_9	0.27676042583630023	0.6521215863076062	0.8728813559322034	0.9902568302732676	1.0	3/7	12.84%	WRN;KAT6A;PLAG1
391	c2	prerank	BIOCARTA_PLK3_PATHWAY	0.2698033335709565	0.651485359710968	0.9313725490196079	0.9886617420933066	1.0	4/8	20.92%	ATM;PLK3;ATR;CHEK2
392	c2	prerank	WP_NODLIKE_RECEPTOR_NLR_SIGNALING_PATHWAY	0.2665052121722648	0.6510271481617641	0.9148936170212766	0.9867587526989183	1.0	8/8	73.36%	MAPK8;EPHB2;IKBKB;CHUK;MAP3K7;IKBKG;CD40;RELA
393	c2	prerank	REACTOME_TP53_REGULATES_TRANSCRIPTION_OF_GENES_INVOLVED_IN_CYTOCHROME_C_RELEASE	0.21866933572143493	0.649585720244276	0.9375	0.9862485165414032	1.0	19/19	78.15%	TP53AIP1;PPP1R13B;ATM;TP63;CREBBP;TP73;TP53INP1;ZNF420;TP53BP2;STEAP3;TP53;BBC3;BNIP3L;AIFM2;PMAIP1;BID;BAX;TRIAP1;PRELID1
394	c2	prerank	WP_ATR_SIGNALING	0.26757226346548735	0.6480972443144106	0.9459459459459459	0.9857408638581033	1.0	9/9	73.26%	ATR;ATRIP;RAD9A;TOPBP1;RAD9B;CHEK1;RPA1;HUS1;RAD1
395	c2	prerank	REACTOME_SIGNALING_BY_NOTCH1_HD_DOMAIN_MUTANTS_IN_CANCER	0.23193595955340213	0.6428494478438651	0.96	0.9902857716766033	1.0	14/14	76.82%	DLL4;MIB1;ADAM10;ADAM17;JAG1;JAG2;NOTCH1;NEURL1B;DLL1;UBC;MIB2;UBB;UBA52;RPS27A
396	c2	prerank	REACTOME_GLYCEROPHOSPHOLIPID_CATABOLISM	0.2791787312450644	0.6423359672424501	0.8558558558558559	0.9883531745608513	1.0	7/7	72.09%	ENPP6;PNPLA7;GDPD5;PNPLA6;GDPD1;GDPD3;GDE1
397	c2	prerank	WP_NANOPARTICLE_TRIGGERED_AUTOPHAGIC_CELL_DEATH	0.23325263371717253	0.6421932747341583	0.9166666666666666	0.9860609253072061	1.0	9/22	19.16%	ATG9B;ATG7;BCL2;UVRAG;ULK2;ULK1;INSR;VMP1;TSC2
398	c2	prerank	BIOCARTA_CREB_PATHWAY	0.221748063853327	0.6421491676368767	1.0	0.9836404136959835	1.0	21/21	77.85%	ADCY1;PRKCA;PRKCB;SOS1;MAPK14;RPS6KA5;PIK3CA;PRKACB;PIK3R1;CREB1;MAPK1;AKT1;PRKAR2A;GRB2;PRKAR1A;PRKAR2B;PRKAR1B;MAPK3;RPS6KA1;RAC1;HRAS
399	c2	prerank	STANELLE_E2F1_TARGETS	0.21270092226613957	0.6414125699889194	1.0	0.9821507967997727	1.0	27/27	78.76%	FGF2;GRAMD4;ARHGAP4;MAP3K5;MMP16;MAP3K14;TNFSF9;RAD52;RFC3;TP73;HSP90B1;TP53BP2;FGFR3;PAWR;CFLAR;CCNE2;ENO2;SERPINF2;CCNE1;CD9;VEGFB;BID;AURKA;CCNO;CCND1;BAK1;BAD
400	c2	prerank	REACTOME_SIGNALING_BY_PDGFRA_TRANSMEMBRANE_JUXTAMEMBRANE_AND_KINASE_DOMAIN_MUTANTS	0.22164296998420213	0.6410718473366395	0.9375	0.9801692744386051	1.0	12/12	77.85%	PIK3CB;SOS1;PIK3CA;PIK3R1;STAT3;PDGFRA;PIK3R2;STAT1;GRB2;KRAS;NRAS;HRAS
401	c2	prerank	MYLLYKANGAS_AMPLIFICATION_HOT_SPOT_7	0.26717557251908397	0.6398857237358674	0.9259259259259259	0.9791811861498132	1.0	7/7	73.29%	LPP;PIK3CA;BCL6;TFRC;EIF4A2;MECOM;RPL22
402	c2	prerank	KERLEY_RESPONSE_TO_CISPLATIN_DN	0.3087855977259567	0.6388113087716939	0.8735632183908046	0.9778395098474194	1.0	5/5	69.13%	LPIN1;HMGCS1;CYP26A1;HESX1;MYC
403	c2	prerank	REACTOME_MET_ACTIVATES_RAP1_AND_RAC1	0.24136478517270432	0.6372578579475747	0.9027777777777778	0.9773012430312158	1.0	10/10	75.88%	GAB1;RAPGEF1;MET;DOCK7;CRKL;CRK;RAP1A;GRB2;RAP1B;RAC1
404	c2	prerank	CHEOK_RESPONSE_TO_MERCAPTOPURINE_AND_LD_MTX_UP	0.25899015426736166	0.6365523992891452	0.9285714285714286	0.9757893443168882	1.0	9/9	74.11%	MLLT10;EFR3A;RBM19;GALNT1;TM9SF2;STK24;YY1;HTATSF1;MRPL33
405	c2	prerank	PETRETTO_LEFT_VENTRICLE_MASS_QTL_CIS_DN	0.24468206633946057	0.6360058616494954	0.9253731343283582	0.9740039649129388	1.0	5/10	18.55%	CENPP;SEMA4D;AGTPBP1;NSD1;ZNF346
406	c2	prerank	HASLINGER_B_CLL_WITH_6Q21_DELETION	0.24106155547364538	0.6359318543472393	0.9607843137254902	0.9716668824229391	1.0	11/11	75.91%	MDN1;NUP98;RAP1GDS1;EXOSC10;UFL1;MAP3K7;SEC63;CEACAM1;ARHGAP1;CAPG;SNX3
407	c2	prerank	REACTOME_REGULATION_OF_TP53_ACTIVITY_THROUGH_ASSOCIATION_WITH_CO_FACTORS	0.24223584150720873	0.6346924143271203	0.967741935483871	0.9707638620610536	1.0	3/14	11.36%	AKT3;PPP1R13B;TP63
408	c2	prerank	BIOCARTA_CFTR_PATHWAY	0.23941659646166802	0.6334424101844288	0.9428571428571428	0.9698218780007525	1.0	10/10	76.07%	ADCY1;CFTR;PRKACB;EZR;PRKAR2A;PRKAR1A;PRKAR2B;PRKAR1B;ADRB2;SLC9A3R1
409	c2	prerank	REACTOME_NOTCH3_ACTIVATION_AND_TRANSMISSION_OF_SIGNAL_TO_THE_NUCLEUS	0.21904310253978287	0.6325835235524623	1.0	0.9683404774804455	1.0	24/24	78.12%	DLL4;NOTCH3;EGF;EGFR;MIB1;ADAM10;WWP2;JAG1;JAG2;PSEN1;NEURL1B;TACC3;DLL1;PSENEN;NCSTN;PSEN2;APH1B;UBC;MIB2;UBB;UBA52;RPS27A;APH1A;YBX1
410	c2	prerank	REACTOME_MITOCHONDRIAL_FATTY_ACID_BETA_OXIDATION_OF_UNSATURATED_FATTY_ACIDS	0.2841650873868182	0.6317426032918004	0.9305555555555556	0.966878619537141	1.0	6/6	71.59%	ACADL;HADHB;ACADM;HADHA;DECR1;ECI1
411	c2	prerank	REACTOME_CASPASE_ACTIVATION_VIA_DEPENDENCE_RECEPTORS_IN_THE_ABSENCE_OF_LIGAND	0.23420387531592263	0.624042132139144	0.9264705882352942	0.9728123372718587	1.0	10/10	76.59%	UNC5A;DCC;UNC5B;DAPK2;CASP3;MAGED1;DAPK3;APPL1;CASP9;DAPK1
412	c2	prerank	TURJANSKI_MAPK11_TARGETS	0.30552701717512804	0.6206425130303415	0.93717277486911	0.9740961263797396	1.0	3/5	16.24%	MEF2A;ATF2;MEF2C
413	c2	prerank	REACTOME_TLR3_MEDIATED_TICAM1_DEPENDENT_PROGRAMMED_CELL_DEATH	0.28318371580948143	0.6188594384919215	0.9290322580645162	0.9736350031459341	1.0	1/6	4.19%	TLR3
414	c2	prerank	ROZANOV_MMP14_CORRELATED	0.2342162076773208	0.6111507777335492	0.9272727272727272	0.9787338977080514	1.0	11/11	76.59%	NNT;PIK3CD;STK38;JAG1;NR3C1;SMARCA1;SLCO2A1;CSNK2A1;ANXA7;SNRPB2;DAPK1
415	c2	prerank	REACTOME_SIGNALING_BY_ERBB2_ECD_MUTANTS	0.2216779902038238	0.605137186853792	0.9166666666666666	0.9817245454781505	1.0	15/15	77.85%	GAB1;SOS1;EGF;EGFR;PIK3CA;PLCG1;PIK3R1;ERBB2;SHC1;GRB2;HSP90AA1;CDC37;KRAS;NRAS;HRAS
416	c2	prerank	REACTOME_HUR_ELAVL1_BINDS_AND_STABILIZES_MRNA	0.24918395282720857	0.6007192047003753	0.9803921568627451	0.9831509149407525	1.0	8/8	75.09%	PRKCA;NUP214;XPO1;TNFSF13;PRKCD;ANP32A;ELAVL1;SET
417	c2	prerank	KAPOSI_LIVER_CANCER_MET_DN	0.2980996999526242	0.5992497034355159	0.9278350515463918	0.9821389423951077	1.0	5/5	70.20%	ALDH1A1;PIK3R1;ALDH6A1;EPHX1;EPHX2
418	c2	prerank	SCHAEFFER_PROSTATE_DEVELOPMENT_AND_CANCER_BOX3	0.28688740327420115	0.5938711468517801	0.9485714285714286	0.9840353982285877	1.0	5/5	71.32%	IGF1R;CDC27;PDIA4;SOX9;ZNF22
419	c2	prerank	WP_METASTATIC_BRAIN_TUMOR	0.27042535270583284	0.5924415807911171	0.949685534591195	0.9826097402712766	1.0	6/6	72.97%	CDK6;E2F3;PIK3R1;TP53;MYC;CDC42
420	c2	prerank	REACTOME_SYNTHESIS_OF_PI	0.27857030057377485	0.5876312511074077	0.9884393063583815	0.9838940259980814	1.0	5/5	72.15%	PITPNM2;PITPNM3;CDS1;PITPNM1;CDIPT
421	c2	prerank	YAMANAKA_GLIOBLASTOMA_SURVIVAL_DN	0.2597662419711486	0.5777693464709709	0.9523809523809523	0.9881392675567812	1.0	8/8	74.03%	ALCAM;NRBP2;IRF9;IFT88;DDR1;ITGB2;PDCD4;TMEM218
422	c2	prerank	BIOCARTA_EIF4_PATHWAY	0.21282537675202856	0.576088582313972	1.0	0.9867979062691987	1.0	24/24	78.74%	RPS6KB1;EIF4G3;PRKCA;PRKCB;MAPK14;PIK3CA;PIK3R1;PTEN;MTOR;MAPK1;PDPK1;IRS1;EIF4G1;MKNK1;AKT1;GHR;EIF4A2;PABPC1;EIF4E;MAPK3;EIF4A1;EIF4G2;PDK2;EIF4EBP1
423	c2	prerank	STONER_ESOPHAGEAL_CARCINOGENESIS_DN	0.2668982943777638	0.5690390250307592	0.9652777777777778	0.9885952540068488	1.0	6/6	73.32%	UBE3D;PALLD;RBBP6;HMMR;SRRM1;RABIF
424	c2	prerank	BIOCARTA_NPC_PATHWAY	0.21926175556842703	0.565816096015375	0.94	0.9878674358712649	1.0	11/11	78.09%	NUP210;NUP153;NUP214;RANBP2;NUP62;RANGAP1;KPNB1;RCC1;KPNA2;NUTF2;RAN
425	c2	prerank	REACTOME_INTERLEUKIN_35_SIGNALLING	0.2111637704054765	0.5503657685436527	1.0	0.9921646347252803	1.0	12/12	78.90%	IL12RB2;JAK2;EBI3;TYK2;STAT3;IL12A;STAT1;IL27RA;IL6ST;CANX;JAK1;STAT4
426	c2	prerank	WP_ASPIRIN_AND_MIRNAS	0.20665508345179806	0.5453506567769821	0.9878048780487805	0.9915387112934878	1.0	9/9	79.34%	ABCC4;PDK1;VEGFA;NFKB1;PTGS2;PTGS1;PPARA;MVD;NOS3
427	c2	prerank	REACTOME_RRNA_MODIFICATION_IN_THE_MITOCHONDRION	0.31327964629717364	0.5312006154418966	0.9826388888888888	0.9932430431770133	1.0	3/3	68.68%	TFB1M;NSUN4;MRM1
428	c2	prerank	JOHNSTONE_PARVB_TARGETS_2_DN	-0.1561738581466463	-0.25207634352852726	1.0	1.0	1.0	98/317	45.74%	TMEM14B;CASP1;ZNF468;MRPL14;TMEM14C;CYC1;COMMD5;POPDC3;TMEM14A;CYB5A;PPIL1;PSMB2;MRPS10;CUTA;LIN7C;AK2;DDAH2;TOMM20;ISOC1;NOL7;CNIH1;ESD;MRPS18B;C8orf33;TECR;PCNP;NQO2;CST7;MCUR1;DSEL;ECI2;OARD1;SRGN;PRPF31;PFN2;SRSF3;NUDT21;SSR1;RCN2;BTC;SMIM13;PNRC2;SRSF1;SLC35A1;WAC-AS1;F2R;ADM;DERA;ARPP19;TMEM33;HNRNPA3;NMRAL1;SPRY1;ADO;CREM;PAK1IP1;RRP36;RAP2B;CRYZ;USP46;HNRNPR;RCHY1;ARL5A;CBX5;HADH;STK17A;P…
429	c2	prerank	GENTILE_UV_RESPONSE_CLUSTER_D6	-0.19089550997858754	-0.29957515176785554	1.0	1.0	1.0	1/33	17.91%	TLE4
430	c2	prerank	GINESTIER_BREAST_CANCER_20Q13_AMPLIFICATION_DN	-0.19512948057333296	-0.3132778473468873	1.0	1.0	1.0	2/166	3.56%	CSNK2B;GPC2
431	c2	prerank	SCHEIDEREIT_IKK_INTERACTING_PROTEINS	-0.2015963566695683	-0.3205518898359871	1.0	1.0	1.0	10/52	33.94%	SCNN1B;UBB;RELA;CCND1;RPS6KA1;IRF7;DOK1;BCL10;CDC37;E2F1
432	c2	prerank	WP_STEROL_REGULATORY_ELEMENTBINDING_PROTEINS_SREBP_SIGNALING	-0.20334755251358017	-0.323895281369677	1.0	1.0	1.0	20/67	43.20%	RBP4;DBI;GSK3A;RNF139;SQLE;NR1H2;CYP51A1;SEC13;SAR1B;MDH1;SAR1A;INSIG1;FDFT1;PRKACA;MVD;PRKAG1;FDPS;IDI1;INSIG2;YY1
433	c2	prerank	KEGG_NON_SMALL_CELL_LUNG_CANCER	-0.2067889853985015	-0.3291413680907469	1.0	1.0	1.0	15/54	38.72%	PIK3CG;BAD;HRAS;CDK4;CCND1;MAP2K2;NRAS;ARAF;CASP9;KRAS;E2F1;MAPK3;RXRB;PIK3R3;RASSF1
434	c2	prerank	GABRIELY_MIR21_TARGETS	-0.20430197334151917	-0.32946672757712375	1.0	1.0	1.0	4/276	5.73%	PTGFR;XKR3;VASH2;RASEF
435	c2	prerank	WP_DNA_IRDOUBLE_STRAND_BREAKS_AND_CELLULAR_RESPONSE_VIA_ATM	-0.21015582364333302	-0.33396259184613497	1.0	1.0	1.0	15/53	39.65%	NABP2;BAX;BAK1;PARP1;CDK5;CASP9;PCNA;BID;E2F1;ACTL6A;RNF8;HSF1;RAD50;RASSF1;NBN
436	c2	prerank	TIEN_INTESTINE_PROBIOTICS_2HR_DN	-0.21471340953745963	-0.34476118781628556	1.0	1.0	1.0	18/85	37.44%	NOX1;DAB2;ARMCX6;GEMIN2;TCEAL4;MMD;CIRBP;GINS3;DKK3;CHMP5;SAMM50;DIMT1;GOLGA7;GGH;UFM1;CEBPD;UBE2D1;GABARAPL1
437	c2	prerank	NAGY_TFTC_COMPONENTS_HUMAN	-0.22319602702140443	-0.34666053492308513	1.0	1.0	1.0	5/17	33.33%	TAF10;TADA3;ADA;TAF6;TAF12
438	c2	prerank	GARGALOVIC_RESPONSE_TO_OXIDIZED_PHOSPHOLIPIDS_TURQUOISE_UP	-0.2187031650814679	-0.3500453973509034	1.0	1.0	1.0	24/80	42.78%	TNFSF18;LINC00304;PGF;PTP4A1;CDC42EP2;CLDND1;DUSP3;MYC;PIM3;GABARAPL1;SPRY2;DLGAP1-AS2;PRNP;ZFP36;GCLM;SQSTM1;RRAGC;PTGR1;C15orf39;FGFR1OP2;RIT1;JUN;EMP1;DNAJB6
439	c2	prerank	BIOCARTA_ATRBRCA_PATHWAY	-0.2268079318410982	-0.3509892295691172	0.9989888776541962	1.0	1.0	7/21	42.32%	FANCF;RAD1;FANCE;RAD50;NBN;HUS1;FANCG
440	c2	prerank	GENTILE_UV_RESPONSE_CLUSTER_D2	-0.22214797555802845	-0.3510826848792272	1.0	1.0	1.0	1/36	17.89%	NTF3
441	c2	prerank	BIOCARTA_PYK2_PATHWAY	-0.22354725272439563	-0.3517730784851481	0.9989949748743718	1.0	1.0	11/27	43.89%	CALM3;HRAS;CALM1;RAC1;MAP2K2;CALM2;MAPK3;MAP2K3;JUN;GRB2;BCAR1
442	c2	prerank	REACTOME_INTERACTIONS_OF_VPR_WITH_HOST_CELLULAR_PROTEINS	-0.22365702922436403	-0.35193157024000354	1.0	1.0	1.0	13/35	46.05%	HMGA1;SLC25A6;BANF1;SLC25A5;SLC25A4;SEC13;NUP50;PSIP1;NUP43;NUP37;SEH1L;RAE1;AAAS
443	c2	prerank	LUI_THYROID_CANCER_CLUSTER_1	-0.22265883722338126	-0.35312682465878825	1.0	1.0	1.0	1/50	6.80%	IGSF1
444	c2	prerank	PID_ERBB4_PATHWAY	-0.22379016745102456	-0.35477034862253326	1.0	1.0	1.0	1/38	15.22%	CBFA2T3
445	c2	prerank	WAESCH_ANAPHASE_PROMOTING_COMPLEX	-0.23361122147312272	-0.35562680311356987	1.0	1.0	1.0	5/13	41.16%	CDC26;ANAPC11;CDC20;CDC23;CDH1
446	c2	prerank	TSUNODA_CISPLATIN_RESISTANCE_UP	-0.2362968317784289	-0.3556586032657148	0.9989594172736732	1.0	1.0	6/12	37.97%	ARHGDIB;G0S2;IFI27;VIM;INSIG1;NT5E
447	c2	prerank	REACTOME_SIGNALING_BY_PTK6	-0.22387028659057123	-0.3567342991819003	1.0	1.0	1.0	24/53	45.71%	HRAS;RPS27A;UBA52;CDK4;RAC1;UBB;RHOA;CCND1;NRAS;CDKN1B;DOK1;KRAS;BTC;SOCS3;HBEGF;KHDRBS1;CCNE1;LRRK2;UBC;STAP2;BCAR1;SFPQ;GPNMB;AKT1
448	c2	prerank	PID_ERBB1_INTERNALIZATION_PATHWAY	-0.22592630529018168	-0.3571432628252194	1.0	1.0	1.0	1/41	7.65%	SH3GL2
449	c2	prerank	REACTOME_SUMOYLATION_OF_TRANSCRIPTION_COFACTORS	-0.2271836239631681	-0.36074748033071274	0.999	1.0	1.0	14/42	38.94%	SUMO3;PARK7;SUMO1;UBE2I;ING2;BMI1;NPM1;SUMO2;PCGF2;RING1;CTBP1;DAXX;CBX4;MBD1
450	c2	prerank	REACTOME_PKMTS_METHYLATE_HISTONE_LYSINES	-0.22887743626516577	-0.362081427457354	1.0	1.0	1.0	1/39	12.48%	PRDM9
451	c2	prerank	BIOCARTA_RELA_PATHWAY	-0.23762006321872786	-0.3625668053130226	1.0	1.0	1.0	6/15	43.35%	TRADD;RELA;FADD;TNFRSF1A;NFKBIA;IKBKG
452	c2	prerank	WP_TYPE_2_PAPILLARY_RENAL_CELL_CARCINOMA	-0.23308166378869116	-0.36546006147743443	1.0	1.0	1.0	11/32	44.57%	BIRC7;RBX1;CDKN1A;TGFB3;SLC2A1;PDGFB;PRCC;TFE3;DVL2;SFPQ;TGFB1
453	c2	prerank	SWEET_KRAS_TARGETS_UP	-0.23274476094042118	-0.3723433780075227	1.0	1.0	1.0	2/75	11.63%	SNAI1;NPTX1
454	c2	prerank	REACTOME_MET_ACTIVATES_RAS_SIGNALING	-0.2496541175431406	-0.3725740979535504	0.9967982924226254	1.0	1.0	3/10	31.76%	HRAS;NRAS;KRAS
455	c2	prerank	ZHANG_ADIPOGENESIS_BY_BMP7	-0.24809196843636871	-0.37411972629994095	0.998972250770812	1.0	1.0	7/14	46.44%	HRAS;MAPK3;GRB14;MYO1C;GRB2;AKT1;SGK1
456	c2	prerank	AMIT_EGF_RESPONSE_60_HELA	-0.23602378107696906	-0.3746771442956941	1.0	1.0	1.0	11/44	41.11%	RUNX3;CCND1;CITED2;MED20;SNAI2;MOAP1;PMAIP1;NR4A2;FOXC1;PKM;PLSCR1
457	c2	prerank	REACTOME_TRANSLATION_OF_SARSCOV1_STRUCTURAL_PROTEINS	-0.2388612274591074	-0.3748828203955054	1.0	1.0	1.0	9/29	33.99%	ST6GALNAC4;RPS27A;UBA52;SUMO1;UBB;UBE2I;GSK3A;ST3GAL3;ST3GAL4
458	c2	prerank	BIOCARTA_SODD_PATHWAY	-0.2526900193758449	-0.37695933074079707	0.9957310565635006	1.0	1.0	2/10	26.75%	TRADD;FADD
459	c2	prerank	CHOW_RASSF1_TARGETS_UP	-0.24305679776490036	-0.3804116846032976	1.0	1.0	1.0	12/25	45.61%	RRM2;LSM3;COX7B;ARRB2;MFAP1;EIF4E;INSIG1;RFC4;RSRC2;FANCG;PARP2;GNPAT
460	c2	prerank	BUYTAERT_PHOTODYNAMIC_THERAPY_STRESS_UP	-0.2375072294931246	-0.3845354873886912	1.0	1.0	1.0	253/783	46.76%	HSPA6;HPGD;DNAJB4;STC2;MMP1;GGPS1;SIK1;SYNGR3;PLA2G4A;EIF4EBP3;HEY1;PSG7;RGPD5;EFNA4;SERPINB2;PSG6;MMP13;AADAC;MSX1;ADAMTS5;IL13RA2;BMP2;YRDC;PGF;CCDC28A;ARMCX6;HSPE1;FTL;FTH1;TXNRD1;MRPL18;SERP1;MT1X;DNAJB1;EIF1;MAP1LC3B;F11R;RWDD2A;IL11;RSL1D1;LARP6;MXD4;CDKN1C;DDAH2;BPGM;CDC42;GMFB;SLC25A38;PTP4A1;EIF5;MTHFD2;CITED2;UPP1;AP3S2;SNN;PRRG4;BTG1;CEBPG;PPIF;SLC6A8;YPEL5;DDIT3;TRIB3;HERPUD1;TUBB2A;O…
461	c2	prerank	PID_FANCONI_PATHWAY	-0.2431959712283003	-0.3855027456435222	1.0	1.0	1.0	16/41	44.70%	FANCF;UBE2T;RAD1;RPA2;FANCE;RFC2;USP1;RAD50;XRCC3;RFC5;NBN;HUS1;RFC4;FANCG;RPA1;HES1
462	c2	prerank	KEGG_ENDOMETRIAL_CANCER	-0.24329935966554084	-0.3869589472646865	0.999	1.0	1.0	12/52	32.90%	PIK3CG;BAD;HRAS;ELK1;CCND1;MAP2K2;NRAS;ARAF;CASP9;MYC;KRAS;ILK
463	c2	prerank	DAZARD_RESPONSE_TO_UV_SCC_DN	-0.24190773231283258	-0.3882694968312966	1.0	1.0	1.0	2/111	3.62%	ADSL;ERF
464	c2	prerank	REACTOME_DOWNREGULATION_OF_ERBB2_ERBB3_SIGNALING	-0.2604806344738912	-0.3910746173705874	0.9989539748953975	1.0	1.0	3/13	24.55%	RPS27A;UBA52;UBB
465	c2	prerank	GENTILE_UV_HIGH_DOSE_DN	-0.2426758112637302	-0.3911241819743845	1.0	1.0	1.0	94/275	45.98%	EMG1;HOXB2;FOXD1;HTR6;NTF3;TLE4;LSM2;NOP16;IL11;FADD;CKS2;CENPA;DR1;RPP40;BMI1;MLX;PXDC1;DKK1;UBE2N;HERPUD1;TM4SF1;HMGB2;AURKA;EEF1E1;SRSF3;ARF6;AMD1;MPHOSPH6;SLBP;PDCD10;DUSP5;RAB11A;DUSP7;MRFAP1L1;USP1;ID1;CHTOP;NDUFV2;SNRNP40;CEBPD;PNO1;PGRMC2;PMAIP1;COIL;GADD45A;NFYB;ISG15;FGF5;MFAP1;EIF4E;RAB14;HBEGF;CDC6;TARDBP;CTDSP2;JUND;SAT1;PMP22;CCNB1;DDIT4;ZFAND5;ZFP36;UNG;NUPR1;TNFRSF1A;DUSP11;GEM;SN…
466	c2	prerank	REACTOME_HATS_ACETYLATE_HISTONES	-0.24797570096026883	-0.39585158448018815	1.0	1.0	1.0	27/73	43.05%	PAX3;TAF10;TADA3;MEAF6;YEATS4;MCRS1;ACTB;ENY2;DR1;RUVBL2;MRGBP;MSL3;VPS72;MORF4L1;MORF4L2;ELP6;TAF12;ACTL6A;RBBP7;ELP5;DMAP1;RUVBL1;WDR5;HAT1;KAT5;MBIP;KAT7
467	c2	prerank	ZIRN_TRETINOIN_RESPONSE_DN	-0.2768648318078998	-0.3966289123104959	0.996523754345307	1.0	1.0	2/6	30.63%	PFN1;P2RY2
468	c2	prerank	BIOCARTA_IGF1R_PATHWAY	-0.2561841139969648	-0.39686998070707835	1.0	1.0	1.0	10/22	42.49%	BAD;HRAS;YWHAH;RPS6KA1;MAPK3;PRKAR1B;PRKAR2B;PRKAR1A;GRB2;PRKAR2A
469	c2	prerank	REACTOME_THE_FATTY_ACID_CYCLING_MODEL	-0.2796919219951039	-0.39695910427296316	1.0	1.0	1.0	2/5	37.80%	UCP2;SLC25A14
470	c2	prerank	GARGALOVIC_RESPONSE_TO_OXIDIZED_PHOSPHOLIPIDS_YELLOW_DN	-0.25501188667092983	-0.39780401895739304	1.0	1.0	1.0	9/22	45.46%	OXLD1;HILPDA;CCDC85B;PCTP;TMEM50B;KNOP1;SLC30A1;GEMIN4;PATZ1
471	c2	prerank	AMIT_EGF_RESPONSE_20_HELA	-0.26585560386252804	-0.3983948948534804	0.9958333333333333	1.0	1.0	7/12	46.39%	SNAP25;GADD45B;PPP1R15A;PRKAR1B;TXNIP;JUN;ZC3H12A
472	c2	prerank	REACTOME_REGULATION_OF_IFNG_SIGNALING	-0.2649339637071689	-0.4001387701075081	0.9989626556016598	1.0	1.0	9/13	55.47%	SUMO1;SOCS3;IFNGR2;SOCS1;JAK1;IFNGR1;STAT1;PTPN1;PTPN11
473	c2	prerank	WHITESIDE_CISPLATIN_RESISTANCE_UP	-0.267664765985012	-0.40042137534432315	0.9979013641133263	1.0	1.0	3/11	36.74%	RAC1;CDKN1A;PTGES
474	c2	prerank	REACTOME_HDACS_DEACETYLATE_HISTONES	-0.25405803515667524	-0.40134039616730854	1.0	1.0	1.0	12/32	41.93%	SAP30;SAP18;BRMS1;HMG20B;HDAC3;GPS2;SAP30L;MTA2;HDAC2;RBBP7;REST;CHD4
475	c2	prerank	WP_TNFRELATED_WEAK_INDUCER_OF_APOPTOSIS_TWEAK_SIGNALING_PATHWAY	-0.2536193160447459	-0.4027351012088775	1.0	1.0	1.0	1/42	8.00%	TNFSF12
476	c2	prerank	REACTOME_DEFECTS_IN_COBALAMIN_B12_METABOLISM	-0.26739359171909977	-0.4039778605018274	0.9937304075235109	1.0	1.0	8/12	50.36%	MMADHC;CD320;MMAB;MTRR;MMACHC;TCN2;MMAA;ABCD4
477	c2	prerank	WP_SARSCOV2_REPLICATION_ORGANELLE_FORMATION	-0.28144349545494685	-0.4044456494296568	0.9976331360946745	1.0	1.0	2/6	34.03%	AMBRA1;BECN1
478	c2	prerank	REACTOME_DEACTIVATION_OF_THE_BETA_CATENIN_TRANSACTIVATING_COMPLEX	-0.2557155230591842	-0.40506200528402503	0.998997995991984	1.0	1.0	11/39	40.86%	TLE4;RPS27A;UBA52;UBB;YWHAZ;CTBP1;CBY1;CTNNBIP1;MEN1;SOX9;UBC
479	c2	prerank	CORONEL_RFX7_DIRECT_TARGETS_UP	-0.2564344504589041	-0.4060845257059857	1.0	1.0	1.0	1/43	0.55%	SESN3
480	c2	prerank	PYEON_CANCER_HEAD_AND_NECK_VS_CERVICAL_UP	-0.25269362683179963	-0.4065230680770156	1.0	1.0	1.0	4/180	10.34%	SIK1;RASEF;SLC35A3;TMEM30B
481	c2	prerank	REACTOME_ANTIVIRAL_MECHANISM_BY_IFN_STIMULATED_GENES	-0.25624446717132277	-0.40923936676886496	1.0	1.0	1.0	38/80	50.20%	USP41;RPS27A;PIN1;UBA52;UBB;UBE2L6;EIF4E2;UBE2N;EIF4G2;SEC13;EIF4A1;MAPK3;ISG15;EIF4E;EIF4A3;IRF3;ABCE1;NUP50;UBC;KPNA2;OAS2;NUP43;NUP37;SEH1L;EIF4A2;PDE12;OAS3;HERC5;JAK1;RAE1;AAAS;OASL;MX1;USP18;TRIM25;OAS1;KPNB1;EIF4E3
482	c2	prerank	REACTOME_POSTMITOTIC_NUCLEAR_PORE_COMPLEX_NPC_REFORMATION	-0.260444723514755	-0.4097447513073005	0.9989949748743718	1.0	1.0	8/26	42.98%	RAN;SUMO1;UBE2I;SEC13;RCC1;NUP43;NUP37;SEH1L
483	c2	prerank	DAZARD_UV_RESPONSE_CLUSTER_G6	-0.2554920208175303	-0.4100348060473817	1.0	1.0	1.0	4/134	17.91%	ADSL;AJAP1;FAT2;TLE4
484	c2	prerank	NIKOLSKY_BREAST_CANCER_12Q24_AMPLICON	-0.26932265987764664	-0.4100700122346398	0.9969135802469136	1.0	1.0	5/15	40.27%	PXMP2;NOC4L;PGAM5;MMP17;GALNT9
485	c2	prerank	RODRIGUES_NTN1_TARGETS_UP	-0.2664639101693878	-0.4112531067200887	0.9989733059548255	1.0	1.0	2/17	25.37%	HOXD10;PXN-AS1
486	c2	prerank	WP_GENES_RELATED_TO_PRIMARY_CILIUM_DEVELOPMENT_BASED_ON_CRISPR	-0.2569861749959779	-0.41142176292874605	1.0	1.0	1.0	34/89	47.21%	BBS1;BBS10;IFT20;DYNLL1;CDK20;DYNLT1;TMEM216;ARL3;ARMC9;TMEM107;HSPB11;IFT57;MKKS;CEP19;B9D1;CBY1;TMEM17;BBS7;IFT27;FUZ;KATNB1;BBS12;FBF1;IFT46;LZTFL1;TCTN1;WDPCP;TXNDC15;RPGRIP1L;IFT43;TUBE1;TCTN2;TCTN3;CC2D2A
487	c2	prerank	REACTOME_REGULATION_OF_TP53_ACTIVITY_THROUGH_METHYLATION	-0.266266513724625	-0.4119327649160024	0.9969635627530364	1.0	1.0	8/18	40.89%	SETD9;RPS27A;UBA52;UBB;PRMT5;TTC5;UBC;SMYD2
488	c2	prerank	WP_EXRNA_MECHANISM_OF_ACTION_AND_BIOGENESIS	-0.29004606881641903	-0.41366379886200966	0.9952941176470588	1.0	1.0	1/6	22.46%	XPO5
489	c2	prerank	SCHEIDEREIT_IKK_TARGETS	-0.26925617151178605	-0.41370420232454713	0.9979633401221996	1.0	1.0	7/17	40.32%	YWHAB;RELA;CCND1;DOK1;BCL10;NFKBIB;NFKBIA
490	c2	prerank	KEGG_ONE_CARBON_POOL_BY_FOLATE	-0.269131626153421	-0.41435674291614794	1.0	1.0	1.0	8/17	48.62%	MTHFS;TYMS;MTHFD2;SHMT2;MTHFD2L;SHMT1;ATIC;FTCD
491	c2	prerank	BIOCARTA_CHEMICAL_PATHWAY	-0.2678170307365993	-0.4149842856994799	0.9969481180061037	1.0	1.0	11/18	47.26%	BAD;BAX;PARP1;CASP9;BID;CASP6;EIF2S1;TLN1;AKT1;CASP7;TP53
492	c2	prerank	ZIRN_TRETINOIN_RESPONSE_WT1_UP	-0.2672883439274293	-0.4158652358030147	0.998991935483871	1.0	1.0	1/23	13.36%	LRRC32
493	c2	prerank	REACTOME_SEMA4D_INDUCED_CELL_MIGRATION_AND_GROWTH_CONE_COLLAPSE	-0.26973931607492446	-0.41722988857095367	0.9969758064516129	1.0	1.0	5/20	27.37%	RHOC;MYL6;MYL12B;MYL9;RHOA
494	c2	prerank	REACTOME_RAS_SIGNALING_DOWNSTREAM_OF_NF1_LOSS_OF_FUNCTION_VARIANTS	-0.28696838475799513	-0.41725897651403143	0.9942263279445728	1.0	1.0	3/7	31.76%	HRAS;NRAS;KRAS
495	c2	prerank	CASTELLANO_HRAS_TARGETS_DN	-0.30017146376626813	-0.4172682537922456	0.9974193548387097	1.0	1.0	2/4	34.79%	HRAS;SLC1A5
496	c2	prerank	WP_H19_ACTION_RBE2F1_SIGNALING_AND_CDKBETACATENIN_ACTIVITY	-0.27464940146948646	-0.417955038261462	0.9969230769230769	1.0	1.0	6/13	41.16%	CSRP2;CDK4;CCND1;E2F1;PMAIP1;CDH1
497	c2	prerank	WILLIAMS_ESR2_TARGETS_DN	-0.27851045194041907	-0.4179559216255438	0.9967776584317938	1.0	1.0	6/11	40.06%	RPL21;MRPS16;S100A6;ADM;PANK2;CBX5
498	c2	prerank	REACTOME_ANTIGEN_PRESENTATION_FOLDING_ASSEMBLY_AND_PEPTIDE_LOADING_OF_CLASS_I_MHC	-0.2692841580474956	-0.42398892637538715	1.0	1.0	1.0	12/29	42.88%	B2M;BCAP31;SEC13;HLA-A;HLA-C;BECN1;HLA-B;SAR1B;CALR;HLA-E;TAP1;TAPBP
499	c2	prerank	REACTOME_LOSS_OF_FUNCTION_OF_MECP2_IN_RETT_SYNDROME	-0.2812683887914975	-0.4249570246042327	0.9937759336099585	1.0	1.0	4/13	39.74%	CALM1;HDAC3;GPS2;PRKACA
500	c2	prerank	REACTOME_MATURATION_OF_SARSCOV1_NUCLEOPROTEIN	-0.28388387641287643	-0.42561377913088205	0.996822033898305	1.0	1.0	3/11	28.73%	SUMO1;UBE2I;GSK3A
501	c2	prerank	REACTOME_CRISTAE_FORMATION	-0.27978305478647114	-0.4257518017168323	0.9958419958419958	1.0	1.0	5/13	31.15%	APOO;MTX1;TMEM11;CHCHD3;SAMM50
502	c2	prerank	PID_TELOMERASE_PATHWAY	-0.2688288891121565	-0.427348808665974	1.0	1.0	1.0	33/64	45.71%	SAP30;SAP18;TINF2;ACD;WT1;RAD1;CCND1;NCL;CDKN1B;MYC;PTGES3;YWHAE;DKC1;E2F1;HNRNPC;MAPK3;TERF2IP;MAX;RAD50;HDAC2;RBBP7;XRCC6;SIN3B;NBN;HUS1;NR2F2;HSP90AA1;JUN;IRF1;TGFB1;PARP2;TERF1;AKT1
503	c2	prerank	HORTON_SREBF_TARGETS	-0.27525501005626807	-0.4277634417268112	0.998992950654582	1.0	1.0	12/24	46.14%	PMVK;SQLE;CYP51A1;TM7SF2;SC5D;INSIG1;FDFT1;FDPS;IDI1;STARD4;HSD17B7;ACLY
504	c2	prerank	REACTOME_VITAMIN_C_ASCORBATE_METABOLISM	-0.2933504338179139	-0.4282253036753241	0.9933110367892977	1.0	1.0	3/8	26.53%	CYB5A;CYB5R3;GSTO1
505	c2	prerank	OUYANG_PROSTATE_CANCER_PROGRESSION_DN	-0.27665747823177583	-0.42862166229300114	1.0	1.0	1.0	13/21	48.19%	ARL3;TRIB3;ARL4A;ARFIP2;ERAL1;ARF4;CTNNAL1;MAPK3;MAP2K3;DAB1;BAIAP2;SRF;RABL6
506	c2	prerank	BIOCARTA_HIVNEF_PATHWAY	-0.2695093607558949	-0.42892379121933905	1.0	1.0	1.0	11/56	33.89%	FASLG;TRADD;ARHGDIB;ACTG1;RELA;FADD;PARP1;CASP9;BID;CASP6;DAXX
507	c2	prerank	LIN_MELANOMA_COPY_NUMBER_DN	-0.27026001059445687	-0.42944435511520407	1.0	1.0	1.0	14/38	36.59%	CLN5;ELL3;TPT1;RPL21;TXNL4A;SERF2;SAP18;B2M;ESD;EIF3J;ALG5;RNF6;MFAP1;CRYL1
508	c2	prerank	REACTOME_AMPK_INHIBITS_CHREBP_TRANSCRIPTIONAL_ACTIVATION_ACTIVITY	-0.29386954733284165	-0.4294503278833711	0.9921348314606742	1.0	1.0	1/8	23.30%	ADIPOR1
509	c2	prerank	WHITFIELD_CELL_CYCLE_S	-0.26697839902072884	-0.4298865755066148	1.0	1.0	1.0	37/129	42.96%	DNAJB4;FEN1;SH3GL2;DCUN1D3;CENPM;RRM2;UBE2T;SVIP;RPA2;TYMS;BMI1;COQ9;ZWINT;OSER1;DEPDC7;PKMYT1;HSPB8;MBD4;RFC2;LYRM7;USP1;CDCA5;SRSF5;CDKN2AIP;EIF4EBP2;GCLM;OSGIN2;PRIM1;ASF1B;RFC4;ABHD10;RSRC2;SAP30BP;RAD51AP1;TTC31;CAPS;INSIG2
510	c2	prerank	CHEN_HOXA5_TARGETS_9HR_UP	-0.26690621195413455	-0.43050987775337035	1.0	1.0	1.0	5/211	10.66%	STC2;TNFRSF9;BDKRB1;SOX30;ZNF23
511	c2	prerank	WP_DNA_IRDAMAGE_AND_CELLULAR_RESPONSE_VIA_ATR	-0.26933081048476537	-0.43107026991491526	1.0	1.0	1.0	1/77	1.62%	FEN1
512	c2	prerank	REACTOME_REGULATION_OF_CHOLESTEROL_BIOSYNTHESIS_BY_SREBP_SREBF	-0.272316240558306	-0.4327207308187005	1.0	1.0	1.0	19/55	43.90%	GGPS1;RAN;PMVK;SQLE;MVK;CYP51A1;TM7SF2;SAR1B;NFYB;SC5D;CARM1;INSIG1;FDFT1;MVD;FDPS;IDI1;INSIG2;DHCR7;SMARCD3
513	c2	prerank	WP_MIRNAS_INVOLVED_IN_DNA_DAMAGE_RESPONSE	-0.28227542842187575	-0.43311128320806996	0.9959016393442623	1.0	1.0	8/14	43.15%	CCND1;CDKN1B;MYC;CDKN1A;E2F1;CCNE1;CDC25A;CCND3
514	c2	prerank	REACTOME_CYTOSOLIC_IRON_SULFUR_CLUSTER_ASSEMBLY	-0.29096550499747215	-0.4353419227911354	0.9936238044633369	1.0	1.0	4/11	36.77%	NUBP2;CIAO1;NUBP1;CIAPIN1
515	c2	prerank	REACTOME_EGFR_TRANSACTIVATION_BY_GASTRIN	-0.29486116747957086	-0.4357348774121055	0.9901960784313726	1.0	1.0	5/9	42.06%	HRAS;NRAS;KRAS;HBEGF;GRB2
516	c2	prerank	WP_OXIDATIVE_DAMAGE_RESPONSE	-0.279294363850665	-0.43918039058960284	1.0	1.0	1.0	12/37	35.58%	BAD;CYCS;CDKN1C;CDC42;BAK1;CDKN1B;CASP9;CDKN1A;PCNA;NFKBIE;MAPK13;GADD45A
517	c2	prerank	KEGG_COLORECTAL_CANCER	-0.27451091821950124	-0.43934994435632957	1.0	1.0	1.0	15/62	32.13%	PIK3CG;RAC3;RAC2;BAD;CYCS;RAC1;BAX;RHOA;BIRC5;CCND1;ARAF;CASP9;MYC;KRAS;TGFB3
518	c2	prerank	LOPEZ_MESOTELIOMA_SURVIVAL_TIME_UP	-0.2911196560915309	-0.43935670706290675	0.9916405433646813	1.0	1.0	6/12	42.88%	BIRC5;MRGBP;AURKA;DCLRE1B;ACOT7;TRIP13
519	c2	prerank	ZHOU_CELL_CYCLE_GENES_IN_IR_RESPONSE_2HR	-0.2976029229322441	-0.4397683073266615	0.9889012208657048	1.0	1.0	4/8	43.72%	CENPA;E2F1;LXN;MCM5
520	c2	prerank	REACTOME_CREB_PHOSPHORYLATION	-0.3041928976217497	-0.440140242089549	0.9851428571428571	1.0	1.0	2/7	30.55%	RPS6KA2;RPS6KA1
521	c2	prerank	TURJANSKI_MAPK8_AND_MAPK9_TARGETS	-0.2993288549758732	-0.44057375871704074	0.9899441340782122	1.0	1.0	5/8	47.26%	ELK1;JUND;HSF1;JUN;TP53
522	c2	prerank	REACTOME_TELOMERE_C_STRAND_SYNTHESIS_INITIATION	-0.29364123268258724	-0.44069312225376184	0.9947753396029259	1.0	1.0	6/12	45.68%	TINF2;ACD;TEN1;TERF2IP;PRIM1;TERF1
523	c2	prerank	REACTOME_POLYMERASE_SWITCHING	-0.289935784627088	-0.44222810857518224	0.9959225280326198	1.0	1.0	9/14	49.44%	POLD2;PCNA;RFC2;RFC5;POLD4;PRIM1;RFC4;RFC1;POLD3
524	c2	prerank	WAKABAYASHI_ADIPOGENESIS_PPARG_BOUND_36HR	-0.2836105941232947	-0.44295947367975513	0.9979939819458375	1.0	1.0	17/28	52.77%	DYNLRB1;ZNHIT1;SAP30L;SH3GLB1;OXSM;CDC25A;ALDH9A1;DISP2;ZNF326;CALCOCO1;LGALS3BP;TOB1;PLOD3;CREB3L4;ADCK2;SLC16A10;NGLY1
525	c2	prerank	PID_P53_REGULATION_PATHWAY	-0.2785690200263975	-0.4441006799319336	1.0	1.0	1.0	1/56	1.02%	PPP2CA
526	c2	prerank	REACTOME_NF_KB_ACTIVATION_THROUGH_FADD_RIP_1_PATHWAY_MEDIATED_BY_CASPASE_8_AND_10	-0.293462221063063	-0.4441853438871223	0.9917525773195877	1.0	1.0	6/13	49.77%	FADD;RNF135;CASP10;IKBKG;MAVS;TRIM25
527	c2	prerank	BIOCARTA_BARD1_PATHWAY	-0.30438084155079514	-0.4450228333509077	0.9854748603351955	1.0	1.0	2/8	29.48%	FANCF;FANCE
528	c2	prerank	XU_HGF_TARGETS_INDUCED_BY_AKT1_6HR	-0.291218178722317	-0.44522475647842086	0.9989868287740629	1.0	1.0	8/16	47.57%	LSM5;IRF7;IFI6;ISG15;PLAUR;PLSCR1;OAS3;MX1
529	c2	prerank	REACTOME_BETA_OXIDATION_OF_LAUROYL_COA_TO_DECANOYL_COA_COA	-0.31662726560340515	-0.4457132073510547	0.9887359198998749	1.0	1.0	3/5	49.41%	ECHS1;HADH;HADHA
530	c2	prerank	REACTOME_ACTIVATION_OF_THE_PRE_REPLICATIVE_COMPLEX	-0.2853791595627133	-0.4486592258272593	0.9979959919839679	1.0	1.0	16/33	46.05%	POLE4;POLE3;RPA3;RPA2;CDT1;GMNN;CDC6;MCM7;PRIM1;MCM2;MCM5;RPA1;MCM4;DBF4;MCM3;MCM6
531	c2	prerank	HEIDENBLAD_AMPLIFIED_IN_PANCREATIC_CANCER	-0.28236639295691474	-0.4493630703412144	1.0	1.0	1.0	12/53	32.52%	DLL3;MRPS12;MAF1;CYC1;COMMD5;EID2;MED21;MAL2;FBL;ECH1;PSMC4;PAF1
532	c2	prerank	WP_THYROID_STIMULATING_HORMONE_TSH_SIGNALING_PATHWAY	-0.28191253289688956	-0.44959742093233884	1.0	1.0	1.0	19/65	41.92%	MAP2K6;RPS6;HRAS;MYL12B;CDK4;GNAI2;APEX1;GNG2;RPS6KA1;CDKN1B;MYC;E2F1;MAPK3;MAP2K3;CCNE1;RAP1B;GNAS;GNAI3;JUN
533	c2	prerank	REACTOME_CONSTITUTIVE_SIGNALING_BY_LIGAND_RESPONSIVE_EGFR_CANCER_VARIANTS	-0.29198327719344264	-0.44975331762369625	0.9969481180061037	1.0	1.0	10/19	42.06%	HRAS;RPS27A;UBA52;UBB;NRAS;KRAS;CDC37;UBC;HSP90AA1;GRB2
534	c2	prerank	FARDIN_HYPOXIA_11	-0.287987955862672	-0.45058435562752036	0.998998998998999	1.0	1.0	16/32	45.53%	BNIP3;TPI1;MTFP1;BTG1;FAM162A;IGFBP3;PGK1;BNIP3L;DDIT4;AK4;TNIP1;TXNIP;ZNF395;ANKRD37;NDRG1;MXI1
535	c2	prerank	YUAN_ZNF143_PARTNERS	-0.28979547490261703	-0.45148016473637015	0.9959636730575177	1.0	1.0	12/21	46.53%	SAP18;NUSAP1;SNW1;RUVBL1;MAP7;TPX2;YY1;RRP1B;BRD2;GTPBP4;DCAF13;HCFC1
536	c2	prerank	REACTOME_RAP1_SIGNALLING	-0.29505251816683004	-0.452122637158621	0.9989785495403473	1.0	1.0	6/15	39.74%	RASGRP2;YWHAB;SIPA1;YWHAZ;RAP1B;PRKACA
537	c2	prerank	RAMPON_ENRICHED_LEARNING_ENVIRONMENT_EARLY_DN	-0.30347396860137343	-0.4524599057145857	0.991332611050921	1.0	1.0	5/10	47.17%	NRGN;BAX;CASP6;DNAJB6;RXRA
538	c2	prerank	WP_INITIATION_OF_TRANSCRIPTION_AND_TRANSLATION_ELONGATION_AT_THE_HIV1_LTR	-0.2886515203343043	-0.4531645413319299	0.998998998998999	1.0	1.0	9/32	40.32%	NFATC4;SUPT4H1;NELFE;RELA;HDAC3;NFATC1;CDK9;HDAC2;NFKBIA
539	c2	prerank	DEBIASI_APOPTOSIS_BY_REOVIRUS_INFECTION_UP	-0.2805228853325689	-0.4532577675154362	1.0	1.0	1.0	116/280	47.92%	CXCL10;DTNA;BCL2L2;HRK;FGF9;TIMM17A;LSM5;LSM6;PGAM1;RRS1;PFDN4;UBE2L6;AK2;IFITM3;GEMIN2;DCTN6;RAD1;MED21;UBE2V2;CEBPG;PSMB9;ZNF330;ZWINT;SIKE1;OSER1;IFI35;GPN1;NRAS;IRF7;RPE;DUSP3;EIF2B5;BST2;BNIP1;TBPL1;BCL10;DNAJB9;IFI27;MAK16;FHL2;DHRS2;BUB3;MOB4;SYF2;ANXA1;POLR2M;CAPZA2;IFI6;ADM;NLE1;ARPP19;PNO1;ZBTB6;PPP1R15A;PMAIP1;GADD45A;ISG15;SPRY1;UBE2D1;EIF4E;COPS2;CREM;NR4A2;GABARAPL1;ZFP36;BET1;SMNDC…
540	c2	prerank	ENK_UV_RESPONSE_KERATINOCYTE_DN	-0.2804476553337775	-0.45347633366706863	1.0	1.0	1.0	167/463	43.92%	FEN1;LAMP3;VSNL1;GCSH;CCND2;SFRP1;ERCC5;FAT2;DDX3Y;TFAP4;SLC25A5;HSPE1;SNRPG;PTMA;ERH;RBM8A;MAD2L1;SUMO1;TUSC2;PFDN4;RPA3;EID1;GAPDH;DUT;NME6;SNRPF;RGS19;SRI;PSMG1;CNN3;UBE2C;RABIF;HNRNPA0;TOMM20;GMFB;RPP30;DEK;BCAT2;TYMS;NOL7;BMI1;CBX3;GSK3A;MRPL3;SLC16A1;STEAP1;ZDHHC3;TBXA2R;ZWINT;CBX1;DKK1;UBE2N;TOR1A;PARP1;FNTB;SQLE;HSPB11;CDKN1B;B4GALT2;EEF1E1;RTCA;EBAG9;KRAS;C1D;MPHOSPH6;EIF3J;CYP51A1;VAMP4…
541	c2	prerank	BOYAULT_LIVER_CANCER_SUBCLASS_G6_DN	-0.2917040741315404	-0.45366129554137796	0.9939024390243902	1.0	1.0	1/19	18.87%	TRIM15
542	c2	prerank	DER_IFN_GAMMA_RESPONSE_DN	-0.3099747056360309	-0.4565366092553397	0.9901207464324918	1.0	1.0	5/9	44.21%	COX17;SNRPB2;EIF3E;IDI1;PTX3
543	c2	prerank	CROSBY_E2F4_TARGETS	-0.3205972001841605	-0.45821360491913443	0.9867947178871549	1.0	1.0	2/6	36.83%	PTTG1;CDC6
544	c2	prerank	CEBALLOS_TARGETS_OF_TP53_AND_MYC_UP	-0.293702262365126	-0.4588530427758046	1.0	1.0	1.0	10/19	45.89%	MTHFD2;HSPA2;MYC;SRSF7;DRG1;INSIG1;JUNB;UAP1;NEK3;ACSL1
545	c2	prerank	PEDERSEN_METASTASIS_BY_ERBB2_ISOFORM_5	-0.3070306311236436	-0.4590061470903215	0.9925690021231423	1.0	1.0	5/11	40.84%	S100A10;NR4A1;RGCC;NR4A2;SOWAHC
546	c2	prerank	REACTOME_DNA_REPLICATION_INITIATION	-0.3169151092468239	-0.45909711712568413	0.9875706214689266	1.0	1.0	2/8	22.63%	POLE4;POLE3
547	c2	prerank	WP_REGULATION_OF_SISTER_CHROMATID_SEPARATION_AT_THE_METAPHASEANAPHASE_TRANSITION	-0.2967939543218151	-0.4591231791052572	0.9928425357873211	1.0	1.0	5/15	35.63%	ANAPC11;MAD2L1;PTTG1;BUB3;CDC20
548	c2	prerank	REACTOME_REGULATION_OF_GENE_EXPRESSION_IN_ENDOCRINE_COMMITTED_NEUROG3_PROGENITOR_CELLS	-0.3358071477446181	-0.45986987707534543	0.9902642559109874	1.0	1.0	3/3	100.00%	NKX2-2;NEUROD1;INSM1
549	c2	prerank	KEGG_PANCREATIC_CANCER	-0.2880670623680283	-0.460387001331964	1.0	1.0	1.0	19/69	35.61%	PIK3CG;RAC3;RAC2;BAD;PGF;CDK4;RAC1;RELA;CDC42;CCND1;RALBP1;ARAF;CASP9;KRAS;TGFB3;E2F1;VEGFB;RALB;MAPK3
550	c2	prerank	PUJANA_XPRSS_INT_NETWORK	-0.28699944253535525	-0.46110368275123237	1.0	1.0	1.0	84/160	51.00%	UBE2S;ZNHIT3;SNRPB;STMN1;HMGN1;MAD2L1;DUT;ASF1A;UBE2C;CDKN2C;PRPS1;ANP32E;DEK;CENPA;CBX3;ZNF330;ZWINT;TBCA;RPIA;IDH3B;MYBL2;HMGB2;AURKA;PPP1CC;DNAJC9;PCNA;SRSF3;BUB3;CDK1;SNRPA1;RAD51C;USP1;COPS3;PAICS;CCNA2;SNRPA;CDC20;NFYB;EXOSC8;EIF3H;CNOT3;NAE1;PRPF4;FRG1;DDX39A;ACYP1;AURKB;CPSF4;CD47;UNG;SKP2;TFDP1;RFC4;TFDP2;PSIP1;MCM2;RNASEH2B;RAD51AP1;TMPO;DDX46;MCM5;FOXM1;RPA1;GTSE1;TAF11;MCM4;HMMR;MAT2A…
551	c2	prerank	REACTOME_MATURATION_OF_SARSCOV2_NUCLEOPROTEIN	-0.30014261259947683	-0.46121671477260356	0.9958932238193019	1.0	1.0	4/15	28.73%	SUMO1;PRMT1;UBE2I;GSK3A
552	c2	prerank	REACTOME_DOWNREGULATION_OF_TGF_BETA_RECEPTOR_SIGNALING	-0.29530262805857266	-0.46176215190566516	0.997997997997998	1.0	1.0	14/26	45.99%	STUB1;RPS27A;UBA52;UBB;PPP1CA;STRAP;PPP1CC;BAMBI;PPP1R15A;UBC;MTMR4;TGFB1;PMEPA1;UCHL5
553	c2	prerank	CAFFAREL_RESPONSE_TO_THC_UP	-0.29478181160555295	-0.46232299296227797	0.996996996996997	1.0	1.0	13/30	43.67%	RPS2;HERPUD1;CDKN1B;MYC;FNTA;TGFB3;SHMT2;ASNS;UBR4;SLC3A2;NUCB2;SERINC1;RAB5A
554	c2	prerank	NIKOLSKY_BREAST_CANCER_6P24_P22_AMPLICON	-0.2969323360555398	-0.46303711094025984	0.9969818913480886	1.0	1.0	7/21	35.61%	RBM24;DEK;NOL7;MCUR1;TBC1D7;TPMT;FAM8A1
555	c2	prerank	PID_DELTA_NP63_PATHWAY	-0.2941280597143028	-0.46333799520796326	1.0	1.0	1.0	1/44	4.98%	KRT14
556	c2	prerank	BIOCARTA_CARM_ER_PATHWAY	-0.29649997000525763	-0.46389534675487676	0.9969879518072289	1.0	1.0	7/25	38.32%	NR0B1;SRA1;PHB2;CCND1;HDAC3;CARM1;HDAC2
557	c2	prerank	REACTOME_SHC1_EVENTS_IN_EGFR_SIGNALING	-0.3050470601721703	-0.46442124493096315	0.9979423868312757	1.0	1.0	7/14	42.06%	HRAS;NRAS;AREG;KRAS;BTC;HBEGF;GRB2
558	c2	prerank	BIOCARTA_P53HYPOXIA_PATHWAY	-0.29816833063865833	-0.464764310271976	0.9959677419354839	1.0	1.0	13/21	47.26%	DNAJB1;HIC1;BAX;NQO1;CDKN1A;FHL2;IGFBP3;GADD45A;NFKBIB;HSP90AA1;RPA1;AKT1;TP53
559	c2	prerank	REACTOME_FOXO_MEDIATED_TRANSCRIPTION_OF_CELL_CYCLE_GENES	-0.29991574868869175	-0.46494178942346703	0.992849846782431	1.0	1.0	7/17	37.94%	CAV1;BTG1;PCBP4;CDKN1B;CDKN1A;GADD45A;FOXO4
560	c2	prerank	REACTOME_OXIDATIVE_STRESS_INDUCED_SENESCENCE	-0.2919705746268089	-0.46514443373901815	1.0	1.0	1.0	21/64	41.92%	MAP2K6;RPS27A;UBA52;TXN;CDK4;UBB;CDKN2D;CDKN2C;MAPKAPK3;BMI1;RING1;E2F1;MAPK3;MAP2K3;CBX4;RBBP7;TFDP1;CBX6;UBC;TFDP2;JUN
561	c2	prerank	SHEN_SMARCA2_TARGETS_UP	-0.28800121657019295	-0.4651970948487388	1.0	1.0	1.0	163/412	46.16%	TMEM14B;PRKD1;PEX19;LEPROT;ANKHD1;USP9Y;TMED7;GTF2H5;ISCU;SRP14;SRP9;AKTIP;TMEM126B;TMEM14A;ISCA1;UBE2A;MOCS2;TAF9B;ATP6V0E1;SUMO1;CNBP;AMZ2;EID1;SKP1;SRI;TRAPPC4;RAB4A;TMEM230;MRPS14;MED21;ATG3;DEK;C11orf58;CD59;NOL7;TWF1;ZC3H15;CHMP3;PCNP;VBP1;ZNF415;CBX1;YPEL5;NDUFB6;CCDC90B;RDH14;C6orf120;TMX4;CDKN1B;MKKS;CHMP5;TMED10;PPP1R3D;GYG1;ST13;KLHDC2;NUDT21;GMPR2;METTL5;UNC50;LAPTM4A;AGGF1;MORF4L1;PD…
562	c2	prerank	REACTOME_PEROXISOMAL_LIPID_METABOLISM	-0.29735234153142776	-0.4658956199738845	0.997997997997998	1.0	1.0	15/29	49.13%	ACOT8;CRAT;DECR2;ACOT4;ECI2;ACOX2;ACAA1;SCP2;PHYH;PECR;ACOX3;ABCD1;NUDT7;ALDH3A2;ACBD5
563	c2	prerank	REACTOME_IKBA_VARIANT_LEADS_TO_EDA_ID	-0.3228449368384655	-0.46607862211437273	0.9887766554433222	1.0	1.0	3/7	43.35%	RELA;NFKBIA;IKBKG
564	c2	prerank	REACTOME_MEIOTIC_RECOMBINATION	-0.29926822032916983	-0.466161585567142	0.9969879518072289	1.0	1.0	5/24	28.69%	PRDM9;CDK4;RPA3;RPA2;PSMC3IP
565	c2	prerank	BIOCARTA_IRES_PATHWAY	-0.32474884291234196	-0.4667034907611854	0.987485779294653	1.0	1.0	4/7	43.23%	EIF4G2;EIF4A1;EIF4E;EIF4A2
566	c2	prerank	REACTOME_NONHOMOLOGOUS_END_JOINING_NHEJ	-0.30087972736024476	-0.4674548340197796	0.9979919678714859	1.0	1.0	1/30	12.73%	NHEJ1
567	c2	prerank	GLASS_IGF2BP1_CLIP_TARGETS_KNOCKDOWN_DN	-0.29087718679268104	-0.46762763360691467	1.0	1.0	1.0	43/110	43.93%	IGF2BP1;SSR3;TXNRD1;ERH;MLF2;MRPS10;PSMD10;ANP32E;TUBA1B;RALBP1;ZWINT;YWHAZ;AURKA;PTGES3;DNAJC9;SHMT2;CDK1;BZW1;DESI2;E2F1;PLK1;TMEM33;PIP4K2C;HNRNPUL1;NIPA2;CTDSP2;CDCA7L;HNRNPF;FUCA2;GTF2E2;PNP;G3BP2;PRC1;SLC35B4;TPX2;AKIRIN1;NUP43;DCTN5;C5orf15;HSPD1;KLF13;TMEM41A;FOXM1
568	c2	prerank	PID_BARD1_PATHWAY	-0.30056559505837954	-0.4681225258331818	0.997	1.0	1.0	15/28	48.48%	FANCF;NPM1;FANCE;UBE2L3;PCNA;UBE2D3;RAD50;CCNE1;XRCC6;NBN;CSTF1;FANCG;RBBP8;TP53;XRCC5
569	c2	prerank	PARK_HSC_VS_MULTIPOTENT_PROGENITORS_UP	-0.30381238807626554	-0.46910811849073963	0.996938775510204	1.0	1.0	8/18	42.06%	RBM3;TMEM14A;CAPNS1;HMGB1;CCT7;PABPC1;PRKAR1A;HAT1
570	c2	prerank	REACTOME_TRNA_PROCESSING_IN_THE_NUCLEUS	-0.29541932669413873	-0.4694216664284905	0.999	1.0	1.0	26/55	46.05%	RAN;POP5;POP7;POP4;TSEN34;RPP25;RPP30;RPP40;RPP21;SEC13;C2orf49;CLP1;CSTF2;TSEN15;CPSF4;RPP38;NUP50;DDX1;NUP43;NUP37;SEH1L;RTCB;TSEN54;RAE1;FAM98B;AAAS
571	c2	prerank	GALI_TP53_TARGETS_APOPTOTIC_UP	-0.32240130425232233	-0.46981755261049984	0.9798432250839866	1.0	1.0	3/8	35.58%	BAX;CD40;GADD45A
572	c2	prerank	PID_FAK_PATHWAY	-0.2948714578501282	-0.47052744545609404	1.0	1.0	1.0	2/59	12.81%	KLF8;ACTA1
573	c2	prerank	REACTOME_SIGNALING_BY_NOTCH2	-0.3015287496699862	-0.47091477904349005	1.0	1.0	1.0	5/32	24.55%	FCER2;APH1A;RPS27A;UBA52;UBB
574	c2	prerank	PID_TNF_PATHWAY	-0.2958305188499612	-0.47117056589963446	1.0	1.0	1.0	8/45	30.42%	NRK;TRADD;CAV1;TXN;RELA;FADD;SMPD2;PRKCZ
575	c2	prerank	REACTOME_RHOBTB_GTPASE_CYCLE	-0.29802955828964695	-0.4712035951279367	0.997997997997998	1.0	1.0	18/35	44.40%	ACTG1;GPS1;TWF1;VIM;CDC37;HNRNPC;COPS4;RBMX;COPS2;HSP90AB1;TXNL1;CCT7;CCT6A;CCT2;ACTN1;HSP90AA1;DBN1;SRRM1
576	c2	prerank	KYNG_NORMAL_AGING_UP	-0.30938814142361504	-0.47121314009770915	0.9907881269191402	1.0	1.0	6/14	48.05%	TAF10;EIF3L;SAT1;RTCB;PMEPA1;PLD3
577	c2	prerank	CAFFAREL_RESPONSE_TO_THC_8HR_5_UP	-0.3126455148335265	-0.4719862133104141	0.9958634953464323	1.0	1.0	9/14	49.23%	OSER1;CDKN1B;AIMP2;JUND;TES;STX5;CTSL;ZFP36L1;SRRM2
578	c2	prerank	PID_INSULIN_PATHWAY	-0.2988283852046284	-0.47218099057812113	1.0	1.0	1.0	5/43	23.69%	F2RL2;PARD6A;EIF4EBP1;HRAS;CAV1
579	c2	prerank	REACTOME_SUMOYLATION	-0.2936136181053231	-0.4721817324606618	1.0	1.0	1.0	40/169	40.56%	NR1I2;NR5A2;NR1H4;PGR;AR;SUMO3;PARK7;SUMO1;UBE2I;HIC1;CETN2;ING2;RELA;BIRC5;BMI1;NPM1;SUMO2;PARP1;NR1H2;AURKA;PCGF2;PCNA;RING1;NSMCE4A;CTBP1;SEC13;DAXX;HNRNPC;NSMCE1;NR4A2;THRA;HDAC2;AURKB;CBX4;MBD1;HNRNPK;NR1H3;CBX5;NFKBIA;NUP50
580	c2	prerank	ABRAMSON_INTERACT_WITH_AIRE	-0.2991476076867707	-0.4724570484128857	1.0	1.0	1.0	24/40	53.00%	C1QBP;SNRPB;SNRPD3;RUVBL2;SRSF2;PARP1;PCNA;SRSF3;SRSF1;PABPC1;MCM2;MCM5;MCM6;MSH6;NASP;DDX5;MYBBP1A;POLR2A;SMC1A;SMC3;KPNB1;EFTUD2;SUPT16H;DDX17
581	c2	prerank	PID_HDAC_CLASSI_PATHWAY	-0.2969766224997274	-0.4725145057682723	1.0	1.0	1.0	25/64	43.37%	GATA1;RAN;SAP30;SUMO1;SAP18;UBE2I;RELA;WDR77;SIRT2;HDAC3;FKBP3;MTA2;PRMT5;MAX;HDAC2;HDAC11;RBBP7;SIN3B;TNFRSF1A;PRKACA;NFKBIA;SIRT6;CHD4;YY1;SIRT3
582	c2	prerank	ENGELMANN_CANCER_PROGENITORS_UP	-0.29879570968729846	-0.4726562528191157	0.999	1.0	1.0	12/46	37.86%	SULT1A1;RRS1;GSTM3;B4GALNT1;CTSZ;BAMBI;BYSL;FHL2;BASP1;IGFBP3;ABCG2;PMP22
583	c2	prerank	COLIN_PILOCYTIC_ASTROCYTOMA_VS_GLIOBLASTOMA_DN	-0.3007756109642222	-0.47275178361883724	0.9949899799599199	1.0	1.0	9/28	39.75%	A2M;NPC2;TXNRD1;POLR2C;ANXA2;PGK1;PLIN2;EDNRB;SQSTM1
584	c2	prerank	REN_MIF_TARGETS_DN	-0.33824764847188193	-0.47277638890635176	0.9759493670886076	1.0	1.0	2/4	36.01%	RAB4A;FGF5
585	c2	prerank	AMIT_EGF_RESPONSE_240_HELA	-0.2966656281027063	-0.47283847498343806	0.999	1.0	1.0	20/56	39.56%	SHB;GJB3;TXNRD1;ARHGDIA;IL11;RPS6KB2;ING2;FHL3;DKK1;TPM4;TM4SF1;YKT6;ARF6;FARSA;BCL3;SDC4;CREM;SYDE1;AKAP12;TNFRSF1A
586	c2	prerank	REACTOME_SUMOYLATION_OF_DNA_METHYLATION_PROTEINS	-0.30747797626490575	-0.4729805308451724	0.9958890030832477	1.0	1.0	10/16	48.96%	SUMO1;UBE2I;BMI1;PCGF2;RING1;CBX4;PHC1;RNF2;DNMT1;CBX2
587	c2	prerank	MILI_PSEUDOPODIA_CHEMOTAXIS_DN	-0.29317854293737133	-0.47402934501948907	1.0	1.0	1.0	107/407	42.65%	PDGFRB;AQP1;FGF7;AKR1B10;COL4A6;SERPINF1;CLDN9;SLC19A1;SLC35F6;TMED7;PLA2G7;LRRC8C;FBLN2;ADAMTS5;SIGMAR1;EMILIN1;CLIC1;FIBP;RPS24;RPL30;SOD1;RPL12;EIF1;ERH;LY6E;RBX1;UBE2I;SRI;NPR2;ARMC9;BRMS1;PHB2;MPG;ELOVL1;ESD;SLC16A1;BTG1;SLC10A3;TMEM109;KHK;DGAT1;PPT1;MTCH2;BCAP31;RNPS1;GMPR2;ADAMTSL4;SCAMP2;PUF60;HLA-A;MFSD9;GGCX;SLC29A1;CTSB;SOCS3;PIM3;GPAA1;TMEM33;ACTL6A;CNOT3;RAB5B;FADS3;SOD3;CD9;SLC35A2…
588	c2	prerank	ZHENG_FOXP3_TARGETS_DN	-0.3327059031412817	-0.4740364022922703	0.985981308411215	1.0	1.0	1/6	20.24%	DAPL1
589	c2	prerank	DAVICIONI_RHABDOMYOSARCOMA_PAX_FOXO1_FUSION_UP	-0.2976733335706074	-0.4744992330781736	1.0	1.0	1.0	5/58	22.07%	JAKMIP2;VWA5A;TMEM47;PPP1R14B;NTAN1
590	c2	prerank	IKEDA_MIR1_TARGETS_UP	-0.29939047854349216	-0.4752740183497023	0.999	1.0	1.0	20/54	43.01%	IGF1;CNN3;TPM3;ANP32E;CITED2;NCL;YWHAQ;YWHAZ;VAMP4;PDCD10;ARF4;CREM;PMP22;SEC62;GNPDA2;HNRNPR;HNRNPK;ARCN1;ZFP36L2;PLK2
591	c2	prerank	PID_KIT_PATHWAY	-0.2997529157112927	-0.4755082198511781	1.0	1.0	1.0	2/52	10.70%	STAP1;EPO
592	c2	prerank	REACTOME_ASSOCIATION_OF_TRIC_CCT_WITH_TARGET_PROTEINS_DURING_BIOSYNTHESIS	-0.30026933149171003	-0.47592474137814617	0.997997997997998	1.0	1.0	25/39	50.34%	FBXO6;FBXW9;FBXW5;HDAC3;SPHK1;CCT7;CCT5;CCT6A;CCT2;TCP1;CCT4;CCNE1;CCT3;FBXW2;FBXL5;FBXL3;CCT8;TP53;GBA;DCAF7;FKBP9;USP11;WRAP53;FBXO4;XRN2
593	c2	prerank	REACTOME_TRAF6_MEDIATED_INDUCTION_OF_TAK1_COMPLEX_WITHIN_TLR4_COMPLEX	-0.3093406143110006	-0.47736371318726795	0.9938900203665988	1.0	1.0	3/16	24.55%	RPS27A;UBA52;UBB
594	c2	prerank	BIOCARTA_CERAMIDE_PATHWAY	-0.30774069409632354	-0.47863146835072035	0.9969758064516129	1.0	1.0	5/21	27.12%	BAD;TRADD;RELA;FADD;BAX
595	c2	prerank	REACTOME_ACTIVATION_OF_ATR_IN_RESPONSE_TO_REPLICATION_STRESS	-0.3034936565257071	-0.47967708850332763	1.0	1.0	1.0	20/37	49.61%	RPA3;RAD1;RPA2;RFC2;CDC6;RFC5;MCM7;CDC25A;HUS1;RFC4;MCM2;MCM5;RPA1;MCM4;DBF4;MCM3;CLSPN;MCM6;ORC3;MCM10
596	c2	prerank	REACTOME_DNA_DAMAGE_TELOMERE_STRESS_INDUCED_SENESCENCE	-0.3096352068522104	-0.4809908108620635	0.995995995995996	1.0	1.0	15/27	49.03%	HMGA1;TINF2;ASF1A;ACD;CDKN1B;CDKN1A;CCNA2;TERF2IP;RAD50;CCNE1;NBN;KAT5;TERF1;TP53;CCNA1
597	c2	prerank	HUANG_DASATINIB_SENSITIVITY_UP	-0.30224688408505285	-0.4825928968453801	1.0	1.0	1.0	34/76	43.42%	ZNF559;RAC2;POPDC3;CAV1;COTL1;LARP6;REXO2;CAV2;FXYD5;ZYX;UPP1;PSMB9;CCDC50;PPP1R18;SNAI2;NNMT;LAYN;PSMB8;ANXA1;INPP1;AKR1C3;PRNP;MAP7D1;KCTD12;LIMA1;CDC42EP3;UBE2E3;BTN3A2;GNG12;GBP3;FSTL1;IL15RA;MSN;PLAU
598	c2	prerank	REACTOME_TP53_REGULATES_TRANSCRIPTION_OF_SEVERAL_ADDITIONAL_CELL_DEATH_GENES_WHOSE_SPECIFIC_ROLES_IN_P53_DEPENDENT_APOPTOSIS_REMAIN_UNCERTAIN	-0.31737710098161176	-0.4826548127873826	0.9907120743034056	1.0	1.0	8/14	47.26%	PERP;BIRC5;BCL2L14;TP53I3;RABGGTA;NDRG1;RABGGTB;TP53
599	c2	prerank	TSUDA_ALVEOLAR_SOFT_PART_SARCOMA	-0.32385830157553847	-0.4831303923095377	0.982532751091703	1.0	1.0	5/10	40.41%	HSPB8;MAPK3;PCK2;PIM1;MKNK2
600	c2	prerank	REACTOME_VIRAL_MESSENGER_RNA_SYNTHESIS	-0.3051717395059151	-0.48347127747102825	1.0	1.0	1.0	12/42	33.28%	POLR2I;POLR2J;POLR2F;POLR2L;POLR2K;POLR2E;POLR2H;POLR2C;POLR2G;POLR2D;GTF2F1;SEC13
601	c2	prerank	REACTOME_POSITIVE_EPIGENETIC_REGULATION_OF_RRNA_EXPRESSION	-0.3050801865638237	-0.4835150576453511	1.0	1.0	1.0	21/43	48.62%	POLR2F;POLR2L;POLR1D;POLR2K;POLR2E;POLR2H;DEK;ACTB;CBX3;POLR1E;MTA2;MYO1C;HDAC2;RBBP7;CHD4;POLR1C;DDX21;SMARCA5;HDAC1;EHMT2;MYBBP1A
602	c2	prerank	FISCHER_G2_M_CELL_CYCLE	-0.2994517572520379	-0.4835763352628585	1.0	1.0	1.0	86/223	46.32%	ARL6IP1;ARHGAP19;ARHGAP11B;BMP2;CKS1B;UBE2S;SAP30;DNAJB1;HMGB3;MAD2L1;PTTG1;CDCA3;CDKN2D;UBE2C;CDKN2C;CKS2;TUBB;ANP32E;HMG20B;CENPA;BIRC5;SPA17;DR1;PSRC1;BTG1;ARL4A;HMGB2;CDKN1B;AURKA;AMD1;NEK2;PNRC2;TROAP;BUB3;FAM110A;CDK1;KNSTRN;ARHGEF39;PSMD11;RAD51C;MGAT2;CCNA2;PLK1;VANGL1;CDC20;NFYB;TSN;NUSAP1;SERTAD3;UBE2D1;EIF4E;CCNB2;BAG3;CCNB1;NIF3L1;AURKB;TGIF1;DEPDC1;FAM3C;NUP50;GOT1;PBK;CEP55;PRC1;KPN…
603	c2	prerank	REACTOME_NEGATIVE_REGULATORS_OF_DDX58_IFIH1_SIGNALING	-0.30731787760085383	-0.48431526278579196	0.999	1.0	1.0	19/35	45.67%	RPS27A;PIN1;UBA52;UBB;UBE2L6;RNF135;PCBP2;UBE2D3;ISG15;UBE2D1;IRF3;UBC;ATG5;ATG12;IKBKE;HERC5;NLRX1;TAX1BP1;UBE2D2
604	c2	prerank	REACTOME_SIGNALING_BY_SCF_KIT	-0.30621660368731607	-0.48437284211647175	1.0	1.0	1.0	2/43	15.95%	FES;GRAP
605	c2	prerank	JOHNSTONE_PARVB_TARGETS_1_UP	-0.3377631955078708	-0.4854234546474972	0.9825581395348837	1.0	1.0	3/6	39.33%	PEA15;KRT7;CST6
606	c2	prerank	WP_OVERLAP_BETWEEN_SIGNAL_TRANSDUCTION_PATHWAYS_CONTRIBUTING_TO_LMNA_LAMINOPATHIES	-0.30577856498701067	-0.4855656916161325	1.0	1.0	1.0	12/54	34.94%	CEBPA;BMP2;EMD;CDK4;ICMT;TARBP2;ACTB;FNTA;CDKN1A;WNT7B;E2F1;CEBPD
607	c2	prerank	REACTOME_SIGNALING_BY_EGFR_IN_CANCER	-0.31176719354446114	-0.48603039079151084	0.9979879275653923	1.0	1.0	13/25	42.06%	HRAS;RPS27A;UBA52;UBB;NRAS;AREG;KRAS;BTC;CDC37;HBEGF;UBC;HSP90AA1;GRB2
608	c2	prerank	REACTOME_NUCLEAR_ENVELOPE_BREAKDOWN	-0.3063091159138466	-0.4860811912097097	1.0	1.0	1.0	1/51	3.36%	CTDNEP1
609	c2	prerank	REACTOME_TRNA_AMINOACYLATION	-0.31267567219383363	-0.48612265430016	0.9969849246231156	1.0	1.0	14/24	51.15%	SARS2;EEF1E1;FARSA;AIMP2;PPA1;PARS2;AIMP1;IARS2;TARS2;PPA2;HARS2;FARSB;YARS2;EARS2
610	c2	prerank	KEGG_HOMOLOGOUS_RECOMBINATION	-0.3111344789174985	-0.4864568318390859	0.998997995991984	1.0	1.0	10/26	39.65%	RPA3;POLD2;SSBP1;RPA2;RAD51C;RAD50;MUS81;XRCC3;POLD4;NBN
611	c2	prerank	REACTOME_FORMATION_OF_SENESCENCE_ASSOCIATED_HETEROCHROMATIN_FOCI_SAHF	-0.3259552851805397	-0.48688818305293413	0.986444212721585	1.0	1.0	3/11	31.37%	HMGA1;ASF1A;CDKN1A
612	c2	prerank	VANHARANTA_UTERINE_FIBROID_WITH_7Q_DELETION_DN	-0.3078490709831012	-0.4869784366663968	0.998997995991984	1.0	1.0	11/36	34.44%	CLN5;RPL34;ALDH1B1;CAV2;MCAT;B4GALT7;WIPI2;EIF4E2;EEF1A1;CAPZA2;PINK1
613	c2	prerank	BERENJENO_ROCK_SIGNALING_NOT_VIA_RHOA_DN	-0.30735597801769693	-0.4873568049505095	1.0	1.0	1.0	14/47	41.22%	ACTC1;TPM1;ABRACL;MYL12A;XBP1;SPARC;PDLIM7;SH3GLB1;SC5D;SSB;PRSS23;IER2;WSB2;NR2F2
614	c2	prerank	BIOCARTA_HSWI_SNF_PATHWAY	-0.32260954857469926	-0.48784598496236997	0.9916054564533053	1.0	1.0	4/12	34.18%	SMARCE1;ACTB;SMARCB1;SMARCD1
615	c2	prerank	WP_TP53_NETWORK	-0.31632122988040723	-0.4879431282272578	0.9959432048681541	1.0	1.0	8/18	35.58%	SUMO1;BAX;MYC;BOK;CDKN1A;BID;PMAIP1;GADD45A
616	c2	prerank	REACTOME_CELL_EXTRACELLULAR_MATRIX_INTERACTIONS	-0.3159698203497346	-0.48836648655700315	0.9959677419354839	1.0	1.0	8/18	42.73%	ACTG1;ACTB;ILK;VASP;TESK1;ACTN1;FBLIM1;LIMS2
617	c2	prerank	BALDWIN_PRKCI_TARGETS_UP	-0.31017702380180084	-0.4886290537384348	0.998997995991984	1.0	1.0	16/33	46.45%	OXTR;TMEM106C;ATP6V1G1;ADA;EIF1AX;GMFB;TSPAN6;MAZ;TGOLN2;EIF4EBP2;CBX6;TFDP2;SLC35A5;NUDT3;GPRC5A;PAK2
618	c2	prerank	REACTOME_BH3_ONLY_PROTEINS_ASSOCIATE_WITH_AND_INACTIVATE_ANTI_APOPTOTIC_BCL_2_MEMBERS	-0.3295658762408911	-0.4887728443210232	0.9783783783783784	1.0	1.0	5/9	44.55%	BAD;BID;PMAIP1;BBC3;BCL2L11
619	c2	prerank	REACTOME_TRAIL_SIGNALING	-0.33526869253808483	-0.48933041835882707	0.978675645342312	1.0	1.0	2/8	31.01%	FADD;CASP10
620	c2	prerank	KOMMAGANI_TP63_GAMMA_TARGETS	-0.33594662694092225	-0.48970047388165694	0.9847991313789359	1.0	1.0	4/9	34.78%	YWHAQ;CDKN1A;TP53I3;IGFBP3
621	c2	prerank	WP_IMMUNE_RESPONSE_TO_TUBERCULOSIS	-0.316128765356365	-0.48980410794750756	0.9939698492462311	1.0	1.0	14/23	51.46%	IFI35;PSMB8;TAP1;IFNGR2;IRF1;SOCS1;IFNAR1;JAK1;MX1;IFNGR1;OAS1;IFIT3;STAT1;IFIT1
622	c2	prerank	BONOME_OVARIAN_CANCER_POOR_SURVIVAL_DN	-0.31510874604805117	-0.49011803654603764	0.9959514170040485	1.0	1.0	10/19	50.51%	GRK6;ACOT7;DNASE2;HDHD3;BOP1;FCHO1;ASPSCR1;EHMT2;SRRT;HNRNPU
623	c2	prerank	MYLLYKANGAS_AMPLIFICATION_HOT_SPOT_30	-0.3485967161170486	-0.49030578820348086	0.9775840597758406	1.0	1.0	2/5	29.12%	NACA;BTG1
624	c2	prerank	REACTOME_TICAM1_DEPENDENT_ACTIVATION_OF_IRF3_IRF7	-0.32563200401267667	-0.4905999452820523	0.9834710743801653	1.0	1.0	7/12	43.45%	RPS27A;UBA52;UBB;IRF7;IRF3;UBC;IKBKE
625	c2	prerank	MCCABE_HOXC6_TARGETS_CANCER_DN	-0.3143877437737199	-0.49074206879734195	0.9959839357429718	1.0	1.0	7/20	34.78%	CHCHD5;AP1M2;SRP14;MRPL52;TSEN34;MKKS;IGFBP3
626	c2	prerank	HERNANDEZ_ABERRANT_MITOSIS_BY_DOCETACEL_4NM_DN	-0.34066065510947086	-0.4921112111767302	0.9680851063829787	1.0	1.0	1/6	23.43%	TXNRD1
627	c2	prerank	KEGG_RENAL_CELL_CARCINOMA	-0.30819359768556964	-0.4928957727504721	1.0	1.0	1.0	21/65	42.06%	PAK3;PIK3CG;PGF;HRAS;RAC1;RBX1;CDC42;MAP2K2;NRAS;ARAF;KRAS;TGFB3;PAK6;VEGFB;MAPK3;PIK3R3;SLC2A1;RAP1B;PDGFB;JUN;GRB2
628	c2	prerank	REACTOME_GLUTATHIONE_SYNTHESIS_AND_RECYCLING	-0.32740188047808416	-0.49348542758353653	0.993717277486911	1.0	1.0	5/12	43.19%	GGCT;CHAC2;GCLM;GSS;CNDP2
629	c2	prerank	GENTILE_UV_RESPONSE_CLUSTER_D8	-0.31132840026109915	-0.49375676954274456	0.999	1.0	1.0	14/37	43.20%	TWIST1;MT1X;MARCKS;THAP11;CBX3;PARP1;SQLE;PPID;HNRNPH3;INSIG1;NR2F2;JUN;EMP1;YY1
630	c2	prerank	SARTIPY_BLUNTED_BY_INSULIN_RESISTANCE_DN	-0.31989715559879617	-0.4941055492694329	0.9969418960244648	1.0	1.0	10/17	45.81%	PDK4;TRIB3;HERPUD1;CDKN1B;CDK1;GADD45A;DBP;NUPR1;RARG;MMP11
631	c2	prerank	NAGY_PCAF_COMPONENTS_HUMAN	-0.3343427858947843	-0.49422415136744774	0.9879518072289156	1.0	1.0	3/9	33.33%	TAF10;TADA3;TAF12
632	c2	prerank	SESTO_RESPONSE_TO_UV_C8	-0.30920550966642224	-0.49503783591021544	1.0	1.0	1.0	12/68	32.00%	CCND2;THBS2;ID3;TOMM20;MT2A;PRDX6;MTHFD2;MYC;TMED10;PFN2;REEP5;FHL1
633	c2	prerank	REACTOME_MITOCHONDRIAL_FATTY_ACID_BETA_OXIDATION_OF_SATURATED_FATTY_ACIDS	-0.33381759216026075	-0.49550027105984124	0.9838536060279871	1.0	1.0	7/10	52.60%	ECHS1;ACADS;HADH;MECR;ACADVL;HADHA;ACADM
634	c2	prerank	PID_RANBP2_PATHWAY	-0.3309427785683319	-0.4958511656605064	0.9863301787592008	1.0	1.0	3/11	25.71%	RAN;SUMO1;UBE2I
635	c2	prerank	REACTOME_G0_AND_EARLY_G1	-0.3149060264839393	-0.4961415418388856	0.9979919678714859	1.0	1.0	13/27	41.04%	MYBL2;MYC;E2F4;PCNA;CDK1;E2F1;CCNA2;MAX;CDC6;CCNE1;TFDP1;CDC25A;TFDP2
636	c2	prerank	ZHOU_TNF_SIGNALING_4HR	-0.3129181037953531	-0.496218559027193	0.999	1.0	1.0	29/47	40.32%	PLP2;RPS8;RPL10;RPL27A;RPS23;MYL6;GINS2;MYL12A;PRDX1;TUBA4A;CD59;CDC34;PSMB7;NCL;EBP;PSMB8;CMPK1;PCMT1;EEF2;SF3A3;IL32;GADD45A;PTGES;SNX12;TSPAN3;CCNC;TNIP1;FAM50A;NFKBIA
637	c2	prerank	WP_DISORDERS_OF_FOLATE_METABOLISM_AND_TRANSPORT	-0.329293916107764	-0.49643027661117545	0.9926624737945493	1.0	1.0	4/13	33.54%	MTHFS;TYMS;SHMT2;SLC46A1
638	c2	prerank	REACTOME_TRANSCRIPTIONAL_REGULATION_BY_E2F6	-0.31638349882631167	-0.4966218764559024	0.997997997997998	1.0	1.0	20/34	50.91%	RRM2;UXT;BMI1;CBX3;PCGF2;RING1;E2F1;MAX;RBBP7;TFDP1;CBX5;TFDP2;RBBP8;PHC1;E2F6;RNF2;EHMT2;L3MBTL2;RBBP4;EED
639	c2	prerank	WIEDERSCHAIN_TARGETS_OF_BMI1_AND_PCGF2	-0.3115475589024231	-0.4968075909689002	1.0	1.0	1.0	8/56	28.01%	CLDN1;MMP7;GAL;RHOD;TPM1;CAV1;S100A2;CCND1
640	c2	prerank	GAUTSCHI_SRC_SIGNALING	-0.34022019936062126	-0.4968262748794628	0.9820627802690582	1.0	1.0	3/8	44.57%	ID3;ID1;TGFB1
641	c2	prerank	PUJANA_BREAST_CANCER_LIT_INT_NETWORK	-0.31031739228427596	-0.49701800613446667	1.0	1.0	1.0	51/97	47.87%	AR;TUBG1;CDK4;RPA3;ELK1;LMO4;RELA;HMG20B;RPA2;CCND1;NPM1;AURKA;MYC;E2F4;PEX5;FHL2;CTBP1;CDK1;RFC2;E2F1;CCNA2;PLK1;MAP2K3;RAD50;BCCIP;CCNB1;HDAC2;RBBP7;CCNE1;XRCC6;JUNB;NBN;NFKBIA;CDC25A;RFC4;KPNA2;NMI;FANCG;BAP1;RPA1;JAK1;TERF1;AKT1;MCM3;CLSPN;RFC1;MSH6;RBBP8;TP53;MED1;HDAC1
642	c2	prerank	WP_CHROMOSOMAL_AND_MICROSATELLITE_INSTABILITY_IN_COLORECTAL_CANCER	-0.3106706487785548	-0.4974487317201329	1.0	1.0	1.0	23/73	35.61%	NTN1;RAC3;RAC2;BAD;CYCS;RAC1;GADD45G;BAX;RHOA;BAK1;BIRC5;CCND1;ARAF;CASP9;MYC;CDKN1A;KRAS;TGFB3;RALB;GADD45B;PMAIP1;GADD45A;MAPK3
643	c2	prerank	REACTOME_ACTIVATION_OF_GENE_EXPRESSION_BY_SREBF_SREBP	-0.3147280232099956	-0.49747767092197903	1.0	1.0	1.0	1/42	4.63%	GGPS1
644	c2	prerank	REACTOME_PURINE_SALVAGE	-0.3273096550296033	-0.4979699258533101	0.9927611168562565	1.0	1.0	8/13	37.92%	APRT;ADA;DCK;DGUOK;GMPR2;GMPR;HPRT1;PNP
645	c2	prerank	GARGALOVIC_RESPONSE_TO_OXIDIZED_PHOSPHOLIPIDS_BLUE_UP	-0.30990107845337816	-0.49805518334730303	1.0	1.0	1.0	59/129	46.94%	HSPA6;DNAJA4;ZNF468;YRDC;DNAJB1;MAP1LC3B;MIR4458HG;RSL1D1;UBALD2;RRP7A;EIF5;ZFAND2A;PXDC1;DDIT3;HERPUD1;OSER1;SESN2;SERTAD1;RTCA;DNAJB9;AHSA1;HSPB8;DNAJA1;PMAIP1;DEDD2;HBEGF;AIFM2;CREM;BAG3;JUND;TRIB1;PNP;AKIRIN2;STIP1;CHORDC1;PLAUR;STK17A;ZNF394;PHF1;SLC3A2;SOWAHC;FGFR1OP2;KCTD5;MTHFD2L;GLA;EMP1;DNAJB6;C16orf72;TSC22D3;LURAP1L;IFRD1;BRF2;SAV1;MAFG;RHEBL1;RCAN1;JMJD6;E2F6;INHBA
646	c2	prerank	REACTOME_TRANSCRIPTIONAL_REGULATION_BY_SMALL_RNAS	-0.31402802603466706	-0.49837867824615406	0.997	1.0	1.0	11/45	28.20%	POLR2I;POLR2J;RAN;POLR2F;POLR2L;POLR2K;POLR2E;POLR2H;POLR2C;POLR2G;POLR2D
647	c2	prerank	GENTILE_UV_RESPONSE_CLUSTER_D5	-0.31645315108946753	-0.49875936819041394	0.999	1.0	1.0	11/35	36.96%	HOXB2;FADD;MLX;PXDC1;UBE2N;SRSF3;MPHOSPH6;MRFAP1L1;PNO1;FGF5;TARDBP
648	c2	prerank	ZERBINI_RESPONSE_TO_SULINDAC_UP	-0.34408793091610534	-0.4989849176127521	0.9793253536452666	1.0	1.0	5/8	46.45%	CEBPG;IL24;GADD45A;CEBPB;PAK2
649	c2	prerank	HAHTOLA_MYCOSIS_FUNGOIDES_CD4_DN	-0.31258744685694234	-0.499964187928605	1.0	1.0	1.0	48/108	42.34%	PCYOX1L;SNAPC5;HINT1;C1QBP;CALM1;NACA;MRPL9;PEBP1;RBM8A;DUT;HNRNPA1;EIF1AX;ITGB1BP1;CDC42;RPL31;CCNG1;CACYBP;MRPL3;ZFAND1;FAM162A;COX11;DIMT1;EBAG9;RCN2;ICAM2;NUCKS1;TMEM123;LEPROTL1;PAICS;PGRMC2;FAM8A1;HNRNPA3;NMRK1;IMPDH2;PPP1R2;TARDBP;PRMT2;ABCE1;NAP1L1;ACTN1;GORASP2;CDC23;GSPT1;UBQLN2;ATG12;NUCB2;DDX18;SRP72
650	c2	prerank	REACTOME_RHOC_GTPASE_CYCLE	-0.31489530674568644	-0.5013172804880218	0.999	1.0	1.0	2/70	8.73%	MCF2L;MCF2
651	c2	prerank	FINETTI_BREAST_CANCER_KINOME_RED	-0.3267823956069441	-0.501900013927135	0.9938775510204082	1.0	1.0	6/16	40.80%	AURKA;NEK2;CDK1;PLK1;AURKB;PBK
652	c2	prerank	HERNANDEZ_MITOTIC_ARREST_BY_DOCETAXEL_1_DN	-0.31699254323578663	-0.5020529873164252	0.999	1.0	1.0	13/35	34.24%	CTHRC1;CDH11;CKS1B;GLRX;FIS1;UBE2C;TUBB;IGFBP1;CAPG;SNAI2;FHL2;CDK1;SLC29A1
653	c2	prerank	CHARAFE_BREAST_CANCER_BASAL_VS_MESENCHYMAL_DN	-0.3172279964120528	-0.5020913803869027	1.0	1.0	1.0	10/51	29.86%	ALPK2;CCDC74A;RGS7;GNG11;IL11;RBM24;CD99;CMTM3;STRADB;TUBB2A
654	c2	prerank	REACTOME_RSK_ACTIVATION	-0.3445554204668708	-0.5023112662958222	0.9666283084004603	1.0	1.0	3/7	35.61%	RPS6KA2;RPS6KA1;MAPK3
655	c2	prerank	REACTOME_PTK6_REGULATES_RHO_GTPASES_RAS_GTPASE_AND_MAP_KINASES	-0.33084558236724054	-0.5029390827384863	0.9906832298136646	1.0	1.0	5/14	31.76%	HRAS;RAC1;RHOA;NRAS;KRAS
656	c2	prerank	REACTOME_TRANSLATION_OF_SARSCOV2_STRUCTURAL_PROTEINS	-0.3156762842197779	-0.5030426429702671	1.0	1.0	1.0	16/57	34.42%	MGAT4C;ST6GALNAC4;RPS27A;UBA52;SUMO1;PRMT1;UBB;DAD1;UBE2I;GSK3A;ZDHHC3;GOLGA7;ZDHHC9;ST3GAL3;ST3GAL4;MGAT2
657	c2	prerank	BIOCARTA_CTBP1_PATHWAY	-0.34351521856264317	-0.5030832055161699	0.9754738015607581	1.0	1.0	4/8	41.16%	SUMO1;UBE2I;CTBP1;CDH1
658	c2	prerank	RODRIGUES_THYROID_CARCINOMA_ANAPLASTIC_UP	-0.3120621733519367	-0.5043817233613801	1.0	1.0	1.0	253/671	46.46%	CLDN1;FEN1;STC2;MME;CDH2;ADORA1;ZNF655;LINC00958;F2RL2;ANKHD1;BCHE;RNF175;CTHRC1;STX16;C3orf80;TIA1;ZIC1;ZNF700;INHBE;MAGEC2;PLP2;PPP1R14B;SNAP25;EIF4EBP1;UBE2S;MED8;RAB32;EIF5A;SSR3;ACP1;RPS27A;SNRPB;TXNRD1;GLRX;TNFRSF12A;TRMT5;DPH3;MAD2L1;PFDN4;VMA21;MRPL13;TMEM167A;REXO2;MRPL42;MRPL47;GPX8;TP53RK;UBE2C;CKS2;PSMA5;S100A2;GMFB;EIF5;CENPA;EIF2S2;MOB1A;MTHFD2;TWF1;PSAT1;OGFRL1;CBX3;ADRM1;NPM1;ENO1…
659	c2	prerank	REACTOME_DISEASES_OF_DNA_REPAIR	-0.3182972437839091	-0.5046888545287801	1.0	1.0	1.0	17/49	42.39%	RHNO1;RMI2;RPA3;RAD1;RPA2;NTHL1;RFC2;RAD51C;RAD50;NEIL1;RFC5;OGG1;NBN;HUS1;RFC4;RAD51AP1;KAT5
660	c2	prerank	MOLENAAR_TARGETS_OF_CCND1_AND_CDK4_DN	-0.3166320630066923	-0.5047435821022644	1.0	1.0	1.0	31/53	50.56%	CENPN;CDKN2C;MED30;PSMC3IP;FAM204A;MTFR2;AURKA;TOR3A;CENPH;JKAMP;ELAVL1;CDC6;CDCA7L;RFC5;MCM7;PDLIM3;CEP55;TPX2;TRIP13;ENDOD1;KIF20A;NCAPH;MORC4;DONSON;ERI1;CDCA7;POLD3;AQP3;GPALPP1;SPC25;HJURP
661	c2	prerank	VERNELL_RETINOBLASTOMA_PATHWAY_UP	-0.3166559127519518	-0.5048469265437435	1.0	1.0	1.0	33/68	47.19%	FEN1;RRM2;DCK;TMEM97;DEK;HMGB2;CDKN1A;PCNA;SLBP;CDCA4;HAUS1;MANEAL;FST;CDCA5;CDCA7L;BTG3;CCNE1;FBXO5;MCM7;SKP2;TFDP1;TCF19;CDC25A;ASF1B;RFC4;RAD51AP1;TMPO;PTX3;UBR7;MCM4;CLSPN;FAM161A;DONSON
662	c2	prerank	REACTOME_TRANSCRIPTION_OF_E2F_TARGETS_UNDER_NEGATIVE_CONTROL_BY_DREAM_COMPLEX	-0.3247427893658769	-0.5055150889204065	0.9908256880733946	1.0	1.0	9/19	41.04%	MYC;E2F4;PCNA;E2F1;MAX;CDC6;TFDP1;CDC25A;TFDP2
663	c2	prerank	REACTOME_RHOBTB3_ATPASE_CYCLE	-0.3409864663059127	-0.5055229245815469	0.9808917197452229	1.0	1.0	6/10	49.23%	PLIN3;CCNE1;RAB9A;LRRC41;RHOBTB3;HGS
664	c2	prerank	WP_PATHWAYS_OF_NUCLEIC_ACID_METABOLISM_AND_INNATE_IMMUNE_SENSING	-0.33094433736772283	-0.506782487585719	0.9958592132505176	1.0	1.0	9/14	54.68%	RNASEH2C;IRF3;RNASEH2B;RNASEH2A;RNASET2;MAVS;OAS1;ADAR;RNASEL
665	c2	prerank	LI_WILMS_TUMOR_ANAPLASTIC_UP	-0.3294989682670695	-0.5069717757433044	0.9949596774193549	1.0	1.0	11/17	53.20%	CDCA3;CENPA;NUSAP1;G3BP2;RFC4;KPNA2;HAT1;NCAPH;CCNA1;KIF2C;MKI67
666	c2	prerank	REACTOME_LIPOPHAGY	-0.34760973789914545	-0.5070861815254466	0.9712070874861573	1.0	1.0	4/8	40.49%	PLIN3;PLIN2;HSPA8;PRKAG1
667	c2	prerank	REACTOME_AKT_PHOSPHORYLATES_TARGETS_IN_THE_CYTOSOL	-0.33193932332866427	-0.5073903315608552	0.9875647668393782	1.0	1.0	5/14	31.37%	BAD;GSK3A;CDKN1B;CASP9;CDKN1A
668	c2	prerank	FISCHER_DREAM_TARGETS	-0.3136116469984888	-0.5076764384867177	1.0	1.0	1.0	397/873	47.02%	RDM1;ARL6IP1;FEN1;EMG1;RHNO1;ARHGAP19;SLFN11;HAUS7;ARHGAP11B;ZNF551;SNRNP25;TFAP4;POLR3K;CHRAC1;CENPW;CKS1B;LSM4;CDKN3;UBE2S;CKLF;RANBP1;TK1;HIRIP3;CENPM;NRGN;RRM2;CENPN;DTYMK;POP7;SAP30;POLE3;SKA1;HMGN2;EXOSC5;HSPE1;CDKN2AIPNL;GRK6;NUDT1;ACP1;RPL22L1;COX20;LSM5;TUBG1;SNRPB;STMN1;SIVA1;MRPL17;PAFAH1B3;RPL39L;NUDCD2;CCDC34;NXT1;CDK4;PHF19;IFRD2;HNRNPAB;HMGB3;RBM8A;MAD2L1;PTTG1;C9orf40;TEX30;RMI2;H…
669	c2	prerank	BIOCARTA_EIF2_PATHWAY	-0.34447644106178865	-0.508323512067176	0.9873417721518988	1.0	1.0	6/10	42.10%	EIF5;EIF2S2;EIF2B5;EIF2S1;EIF2AK4;EIF2AK1
670	c2	prerank	REACTOME_SUMOYLATION_OF_TRANSCRIPTION_FACTORS	-0.3287483504052587	-0.5088333407296193	0.9969727547931383	1.0	1.0	5/20	29.09%	SUMO3;SUMO1;UBE2I;HIC1;SUMO2
671	c2	prerank	WP_NONSMALL_CELL_LUNG_CANCER	-0.32022579198866347	-0.5106529646355304	1.0	1.0	1.0	24/72	37.25%	JAK3;CRABP1;BAD;CYCS;HRAS;CDK4;GADD45G;BAX;BAK1;CCND1;MAP2K2;NRAS;ARAF;CASP9;CDKN1A;KRAS;CRABP2;BID;E2F1;GADD45B;GADD45A;MAPK3;RXRB;PIK3R3
672	c2	prerank	BIOCARTA_MCM_PATHWAY	-0.3294617045013104	-0.5107188193719842	0.9908629441624366	1.0	1.0	12/18	51.24%	CDT1;CDKN1B;CDC6;CCNE1;MCM7;MCM2;MCM5;MCM4;MCM3;MCM6;ORC3;CDK2
673	c2	prerank	PUJANA_BRCA_CENTERED_NETWORK	-0.32000905808578345	-0.5117452752952792	1.0	1.0	1.0	64/114	50.92%	ZNHIT3;SNRPB;MAD2L1;DUT;ASF1A;UBE2C;RAD1;PRPS1;DEK;ZNF330;MED20;TBCA;RPIA;IDH3B;MYBL2;HMGB2;AURKA;PPP1CC;PCNA;BUB3;CDK1;SNRPA1;RAD51C;COPS3;PAICS;CCNA2;SNRPA;CDC20;NFYB;EIF3H;CNOT3;NAE1;PRPF4;DDX39A;CPSF4;UNG;SKP2;TFDP1;RFC4;TFDP2;PSIP1;MCM2;RNASEH2B;RAD51AP1;TMPO;DDX46;MCM5;RPA1;TAF11;MCM4;HMMR;MAT2A;MCM6;RBBP8;RAD21;NASP;DNMT1;CHAF1A;KATNA1;SMC1A;SMC3;PPP2R5C;RBBP4;TCF3
674	c2	prerank	SUH_COEXPRESSED_WITH_ID1_AND_ID2_UP	-0.33098330332437914	-0.5130741571178615	0.9929078014184397	1.0	1.0	12/18	45.87%	DNAJB1;S100A6;DDIT3;ID1;GADD45B;GABARAPL1;ATF5;SQSTM1;GZF1;PLAU;NDRG1;RAB20
675	c2	prerank	JOHNSTONE_PARVB_TARGETS_3_UP	-0.31794670223539684	-0.5133483162737174	1.0	1.0	1.0	177/406	46.63%	C17orf49;LIPG;LEPROT;SULT1C2;STX16;EMILIN3;CTSD;PPDPF;BRI3;S100A16;PDK4;NTAN1;CSTB;NPC2;CALM1;VAMP8;PRDX5;SLC25A39;F11R;CST3;TINF2;LYRM1;SYNGR2;FXYD5;EFHD2;IFITM3;SFR1;MARCKS;RELA;ARPC1B;S100A2;CMTM3;PTP4A1;RABAC1;ACTB;C19orf33;CCND1;S100A4;CITED2;TIMP1;CDC42EP2;BTG1;PSMB9;NBL1;HTATIP2;IFI35;C6orf120;ARAF;GSTK1;PNRC1;AREG;LITAF;GDI1;EPCAM;FNTA;GABARAP;WDR45;VAT1;FADS1;SLC50A1;TPRG1L;ECH1;MLEC;TGM…
676	c2	prerank	REACTOME_ACTIVATION_OF_BH3_ONLY_PROTEINS	-0.32605356614339237	-0.5138334849941136	0.9939879759519038	1.0	1.0	19/30	47.26%	BAD;DYNLL1;YWHAH;YWHAB;SFN;YWHAQ;YWHAZ;DYNLL2;YWHAE;BID;E2F1;PMAIP1;TFDP1;TFDP2;BBC3;YWHAG;BCL2L11;AKT1;TP53
677	c2	prerank	REACTOME_OVARIAN_TUMOR_DOMAIN_PROTEASES	-0.32438105573334075	-0.5141309402523816	0.998998998998999	1.0	1.0	16/39	43.73%	NOD2;RNF128;RPS27A;UBA52;UBB;RHOA;RNF135;TNIP2;OTUB1;CDK1;UBE2D1;TNIP1;OTUB2;UBC;IKBKG;TNIP3
678	c2	prerank	WANG_LMO4_TARGETS_DN	-0.31814831001397215	-0.514175044841763	1.0	1.0	1.0	117/337	43.04%	DTNA;CRB3;C17orf49;IRGQ;CGN;CHMP4A;LIN7A;LINC00582;KLF8;PSG6;CHURC1;GGACT;RNF7;RPL35A;DUSP23;SRA1;PDAP1;RPL23;MRPS15;F12;ATP6V0E1;LYSMD2;GPATCH4;MEAF6;IFITM3;B2M;MRPS21;FDX1;CDC42;BCAS2;NAA20;FUNDC1;PFDN6;LYRM2;CYP2U1;NOL7;RPL7L1;CLTA;ZFAND2A;RNF181;THUMPD3;MED10;SPRYD7;MRPS28;TBC1D7;PSMC5;DUSP3;ATG4D;AURKA;MGST3;MTIF3;BST2;VAT1;BCAP29;HSPB8;PTS;MAD2L1BP;FHL2;RPF1;PLEKHB2;DKC1;SNRPA1;AIMP2;DDX27;…
679	c2	prerank	WP_INTEGRATED_CANCER_PATHWAY	-0.3264490111709452	-0.515600993072431	0.998998998998999	1.0	1.0	11/43	34.93%	MMP1;BAD;CDK4;BAX;CDKN1B;CASP9;MYC;CDKN1A;CDK1;E2F1;PLK1
680	c2	prerank	AMIT_DELAYED_EARLY_GENES	-0.33252806495691534	-0.515974641615131	0.9858156028368794	1.0	1.0	13/18	53.26%	MAFF;ID1;CREM;ZFP36;JUNB;ZFP36L2;HES1;NAB2;ZFP36L1;KLF6;FOSL1;BHLHE40;KLF10
681	c2	prerank	REACTOME_ACTIVATION_OF_IRF3_IRF7_MEDIATED_BY_TBK1_IKK_EPSILON	-0.3362657674009016	-0.5162458872663797	0.9929078014184397	1.0	1.0	8/17	45.26%	RPS27A;UBA52;UBB;IRF7;IRF3;UBC;IKBKE;LY96
682	c2	prerank	AMIT_SERUM_RESPONSE_40_MCF10A	-0.3290457776709539	-0.5167066372742343	0.994994994994995	1.0	1.0	16/30	47.41%	DCN;TOMM22;NR4A1;CITED2;GLUL;ADM;NR4A2;ZFP36;JUN;MCL1;GM2A;LGMN;DUSP1;WEE1;TCTN2;RGS2
683	c2	prerank	REACTOME_MISMATCH_REPAIR	-0.33697181040118457	-0.5176388449065457	0.9877300613496932	1.0	1.0	8/15	49.44%	RPA3;POLD2;RPA2;PCNA;POLD4;RPA1;MSH6;POLD3
684	c2	prerank	IBRAHIM_NRF3_UP	-0.3594352416534232	-0.5178969600809943	0.9629629629629629	1.0	1.0	5/6	44.12%	HMOX1;PSMD4;GCLM;CMAS;RPN2
685	c2	prerank	RODRIGUES_THYROID_CARCINOMA_POORLY_DIFFERENTIATED_DN	-0.3198749816075841	-0.5179348062204376	1.0	1.0	1.0	66/737	25.22%	KANSL1-AS1;EFNA1;DTNA;WFDC2;TBC1D24;LIPG;FHDC1;ABHD14A;SGPP2;ABCG1;TCF4;KLHL41;SLPI;COL3A1;ENPP2;GRHL2;SBSPON;CD24;ZNF506;CCND2;CLDN10;PROM1;MXRA5;PROX1;CHKB;ENPP5;BBS1;ABCA8;VWA5A;THNSL2;AGTR1;AMY1A;CLN5;LYRM9;GOLGA8N;ZNF492;MT1G;HBB;TEF;TMEM150C;MT1F;RPL15;RPUSD3;HCLS1;TAGLN;HHEX;PGF;GPX3;CCDC28A;PDK2;HSD17B8;SERF2;PDCD2;PEBP1;NDUFS8;SMARCE1;RBM8A;TMED4;CRTC3;TUSC2;NT5C3B;F11R;CSRP1;NDUFB4;CRIP…
686	c2	prerank	DISTECHE_ESCAPED_FROM_X_INACTIVATION	-0.3409351787839672	-0.5179691410100135	0.9783505154639175	1.0	1.0	3/13	26.34%	RPS4X;TMSB4X;EIF1AX
687	c2	prerank	REACTOME_NEGATIVE_FEEDBACK_REGULATION_OF_MAPK_PATHWAY	-0.36307210220205505	-0.5187336188337549	0.9680851063829787	1.0	1.0	2/6	35.61%	MAP2K2;MAPK3
688	c2	prerank	REACTOME_TRIF_MEDIATED_PROGRAMMED_CELL_DEATH	-0.351183686162169	-0.519003781314577	0.9814004376367614	1.0	1.0	4/9	52.30%	FADD;LY96;TICAM1;CD14
689	c2	prerank	REACTOME_TICAM1_RIP1_MEDIATED_IKK_COMPLEX_RECRUITMENT	-0.3361724963022276	-0.519080607924781	0.9908998988877654	1.0	1.0	11/19	50.54%	RPS27A;UBA52;UBB;UBE2N;UBE2D3;UBE2D1;UBC;IKBKG;UBE2D2;TICAM1;BIRC2
690	c2	prerank	GARGALOVIC_RESPONSE_TO_OXIDIZED_PHOSPHOLIPIDS_MAGENTA_DN	-0.3511194905565015	-0.5191845711883626	0.9827771797631862	1.0	1.0	7/10	53.87%	IMP3;AGGF1;ETAA1;IRAK1BP1;RSBN1L;RANBP6;DBR1
691	c2	prerank	WP_PANCREATIC_ADENOCARCINOMA_PATHWAY	-0.3249549948172205	-0.5192647602876649	1.0	1.0	1.0	28/87	35.61%	PAK3;RAC3;RAC2;BAD;CDK4;PEBP1;RAC1;RPS6KB2;RELA;GADD45G;CDC42;BAX;RHOA;BAK1;CCND1;RALBP1;MAP2K2;ARAF;CASP9;CDKN1A;KRAS;TGFB3;PAK6;E2F1;RALB;GADD45B;GADD45A;MAPK3
692	c2	prerank	BIOCARTA_RNA_PATHWAY	-0.3513400799003015	-0.5198162239156465	0.9787910922587487	1.0	1.0	6/10	47.26%	RELA;EIF2S2;EIF2S1;NFKBIA;DNAJC3;TP53
693	c2	prerank	APPIERTO_RESPONSE_TO_FENRETINIDE_UP	-0.3290602072936613	-0.5199038069705466	0.998998998998999	1.0	1.0	14/37	44.83%	ITGAX;PSMA7;MYADM;TM4SF1;AHSA1;PSMC4;CYB5R1;SDC4;HSPA8;ABHD4;ZNF672;SRR;BRD2;UBQLN1
694	c2	prerank	KEGG_UBIQUITIN_MEDIATED_PROTEOLYSIS	-0.32364468233857235	-0.5199188108385133	1.0	1.0	1.0	23/128	30.06%	KLHL13;CBLC;UBE2QL1;UBE2W;RNF7;UBE2S;CDC26;ANAPC13;ANAPC11;STUB1;UBE2M;UBE2D4;UBE2A;SKP1;UBE2L6;RBX1;UBE2I;UBE2C;UBE2J2;CDC34;UBE2N;UBE2L3;UBE2J1
695	c2	prerank	REACTOME_NONCANONICAL_ACTIVATION_OF_NOTCH3	-0.35958173374645114	-0.5212305499871042	0.9696629213483146	1.0	1.0	2/8	22.35%	YBX1;APH1A
696	c2	prerank	MARTINEZ_RESPONSE_TO_TRABECTEDIN_DN	-0.32318120377760406	-0.5216761168173221	1.0	1.0	1.0	105/261	46.23%	NLRC4;ADSL;FBXL7;GGPS1;CDH11;PAMR1;RBM14;LRRC8C;HSPE1;SRSF9;ZNHIT3;TXNRD1;GLRX;UBE2T;MEAF6;MID1IP1;DCK;ARPC5L;PSMB1;UBE2C;PSMA4;FADD;TMEM138;PSMA5;BAG2;BTG1;ZDHHC16;MRPL15;AURKA;MYC;SERBP1;PPP1CC;FNTA;PTGES3;YWHAE;PCNA;SRSF3;TSFM;XBP1;C8orf76;CMPK1;BUB3;MCTS1;DKC1;PSME3;CDK1;DNAJA2;LRRC42;TMEM53;PSMG2;CCNA2;PLK1;RBM17;MAGEF1;UBE2D3;CXXC5;MFAP1;DNAAF2;TMEM248;TARDBP;SPRY2;HDAC2;CYHR1;SLC2A1;HSPA8;…
697	c2	prerank	WP_DNA_REPLICATION	-0.32960559226798286	-0.5217226036164482	0.999	1.0	1.0	26/42	49.61%	UBA52;RPA3;POLD2;RPA2;CDT1;PCNA;GMNN;RFC2;CDC6;RFC5;POLD4;MCM7;PRIM1;UBC;RFC4;MCM2;MCM5;RPA1;MCM4;DBF4;MCM3;RFC1;MCM6;ORC3;POLD3;MCM10
698	c2	prerank	DER_IFN_ALPHA_RESPONSE_DN	-0.3769292997279938	-0.521928730968006	0.9789621318373072	1.0	1.0	2/3	41.80%	COX17;EIF3E
699	c2	prerank	SARTIPY_NORMAL_AT_INSULIN_RESISTANCE_UP	-0.3338745545401296	-0.5219910845989004	0.991991991991992	1.0	1.0	18/26	54.74%	TUBB2A;PHLDA1;BYSL;MAK16;HMOX1;PTGES;TUBB6;SLC2A1;AK4;IER2;SRR;DUSP6;B3GNT2;FOSL1;BHLHE40;SRXN1;SLC25A28;HMGCR
700	c2	prerank	WATANABE_ULCERATIVE_COLITIS_WITH_CANCER_UP	-0.3410222574950641	-0.5222501734014245	0.9959183673469387	1.0	1.0	3/17	27.49%	SLC35D3;CDKN1C;NOL3
701	c2	prerank	WP_INTRAFLAGELLAR_TRANSPORT_PROTEINS_BINDING_TO_DYNEIN	-0.33607276975184464	-0.5223549781468823	0.9959798994974874	1.0	1.0	8/23	38.35%	DYNLL1;DYNLRB1;DYNLT1;DYNLT3;HSPB11;DYNLL2;IFT27;DYNC1LI1
702	c2	prerank	REACTOME_MITOTIC_SPINDLE_CHECKPOINT	-0.32529357571915435	-0.523730359334379	1.0	1.0	1.0	41/105	43.64%	PPP2CA;ANAPC15;B9D2;RPS27;UBE2S;CDC26;DYNLL1;ANAPC11;CENPM;CENPN;SKA1;MAD2L1;UBE2C;CENPA;BIRC5;ANAPC16;ZWINT;PPP1CC;DYNLL2;SKA2;MAPRE1;NUDC;BUB3;SEC13;CENPH;PLK1;PPP2R1A;CDC20;UBE2D1;DYNC1LI1;AURKB;NSL1;MIS12;CDC23;ZWILCH;SPDL1;NUP43;NUP37;SEH1L;PPP2R5D;SPC24
703	c2	prerank	CASTELLANO_HRAS_AND_NRAS_TARGETS_UP	-0.36772411947369354	-0.5246310089914702	0.9565741857659831	1.0	1.0	4/6	47.43%	CCNG1;CRABP2;EIF2D;ANXA8L1
704	c2	prerank	REACTOME_RRNA_PROCESSING_IN_THE_MITOCHONDRION	-0.36712146671845636	-0.5247493374379577	0.9640371229698376	1.0	1.0	5/6	52.41%	HSD17B10;MRM1;TRMT10C;ELAC2;NSUN4
705	c2	prerank	WALLACE_PROSTATE_CANCER_DN	-0.3637520967964799	-0.5248656131429943	0.9603841536614646	1.0	1.0	3/6	39.44%	CAV2;AKAP12;RAP1B
706	c2	prerank	WP_CEREBRAL_ORGANIC_ACIDURIAS_INCLUDING_DISEASES	-0.3607107819245938	-0.5248810133962587	0.9744160177975528	1.0	1.0	3/8	31.98%	MDH2;GCDH;IDH2
707	c2	prerank	DACOSTA_UV_RESPONSE_VIA_ERCC3_XPCS_UP	-0.33699766934320735	-0.5250627348864771	0.9909456740442656	1.0	1.0	14/22	51.37%	ALDH1B1;CDKN1C;MPDU1;ADO;SAT1;PDCL;FRAT2;TRIM21;IRF1;COX6A1;MED6;TP53;CTH;RPUSD2
708	c2	prerank	MILI_PSEUDOPODIA_HAPTOTAXIS_UP	-0.32499669638487055	-0.5254991189306836	1.0	1.0	1.0	196/475	45.51%	NXT2;STARD10;DTNA;DNAJB4;RPL17;ZBTB12;PCYT1B;ZNF560;COX7B2;CCND2;IRGM;MYCBP;VTI1B;FAM229B;PDCD5;RPS20;COA5;SMIM15;RPL21;RWDD1;GTF3C6;COMMD8;CDV3;NUDCD2;LGALSL;CCDC34;ZMAT2;SUMO1;THOC7;GPATCH4;YWHAB;SKP1;MRPL13;CRIPT;SLIRP;TMEM167A;MTPN;HMGN3;C1orf216;MRPS18C;MRPL47;EIF1AX;CISD2;CYB5R3;CFL2;DNAJC15;CISD1;TIMM8A;GMFB;RPL31;SSBP1;PTP4A1;MRPS14;CCNG1;DEK;ASNSD1;EIF2S2;SARNP;SMCO4;MRPS22;BMI1;NUDT2;CA…
709	c2	prerank	REACTOME_PERK_REGULATES_GENE_EXPRESSION	-0.33539129813729757	-0.5262470924018128	0.998	1.0	1.0	17/31	39.42%	EXOSC5;EXOSC4;EIF2S2;CEBPG;DDIT3;HERPUD1;IGFBP1;EXOSC6;EXOSC1;ASNS;EXOSC2;NFYB;EXOSC8;EIF2S1;ATF4;KHSRP;CEBPB
710	c2	prerank	AMIT_EGF_RESPONSE_60_MCF10A	-0.3324123847169168	-0.5264053251245395	0.999	1.0	1.0	19/36	46.94%	MGMT;TOMM22;TPM1;C11orf68;GLIPR1;ID1;GADD45A;TRIB1;IER3;JUNB;IER2;SOWAHC;MAGED2;JUN;RANBP3;PLK2;HES1;ZC3H12A;INHBA
711	c2	prerank	ZHANG_ANTIVIRAL_RESPONSE_TO_RIBAVIRIN_UP	-0.33512666655588685	-0.5264220830566451	0.9919839679358717	1.0	1.0	16/28	44.76%	KLK10;PDLIM1;IFITM3;CD99;PIM2;IRF7;IFI27;MDK;IFI6;TFDP1;SOX9;APOL1;ALDH2;ASS1;TIAL1;CD81
712	c2	prerank	REACTOME_G1_S_SPECIFIC_TRANSCRIPTION	-0.3355755253164346	-0.5275133042570401	0.9929789368104313	1.0	1.0	14/29	41.04%	TK1;RRM2;TYMS;CDT1;E2F4;PCNA;CDK1;E2F1;CDC6;CCNE1;FBXO5;TFDP1;CDC25A;TFDP2
713	c2	prerank	MITSIADES_RESPONSE_TO_APLIDIN_DN	-0.32704764361296595	-0.5278548894073295	1.0	1.0	1.0	96/239	46.53%	MYB;RASSF2;PPP1R16B;ARHGAP19;SYK;TUBA3E;TMEM106C;SUMO3;CALM3;RRM2;PGAM1;HNRNPAB;PTTG1;DUT;TPGS2;TMEM97;TUBB;RAB4A;TOMM20;DEK;NSDHL;CENPA;TYMS;BIRC5;MMD;CDT1;SLC37A4;ZNF22;CBX3;HDGF;ZWINT;PARP1;IMPA2;MYBL2;AHCY;AURKA;MYC;NEK2;CMPK1;RAB11A;CASP6;NUCKS1;IMPDH1;CCNA2;SNRPA;MRPL19;ELAVL1;NUSAP1;TIPIN;TARDBP;CD9;CCNB1;DERL1;HNRNPR;DHCR24;DLGAP5;CCNE1;PDXK;LYPLA1;KCTD12;FBXO5;SKP2;TFDP1;CBX5;HADH;DEPTOR…
714	c2	prerank	WP_FATTY_ACID_BIOSYNTHESIS	-0.34041194405044517	-0.5280867568778411	0.990909090909091	1.0	1.0	12/22	46.50%	ECHS1;ECHDC3;ACAA2;ECH1;PECR;HADH;DECR1;MECR;ACSL1;ECHDC1;ACLY;ACSL5
715	c2	prerank	REACTOME_KSRP_KHSRP_BINDS_AND_DESTABILIZES_MRNA	-0.34230029397100875	-0.5296857636780191	0.9929006085192698	1.0	1.0	10/17	45.71%	EXOSC5;EXOSC4;YWHAZ;EXOSC6;EXOSC1;EXOSC2;EXOSC8;KHSRP;EXOSC9;AKT1
716	c2	prerank	REACTOME_RHOBTB2_GTPASE_CYCLE	-0.33692781015220563	-0.5296919815749734	0.9939698492462311	1.0	1.0	14/23	44.40%	ACTG1;TWF1;CDC37;HNRNPC;RBMX;HSP90AB1;TXNL1;CCT7;CCT6A;CCT2;ACTN1;HSP90AA1;DBN1;SRRM1
717	c2	prerank	NAKAMURA_CANCER_MICROENVIRONMENT_DN	-0.33398927880989315	-0.5298359134900219	0.998998998998999	1.0	1.0	19/40	46.42%	LSM4;TXNRD1;COTL1;PSMG1;PSAT1;AURKA;PA2G4;KNSTRN;ASNS;CDC20;PSPH;CCNB2;CDC6;TCP1;RFC5;RFC4;TRIP13;SLC30A5;RIPK2
718	c2	prerank	REACTOME_ANCHORING_OF_THE_BASAL_BODY_TO_THE_PLASMA_MEMBRANE	-0.3321615103769902	-0.5316414250019664	1.0	1.0	1.0	37/92	43.54%	TUBB4A;HAUS7;B9D2;SSNA1;DYNLL1;TUBG1;TMEM216;DCTN3;HAUS4;CETN2;TUBB;RAB8A;TUBA4A;YWHAE;TUBB4B;MAPRE1;NEK2;RAB11A;B9D1;CDK1;HAUS1;DCTN2;ACTR1A;PLK1;PPP2R1A;NPHP1;DCTN1;TUBA1A;PRKACA;CEP41;HAUS8;FBF1;PRKAR2B;HSP90AA1;HAUS2;TCTN1;YWHAG
719	c2	prerank	WP_HYPERTROPHY_MODEL	-0.34567175688429685	-0.5319787808612403	0.9898167006109979	1.0	1.0	8/17	44.84%	EIF4EBP1;DUSP14;WDR1;EIF4E;HBEGF;JUND;ANKRD1;IFRD1
720	c2	prerank	KIM_WT1_TARGETS_DN	-0.32904047335023057	-0.5323942593365513	1.0	1.0	1.0	148/441	40.09%	ARL6IP1;MOCS1;DNAJB4;PLAGL1;NOX1;PLA2G4A;CYP24A1;REPIN1;TIA1;CPT1B;HOXB13;MARCO;GADD45GIP1;RPS25;LSM2;MRPL34;LSM4;BAD;EIF4EBP1;CKLF;LAGE3;GTF2H5;POP5;KRT10;RPS9;RPL36;ZNHIT1;ARMCX6;LAMTOR5;MZT2B;LSM5;SERF2;SERP1;DNPH1;CDK2AP2;EDF1;TMEM160;NDUFA4;DNAJB1;MAD2L1;THOC7;SDF2L1;EID1;MRPL13;DRAP1;IMP3;ASF1A;LMO4;CDCA3;SAC3D1;GEMIN2;THAP11;CKS2;PERP;MED21;CENPA;ELOVL1;WDR13;CCND1;PEX10;CITED2;POLR2D;BAG2…
721	c2	prerank	NIKOLSKY_OVERCONNECTED_IN_BREAST_CANCER	-0.3446006815519071	-0.5326045208711051	0.9899091826437941	1.0	1.0	3/20	25.76%	IRF8;STAT4;SOX15
722	c2	prerank	GALLUZZI_PERMEABILIZE_MITOCHONDRIA	-0.3374090959683045	-0.5326745666454571	1.0	1.0	1.0	17/40	35.50%	BAD;BNIP3;SIVA1;NR4A1;VDAC2;CFL2;BAX;BAK1;VDAC1;MTCH2;FDXR;CPT2;MOAP1;BID;PPID;SH3GLB1;PMAIP1
723	c2	prerank	BIOCARTA_PDGF_PATHWAY	-0.3424195901375464	-0.5337968806704582	0.996993987975952	1.0	1.0	1/28	10.38%	PIK3CG
724	c2	prerank	REACTOME_REGULATION_OF_NF_KAPPA_B_SIGNALING	-0.3458723136527039	-0.533875422216868	0.9939577039274925	1.0	1.0	10/18	49.48%	RPS27A;UBA52;UBB;UBC;IKBKG;IKBIP;NLRX1;TP53;USP18;USP14
725	c2	prerank	PID_NFKAPPAB_CANONICAL_PATHWAY	-0.3427410422985238	-0.5339202504543242	0.9969849246231156	1.0	1.0	1/22	11.13%	NOD2
726	c2	prerank	WP_CELL_CYCLE	-0.3333499365590413	-0.5343534899144576	1.0	1.0	1.0	62/120	47.92%	CCND2;WEE2;ANAPC13;ANAPC11;CDK4;PTTG1;YWHAH;YWHAB;SKP1;SFN;RBX1;CDKN2D;CDKN1C;CDKN2C;GADD45G;MAD2L2;CCND1;YWHAQ;YWHAZ;CDKN1B;MYC;E2F4;YWHAE;CDKN1A;PCNA;PKMYT1;TGFB3;BUB3;CDK1;E2F1;GADD45B;CCNA2;PLK1;GADD45A;CDC20;CCNB2;CDC6;CCNB1;HDAC2;CCNE1;MCM7;SKP2;TFDP1;CDC23;CDC25A;TFDP2;MCM2;CCND3;YWHAG;MCM5;TGFB1;MCM4;WEE1;DBF4;MCM3;MCM6;CDC25B;RAD21;TP53;MAD1L1;HDAC1;ANAPC10
727	c2	prerank	THEILGAARD_NEUTROPHIL_AT_SKIN_WOUND_UP	-0.3344257009802809	-0.5345025474010834	1.0	1.0	1.0	8/75	21.93%	BCL2A1;GPR18;HCAR3;PLEK;HMGA1;RPS27;SLC25A6;RPS16
728	c2	prerank	ZHU_SKIL_TARGETS_DN	-0.3617511071623559	-0.535001135671283	0.9745293466223699	1.0	1.0	5/9	43.15%	CDKN2C;BIRC5;CCNA2;EMP1;CCND3
729	c2	prerank	TURJANSKI_MAPK14_TARGETS	-0.3626724513830372	-0.5355050373084828	0.9859913793103449	1.0	1.0	3/10	29.46%	STAT4;ELK1;DDIT3
730	c2	prerank	BIOCARTA_HBX_PATHWAY	-0.3654078266227452	-0.5357756187503684	0.9558323895809739	1.0	1.0	2/7	22.77%	HRAS;LAMTOR5
731	c2	prerank	REACTOME_ATF4_ACTIVATES_GENES_IN_RESPONSE_TO_ENDOPLASMIC_RETICULUM_STRESS	-0.343640940809788	-0.5359754882460108	0.996993987975952	1.0	1.0	15/26	39.42%	EXOSC5;EXOSC4;CEBPG;DDIT3;HERPUD1;IGFBP1;EXOSC6;EXOSC1;ASNS;EXOSC2;NFYB;EXOSC8;ATF4;KHSRP;CEBPB
732	c2	prerank	KEGG_CELL_CYCLE	-0.334218638935359	-0.5360090060985848	1.0	1.0	1.0	64/124	47.92%	CCND2;WEE2;CDC26;ANAPC13;ANAPC11;CDK4;MAD2L1;PTTG1;YWHAH;YWHAB;SKP1;SFN;RBX1;CDKN2D;CDKN1C;CDKN2C;GADD45G;MAD2L2;CCND1;YWHAQ;YWHAZ;CDKN1B;MYC;E2F4;YWHAE;CDKN1A;PCNA;PKMYT1;TGFB3;BUB3;CDK1;E2F1;GADD45B;CCNA2;PLK1;GADD45A;CDC20;CCNB2;CDC6;CCNB1;HDAC2;CCNE1;MCM7;SKP2;TFDP1;CDC23;CDC25A;TFDP2;MCM2;CCND3;YWHAG;MCM5;TGFB1;MCM4;WEE1;DBF4;MCM3;MCM6;CDC25B;RAD21;TP53;MAD1L1;HDAC1;ANAPC10
733	c2	prerank	REACTOME_DDX58_IFIH1_MEDIATED_INDUCTION_OF_INTERFERON_ALPHA_BETA	-0.337744959754137	-0.5374167507991897	1.0	1.0	1.0	33/68	45.67%	S100A12;RPS27A;PIN1;UBA52;UBB;UBE2L6;RELA;FADD;RNF135;HMGB1;SIKE1;IRF7;CASP10;NKIRAS2;PCBP2;UBE2D3;ISG15;UBE2D1;NFKBIB;HSP90AB1;IRF3;SAA1;NFKBIA;UBC;ATG5;ATG12;HSP90AA1;IKBKG;IKBKE;HERC5;NLRX1;TAX1BP1;UBE2D2
734	c2	prerank	XU_RESPONSE_TO_TRETINOIN_DN	-0.3596526944864282	-0.5374459021292354	0.9830328738069989	1.0	1.0	7/11	47.50%	NTHL1;TPM4;ECI2;ANXA2;RAP2A;ANXA8L1;MAD1L1
735	c2	prerank	REACTOME_EPIGENETIC_REGULATION_OF_GENE_EXPRESSION	-0.33631036371485856	-0.5379257590217349	1.0	1.0	1.0	47/85	51.29%	GTF2H4;DNMT3L;RRP8;GTF2H5;SAP30;POLR2F;POLR2L;POLR1D;PHF19;POLR2K;POLR2E;POLR2H;SAP18;DEK;ACTB;CBX3;POLR1E;SAP30L;MTA2;SUV39H1;MYO1C;HDAC2;RBBP7;SIN3B;TET1;AEBP2;PHF1;SAP30BP;CHD4;UBTF;POLR1C;DDX21;SMARCA5;GTF2H2;HDAC1;GTF2H3;EHMT2;MYBBP1A;CDK7;DNMT1;BAZ2A;MBD2;TTF1;ERCC2;RBBP4;EED;GTF2H1
736	c2	prerank	REACTOME_BUTYRATE_RESPONSE_FACTOR_1_BRF1_BINDS_AND_DESTABILIZES_MRNA	-0.34840353591924544	-0.5379352970124697	0.9918450560652395	1.0	1.0	11/17	48.67%	EXOSC5;EXOSC4;YWHAB;EXOSC6;EXOSC1;EXOSC2;EXOSC8;EXOSC9;AKT1;MAPKAPK2;ZFP36L1
737	c2	prerank	REACTOME_CHROMATIN_MODIFYING_ENZYMES	-0.33485863506244984	-0.5386920154732445	1.0	1.0	1.0	41/193	33.34%	UTY;PADI4;ACTL6B;PADI2;PRDM9;PAX3;PADI6;KDM5D;RPS2;TAF10;COPRS;SAP30;PRMT6;CDK4;SMARCE1;TADA3;PRMT1;MEAF6;YEATS4;SAP18;MCRS1;BRMS1;RELA;HMG20B;ACTB;WDR77;CCND1;ENY2;DR1;RUVBL2;DPY30;MRGBP;MSL3;SMARCB1;VPS72;HDAC3;MORF4L1;MORF4L2;ELP6;TAF12;GPS2
738	c2	prerank	JOHNSTONE_PARVB_TARGETS_3_DN	-0.33279463706486556	-0.5393648906137288	1.0	1.0	1.0	357/796	45.62%	PET117;CSNK2B;THAP5;IER3IP1;ZNF506;ZNF23;TMED7;ZNF559;IQSEC3;PHOSPHO2;DTD2;ERVK3-1;YRDC;CENPW;C1orf122;MYCBP;MEA1;LSM2;CKS1B;LSM10;POLE4;CDC26;NDUFS5;TK1;TMEM14C;SMIM15;CENPM;KRT10;RRM2;CENPN;SSR3;TIMM17A;DTYMK;TPI1;TXNL4A;NUTF2;UQCC2;LSM5;ID3;STMN1;TPM1;SERP1;TRMT5;PTMA;PHF19;CYB5A;TAF9B;EXOSC4;GTF2A2;MAD2L1;PTTG1;C9orf40;ITGAE;TPRKB;MAP1LC3B;NDUFB7;TMED4;THOC7;GINS2;RPA3;NBEAL1;VMA21;GPN3;C3orf…
739	c2	prerank	KANG_DOXORUBICIN_RESISTANCE_UP	-0.3384502199468118	-0.5400803853509343	1.0	1.0	1.0	29/51	46.19%	CDKN3;TK1;CENPM;RRM2;DTYMK;MAD2L1;CENPA;TYMS;BIRC5;NQO1;ZWINT;HMGB2;AURKA;CDK1;PLK1;CDC20;NUSAP1;CDC6;PBK;ASF1B;RFC4;PRC1;TPX2;RAD51AP1;OIP5;FOXM1;MCM4;HMMR;DSCC1
740	c2	prerank	MEINHOLD_OVARIAN_CANCER_LOW_GRADE_DN	-0.3488616013881965	-0.5400923692761825	0.9847715736040609	1.0	1.0	12/19	46.98%	JTB;CFL1;SNRPB;MRPL9;TUBA1B;RHEB;CCNB2;TPX2;STARD7;BAP1;MCM6;RAD21
741	c2	prerank	REACTOME_DEPOSITION_OF_NEW_CENPA_CONTAINING_NUCLEOSOMES_AT_THE_CENTROMERE	-0.34463275518542175	-0.5401527948193414	0.9919597989949749	1.0	1.0	16/24	50.97%	CENPW;CENPM;CENPN;CENPA;NPM1;CENPH;MIS18A;RBBP7;RUVBL1;OIP5;SMARCA5;ITGB3BP;CENPL;HJURP;RBBP4;CENPT
742	c2	prerank	REACTOME_CONDENSATION_OF_PROPHASE_CHROMOSOMES	-0.35753640889169314	-0.5409483976641584	0.9841605068637803	1.0	1.0	5/12	37.94%	SET;NCAPH2;CDK1;PLK1;CCNB1
743	c2	prerank	REACTOME_SARS_COV_2_ACTIVATES_MODULATES_INNATE_AND_ADAPTIVE_IMMUNE_RESPONSES	-0.3377409152000003	-0.5411076456727243	1.0	1.0	1.0	36/108	43.45%	NOD2;TLR8;MASP1;IL17F;RPS27A;UBA52;CNBP;UBB;B2M;RNF135;UBE2N;SIKE1;IRF7;SEC13;HLA-A;HLA-C;BECN1;HLA-B;SAR1B;ISG15;HSP90AB1;HLA-E;IRF3;IRAK1;G3BP2;NUP50;UBC;KPNA2;HSP90AA1;NUP43;NUP37;G3BP1;SEH1L;IKBKG;IFNAR1;IKBKE
744	c2	prerank	REACTOME_SEMA4D_IN_SEMAPHORIN_SIGNALING	-0.3473771403559527	-0.5415348791522212	0.9929789368104313	1.0	1.0	7/24	27.37%	RRAS;RHOC;MYL6;MYL12B;RAC1;MYL9;RHOA
745	c2	prerank	KEGG_GLYCOSAMINOGLYCAN_BIOSYNTHESIS_CHONDROITIN_SULFATE	-0.3473244182648807	-0.5426942503156692	0.9878665318503539	1.0	1.0	1/22	11.88%	CHST13
746	c2	prerank	REACTOME_POLYMERASE_SWITCHING_ON_THE_C_STRAND_OF_THE_TELOMERE	-0.34887777885589777	-0.5429816081235335	0.9949748743718593	1.0	1.0	15/25	46.19%	TINF2;ACD;POLD2;TEN1;CHTF8;PCNA;RFC2;TERF2IP;RFC5;POLD4;PRIM1;RFC4;TERF1;RFC1;DSCC1
747	c2	prerank	SHEDDEN_LUNG_CANCER_GOOD_SURVIVAL_A5	-0.34021933531216975	-0.5437528142264967	1.0	1.0	1.0	28/66	46.49%	SHC2;EFS;DLX4;AP1M2;PDK2;DNAJB1;F11R;ZNF358;CDK16;EPOR;SLC25A23;DHRS2;YIPF2;CD2BP2;SLC29A1;TSN;LCMT1;RTN2;SIN3B;MKNK2;ZNF34;RANBP3;CDIP1;FBRS;NR2F6;DNAJB2;ARMCX5;ZNF444
748	c2	prerank	KEGG_N_GLYCAN_BIOSYNTHESIS	-0.3427315334349063	-0.544319316328986	0.996996996996997	1.0	1.0	26/46	47.58%	MGAT3;DPM2;B4GALT3;ALG12;DAD1;DPM3;ALG3;B4GALT2;MGAT2;ALG5;DPAGT1;ALG2;ALG14;MGAT1;DOLPP1;MGAT4B;ALG1;DDOST;DPM1;RPN2;ALG9;GANAB;ALG8;RFT1;RPN1;ALG6
749	c2	prerank	CHARAFE_BREAST_CANCER_LUMINAL_VS_MESENCHYMAL_DN	-0.33673241525979347	-0.5446966523569853	1.0	1.0	1.0	137/439	40.31%	DNAJB4;C17orf49;BNC2;MMP2;ALPK2;TWIST2;F2RL2;NID2;DZIP1;BCHE;SFRP1;CDH11;CASP1;SV2A;CNRIP1;ADAMTS5;PLP2;IGFBPL1;CENPV;DAB2;UBE2S;PSMB6;FAM200B;MPP1;RGS4;RAB34;CSRP2;GNG11;POPDC3;TPM1;CAV1;GSTP1;PTTG1;TGFB1I1;PSMB2;ACTG1;IL11;GLIPR1;EMP3;LARP6;SNRPD1;G0S2;EMILIN2;CAV2;FXYD5;GPX8;CFL2;CDKN2C;CD99;S100A2;TUBB;CMTM3;AKR1B1;TYMS;BIRC5;STRADB;NOL7;BAG2;MCFD2;ASB1;RALBP1;UPP1;TIMP1;PSMB9;GNG2;MXRA7;DKK3…
750	c2	prerank	PID_ERBB1_DOWNSTREAM_PATHWAY	-0.33951669175611954	-0.5448409632515127	1.0	1.0	1.0	27/105	31.76%	PPP2CA;SH2D2A;F2RL2;BAD;BRK1;RPS6;HRAS;ARPC5;ARPC2;PEBP1;RAC1;MLST8;YWHAH;YWHAB;SFN;ELK1;ARPC3;ARPC1B;CDC42;MAP2K2;NRAS;YWHAQ;PRKCZ;MYLPF;YWHAZ;YWHAE;KRAS
751	c2	prerank	REACTOME_HDR_THROUGH_SINGLE_STRAND_ANNEALING_SSA	-0.3453562018389372	-0.5449969486914215	0.999	1.0	1.0	13/36	42.39%	RHNO1;RMI2;RPA3;RAD1;RPA2;ERCC1;RFC2;RAD50;RFC5;NBN;HUS1;RFC4;KAT5
752	c2	prerank	ODONNELL_TARGETS_OF_MYC_AND_TFRC_DN	-0.34436552906980333	-0.5453501902563612	0.997	1.0	1.0	25/44	50.32%	CKS1B;RANBP1;RAD1;BIRC5;TMEM107;MYBL2;AURKA;CDK1;CD151;C4orf46;CCNA2;CDC20;CDC6;TOX4;CCNB1;AURKB;DEPDC1;G3BP1;FOXM1;DBF4;LRRC58;MND1;FAM72C;CHAF1A;SPC25
753	c2	prerank	CAFFAREL_RESPONSE_TO_THC_8HR_3_DN	-0.36650939544922606	-0.5455132413898542	0.9775401069518717	1.0	1.0	4/10	41.93%	PRPS1;ENO1;ACTR1A;CHD4
754	c2	prerank	REACTOME_TRNA_PROCESSING	-0.34069497897913376	-0.5456560979496562	1.0	1.0	1.0	49/101	46.05%	TRMT12;LAGE3;RAN;POP5;POP7;POP4;TRMT5;TPRKB;HSD17B10;TRMT112;TSEN34;RPP25;TP53RK;FTSJ1;RPP30;URM1;RPP40;TRMT6;PUS3;RPP21;OSGEP;CTU1;SEC13;TRMT61A;C2orf49;CTU2;CLP1;THG1L;CSTF2;TSEN15;CPSF4;RPP38;QTRT1;METTL1;NUP50;DDX1;NUP43;NUP37;SEH1L;TRMU;TYW3;LCMT2;RTCB;TSEN54;GTPBP3;TRMT10C;RAE1;FAM98B;AAAS
755	c2	prerank	WP_DISORDERS_IN_KETOLYSIS	-0.3890457979457258	-0.5457191663854774	0.9638854296388543	1.0	1.0	3/5	41.22%	ACAT2;BDH1;ACAT1
756	c2	prerank	BIOCARTA_GPCR_PATHWAY	-0.34827058869472993	-0.545778038578056	0.994994994994995	1.0	1.0	13/29	42.49%	NFATC4;CALM3;HRAS;CALM1;ELK1;CALM2;NFATC1;MAPK3;PRKAR1B;PRKAR2B;JUN;PRKAR1A;PRKAR2A
757	c2	prerank	WP_MITOCHONDRIAL_FATTY_ACID_SYNTHESIS_PATHWAY	-0.3867401068473953	-0.5460321321915234	0.947560975609756	1.0	1.0	3/5	43.79%	MCAT;OXSM;MECR
758	c2	prerank	REACTOME_DOWNREGULATION_OF_ERBB4_SIGNALING	-0.3705823947467272	-0.5463603779784586	0.9726775956284153	1.0	1.0	3/9	24.55%	RPS27A;UBA52;UBB
759	c2	prerank	REACTOME_COENZYME_A_BIOSYNTHESIS	-0.37516196196564117	-0.5465767445925624	0.971655328798186	1.0	1.0	6/8	51.99%	PPCS;PANK2;COASY;PANK4;PANK3;PPCDC
760	c2	prerank	REACTOME_TICAM1_TRAF6_DEPENDENT_INDUCTION_OF_TAK1_COMPLEX	-0.36465782311763306	-0.5467967371703797	0.9811122770199371	1.0	1.0	3/11	24.55%	RPS27A;UBA52;UBB
761	c2	prerank	KANNAN_TP53_TARGETS_UP	-0.34764828441015305	-0.5469335721670413	1.0	1.0	1.0	30/54	50.89%	TAX1BP3;HRAS;NINJ1;BAK1;ZP3;SURF1;CDKN1A;PCNA;APOC1;PDLIM4;FHL2;TST;IGFBP6;GALE;PMAIP1;GADD45A;CES2;PLIN2;CTDSP2;SLC3A2;BBC3;APLP1;VCAN;LOXL1;ACTA2;DCAF7;PRKAB1;SMTN;ZNF7;DDB2
762	c2	prerank	MARIADASON_REGULATED_BY_HISTONE_ACETYLATION_UP	-0.3460356877429169	-0.5474100789229581	1.0	1.0	1.0	15/55	35.76%	CORO7;SLC2A2;DLX4;GALT;NOS3;ID3;TUSC2;ENKD1;CDKN1C;CHMP4B;TGM2;MBD4;CYB5B;ISG15;ESAM
763	c2	prerank	XU_RESPONSE_TO_TRETINOIN_UP	-0.3552101932044577	-0.5474904791363722	0.9886363636363636	1.0	1.0	9/15	45.78%	CDKN2C;PSMB9;PGD;PIM1;ELF4;ITM2B;RCBTB2;ALAS1;COL9A2
764	c2	prerank	WP_CANONICAL_NFKB_PATHWAY	-0.374475374189395	-0.5479567898946993	0.9612403100775194	1.0	1.0	4/8	43.35%	RELA;NFKBIE;NFKBIA;IKBKG
765	c2	prerank	REACTOME_HOMOLOGOUS_DNA_PAIRING_AND_STRAND_EXCHANGE	-0.3468039887694923	-0.5481866110233049	0.999	1.0	1.0	15/41	42.39%	RHNO1;RMI2;RPA3;RAD1;RPA2;RFC2;RAD51C;RAD50;XRCC3;RFC5;NBN;HUS1;RFC4;RAD51AP1;KAT5
766	c2	prerank	REACTOME_SIGNALING_BY_NOTCH1_PEST_DOMAIN_MUTANTS_IN_CANCER	-0.34516645010584135	-0.5483626885909064	0.999	1.0	1.0	2/57	6.80%	HEY2;HEY1
767	c2	prerank	BOYLAN_MULTIPLE_MYELOMA_C_D_UP	-0.3419200853907527	-0.5491928798804039	1.0	1.0	1.0	39/126	40.44%	EBF1;DNAJB4;DDX19B;BCL11A;DIRAS2;EDARADD;ZNF593;PDLIM1;RPL23;ID3;SIVA1;SNRPF;CNN3;TPM3;BAG2;MRPS6;SLC16A1;ZFAS1;NCL;PKIG;CDKN1A;NT5DC2;BAMBI;NUDT21;SF3A3;TIFA;SLC29A1;RBM38;GAR1;CECR2;NOLC1;AKAP12;NAT8L;PABPC1;OTUB2;NAP1L1;PPM1E;DYRK2;MYL4
768	c2	prerank	CHIN_BREAST_CANCER_COPY_NUMBER_DN	-0.3607633290626304	-0.5492877096461682	0.988421052631579	1.0	1.0	5/12	34.46%	LLGL1;HRAS;CDKN1C;PRKCZ;CTSB
769	c2	prerank	REACTOME_SIRT1_NEGATIVELY_REGULATES_RRNA_EXPRESSION	-0.38184024492859536	-0.5514348916326496	0.973655323819978	1.0	1.0	2/8	36.76%	RRP8;SUV39H1
770	c2	prerank	WP_ONCOSTATIN_M_SIGNALING_PATHWAY	-0.3465583146021032	-0.5520144401315409	0.999	1.0	1.0	3/64	16.78%	MMP1;JAK3;MMP13
771	c2	prerank	REACTOME_DISEASES_OF_PROGRAMMED_CELL_DEATH	-0.3499101228881632	-0.552339648544997	0.999	1.0	1.0	21/42	48.76%	FASLG;TRADD;C1QBP;CAPNS1;PRDX1;FADD;CDK5;YWHAE;RBBP7;CDC25A;PRIM1;JUN;LMNA;CAPN2;BCL2L11;CDC25B;TP53;CAPN1;SOD2;CAST;DNMT1
772	c2	prerank	PID_FOXO_PATHWAY	-0.3472248881274052	-0.5524951447703239	0.999	1.0	1.0	26/48	47.66%	FASLG;RAN;YWHAH;YWHAB;SFN;YWHAQ;YWHAZ;CDKN1B;YWHAE;RALB;PLK1;GADD45A;FOXO4;CCNB1;ZFAND5;CSNK1G2;SKP2;CAT;YWHAG;BCL2L11;RALA;MAPK9;AKT1;SGK1;CSNK1E;SOD2
773	c2	prerank	BIOCARTA_FAS_PATHWAY	-0.3520386815933666	-0.5527177374002654	0.994994994994995	1.0	1.0	13/30	46.45%	FASLG;ARHGDIB;FADD;PARP1;CASP10;CASP6;DAXX;DFFA;JUN;LMNA;CASP7;RIPK2;PAK2
774	c2	prerank	BIOCARTA_FBW7_PATHWAY	-0.3727443995842553	-0.5527989396406531	0.9662676822633297	1.0	1.0	5/9	39.76%	SKP1;CDC34;E2F1;CCNE1;TFDP1
775	c2	prerank	PID_HIV_NEF_PATHWAY	-0.3511536273943368	-0.5536859302187461	0.997997997997998	1.0	1.0	12/35	40.32%	FASLG;CYCS;TRADD;RELA;FADD;CASP9;BID;CASP6;DAXX;DFFA;TNFRSF1A;NFKBIA
776	c2	prerank	PUJANA_BREAST_CANCER_WITH_BRCA1_MUTATED_UP	-0.3495946576391076	-0.5537947236558329	1.0	1.0	1.0	30/53	50.63%	UBE2S;STMN1;ASF1A;CDKN2C;DEK;CENPA;RPIA;MYBL2;CDK1;USP1;SNRPA;CDC20;EXOSC8;DDX39A;AURKB;SKP2;TFDP1;RFC4;MCM2;RAD51AP1;MCM5;FOXM1;RPA1;MCM4;HMMR;MCM6;NASP;DNMT1;KATNA1;HMGN4
777	c2	prerank	PID_RXR_VDR_PATHWAY	-0.35557955156730053	-0.5543078832309524	0.9929718875502008	1.0	1.0	1/26	6.99%	NR1H4
778	c2	prerank	MIZUSHIMA_AUTOPHAGOSOME_FORMATION	-0.37210236443235356	-0.5543996998232437	0.985153764581124	1.0	1.0	6/11	41.59%	AMBRA1;ATG3;GABARAPL2;DCTN1;ATG5;ATG12
779	c2	prerank	SIG_CD40PATHWAYMAP	-0.3513661044953767	-0.5547459605846747	0.997	1.0	1.0	1/34	5.05%	MAPK8IP2
780	c2	prerank	KEGG_SMALL_CELL_LUNG_CANCER	-0.34597067826618905	-0.5551081401301408	1.0	1.0	1.0	4/84	16.64%	ITGA2B;COL4A6;PIK3CG;NOS2
781	c2	prerank	KEGG_MISMATCH_REPAIR	-0.3563769543734136	-0.5553147939247041	0.9909274193548387	1.0	1.0	12/23	46.13%	RPA3;POLD2;SSBP1;RPA2;PCNA;RFC2;RFC5;POLD4;RFC4;RPA1;RFC1;MSH6
782	c2	prerank	SA_G2_AND_M_PHASES	-0.37769669791302674	-0.5556589814235117	0.9581497797356828	1.0	1.0	6/8	48.64%	CDKN1A;CDK1;CDC25A;WEE1;CDC25B;CDK7
783	c2	prerank	MOREAUX_MULTIPLE_MYELOMA_BY_TACI_DN	-0.3469493035718899	-0.5558888540570511	1.0	1.0	1.0	82/156	43.80%	GCSH;CHMP4A;C11orf54;TLE4;EMC4;FANCF;MRPS12;RNF7;MRPL43;LSM4;TMEM126A;MRPL50;RAN;FIBP;PSMD8;C1QBP;LSM5;NDUFA13;NUDCD2;TBCB;THYN1;CHCHD1;RPL26L1;PFDN4;ASF1A;COMMD4;EBNA1BP2;SNRPD1;ACD;EIF3G;SSBP1;MALSU1;TYMS;RUVBL2;SLC16A1;ERCC1;IFT57;TIMM50;PSMC4;NUDT5;BUB3;MBD4;PAIP1;DKC1;CDK1;AIMP2;HAUS1;PAPOLA;MRPL19;LAP3;GLT8D1;ACTL6A;IK;AASDHPPT;PAK1IP1;CCT5;TRIB1;CCT2;CMC1;DHX29;TMA16;NADSYN1;CDC23;TDP2;TEF…
784	c2	prerank	BIOCARTA_MAPK_PATHWAY	-0.3479957881051428	-0.557270043709773	1.0	1.0	1.0	27/81	40.41%	MAP2K6;CEBPA;MAPK4;HRAS;TRADD;RAC1;ELK1;RPS6KB2;RPS6KA2;RELA;MAPKAPK3;MAP2K2;RPS6KA1;MYC;TGFB3;MAPK13;MAPK7;DAXX;MAP3K13;MAPK3;MAX;MAP3K11;MAP2K3;MAPK12;NFKBIA;RPS6KA4;MKNK2
785	c2	prerank	REACTOME_INTRINSIC_PATHWAY_FOR_APOPTOSIS	-0.35006959715514635	-0.5581480289702738	1.0	1.0	1.0	30/53	47.38%	BAD;CYCS;DYNLL1;C1QBP;YWHAH;YWHAB;SFN;BAX;BAK1;YWHAQ;YWHAZ;CASP9;DYNLL2;YWHAE;BID;E2F1;PMAIP1;MAPK3;GSDMD;APIP;TFDP1;TFDP2;BBC3;YWHAG;BCL2L11;AKT1;AVEN;CASP7;TP53;NMT1
786	c2	prerank	WP_BARDETBIEDL_SYNDROME	-0.34964877191774674	-0.5583866977023602	1.0	1.0	1.0	3/81	15.12%	DCDC2;SMO;BBS1
787	c2	prerank	REACTOME_B_WICH_COMPLEX_POSITIVELY_REGULATES_RRNA_EXPRESSION	-0.35647584470859	-0.5586403814832156	0.9969818913480886	1.0	1.0	9/28	31.94%	POLR2F;POLR2L;POLR1D;POLR2K;POLR2E;POLR2H;DEK;ACTB;POLR1E
788	c2	prerank	REACTOME_CYTOCHROME_C_MEDIATED_APOPTOTIC_RESPONSE	-0.3663792418857657	-0.5587124511176831	0.9831401475237092	1.0	1.0	6/13	46.17%	CYCS;CASP9;MAPK3;APIP;AVEN;CASP7
789	c2	prerank	YANG_BREAST_CANCER_ESR1_LASER_DN	-0.352945882504039	-0.5588643396964746	0.999	1.0	1.0	15/45	38.32%	SEL1L3;SNX3;GSTP1;ODC1;AK2;ANP32E;SMCO4;UBE2J1;SERBP1;ACAT2;ANXA1;FSCN1;FOXC1;PRNP;HDAC2
790	c2	prerank	KANG_CISPLATIN_RESISTANCE_DN	-0.38176392111784624	-0.5598055467393774	0.9646408839779006	1.0	1.0	6/8	45.78%	TMX4;ASB8;SLC52A2;NBN;RPS6KA4;COL9A2
791	c2	prerank	REACTOME_ORGANELLE_BIOGENESIS_AND_MAINTENANCE	-0.3469351087475936	-0.5598589844993582	1.0	1.0	1.0	62/260	34.93%	TUBB3;TUBAL3;SMO;TUBA4B;TUBB1;TUBA3D;TUBB4A;BBS1;HAUS7;TUBA3E;BBS10;B9D2;IFT20;SSNA1;CYCS;DYNLL1;APOO;DYNLRB1;TUBG1;CALM1;TMEM216;TUBB2B;MTX1;CRTC3;DCTN3;TTC30A;HAUS4;ARL3;CETN2;TMEM11;TUBB;SSBP1;RAB8A;CYS1;TUBA1B;TUBA4A;TUBB2A;CHCHD3;HSPB11;TFAM;IFT57;MKKS;SAMM50;DYNLL2;YWHAE;TUBB4B;MAPRE1;HDAC3;IDH2;NEK2;RAB11A;B9D1;TUBA1C;CDK1;UNC119B;HAUS1;ARF4;DCTN2;ACTR1A;BBS7;BBIP1;PLK1
792	c2	prerank	HINATA_NFKB_TARGETS_KERATINOCYTE_DN	-0.36148990437632805	-0.559946401821687	0.9949596774193549	1.0	1.0	3/23	19.04%	SCEL;DSG3;KLK7
793	c2	prerank	WP_DNA_DAMAGE_RESPONSE	-0.3517107693326094	-0.5602667823581589	1.0	1.0	1.0	29/65	43.33%	CCND2;CYCS;CDK4;SFN;RAD1;GADD45G;BAX;RPA2;CCND1;CDK5;CDKN1B;CASP9;MYC;CDKN1A;BID;CDK1;E2F1;GADD45B;PMAIP1;GADD45A;CCNB2;RAD50;CCNB1;CCNE1;NBN;CDC25A;CCND3;BBC3;RRM2B
794	c2	prerank	BIOCARTA_CCR5_PATHWAY	-0.36199353562474457	-0.5603687240720574	0.9887640449438202	1.0	1.0	3/17	23.33%	CCR5;CALM3;CALM1
795	c2	prerank	PECE_MAMMARY_STEM_CELL_DN	-0.3485881117757157	-0.5603877624281632	1.0	1.0	1.0	5/131	13.35%	EBF1;BTBD19;FAP;HEY1;TIA1
796	c2	prerank	REACTOME_MATURATION_OF_SARSCOV2_SPIKE_PROTEIN	-0.3552879945934312	-0.5605844439826541	0.9949849548645938	1.0	1.0	1/37	1.90%	MGAT4C
797	c2	prerank	REACTOME_TRAF6_MEDIATED_NF_KB_ACTIVATION	-0.359549842677467	-0.5607501373996224	0.992936427850656	1.0	1.0	8/25	40.32%	S100A12;RELA;RNF135;HMGB1;NKIRAS2;NFKBIB;SAA1;NFKBIA
798	c2	prerank	PIEPOLI_LGI1_TARGETS_UP	-0.36286444208565816	-0.5608816514210642	0.9847715736040609	1.0	1.0	2/16	16.56%	FGF13;HLF
799	c2	prerank	REACTOME_RHO_GTPASES_ACTIVATE_CIT	-0.3605827571174541	-0.5608901073465035	0.9858870967741935	1.0	1.0	7/19	30.70%	RHOC;MYL6;MYL12B;RAC1;MYL9;RHOA;CDKN1B
800	c2	prerank	OUELLET_OVARIAN_CANCER_INVASIVE_VS_LMP_DN	-0.37375299271666884	-0.5625742386960927	0.9717868338557993	1.0	1.0	8/12	49.02%	RPS29;GAMT;CIRBP;SHROOM2;KHSRP;STX5;LGALS8;GNA11
801	c2	prerank	WP_EGFEGFR_SIGNALING_PATHWAY	-0.34963583656636843	-0.5626823950301791	1.0	1.0	1.0	33/162	31.76%	SH2D2A;CBLC;SH3GL2;SH3GL3;MAPK4;TWIST1;PTPN5;DOK2;NOS3;EIF4EBP1;CFL1;HRAS;AP2S1;NDUFA13;STMN1;CAV1;PEBP1;RAC1;NEDD8;ELK1;CAV2;RPS6KA2;CDC42;RALBP1;AP2M1;MAP2K2;MYBL2;PRKCZ;RPS6KA1;AURKA;PCNA;ARF6;KRAS
802	c2	prerank	BIOCARTA_P53_PATHWAY	-0.36347209939189407	-0.562797431078772	0.9815950920245399	1.0	1.0	8/16	39.14%	CDK4;BAX;CCND1;CDKN1A;PCNA;E2F1;GADD45A;CCNE1
803	c2	prerank	WP_TCA_CYCLE_AND_DEFICIENCY_OF_PYRUVATE_DEHYDROGENASE_COMPLEX_PDHC	-0.3651459707832188	-0.562847881213021	0.9877675840978594	1.0	1.0	12/16	55.39%	MDH1;PDHA1;IDH1;IDH3A;CS;DLD;ACLY;DLAT;DLST;FH;ACO1;SDHA
804	c2	prerank	QI_HYPOXIA_TARGETS_OF_HIF1A_AND_FOXA2	-0.35460338683323794	-0.5634546178719352	0.9939819458375125	1.0	1.0	17/33	49.87%	SRM;LSM2;RNF126;CITED2;PPM1G;MPP2;CNOT3;JUND;CARM1;FSCN1;SLC16A3;GPRC5A;ATN1;F2RL1;MYBBP1A;LBH;DUSP10
805	c2	prerank	WP_EGFR_TYROSINE_KINASE_INHIBITOR_RESISTANCE	-0.35216071394277465	-0.563678917867998	1.0	1.0	1.0	3/83	6.42%	PDGFRB;SHC2;IGF1
806	c2	prerank	KAUFFMANN_MELANOMA_RELAPSE_UP	-0.3544320700012957	-0.5646868270403345	1.0	1.0	1.0	32/60	49.33%	POLE4;RRM2;LAMTOR5;PPIA;MAD2L1;PTTG1;SUMO1;GINS2;RPA3;DEK;TFAM;PCNA;DCLRE1A;GMNN;RFC2;CDC6;RFC5;OGG1;MCM7;HUS1;RFC4;RAD51AP1;FANCG;MCM4;TERF1;MCM3;MCM6;MSH6;GTF2H2;GTF2H3;XRCC5;CHAF1A
807	c2	prerank	REACTOME_G2_M_DNA_DAMAGE_CHECKPOINT	-0.3543427814091979	-0.5649120768435973	1.0	1.0	1.0	30/56	47.26%	RHNO1;RMI2;YWHAH;RPA3;YWHAB;SFN;RAD1;RPA2;UBE2V2;UBE2N;YWHAQ;YWHAZ;YWHAE;CDK1;RFC2;RNF8;RAD50;CCNB1;RFC5;NBN;HUS1;RFC4;KAT5;YWHAG;PIAS4;RPA1;WEE1;RBBP8;BRCC3;TP53
808	c2	prerank	BIOCARTA_TERT_PATHWAY	-0.38724419283225797	-0.5658914498345612	0.9620535714285714	1.0	1.0	5/8	47.87%	WT1;MYC;MAX;TP53;HDAC1
809	c2	prerank	REACTOME_PROCESSING_OF_DNA_DOUBLE_STRAND_BREAK_ENDS	-0.3551788490583516	-0.5661128678273197	1.0	1.0	1.0	30/59	46.42%	RHNO1;RPS27A;UBA52;RMI2;UBB;RPA3;UBE2I;RAD1;RPA2;PPP4C;UBE2V2;SUMO2;UBE2N;RFC2;CCNA2;TIPIN;RNF8;RAD50;RFC5;NBN;UBC;HUS1;SIRT6;RFC4;KAT5;PIAS4;RPA1;CLSPN;RBBP8;BRCC3
810	c2	prerank	REACTOME_TRISTETRAPROLIN_TTP_ZFP36_BINDS_AND_DESTABILIZES_MRNA	-0.36824212981318416	-0.5663085500998131	0.987792472024415	1.0	1.0	9/17	42.74%	EXOSC5;EXOSC4;YWHAB;EXOSC6;EXOSC1;EXOSC2;EXOSC8;ZFP36;EXOSC9
811	c2	prerank	WP_INTERLEUKIN1_IL1_STRUCTURAL_PATHWAY	-0.35595882516966815	-0.5663127497769805	0.996	1.0	1.0	16/49	40.41%	MAP2K6;ELK1;RELA;TOLLIP;MAP2K2;MYD88;IRF7;MYC;IRAK4;MAPK3;EIF4E;NFKBIB;MAP2K3;IRAK1;NFKBIA;MKNK2
812	c2	prerank	WP_BONE_MORPHOGENIC_PROTEIN_SIGNALING_AND_REGULATION	-0.38039637092611545	-0.5665372691872935	0.9821989528795811	1.0	1.0	1/12	20.02%	BMP2
813	c2	prerank	REACTOME_DNA_DOUBLE_STRAND_BREAK_REPAIR	-0.3536356668271337	-0.5665691823144452	1.0	1.0	1.0	46/129	41.43%	FEN1;SLX1B;RHNO1;NHEJ1;SLX1A;POLE4;POLE3;UBXN1;RPS27A;UBA52;SUMO1;RMI2;UBB;RPA3;UBE2I;RAD1;POLD2;RPA2;PPP4C;ERCC1;UBE2V2;SUMO2;UBE2N;PARP1;PCNA;RFC2;RAD51C;CCNA2;TIPIN;RNF8;RAD50;MUS81;XRCC1;XRCC3;RFC5;XRCC6;POLD4;APBB1;NBN;TDP2;UBC;HUS1;SIRT6;RFC4;PPP5C;KPNA2
814	c2	prerank	WP_KIT_RECEPTOR_SIGNALING_PATHWAY	-0.356802395840023	-0.5677138574456193	1.0	1.0	1.0	6/59	22.16%	SNAI1;BTK;TBX2;BAD;RPS6;HRAS
815	c2	prerank	WP_DYRK1A	-0.35811283291810764	-0.5686803965943041	1.0	1.0	1.0	2/60	4.75%	GLI1;NEUROG2
816	c2	prerank	REACTOME_SIGNALING_BY_FLT3_FUSION_PROTEINS	-0.367673261557034	-0.5693753999173605	0.9868421052631579	1.0	1.0	5/19	31.76%	NOX4;HRAS;NRAS;CDKN1A;KRAS
817	c2	prerank	CHEMNITZ_RESPONSE_TO_PROSTAGLANDIN_E2_UP	-0.3536929027237008	-0.5695139018976735	1.0	1.0	1.0	55/130	42.39%	TNFRSF9;LRRC8C;MLLT11;PCBD1;EIF4EBP1;RPL8;CDKN3;UBE2S;TK1;RRM2;RPS9;BOLA3;NOP16;MZT2B;AP2S1;PRAF2;PTTG1;TGFB1I1;GRINA;MZT2A;PEA15;UBE2C;POLR3D;CKS2;C19orf48;BIRC5;MTHFD2;NPM1;SLC16A1;ERCC1;RPIA;DGAT1;NECAB3;AURKA;PCGF1;SCNM1;SHMT2;CHMP7;PAICS;SNRPA;NUSAP1;CCNB2;CDC6;PTP4A3;NES;CCNB1;DLGAP5;TFAP2A-AS1;ASF1B;PRC1;AKAP17A;SPDL1;TPX2;UAP1;DNAJC18
818	c2	prerank	BILBAN_B_CLL_LPL_DN	-0.36057761711192254	-0.570628151066017	0.998	1.0	1.0	14/41	39.46%	SULT1A2;GOLGA8N;GLRX;MARCKS;HMGB2;ANXA1;SRSF7;EIF4A1;PMAIP1;DUSP22;SAT1;IER3;PRNP;JUNB
819	c2	prerank	KEGG_ACUTE_MYELOID_LEUKEMIA	-0.35938196601256256	-0.5707468809958259	0.998	1.0	1.0	15/57	31.76%	CEBPA;PIK3CG;RUNX1T1;BAD;EIF4EBP1;HRAS;RPS6KB2;RELA;CCND1;MAP2K2;NRAS;ARAF;PIM2;MYC;KRAS
820	c2	prerank	REACTOME_SIGNALING_BY_EGFR	-0.3595372103518487	-0.570871343660908	0.998	1.0	1.0	16/50	37.82%	SH3GL2;SH3GL3;HRAS;RPS27A;UBA52;UBB;CDC42;AAMP;NRAS;AREG;KRAS;BTC;EPN1;SPRY1;HBEGF;SPRY2
821	c2	prerank	WP_ERBB_SIGNALING_PATHWAY	-0.3561182288646167	-0.5713901669531336	1.0	1.0	1.0	3/89	5.65%	CAMK2B;SHC2;PAK3
822	c2	prerank	REACTOME_CATION_COUPLED_CHLORIDE_COTRANSPORTERS	-0.399422102855999	-0.5717311297212581	0.9613636363636363	1.0	1.0	2/7	22.29%	SLC12A5;SLC12A3
823	c2	prerank	AMIT_EGF_RESPONSE_240_MCF10A	-0.3676778563416991	-0.5718228381536424	0.9818365287588294	1.0	1.0	12/21	43.42%	BMP2;TNFRSF12A;HERPUD1;TUBB2A;SOCS2;GPN2;INSIG1;AKAP12;STK17A;EHD4;DUSP4;PLAU
824	c2	prerank	IKEDA_MIR133_TARGETS_UP	-0.36072413509553247	-0.5718273957641211	0.995995995995996	1.0	1.0	4/43	23.41%	PPP2CA;EBF2;SEC61B;ARPC5
825	c2	prerank	WP_MIRNA_REGULATION_OF_DNA_DAMAGE_RESPONSE	-0.35880200522140776	-0.5718296839059508	1.0	1.0	1.0	31/68	43.33%	CCND2;CYCS;CDK4;SFN;RAD1;GADD45G;BAX;CCNG1;RPA2;CCND1;CDK5;CDKN1B;CASP9;MYC;CDKN1A;BID;CDK1;E2F1;GADD45B;PMAIP1;GADD45A;CCNB2;RAD50;CCNB1;CCNE1;MCM7;NBN;CDC25A;CCND3;BBC3;RRM2B
826	c2	prerank	REACTOME_HCMV_LATE_EVENTS	-0.36095243550342276	-0.5719855535891308	1.0	1.0	1.0	25/52	46.61%	CHMP4A;VPS25;SNF8;CHMP2A;VPS28;VPS4A;MVB12A;CHMP2B;CHMP1A;CHMP3;CHMP4B;VPS37D;SEC13;CHMP7;CEBPD;CHMP6;HNRNPK;NUP50;NUP43;NUP37;SEH1L;TSG101;RAE1;AAAS;VPS37C
827	c2	prerank	WANG_METASTASIS_OF_BREAST_CANCER_ESR1_DN	-0.36486140496135416	-0.5724597909313567	0.992992992992993	1.0	1.0	5/28	28.09%	EIF4EBP3;ARHGDIB;ETV2;CLN8;FKBP2
828	c2	prerank	KEGG_CHRONIC_MYELOID_LEUKEMIA	-0.35809187461091924	-0.5725777202399848	1.0	1.0	1.0	18/73	33.94%	SHC2;CBLC;PIK3CG;BAD;HRAS;CDK4;RELA;CCND1;MAP2K2;NRAS;ARAF;CDKN1B;MYC;CDKN1A;KRAS;TGFB3;CTBP1;E2F1
829	c2	prerank	WP_VITAMIN_B6DEPENDENT_AND_RESPONSIVE_DISORDERS	-0.4134916579377501	-0.5726405708950277	0.9434954007884363	1.0	1.0	2/4	40.30%	PNPO;PIGV
830	c2	prerank	REACTOME_TYSND1_CLEAVES_PEROXISOMAL_PROTEINS	-0.3966532222266791	-0.573086686416026	0.9480968858131488	1.0	1.0	4/7	44.57%	ACAA1;SCP2;PHYH;TYSND1
831	c2	prerank	REACTOME_FLT3_SIGNALING_IN_DISEASE	-0.36542421891188637	-0.5737512054340917	0.995987963891675	1.0	1.0	8/28	31.76%	NOX4;HRAS;RPS27A;UBA52;UBB;NRAS;CDKN1A;KRAS
832	c2	prerank	GEORGES_TARGETS_OF_MIR192_AND_MIR215	-0.3548293464758449	-0.573957476048974	1.0	1.0	1.0	112/827	29.51%	RDM1;SYNGR1;ARL6IP1;TTPA;ZDHHC23;MYB;DNAJB4;FEN1;CGNL1;GRHL1;TRAF3IP3;SLC16A14;HOXA13;NOXO1;FHDC1;RNASE4;MMP20;CIB2;MEX3B;VASH2;RBP7;CA8;CHDH;ARHGAP19;TNFSF12;TMEM200A;HNF1B;NOD2;TMC3;CYP24A1;FOXA1;NPNT;BTNL9;FOXD1;HCN4;LRRC8C;IL17RB;RET;UBE2W;KCTD15;C17orf58;NT5M;MT1F;ANAPC15;MRPL43;CDKN3;CKLF;STOX2;C1orf53;PRADC1;ICAM3;MRPL50;SAP30;NKX3-1;SKA1;ATP6V1G1;LAMTOR5;ZNHIT3;MT1X;PHF19;SAYSD1;TAF9B;THE…
833	c2	prerank	ELVIDGE_HIF1A_TARGETS_UP	-0.36200818394319856	-0.5740244446319708	1.0	1.0	1.0	24/65	35.73%	POLR3K;SRM;MRPS12;HHEX;CCDC86;RRS1;TAF9B;RPP25;SLC35C1;WDR77;RPP40;RFK;GYG1;AMD1;TOR3A;SLC35B1;RRP15;PSME3;CORO1A;SLC29A1;SOCS2;PNO1;DNAJA1;TMEM33
834	c2	prerank	REACTOME_CALNEXIN_CALRETICULIN_CYCLE	-0.3689369439054466	-0.574126379527731	0.9919597989949749	1.0	1.0	17/25	54.25%	RNF5;RPS27A;UBA52;UBB;RNF139;DERL2;CALR;UBC;EDEM2;GANAB;CANX;AMFR;EDEM3;OS9;MAN1B1;SYVN1;EDEM1
835	c2	prerank	PID_RB_1PATHWAY	-0.36131040556355964	-0.5747593385887163	1.0	1.0	1.0	4/64	14.38%	PPP2CA;CEBPA;CCND2;PAX3
836	c2	prerank	LOPEZ_MESOTHELIOMA_SURVIVAL_WORST_VS_BEST_UP	-0.37945654797570544	-0.5751758900713888	0.9792315680166147	1.0	1.0	7/13	42.54%	TGFB1I1;CCND1;PSRC1;MRGBP;ACOT7;CDC42EP3;LOX
837	c2	prerank	KAUFFMANN_DNA_REPAIR_GENES	-0.3575029564495552	-0.575395905576246	1.0	1.0	1.0	71/218	39.65%	RDM1;FEN1;GTF2H4;MGMT;TREX2;ERCC5;ALKBH2;FANCF;POLE4;CIB1;GTF2H5;RRM2;POLE3;NUDT1;UBE2A;MAD2L1;PTTG1;SUMO1;RPA3;DUT;TINF2;UBE2I;CETN2;RAD1;RAD23A;GADD45G;SMUG1;POLD2;MAD2L2;HMGB1;MPG;RPA2;APEX2;APEX1;NTHL1;NEIL2;RUVBL2;ERCC1;UBE2V2;UBE2N;FANCE;SSRP1;UBE2L3;PARP1;HMGB2;CDKN1A;PCNA;DCLRE1A;DCLRE1B;MBD4;RFC2;TP53I3;RAD51C;GADD45A;UBE2D3;ENDOV;APTX;RAD50;MUS81;XRCC1;NEIL1;XRCC3;MBD1;RFC5;XRCC6;POLD4;…
838	c2	prerank	BIOCARTA_BTG2_PATHWAY	-0.38272500508294705	-0.5758155694339611	0.9767687434002112	1.0	1.0	7/11	50.40%	PRMT1;CCND1;BTG1;TP53;FGF1;CHAF1A;CHAF1B
839	c2	prerank	BIOCARTA_RAC1_PATHWAY	-0.37206766037761924	-0.5758467735231284	0.9869083585095669	1.0	1.0	5/21	30.77%	PIK3CG;RAC1;RALBP1;CDK5;ARFIP2
840	c2	prerank	NIKOLSKY_BREAST_CANCER_19P13_AMPLICON	-0.41498671190870073	-0.5769258228534099	0.9465174129353234	1.0	1.0	2/5	29.99%	USE1;OCEL1
841	c2	prerank	SIMBULAN_UV_RESPONSE_NORMAL_DN	-0.3665965253990543	-0.5771683235987365	0.992992992992993	1.0	1.0	14/33	43.81%	FAT2;CNBP;MARCKS;PTP4A1;MYC;PHLDA1;DUSP7;ID1;GADD45B;SF3A2;ADRB2;CDH1;EMP1;MCL1
842	c2	prerank	UDAYAKUMAR_MED1_TARGETS_UP	-0.3605283390683854	-0.5774423783765708	1.0	1.0	1.0	60/122	47.50%	MRPL12;SLC19A1;TMED7;PITX1;EIF4EBP1;DTYMK;METRN;PTMA;EDF1;SDF2L1;SUB1;CAV2;MRPL42;BPGM;RPL22;FDX1;ANP32E;EMC8;PSAT1;SLC16A1;TSPAN4;AURKA;SRGN;TSFM;AMMECR1;NIT2;AIMP2;ASNS;SLC29A1;SF3A2;HNRNPA3;PSPH;KATNB1;CDC6;SLC35A2;TSPAN12;AKR1A1;AP1S2;CD47;OGG1;SLC16A3;APEH;CHPT1;SDC1;BOP1;FECH;MTDH;TMPO;SREK1IP1;DUS1L;SCRN3;RMND5A;PFKL;PANK4;FKBP14;SSX2IP;THOP1;GRSF1;MED1;MAD1L1
843	c2	prerank	REACTOME_IKK_COMPLEX_RECRUITMENT_MEDIATED_BY_RIP1	-0.3706298856868015	-0.5776204431887856	0.9869215291750503	1.0	1.0	13/23	52.30%	RPS27A;UBA52;UBB;UBE2N;UBE2D3;UBE2D1;UBC;IKBKG;LY96;UBE2D2;TICAM1;BIRC2;CD14
844	c2	prerank	REACTOME_CELLULAR_SENESCENCE	-0.36044910901224736	-0.577779917578847	1.0	1.0	1.0	50/127	42.46%	MAP2K6;ERF;VENTX;ANAPC15;HMGA1;UBE2S;CDC26;ANAPC11;RPS27A;UBA52;TXN;CDK4;UBB;TINF2;ASF1A;CDKN2D;RPS6KA2;UBE2C;ACD;RELA;CDKN2C;MAPKAPK3;BMI1;ANAPC16;RPS6KA1;CDKN1B;CDKN1A;RING1;MAPK7;E2F1;ID1;CCNA2;MAPK3;TERF2IP;UBE2D1;MAP2K3;RAD50;CBX4;RBBP7;CCNE1;CEBPB;NBN;TFDP1;CDC23;CBX6;UBC;TFDP2;JUN;KAT5;IGFBP7
845	c2	prerank	WP_TRANSLATION_INHIBITORS_IN_CHRONICALLY_ACTIVATED_PDGFRA_CELLS	-0.36399283558522944	-0.5783117640012853	0.998	1.0	1.0	17/46	40.35%	MAP2K6;PIK3CG;EIF4EBP1;RPS6;RPS6KB2;RPS6KA2;MAP2K2;PIM2;RPS6KA1;EIF4A1;MAPK3;EIF4E;PIK3R3;MAP2K3;PIM1;PRKACA;RPS6KA4
846	c2	prerank	PHONG_TNF_RESPONSE_VIA_P38_COMPLETE	-0.3588824438980808	-0.5795376346654884	1.0	1.0	1.0	70/217	40.41%	NCALD;FABP4;PRKD1;TCF4;IGFBP5;GABRA2;EVA1B;SV2A;RGS1;RET;ZFP69B;F8A1;CKLF;HHEX;NDUFB2;CAV1;THYN1;IL11;CDC42EP1;GLIPR1;WIZ;NINJ1;TMEM97;CD59;S100A4;FAIM;BTG1;SIKE1;DDIT3;HTATIP2;UBE2J1;CCDC85B;PAQR4;PCNA;EMP2;DERL2;PNRC2;BCL3;DUSP5;MBD4;TRAF4;EHD3;MGAT2;SDCBP;HLA-B;PPP1R15A;PMAIP1;STX4;MAP3K11;YIPF5;GABARAPL1;INSIG1;FOXC1;PNP;MYO1C;IDH1;TCP1;MAP7D1;ZFP36;VPS35;NUDT4;CBX4;MSMO1;TGIF1;SKP2;MECOM;STK…
847	c2	prerank	TOYOTA_TARGETS_OF_MIR34B_AND_MIR34C	-0.35854628355591656	-0.5798212703580191	1.0	1.0	1.0	110/416	36.91%	FIP1L1;PHGDH;MYB;HPCA;FEN1;PARM1;SLC16A14;ZNF544;BMP6;HOOK1;ARHGAP19;TSPAN18;PRR15L;SMIM2;LRRC8C;ZNF700;ZNF551;TEF;COQ2;UBE2S;RAN;NRGN;RRM2;EIF5A;APH1A;XPO5;C20orf27;RPL23;SKA1;MZT2B;TAGLN2;CDK4;SLC43A3;HNRNPAB;SLC35A4;TMED4;CRTC3;CCDC9;ARHGDIA;TMEM18;SLC25A19;LY6E;B4GALT3;HAUS4;TSR2;TMEM97;ANP32B;TUBB;MED28;CENPA;METTL9;EIF2S2;TOMM40;LDHA;ESPN;PSMC3IP;SNX17;PSRC1;PRRG4;RPIA;TMEM109;IDH3B;SNHG7;G…
848	c2	prerank	REACTOME_TP53_REGULATES_METABOLIC_GENES	-0.36119210029088883	-0.5801045342483547	1.0	1.0	1.0	39/85	36.10%	SESN3;COX16;LAMTOR1;CYCS;COX7A2L;COX6B1;LAMTOR5;COX20;TXNRD1;COX5A;TXN;PRDX5;NDUFA4;MLST8;YWHAH;LAMTOR2;YWHAB;COX6C;COX7B;SFN;LAMTOR4;PRDX1;COX7C;COX5B;COX4I1;RRAGA;YWHAQ;RHEB;SESN2;LAMTOR3;YWHAZ;COX11;SURF1;YWHAE;G6PD;TACO1;RRAGD;COX8A;SCO1
849	c2	prerank	KEGG_GLYCOSYLPHOSPHATIDYLINOSITOL_GPI_ANCHOR_BIOSYNTHESIS	-0.3724149159521825	-0.5804897396039661	0.9909274193548387	1.0	1.0	14/24	48.05%	DPM2;PIGH;PIGP;PIGC;PIGT;GPAA1;PIGX;PIGV;PIGZ;PIGA;PIGO;PIGF;PIGQ;PIGW
850	c2	prerank	REACTOME_APOPTOSIS_INDUCED_DNA_FRAGMENTATION	-0.40412445829365334	-0.5807454450235008	0.9621993127147767	1.0	1.0	3/7	38.74%	HMGB1;HMGB2;DFFA
851	c2	prerank	WP_TOLLLIKE_RECEPTOR_SIGNALING_RELATED_TO_MYD88	-0.370166987764681	-0.5812677588778637	0.9959919839679359	1.0	1.0	12/30	44.50%	TLR8;RELA;TOLLIP;MYD88;IRF7;IRAK4;IRF3;IRAK1;TIRAP;IKBKG;IKBKE;TLR5
852	c2	prerank	WP_NUCLEOTIDE_EXCISION_REPAIR_IN_XERODERMA_PIGMENTOSUM	-0.36588591946390947	-0.5818827755516325	0.999	1.0	1.0	15/58	31.49%	GTF2H4;POLE4;GTF2H5;POLE3;HMGN1;RPA3;RBX1;CETN2;RAD23A;POLD2;RPA2;GPS1;ERCC1;PARP1;PCNA
853	c2	prerank	CAFFAREL_RESPONSE_TO_THC_8HR_3_UP	-0.40969353368461836	-0.5819237677514643	0.9348093480934809	1.0	1.0	2/5	33.51%	EPCAM;AIMP2
854	c2	prerank	REACTOME_REGULATION_OF_TP53_ACTIVITY_THROUGH_PHOSPHORYLATION	-0.36277064717142365	-0.5822022540113863	1.0	1.0	1.0	34/90	42.39%	CSNK2B;RHNO1;TAF7L;TAF10;RPS27A;PIN1;UBA52;TAF9B;RMI2;UBB;RPA3;TP53RK;RAD1;RPA2;SSRP1;CDK5;AURKA;TAF6;TAF12;RFC2;CCNA2;RAD50;AURKB;RFC5;NBN;TAF5;DYRK2;PRKAG1;UBC;HUS1;RFC4;TAF13;TPX2;KAT5
855	c2	prerank	GLINSKY_CANCER_DEATH_UP	-0.39935096826063876	-0.5824144631435331	0.9476744186046512	1.0	1.0	5/7	53.20%	CCNB1;HCFC1;RNF2;USP22;MKI67
856	c2	prerank	REACTOME_FORMATION_OF_APOPTOSOME	-0.38570327841364	-0.5826017874430492	0.9741379310344828	1.0	1.0	5/11	45.72%	CYCS;CASP9;MAPK3;APIP;AVEN
857	c2	prerank	BURTON_ADIPOGENESIS_PEAK_AT_8HR	-0.36958965090728935	-0.5828509780312213	0.996	1.0	1.0	15/39	43.54%	PRR5;UCP2;GSTO1;PRDX6;SLC16A1;TUBB2A;BZW1;PLAC8;PPA1;ARL4D;PPP1R2;CEBPB;SDC1;UAP1;TSC22D3
858	c2	prerank	KEGG_RNA_DEGRADATION	-0.368926824500251	-0.5840748644160633	0.999	1.0	1.0	20/53	36.30%	LSM2;LSM4;LSM1;EXOSC5;LSM5;LSM6;LSM7;EXOSC4;LSM3;ENO1;EXOSC6;EXOSC1;C1D;MPHOSPH6;CNOT7;DCPS;EXOSC2;PAPOLA;EXOSC8;CNOT3
859	c2	prerank	PID_INTEGRIN_A4B1_PATHWAY	-0.3696403389290004	-0.5841044798401792	0.9929789368104313	1.0	1.0	2/32	19.13%	JAM2;THBS2
860	c2	prerank	REACTOME_RNA_POLYMERASE_II_TRANSCRIBES_SNRNA_GENES	-0.3664170529319341	-0.5843836776401959	1.0	1.0	1.0	21/69	32.33%	ELL3;NABP2;POLR2I;POLR2J;SNAPC5;SUPT4H1;POLR2F;POLR2L;SSU72;SNAPC2;GTF2A2;POLR2K;POLR2E;POLR2H;POLR2C;POLR2G;POLR2D;GTF2F1;PHAX;NCBP2;TAF6
861	c2	prerank	GENTILE_UV_LOW_DOSE_DN	-0.3677916359775661	-0.5844591047196072	1.0	1.0	1.0	2/61	5.90%	CDH2;IGFBP5
862	c2	prerank	KOBAYASHI_EGFR_SIGNALING_6HR_DN	-0.3776726807263711	-0.5846158131893421	0.9817073170731707	1.0	1.0	9/17	42.87%	PHLDA2;IL11;G0S2;CCND1;MAFF;DUSP5;IER3;JUN;DUSP4
863	c2	prerank	ONKEN_UVEAL_MELANOMA_UP	-0.36120091211319405	-0.5847375592471746	1.0	1.0	1.0	214/747	38.04%	TRPV2;FKBP1A;TYMP;LDB3;SEL1L3;GPR143;FBXL7;COL1A2;SPARCL1;LZTS1;FGF13;RPL17;ZNF410;MMP2;SULT1A2;SULT1A1;S100A1;LDLRAD4;EIF4EBP3;NDUFB8;PTPRC;CCND2;SULT1A3;KCND3;FABP3;FGF9;APOD;CASP1;BOLA2;TIA1;SSX1;ZC3H11A;UBE2W;BIRC7;OLFM1;IFFO1;COQ2;NME4;NENF;SH3BGRL3;UBE2S;PFN1;HCLS1;FABP5;NTAN1;CHCHD7;PDLIM1;GTF3A;SAP30;LGALS1;SLC39A4;PHLDA2;MRPL40;SPON2;HCFC1R1;RPL37A;SNRPG;S100A11;AP1S1;CALM1;CYC1;DAPK1;GE…
864	c2	prerank	HAHTOLA_MYCOSIS_FUNGOIDES_CD4_UP	-0.3653243193175445	-0.5848641736933331	0.998	1.0	1.0	3/56	15.01%	SULT1A2;PADI2;MS4A4A
865	c2	prerank	CHIARETTI_T_ALL_RELAPSE_PROGNOSIS	-0.3798807886656025	-0.5851124246313035	0.9898580121703854	1.0	1.0	4/17	34.28%	CD2;DEK;MYC;USP1
866	c2	prerank	REACTOME_SIGNALING_BY_ALK_IN_CANCER	-0.37055484504815817	-0.5863502556571311	0.999	1.0	1.0	8/53	29.50%	BCL2A1;BCL11A;RPS6;SKP1;RBX1;TPM3;NPM1;TPM4
867	c2	prerank	CHUANG_OXIDATIVE_STRESS_RESPONSE_UP	-0.37292090521326193	-0.5864556019615117	0.9959919839679359	1.0	1.0	14/26	49.09%	RPL38;MT1X;NQO1;DKK1;DDIT3;FDXR;HMOX1;PSMD3;PSMD12;JUN;EDN1;CYP1B1;PPP2CB;SLC35B3
868	c2	prerank	WP_MRNA_PROCESSING	-0.365411060479809	-0.5864761308863119	1.0	1.0	1.0	68/124	44.96%	LSM2;YBX1;TXNL4A;SRSF9;SNRPB;SNRPG;SF3B5;SNRPD3;HNRNPAB;LSM7;PRMT1;SNRPF;SNRPD1;SNRPE;HNRNPA1;SNRPD2;SF3B4;CELF4;SRSF2;PPM1G;PHF5A;SNRPB2;TMED10;SRSF3;NUDT21;RNPS1;NCBP2;SRSF1;SNRPA1;CD2BP2;SF3A3;HNRNPC;SRSF7;SNRNP40;PCBP2;SF3A2;RBM17;DNAJC8;SNRPA;PAPOLA;RBMX;HNRNPH2;SF3A1;HNRNPA2B1;CLP1;SRSF5;PRPF4;DHX16;CSTF2;NONO;HNRNPR;CPSF4;PRMT2;CSTF2T;PTBP1;U2AF2;HNRNPK;PABPN1;DHX38;CSTF1;PRPF6;DDX1;SF3B2;…
869	c2	prerank	YIH_RESPONSE_TO_ARSENITE_C4	-0.38550662021380233	-0.5866034910539728	0.9897330595482546	1.0	1.0	10/15	44.75%	F11R;ELK1;CDC42;RAB3A;KRT8;EIF4E;JUN;GRB2;TAPBP;NR2F6
870	c2	prerank	WP_PI3KAKTMTOR_SIGNALING_PATHWAY_AND_THERAPEUTIC_OPPORTUNITIES	-0.37447517747267245	-0.5867087335072487	0.996993987975952	1.0	1.0	9/30	31.76%	PIK3CG;NOS3;BAD;EIF4EBP1;HRAS;NRAS;RHEB;CDKN1B;KRAS
871	c2	prerank	BIOCARTA_ETS_PATHWAY	-0.38329847383185145	-0.5878919556021495	0.990909090909091	1.0	1.0	7/17	41.92%	HRAS;CSF1R;E2F4;E2F1;HDAC2;SIN3B;JUN
872	c2	prerank	KYNG_DNA_DAMAGE_BY_4NQO_OR_UV	-0.36783631175610537	-0.5879705631969904	0.999	1.0	1.0	16/59	33.83%	EFNB3;IGF1;SERPINB2;RBM3;ATP6V0B;PAFAH1B3;PRMT1;TCEA2;TWF1;MYD88;PCYT2;PCNA;TGFB3;DUSP5;SLC35B1;INPP1
873	c2	prerank	SIG_IL4RECEPTOR_IN_B_LYPHOCYTES	-0.3754087895757943	-0.5882881371511408	0.9949799196787149	1.0	1.0	1/27	5.11%	JAK3
874	c2	prerank	WP_SEROTONIN_RECEPTOR_467_AND_NR3C_SIGNALING	-0.38154197454045646	-0.588528780575994	0.983756345177665	1.0	1.0	3/19	29.41%	HTR6;ELK1;MAP2K2
875	c2	prerank	REACTOME_REGULATION_OF_PYRUVATE_DEHYDROGENASE_PDH_COMPLEX	-0.385920119724276	-0.5886442211731592	0.9824016563146998	1.0	1.0	9/15	50.53%	PDK4;PDK2;GSTZ1;PDHB;PDHA1;DLD;RXRA;DLAT;PDHX
876	c2	prerank	REACTOME_TELOMERE_EXTENSION_BY_TELOMERASE	-0.37939828317011476	-0.5887795651475372	0.9848178137651822	1.0	1.0	11/23	40.30%	NHP2;NOP10;TINF2;ACD;RUVBL2;DKC1;GAR1;CCNA2;TERF2IP;PPP6C;RUVBL1
877	c2	prerank	BENITEZ_GBM_PROTEASOME_INHIBITION_RESPONSE	-0.3714670910904498	-0.5896369454823389	0.999	1.0	1.0	23/46	45.39%	KIF1A;MLF2;TP53RK;CCND1;SUMO2;BTG1;SGTA;SESN2;PNRC1;ARMC6;ELP6;ASNS;FBXO7;GPN2;PEG10;SKP2;C15orf39;PTOV1;MAGED2;DVL2;DAPK3;COMMD2;WEE1
878	c2	prerank	REACTOME_MITOTIC_PROPHASE	-0.3690547031452476	-0.5896697965763804	1.0	1.0	1.0	2/79	3.36%	PPP2CA;CTDNEP1
879	c2	prerank	TAYLOR_METHYLATED_IN_ACUTE_LYMPHOBLASTIC_LEUKEMIA	-0.3674774561956662	-0.5897950706837671	1.0	1.0	1.0	16/70	33.67%	MRAP2;PROX1;RPRM;RPS14;CAV1;NDUFA4;SNRPC;COX5B;DPY30;MYC;PSMA2;BCL10;LAPTM4A;GMNN;NFU1;RFC2
880	c2	prerank	WP_RETINOBLASTOMA_GENE_IN_CANCER	-0.36887092559042545	-0.5899651133248466	1.0	1.0	1.0	52/86	49.97%	ZNF655;RRM2;SAP30;STMN1;CDK4;RPA3;DCK;RABIF;HMGB1;RPA2;TYMS;CCND1;CDT1;HMGB2;CDKN1B;MYC;CDKN1A;PCNA;MAPK13;CDK1;E2F1;CCNA2;CCNB2;SUV39H1;CCNB1;PRMT2;RBBP7;CCNE1;RFC5;MCM7;SKP2;TFDP1;CDC25A;PRIM1;RFC4;TFDP2;FANCG;CCND3;RPA1;MCM4;WEE1;MCM3;MCM6;MSH6;CDC25B;TP53;HDAC1;DNMT1;HLTF;POLD3;SMC1A;SMC3
881	c2	prerank	REACTOME_ACTIVATION_OF_NIMA_KINASES_NEK9_NEK6_NEK7	-0.40941240469275303	-0.59037445862044	0.9491916859122402	1.0	1.0	5/7	42.82%	CDK1;PLK1;CCNB2;CCNB1;NEK6
882	c2	prerank	MYLLYKANGAS_AMPLIFICATION_HOT_SPOT_21	-0.4143997081624594	-0.5909233821973675	0.9478672985781991	1.0	1.0	2/6	29.46%	CDK4;DDIT3
883	c2	prerank	REACTOME_RHO_GTPASES_ACTIVATE_ROCKS	-0.3840533205330814	-0.5912357861538233	0.9888324873096447	1.0	1.0	6/19	27.37%	CFL1;RHOC;MYL6;MYL12B;MYL9;RHOA
884	c2	prerank	SMIRNOV_RESPONSE_TO_IR_2HR_UP	-0.3724424111972055	-0.59128514976359	0.999	1.0	1.0	22/49	43.82%	RGS16;HCAR3;PCIF1;NUDT15;PHLDA3;CDKN1A;PSMD11;PPP1R15A;PMAIP1;GADD45A;IER3;PIM1;SOX9;AEN;CDC25A;JUN;SLC30A1;ZFP36L2;C16orf72;PLK2;BBC3;IER5
885	c2	prerank	REACTOME_TRANSLESION_SYNTHESIS_BY_Y_FAMILY_DNA_POLYMERASES_BYPASSES_LESIONS_ON_DNA_TEMPLATE	-0.37461885077771084	-0.5913042420748276	0.994994994994995	1.0	1.0	18/37	41.02%	POLE4;POLE3;RPS27A;UBA52;UBB;RPA3;UBE2L6;POLD2;MAD2L2;RPA2;PCNA;RFC2;ISG15;RFC5;POLD4;RCHY1;UBC;RFC4
886	c2	prerank	WP_PROSURVIVAL_SIGNALING_OF_NEUROPROTECTIN_D1	-0.38792610842537156	-0.5916358851613294	0.9835897435897436	1.0	1.0	5/15	30.73%	CYCS;TRADD;FADD;BAX;CASP9
887	c2	prerank	PID_PLK1_PATHWAY	-0.3733350741904589	-0.5916599234831457	0.994	1.0	1.0	21/42	46.72%	PPP2CA;TPT1;TUBG1;RHOA;AURKA;NUDC;CDK1;GORASP1;PLK1;PPP2R1A;CDC20;CCNB1;FBXO5;PRC1;TPX2;SPC24;WEE1;KIF20A;CLSPN;CDC25B;RAB1A
888	c2	prerank	WP_HIJACK_OF_UBIQUITINATION_BY_SARSCOV2	-0.4173884276091799	-0.591767471849875	0.9375736160188457	1.0	1.0	2/6	36.39%	RBX1;NAE1
889	c2	prerank	SNIJDERS_AMPLIFIED_IN_HEAD_AND_NECK_TUMORS	-0.37439097101028906	-0.5919070562732683	0.996	1.0	1.0	7/37	31.28%	MMP7;FGF3;RAD1;PTP4A1;CCND1;TM4SF1;MAPK8IP1
890	c2	prerank	LE_NEURONAL_DIFFERENTIATION_DN	-0.386464320019171	-0.592566543495783	0.9798387096774194	1.0	1.0	10/19	38.30%	MRPL11;CDK4;UBE2C;CKS2;PKMYT1;LHX6;CDC20;CCNB2;SUV39H1;EIF4EBP2
891	c2	prerank	WP_FOLLICLE_STIMULATING_HORMONE_FSH_SIGNALING_PATHWAY	-0.3792822167446068	-0.5930836686492442	0.9859578736208626	1.0	1.0	7/26	30.69%	FSHR;EIF4EBP1;RPS6;GRK6;RPS6KB2;RHEB;AREG
892	c2	prerank	RODRIGUES_THYROID_CARCINOMA_POORLY_DIFFERENTIATED_UP	-0.3670847025201619	-0.5937331064216428	1.0	1.0	1.0	282/595	46.46%	CLDN1;PHGDH;NME1;FEN1;STC2;ADSL;KISS1R;BCHE;SNCA;BOLA2;UBE2W;TOMM22;NPM3;CENPW;PPP1R14B;MRPS12;CKS1B;EIF4EBP1;PDCD5;CYCS;UBE2S;CKLF;PRELID1;RAN;FAM200B;EIF5A;UBE2M;CENPN;SSR3;TIMM17A;DTYMK;PSMD8;NOP16;MRPL37;PHLDA2;AP2S1;ACP1;TUBG1;SETD9;STMN1;HCCS;CCDC34;MTFP1;GLRX;TNFRSF12A;MRPS16;RPL26L1;HMGB3;MAD2L1;PFDN4;GINS2;SUB1;GGCT;MRPL13;LY6E;TMEM167A;SNRPD1;PSMG1;TPGS2;MRPL42;MRPL47;C4orf48;GPX8;UBE2C…
893	c2	prerank	GILMORE_CORE_NFKB_PATHWAY	-0.39543701114767393	-0.5951144880053342	0.9854318418314256	1.0	1.0	7/13	43.45%	RELA;NFKBIE;BCL3;NFKBIB;NFKBIA;IKBKG;IKBKE
894	c2	prerank	REACTOME_CITRIC_ACID_CYCLE_TCA_CYCLE	-0.3804155204840707	-0.5953978899701107	0.9899396378269618	1.0	1.0	12/22	43.10%	MDH2;SDHC;IDH3B;IDH3G;IDH2;SDHB;SUCLG1;FAHD1;IDH3A;CS;ACO2;DLD
895	c2	prerank	CHUANG_OXIDATIVE_STRESS_RESPONSE_DN	-0.3975701863848011	-0.5959758929700838	0.9541088580576307	1.0	1.0	6/10	39.43%	UBE2C;PPP1R7;CCNA2;PLK1;TUBA1A;UNG
896	c2	prerank	PID_AURORA_A_PATHWAY	-0.3781826655872824	-0.5964402963784196	0.988988988988989	1.0	1.0	1/31	2.76%	AJUBA
897	c2	prerank	LOPEZ_TRANSLATION_VIA_FN1_SIGNALING	-0.3779939121830867	-0.5969950930559027	0.9929789368104313	1.0	1.0	18/34	43.81%	STX16;PTMA;ARHGDIA;IMP3;SNRPD1;RALBP1;SH3GLB2;GTF2F1;SOCS2;ANP32A;PTBP1;PPP5C;EIF3D;HOXB7;PDE3A;ZFP36L2;DAPK3;MCL1
898	c2	prerank	WP_NEUROINFLAMMATION	-0.3930868759393676	-0.5972445903176941	0.9749739311783108	1.0	1.0	1/13	16.64%	NOS2
899	c2	prerank	REACTOME_MEIOSIS	-0.37753383777016974	-0.5973094264129087	0.999	1.0	1.0	11/56	29.06%	FKBP6;SYCE3;PRDM9;CDK4;RPA3;TINF2;UBE2I;ACD;RPA2;PSMC3IP;HSPA2
900	c2	prerank	REACTOME_PTK6_REGULATES_RTKS_AND_THEIR_EFFECTORS_AKT1_AND_DOK1	-0.4011630912720243	-0.5973372008797954	0.9614973262032086	1.0	1.0	4/9	31.40%	RPS27A;UBA52;UBB;DOK1
901	c2	prerank	ZHAN_MULTIPLE_MYELOMA_MS_DN	-0.37878427689999017	-0.5974901011954182	0.998	1.0	1.0	10/40	33.09%	TLR10;FAM133A;RPS2;TMEM126A;POLR1D;RHOA;CLTA;DHPS;ICAM4;TMEM123
902	c2	prerank	WP_GLUCOSE_METABOLISM_IN_TRIPLENEGATIVE_BREAST_CANCER_CELLS	-0.41066652599632647	-0.5980835185681017	0.9575418994413408	1.0	1.0	4/8	39.82%	LDHA;SLC16A1;SLC2A1;PKM
903	c2	prerank	WP_TRANSSULFURATION_PATHWAY	-0.4029483231327078	-0.5981991328346423	0.9652173913043478	1.0	1.0	7/10	49.48%	MPST;MAT2B;AHCY;GCLM;GOT1;DNMT1;CTH
904	c2	prerank	BIOCARTA_NOS1_PATHWAY	-0.38622124033410454	-0.5982311330956862	0.9849246231155779	1.0	1.0	1/20	7.77%	GRIN2C
905	c2	prerank	PID_CDC42_PATHWAY	-0.37351741573699654	-0.5985774205862506	0.999	1.0	1.0	13/69	27.04%	MAP2K6;F2RL2;PAX6;PARD6A;CFL1;HRAS;ARPC5;ARPC2;RAC1;ARHGDIA;ARPC3;ARPC1B;CDC42
906	c2	prerank	WP_SMALL_CELL_LUNG_CANCER	-0.37296117377482496	-0.5986488538893318	1.0	1.0	1.0	29/96	37.25%	ITGA2B;COL4A6;NOS2;BIRC7;CKS1B;CYCS;CDK4;SKP1;CDKN1C;RELA;CKS2;GADD45G;BAX;BAK1;CCND1;LAMB4;CDKN1B;CASP9;MYC;CDKN1A;BID;TRAF4;E2F1;GADD45B;GADD45A;MAX;RXRB;NFKBIB;PIK3R3
907	c2	prerank	REACTOME_RECRUITMENT_OF_MITOTIC_CENTROSOME_PROTEINS_AND_COMPLEXES	-0.37579501107139535	-0.5987153759187779	1.0	1.0	1.0	31/79	42.13%	TUBB4A;HAUS7;SSNA1;DYNLL1;MZT2B;TUBG1;DCTN3;MZT2A;HAUS4;MZT1;CETN2;TUBB;TUBA4A;YWHAE;TUBB4B;MAPRE1;NEK2;CDK1;HAUS1;DCTN2;ACTR1A;PLK1;PPP2R1A;DCTN1;TUBA1A;PRKACA;CEP41;HAUS8;PRKAR2B;HSP90AA1;HAUS2
908	c2	prerank	REACTOME_MAP3K8_TPL2_DEPENDENT_MAPK1_3_ACTIVATION	-0.3938315835194638	-0.5987822257965504	0.9735772357723578	1.0	1.0	5/16	29.29%	RPS27A;UBA52;UBB;SKP1;TNIP2
909	c2	prerank	REACTOME_COBALAMIN_CBL_METABOLISM	-0.4180850118099657	-0.5988952371752317	0.9314420803782506	1.0	1.0	5/6	48.39%	MMADHC;MMAB;MTRR;MMACHC;MMAA
910	c2	prerank	REACTOME_DNA_DAMAGE_BYPASS	-0.37694524866906065	-0.5992146980396726	0.997	1.0	1.0	21/46	41.02%	POLE4;POLE3;RPS27A;UBA52;UBB;RPA3;UBE2L6;RBX1;POLD2;MAD2L2;RPA2;PCNA;RFC2;USP1;ISG15;RFC5;POLD4;RCHY1;UBE2B;UBC;RFC4
911	c2	prerank	WANG_CLIM2_TARGETS_DN	-0.37312808454571555	-0.5992825635779133	1.0	1.0	1.0	80/170	44.84%	LIN7A;NDUFB8;CD24;RRAS;YRDC;GADD45GIP1;TAX1BP3;SRA1;IMPACT;MPLKIP;MRPS11;AP1S1;MYL12B;MRPL9;TNFRSF12A;CCDC86;ARPC2;F12;ATP6V0E1;PFDN4;ASF1A;HNRNPA1;DNAJC15;TMEM11;RPP30;CLTA;UBE2L3;TIPRL;LGALS3;NT5C;DUSP3;CASP9;CHMP5;WDR45;NDUFV3;FARSA;STOM;RRP15;DAXX;CAPZA2;PFDN1;IFI6;CTSB;PAM16;SYPL1;DHRS4-AS1;COIL;SF3A1;ISG15;DNTTIP1;SERINC3;RBM48;CCT6A;HINT3;MSMO1;GCA;RFC5;RCHY1;LRP10;AKIRIN2;HNRNPK;REST;RNF1…
912	c2	prerank	PETRETTO_BLOOD_PRESSURE_DN	-0.4090671779131357	-0.599730384006713	0.9503858875413451	1.0	1.0	4/8	45.64%	RBM8A;CEBPG;FBXL3;KDM5B
913	c2	prerank	REACTOME_MYD88_INDEPENDENT_TLR4_CASCADE	-0.37433351587222913	-0.6004914538439435	1.0	1.0	1.0	46/108	45.67%	PPP2CA;MAP2K6;NOD2;S100A12;RPS27A;UBA52;UBB;SKP1;ELK1;RPS6KA2;RELA;FADD;MAPKAPK3;HMGB1;TNIP2;UBE2N;RPS6KA1;IRF7;DUSP3;DUSP7;MAPK7;TIFA;NKIRAS2;PPP2R1A;MAPK3;UBE2D3;UBE2D1;NFKBIB;MAP2K3;VRK3;IRF3;IRAK1;SAA1;NFKBIA;UBC;JUN;DUSP4;IKBKG;IKBKE;PPP2R5D;IKBIP;NLRX1;LY96;PPP2R1B;MAPK9;UBE2D2
914	c2	prerank	UDAYAKUMAR_MED1_TARGETS_DN	-0.37183675796207877	-0.6005622051929436	1.0	1.0	1.0	69/225	39.58%	EFNA1;TRIM29;ZXDA;ERF;CDH10;CYP27B1;BMP6;HEY1;SH3GL2;CPT1B;ADAMTS1;MSX1;SNAP25;RHOC;TPM1;MAP1LC3B;PEA15;CDKN1C;EFHD2;CDA;SPCS3;BAX;UROD;PFDN6;CITED2;PHLDA3;UPP1;BTG1;PXDC1;DKK1;PTTG1IP;ARL4A;WDR45;CDKN1A;BAMBI;DNAJB9;FHL1;RPS21;SNAI2;HSPB8;DUSP5;SNX11;HMOX1;TST;CNPPD1;ST3GAL4;ADM;SAP30L;GADD45B;GADD45A;LXN;HNRNPA3;CREM;TMBIM1;PIK3R3;MEIS1;GABARAPL1;TRIB1;SAT1;RTN2;CLEC2B;MAP7D1;RASSF1;MBD1;KHSRP;…
915	c2	prerank	IBRAHIM_NRF2_DOWN	-0.3745348645151393	-0.6009786114879542	1.0	1.0	1.0	45/145	38.86%	LYPD1;OGDHL;DACT1;NFATC4;CES3;EFNA4;TK1;PPP1R35;RPL22L1;ID3;SIVA1;DDT;CDKN2C;TRPT1;SNHG8;HMG20B;PGP;CITED2;DDTL;NME3;ACTR1B;FANCE;MFSD3;NT5C;PAQR4;HAGHL;ARHGAP5-AS1;PSME1;VIM;CTDSP1;PHKG2;CDC20;COMTD1;FJX1;NR4A2;PIK3R3;JUND;RASSF7;DPP7;SLC2A8;DDIT4;TMUB2;CYHR1;NOG;SGSM3
916	c2	prerank	WP_CONGENITAL_GENERALIZED_LIPODYSTROPHY	-0.39200398698938305	-0.6010093510182923	0.9835560123329907	1.0	1.0	4/15	30.08%	DGAT2;AGPAT2;CAV1;DGAT1
917	c2	prerank	CAFFAREL_RESPONSE_TO_THC_24HR_3_UP	-0.41265323292697753	-0.6011585041424299	0.9580573951434879	1.0	1.0	6/8	42.45%	RPS2;EIF3I;CNBP;CCNG1;SRSF5;SEC61A1
918	c2	prerank	GALI_TP53_TARGETS_APOPTOTIC_DN	-0.4215732155746006	-0.6014387236609848	0.936046511627907	1.0	1.0	3/6	40.87%	FADD;NOL3;HUS1
919	c2	prerank	REACTOME_RNA_POLYMERASE_I_TRANSCRIPTION	-0.37984838897991086	-0.6019793307203397	0.999	1.0	1.0	28/47	51.34%	GTF2H4;GTF2H5;POLR2F;POLR2L;POLR1D;POLR2K;POLR2E;POLR2H;CBX3;POLR1E;MTA2;MAPK3;HDAC2;RBBP7;CHD4;UBTF;POLR1C;GTF2H2;HDAC1;GTF2H3;EHMT2;CDK7;MBD2;TTF1;ERCC2;RBBP4;GTF2H1;RRN3
920	c2	prerank	AMIT_EGF_RESPONSE_40_HELA	-0.38113344133221483	-0.6019874122199121	0.999	1.0	1.0	2/42	12.09%	DUSP2;PALMD
921	c2	prerank	BIOCARTA_RACCYCD_PATHWAY	-0.38508894446024244	-0.6022258154529635	0.9869346733668342	1.0	1.0	13/26	40.32%	HRAS;CDK4;RAC1;RELA;RHOA;CCND1;CDKN1B;CDKN1A;E2F1;MAPK3;CCNE1;TFDP1;NFKBIA
922	c2	prerank	SEKI_INFLAMMATORY_RESPONSE_LPS_DN	-0.3875480092804485	-0.6026223597532371	0.9828629032258065	1.0	1.0	1/21	10.55%	WNT4
923	c2	prerank	REACTOME_BETA_OXIDATION_OF_PRISTANOYL_COA	-0.4105070614245359	-0.6029844846610202	0.9609120521172638	1.0	1.0	5/9	42.53%	ACOT8;CRAT;ACOX2;SCP2;ACOX3
924	c2	prerank	REACTOME_DEADENYLATION_DEPENDENT_MRNA_DECAY	-0.38134866959593494	-0.603284258012125	0.999	1.0	1.0	21/53	36.30%	LSM2;LSM4;LSM1;EXOSC5;LSM5;LSM6;LSM7;EXOSC4;LSM3;NT5C3B;EXOSC6;EXOSC1;CNOT7;PAIP1;DCPS;EIF4A1;EXOSC2;EXOSC8;EIF4E;EIF4A3;CNOT3
925	c2	prerank	PUJANA_BRCA2_PCC_NETWORK	-0.3740049536463812	-0.6034353873720173	1.0	1.0	1.0	146/412	41.56%	CAMK2B;MAP2K6;MYB;FEN1;PRKCQ;GFRA1;ARHGAP19;IL10;ZAP70;LCT;RAG2;TRAT1;CCR9;TRBC2;CD3E;CD3D;EPHB6;TMEM106C;LSM4;CDKN3;UBE2S;HIRIP3;RRM2;SRP9;DTYMK;ARHGDIB;ZNHIT3;SNRPB;STMN1;SIVA1;MRPL9;HMGN1;MAD2L1;PTTG1;ADA;PFDN4;DUT;ASF1A;UBE2I;SAC3D1;UBE2C;CDKN2C;RAD1;CKS2;TRAPPC6A;PRPS1;POLR2G;BAX;POLD2;ANP32E;RPP30;BCAS2;DEK;WDR77;CENPA;TYMS;CDT1;CBX3;ZNF330;MED20;ZWINT;CBX1;TBCA;SSRP1;RPIA;IDH3B;MYBL2;HMGB2…
926	c2	prerank	REACTOME_CONSTITUTIVE_SIGNALING_BY_OVEREXPRESSED_ERBB2	-0.4074533780026191	-0.6035811939297492	0.9762675296655879	1.0	1.0	6/10	42.06%	HRAS;NRAS;KRAS;CDC37;HSP90AA1;GRB2
927	c2	prerank	WP_NOVEL_INTRACELLULAR_COMPONENTS_OF_RIGILIKE_RECEPTOR_PATHWAY	-0.3797278210976484	-0.6037707060047669	1.0	1.0	1.0	21/54	43.45%	CXCL10;DDX3Y;TRADD;PIN1;RELA;FADD;SIKE1;IRF7;CASP10;MAPK13;AZI2;ISG15;SNW1;NFKBIB;IRF3;MAPK12;NFKBIA;ATG5;ATG12;IKBKG;IKBKE
928	c2	prerank	REACTOME_TRANSCRIPTIONAL_REGULATION_BY_VENTX	-0.383355641856419	-0.6038579981973958	0.994994994994995	1.0	1.0	10/39	28.57%	VENTX;ANAPC15;UBE2S;CDC26;ANAPC11;CSF1R;UBE2C;RELA;CCND1;ANAPC16
929	c2	prerank	EPPERT_PROGENITOR	-0.37562682236524925	-0.6039517663842234	1.0	1.0	1.0	35/127	38.95%	MEX3B;RHAG;BTK;P2RY1;HDC;CNRIP1;PDLIM1;TXNRD1;TPM1;GINS2;DUT;ODC1;MRPL35;TMEM97;HMGB1;MTHFD2;ZWINT;BAMBI;LDHB;PEX5;ASRGL1;PCTP;PAICS;FBXO7;EIF2S1;TIPIN;PLIN2;UMPS;CCNB2;CALU;PMP22;HNRNPR;METAP2;SORD;IDH3A
930	c2	prerank	IBRAHIM_NRF3_DOWN	-0.3989246154358919	-0.6044582252918038	0.9783057851239669	1.0	1.0	7/14	48.54%	CITED2;PMM1;CDKN1A;NOG;IER2;HECTD3;SMAP1
931	c2	prerank	HOFMANN_CELL_LYMPHOMA_UP	-0.38186528275092896	-0.604534715576734	0.994994994994995	1.0	1.0	10/44	30.88%	BLK;IRF8;CKS1B;DTYMK;CDK4;CCND1;CEBPG;NRAS;MYBL2;MYC
932	c2	prerank	RAMJAUN_APOPTOSIS_BY_TGFB1_VIA_SMAD4_UP	-0.40309099597757386	-0.6046111233772286	0.9638297872340426	1.0	1.0	5/10	44.57%	TRIB3;CD40;SH3GLB1;BCL2L11;TGFB1
933	c2	prerank	REACTOME_PI_METABOLISM	-0.37697972222840964	-0.6054592307312648	1.0	1.0	1.0	3/83	10.38%	PIP5K1B;INPP5J;PIK3CG
934	c2	prerank	BIOCARTA_KREB_PATHWAY	-0.4133366363160581	-0.6057319921785852	0.9624724061810155	1.0	1.0	7/8	55.39%	IDH2;MDH1;CS;ACO2;SUCLA2;FH;SDHA
935	c2	prerank	REACTOME_ER_QUALITY_CONTROL_COMPARTMENT_ERQC	-0.3917581657533181	-0.6057633809595451	0.9798994974874372	1.0	1.0	6/20	32.23%	RNF5;RPS27A;UBA52;UBB;RNF139;DERL2
936	c2	prerank	PID_NFAT_3PATHWAY	-0.3799399823566938	-0.605923484406006	0.998	1.0	1.0	13/53	31.34%	FKBP1A;PRKCQ;BAD;RAN;NR4A1;YWHAH;FKBP8;YWHAB;SFN;YWHAQ;PRKCZ;YWHAZ;YWHAE
937	c2	prerank	OKAWA_NEUROBLASTOMA_1P36_31_DELETION	-0.3887447719301462	-0.6062623755004527	0.9899396378269618	1.0	1.0	7/21	30.56%	AJAP1;HES2;ICMT;RPL22;ESPN;CAMTA1;THAP3
938	c2	prerank	GARGALOVIC_RESPONSE_TO_OXIDIZED_PHOSPHOLIPIDS_TURQUOISE_DN	-0.3805329539050167	-0.6063073417272861	1.0	1.0	1.0	24/54	45.26%	PIK3CG;F8A1;PPP1R35;GEMIN6;CDK2AP2;RRS1;CDKN2C;TIMM8A;DDX28;CCDC51;AURKA;LYL1;EXOSC2;CCNA2;PLK1;CDC20;NIF3L1;SKP2;TMPO;E2F8;SPC24;EID2B;NR2F6;TTLL12
939	c2	prerank	REACTOME_ENERGY_DEPENDENT_REGULATION_OF_MTOR_BY_LKB1_AMPK	-0.386967266385981	-0.6065393898551857	0.9909638554216867	1.0	1.0	12/28	40.49%	LAMTOR1;LAMTOR5;MLST8;LAMTOR2;LAMTOR4;STRADB;RRAGA;RHEB;LAMTOR3;RRAGD;RRAGC;PRKAG1
940	c2	prerank	REACTOME_SOS_MEDIATED_SIGNALLING	-0.4169288372253974	-0.6066637058868924	0.9362186788154897	1.0	1.0	4/7	42.06%	HRAS;NRAS;KRAS;GRB2
941	c2	prerank	TOOKER_GEMCITABINE_RESISTANCE_DN	-0.378748329521376	-0.6069171307573862	1.0	1.0	1.0	62/117	45.72%	CYP24A1;MSX1;EIF4EBP1;UBE2S;LGALS1;HSPB1;COX17;SPCS1;CYB5A;SNX3;SPR;GLRX2;PSAT1;CACYBP;DHPS;CEBPG;TRIB3;MCUR1;RIC8A;PLIN3;AHSA1;FHL1;SSR1;MLEC;SHMT2;FKBP3;MBD4;PPID;ERP29;ASNS;SLC35A1;FKBP4;CTSB;IGFBP6;SMS;PAPOLA;SH3GLB1;CYB5B;PDIA6;AKAP12;ACYP1;CD47;IDH3A;CST6;CEBPB;STK17A;SOX9;MKNK2;SLC3A2;GNL3;HPCAL1;SRP72;AZIN1;ANXA3;SERPINH1;LASP1;LAMP2;VCAN;TRIOBP;GPRC5A;GNPAT;AVEN
942	c2	prerank	BIOCARTA_INTEGRIN_PATHWAY	-0.38429731107653675	-0.6069799324036222	0.9919759277833501	1.0	1.0	8/34	29.41%	ACTN3;ACTA1;HRAS;CAV1;CAPNS1;RHOA;ZYX;MAP2K2
943	c2	prerank	LE_SKI_TARGETS_DN	-0.42303683363391564	-0.6070195423789426	0.9500567536889898	1.0	1.0	3/7	34.35%	DLX4;FHL1;SOCS2
944	c2	prerank	REACTOME_ONCOGENE_INDUCED_SENESCENCE	-0.38583816879752053	-0.6072605838738228	0.998	1.0	1.0	13/33	41.04%	ERF;RPS27A;UBA52;CDK4;UBB;CDKN2D;CDKN2C;E2F1;ID1;MAPK3;TFDP1;UBC;TFDP2
945	c2	prerank	KEGG_VALINE_LEUCINE_AND_ISOLEUCINE_BIOSYNTHESIS	-0.4198707576885703	-0.6073696669591468	0.9450800915331807	1.0	1.0	4/7	43.74%	BCAT2;PDHB;PDHA1;IARS2
946	c2	prerank	OSMAN_BLADDER_CANCER_UP	-0.37577501729945667	-0.6074667299535826	1.0	1.0	1.0	74/382	33.30%	NXT2;HCG18;IER3IP1;PTGER2;LAIR1;CEBPA;PLA2G4A;FNIP1;PTPRC;APOBEC3C;MS4A3;KLHL6;TMED7;A2M-AS1;MS4A4A;NCKAP1L;CTSD;RUNX3;UBE2W;LILRA2;PRF1;LILRB1;CHURC1;COQ2;PDAP1;IMPACT;EIF5A;SAP30;MRPS10;YEATS4;CRIPT;LIN7C;ASPHD2;BAX;KLHDC3;ABHD17A;EIF5;TYMS;MOB1A;SARNP;SDHC;SRP19;CITED2;TWF1;LDHA;AGTRAP;ENO1;RFXANK;THUMPD3;TMEM107;TPM4;TIPRL;RNH1;LGALS3;BSG;SERBP1;DYNLL2;YWHAE;TUBB4B;PCNA;FBXW5;PHAX;SCAMP2;RING…
947	c2	prerank	KRIEG_HYPOXIA_NOT_VIA_KDM3A	-0.3760307438560907	-0.6076351209925293	1.0	1.0	1.0	142/691	32.44%	NUDT18;RAB42;C1QL1;CCR1;RASSF2;ZFP91;STC2;WWC2-AS2;CDK18;SLC29A4;B4GALNT4;PLAGL1;MUC1;TUBB3;LDHC;ZNF655;TNFAIP6;TGIF2;FBXL16;MIR155HG;NR1H4;FGF11;PSG7;CTHRC1;PDXP;HNF1B;GAL3ST1;SEMA5B;KCNMB1;PAX2;FOXD1;VKORC1;ERCC5;ABCB6;ALDOA;KCTD15;EFNA3;CHRAC1;PLP2;PPP1R14B;EIF4EBP1;SEC61G;SUMO3;TK1;MPP1;NTAN1;BNIP3;SAP30;TPI1;PDK2;MRPL37;LGALS1;DPCD;PRR7;CSRP2;PCIF1;CALM1;DAPK1;BTBD6;TPM1;MTFP1;PGAM1;WDR54;PH…
948	c2	prerank	KEGG_LIMONENE_AND_PINENE_DEGRADATION	-0.40735106464381254	-0.6080974950427008	0.9538968166849616	1.0	1.0	6/9	49.41%	ECHS1;ALDH1B1;ALDH9A1;ALDH2;ALDH3A2;HADHA
949	c2	prerank	GRYDER_PAX3FOXO1_TOP_ENHANCERS	-0.37598040974114755	-0.6086975168123502	1.0	1.0	1.0	107/422	35.54%	FIP1L1;ALOX5AP;MYO18B;CGNL1;PRDM12;TMBIM4;COBL;VASH2;SHB;SIK1;KIAA1614;KANK4;PGBD5;STX16;PROX1;PKP1;WSCD1;VIPR2;SPSB4;VANGL2;UQCR10;IGFBPL1;MRPL23;PCBD1;PSMB6;RPL23A;PGF;DTD1;COX7A2L;SRP9;PSMD8;PARK7;COA6;GNG11;DAPK1;TXNRD1;SNRPD3;NXT1;NACA;SSU72;COX5A;SERP1;ARPC2;PEBP1;FAM136A;ACTG1;PFDN4;GINS2;UBL7;THAP1;CSRP1;SLIRP;RSL1D1;MRPL20;NDUFS3;EFHD2;NDUFA12;NDUFAB1;MDH2;NAA20;ACTB;OLFML2B;POLR2D;MCFD2…
950	c2	prerank	WP_HEPATITIS_B_INFECTION	-0.3781589305466853	-0.6088807735227986	1.0	1.0	1.0	33/138	32.33%	MAP2K6;EGR2;JAK3;CREB3L3;NFATC4;FASLG;STAT4;BAD;CYCS;HRAS;YWHAB;ELK1;RELA;FADD;BAX;CREB3;BIRC5;MAP2K2;MYD88;NRAS;YWHAQ;ARAF;IRF7;YWHAZ;CASP9;MYC;CASP10;CDKN1A;PCNA;KRAS;VDAC3;TGFB3;BID
951	c2	prerank	REACTOME_REGULATION_OF_PTEN_GENE_TRANSCRIPTION	-0.38209860903162973	-0.6089621512787977	1.0	1.0	1.0	26/61	41.93%	SNAI1;LAMTOR1;MAF1;LAMTOR5;MLST8;LAMTOR2;LAMTOR4;BMI1;RRAGA;RHEB;LAMTOR3;HDAC3;SNAI2;RING1;RRAGD;MTA2;MAPK3;HDAC2;CBX4;RBBP7;MECOM;RRAGC;CBX6;REST;JUN;CHD4
952	c2	prerank	REACTOME_CONVERSION_FROM_APC_C_CDC20_TO_APC_C_CDH1_IN_LATE_ANAPHASE	-0.3909756669747409	-0.6091437070478378	0.9788092835519677	1.0	1.0	8/20	36.10%	ANAPC15;UBE2S;CDC26;ANAPC11;UBE2C;ANAPC16;CDC20;UBE2D1
953	c2	prerank	DASU_IL6_SIGNALING_SCAR_UP	-0.38885907610227666	-0.6095239331033706	0.9929718875502008	1.0	1.0	2/30	7.80%	MME;CLEC3B
954	c2	prerank	PICCALUGA_ANGIOIMMUNOBLASTIC_LYMPHOMA_DN	-0.3798661391428473	-0.6097086592862326	1.0	1.0	1.0	55/126	43.85%	DUSP2;SIK1;LY9;RGS1;CD6;PCIF1;EIF1;PTP4A1;EIF5;CCDC59;SBDS;ZFAND2A;RGCC;RNF139;BTG1;YPEL5;TUBB2A;TMX4;AREG;AMD1;MOAP1;GADD45B;PPP1R15A;PMAIP1;GADD45A;RNF11;NDUFA10;SRSF5;CREM;NR4A2;JUND;GABARAPL1;ZFAND5;PRNP;ZFP36;CBX4;THAP2;IDS;PHF1;G3BP2;GATA3;RSRC2;TSPYL2;ZBTB24;JUN;RAPGEF6;SLC30A1;TP53INP2;DNAJB6;DUSP4;C16orf72;TSC22D3;MCL1;IER5;KLF4
955	c2	prerank	LANDIS_BREAST_CANCER_PROGRESSION_UP	-0.3878548422302068	-0.6098862275922258	0.996	1.0	1.0	10/42	32.28%	FXYD3;IRF6;CLDN3;SERP1;SRP19;CHMP2B;SS18L2;LITAF;XBP1;EBP
956	c2	prerank	BIOCARTA_PTEN_PATHWAY	-0.3966827987909087	-0.6102353416818546	0.9826175869120655	1.0	1.0	1/18	12.07%	FASLG
957	c2	prerank	WANG_METHYLATED_IN_BREAST_CANCER	-0.38594749136264744	-0.6102669979306845	0.994	1.0	1.0	15/34	40.61%	CLC;GJB3;SERPINB8;CAV1;TUBB;ZYX;UPP1;DKK1;MAFF;GADD45A;HBEGF;SPHK1;STK17A;SLC3A2;CDC25A
958	c2	prerank	WP_EFFECT_OF_PROGERIN_ON_GENES_INVOLVED_IN_HUTCHINSONGILFORD_PROGERIA_SYNDROME	-0.39330874140273087	-0.6103931333657515	0.9869083585095669	1.0	1.0	16/22	50.87%	CBX3;CBX1;E2F1;INPP5K;MTA2;SUV39H1;HDAC2;RBBP7;CBX5;CHD4;LEF1;TP53;HDAC1;KDM1A;MBD2;RBBP4
959	c2	prerank	IGARASHI_ATF4_TARGETS_UP	-0.43407219301461875	-0.6105690747250254	0.9228758169934641	1.0	1.0	2/4	38.94%	SFXN4;ASB4
960	c2	prerank	WP_MIR124_PREDICTED_INTERACTIONS_WITH_CELL_CYCLE_AND_DIFFERENTIATION	-0.42866247150242454	-0.6110303039650388	0.9398584905660378	1.0	1.0	3/6	39.55%	STRADB;CTDSP1;PTBP1
961	c2	prerank	REACTOME_N_GLYCAN_TRIMMING_IN_THE_ER_AND_CALNEXIN_CALRETICULIN_CYCLE	-0.3899797548786437	-0.6111983307599061	0.990990990990991	1.0	1.0	24/34	54.25%	RNF5;UBXN1;RPS27A;UBA52;UBB;RNF139;DERL2;MLEC;PSMC1;CALR;DERL1;UBC;RAD23B;EDEM2;GANAB;CANX;AMFR;NGLY1;VCP;EDEM3;OS9;MAN1B1;SYVN1;EDEM1
962	c2	prerank	WP_IL1_SIGNALING_PATHWAY	-0.3825632431448569	-0.6117777647872193	0.994	1.0	1.0	2/55	7.96%	MAP2K6;PELI2
963	c2	prerank	REACTOME_MATURATION_OF_SARSCOV1_SPIKE_PROTEIN	-0.43606444720916915	-0.611850135467847	0.9424724602203183	1.0	1.0	3/5	49.38%	MGAT1;GANAB;CANX
964	c2	prerank	WP_APOE_AND_MIR146_IN_INFLAMMATION_AND_ATHEROSCLEROSIS	-0.4194247646582642	-0.6120917152185068	0.9559471365638766	1.0	1.0	3/8	39.41%	RELA;APOE;IRAK1
965	c2	prerank	PID_MTOR_4PATHWAY	-0.38352917440483897	-0.6120978357549761	0.999	1.0	1.0	31/68	40.11%	PRR5;EIF4EBP1;CYCS;HRAS;BNIP3;RAC1;MLST8;YWHAH;YWHAB;SFN;RHOA;MAP2K2;RRAGA;NRAS;YWHAQ;RHEB;RPS6KA1;YWHAZ;YWHAE;KRAS;EEF2;RRAGD;EIF4A1;MAPK3;EIF4E;PLD2;DDIT4;POLDIP3;CCNE1;RRAGC;DEPTOR
966	c2	prerank	SCHAEFFER_PROSTATE_DEVELOPMENT_AND_CANCER_BOX4_DN	-0.389506970455645	-0.6121373092182594	0.9889779559118237	1.0	1.0	1/33	2.75%	IER3IP1
967	c2	prerank	REACTOME_ENDOSOMAL_VACUOLAR_PATHWAY	-0.40692906815552377	-0.6121703892793241	0.9744680851063829	1.0	1.0	6/11	37.35%	B2M;HLA-A;HLA-C;HLA-B;CTSV;HLA-E
968	c2	prerank	SMID_BREAST_CANCER_RELAPSE_IN_LIVER_UP	-0.43548257888887065	-0.6128848898340176	0.9330900243309003	1.0	1.0	2/5	34.17%	CRLF1;CLIC3
969	c2	prerank	IBRAHIM_NRF1_DOWN	-0.38143290611561403	-0.6130927719892897	1.0	1.0	1.0	37/141	32.00%	LYPD1;GLI1;TCF4;KCNH3;CABP7;DACT1;SLX1A;UBE2QL1;FAM131B;DGAT2;A1BG;PARD6A;RGS10;TPM1;WDR54;OXLD1;TMEM25;RPP25L;LMO4;LINC01003;SMUG1;TRPT1;HMG20B;C19orf48;CCND1;CITED2;NME3;TMEM107;SSH3;PMM1;HMGB2;NT5C;PNRC1;SSBP4;ARHGAP5-AS1;PSME1;FHL1
970	c2	prerank	REACTOME_TERMINATION_OF_TRANSLESION_DNA_SYNTHESIS	-0.39065645671913835	-0.6134459981248341	0.9859719438877755	1.0	1.0	16/31	41.02%	POLE4;POLE3;RPS27A;UBA52;UBB;RPA3;UBE2L6;POLD2;RPA2;PCNA;RFC2;ISG15;RFC5;POLD4;UBC;RFC4
971	c2	prerank	HOLLEMAN_ASPARAGINASE_RESISTANCE_B_ALL_DN	-0.40706790169055607	-0.6134529094525895	0.9754350051177073	1.0	1.0	12/13	53.25%	F8A1;ARRB2;ARF6;DERL2;MAPK1IP1L;UBE2Z;RAP2C;CCNG2;JUP;RAB5C;ZNF318;ELK3
972	c2	prerank	BIOCARTA_RANMS_PATHWAY	-0.4131670379798522	-0.6136075600757429	0.9694323144104804	1.0	1.0	6/10	41.86%	RANBP1;RAN;AURKA;KPNA2;RCC1;TPX2
973	c2	prerank	FURUKAWA_DUSP6_TARGETS_PCI35_DN	-0.3834178411638176	-0.613651897889293	1.0	1.0	1.0	37/70	45.58%	MMP1;PHLDA2;TUSC1;EBNA1BP2;CENPA;MTFR2;AURKA;MAFF;CALB2;KNSTRN;ACOX2;CCNA2;CTNNAL1;PRMT5;NUSAP1;CCNB2;CCNB1;AURKB;DLGAP5;ADORA2B;GOLT1A;PRIM1;PBK;RFC4;CEP55;WDR5;PRC1;MAP7;HPCAL1;TPX2;RACGAP1;MCM5;RIOK1;MCM4;PMEPA1;SHCBP1;TCHP
974	c2	prerank	WU_ALZHEIMER_DISEASE_DN	-0.40008399817056717	-0.6142413858183259	0.9733879222108496	1.0	1.0	3/18	19.75%	ADAMTS2;PDE1B;REM1
975	c2	prerank	REACTOME_HOMOLOGY_DIRECTED_REPAIR	-0.38360233517337994	-0.6145921822189763	1.0	1.0	1.0	38/99	41.02%	FEN1;SLX1B;RHNO1;SLX1A;POLE4;POLE3;RPS27A;UBA52;RMI2;UBB;RPA3;UBE2I;RAD1;POLD2;RPA2;PPP4C;ERCC1;UBE2V2;SUMO2;UBE2N;PARP1;PCNA;RFC2;RAD51C;CCNA2;TIPIN;RNF8;RAD50;MUS81;XRCC1;XRCC3;RFC5;POLD4;NBN;UBC;HUS1;SIRT6;RFC4
976	c2	prerank	LU_EZH2_TARGETS_DN	-0.3802797678259383	-0.6146502280895207	1.0	1.0	1.0	20/369	19.24%	CLDN1;LILRB3;ALPK2;COL3A1;BMP6;SULT1A1;SLC44A4;IL10;ITPK1-AS1;CCR6;SLC35A3;JMJD7-PLA2G4B;HNF1B;NLRP8;CYP24A1;LINC00114;KCNH6;VKORC1;ADAMTS1;TDRD1
977	c2	prerank	IWANAGA_E2F1_TARGETS_NOT_INDUCED_BY_SERUM	-0.4228533649011338	-0.6149805909816313	0.9241706161137441	1.0	1.0	2/6	34.92%	CDKN1B;CCNA2
978	c2	prerank	PID_TOLL_ENDOGENOUS_PATHWAY	-0.3950809167729107	-0.6150129889131223	0.9848331648129424	1.0	1.0	11/23	45.26%	S100A9;RHOA;HMGB1;MYD88;IRAK4;IRAK1;TIRAP;IKBKG;HSPD1;VCAN;LY96
979	c2	prerank	POS_RESPONSE_TO_HISTAMINE_DN	-0.41437277286669616	-0.6151590557131891	0.9661375661375662	1.0	1.0	6/11	42.44%	EIF2S2;CDT1;GLYCTK;ASNS;DPM1;TATDN1
980	c2	prerank	BLANCO_MELO_SARS_COV_1_INFECTION_MCR5_CELLS_DN	-0.41851305572161496	-0.6153713284378907	0.9522776572668112	1.0	1.0	2/9	16.33%	INHBB;ADH1B
981	c2	prerank	MCGOWAN_RSP6_TARGETS_DN	-0.4411946569818921	-0.6153776787953404	0.9120734908136483	1.0	1.0	1/4	23.13%	SUPT4H1
982	c2	prerank	BIOCARTA_CARDIACEGF_PATHWAY	-0.4010421929596134	-0.6154091675755261	0.9778225806451613	1.0	1.0	6/17	32.11%	AGT;HRAS;RELA;RHOA;MYC;EDNRA
983	c2	prerank	CHEOK_RESPONSE_TO_MERCAPTOPURINE_AND_HD_MTX_DN	-0.39432169589684407	-0.6154783399944664	0.9809045226130654	1.0	1.0	10/24	44.26%	FCER2;CLTB;SAP18;PFDN6;AHCY;UCHL3;CGRRF1;SERPINE2;TGDS;FAM216A
984	c2	prerank	MARSON_BOUND_BY_E2F4_UNSTIMULATED	-0.3804570509923661	-0.6154795856675299	1.0	1.0	1.0	253/628	41.64%	RDM1;SYNGR1;FIP1L1;CSNK2B;CXCL10;FEN1;HSPB6;ULBP1;SYNGR4;PEX19;C16orf86;KMO;ARHGAP19;RND2;TEKT5;ABCB6;TFAP4;NABP2;NRM;ANAPC15;PDZD11;NHP2;FAM229B;ALKBH2;LSM2;MRPS12;CKS1B;POLE4;CLIC1;UBE2S;RPS20;SNAPC5;RANBP1;MED8;APOO;MRPL27;MRPL51;NTAN1;CENPM;ISCU;RRM2;CENPN;POP7;POLE3;NUTF2;SKA1;RPS3A;LSM5;SIVA1;TXN2;NUDCD2;MRPL18;SF3B5;CCDC34;NXT1;GEMIN6;CDK2AP2;RBMX2;PTMA;RRS1;HMGB3;MAD2L1;PPIL1;HMBS;RPL4;UB…
985	c2	prerank	BIOCARTA_HER2_PATHWAY	-0.3963283446343767	-0.6168140244452506	0.9849246231155779	1.0	1.0	1/23	10.38%	PIK3CG
986	c2	prerank	WP_CILIARY_LANDSCAPE	-0.3831121194832101	-0.6171742547154679	1.0	1.0	1.0	68/205	37.07%	IQGAP2;CDH23;ERF;RBM14;BBS1;TFAP2D;USH1C;IFT20;LSM4;SSNA1;ECHS1;DYNLL1;DYNLRB1;PSMD8;MYL6;CALM1;DYNLT1;AGPAT2;EXOSC4;RAC1;ARHGDIA;RAB3IL1;COX6C;RHBDD2;COPS6;TTC30A;RAB8A;SNAP29;VPS4A;MYL6B;PSMD7;TMED1;DYNLT3;YPEL5;TIPRL;HSPB11;NDUFA5;IFT57;ZMYND19;SNRPB2;GDI1;DYNLL2;COPS7A;STOM;NUDC;PSMC4;HTRA2;COPS8;VIM;CD2BP2;EHD3;GID8;DNPEP;PSMD13;COPS3;RALB;EXOSC2;BBS7;COPS4;BBIP1;PGRMC2;IFT27;FUZ;MFAP1;AIMP1…
987	c2	prerank	SPIELMAN_LYMPHOBLAST_EUROPEAN_VS_ASIAN_2FC_UP	-0.4089037960295265	-0.6172783818204857	0.9751552795031055	1.0	1.0	2/13	22.75%	FCER2;HSPB1
988	c2	prerank	REACTOME_EXTENSION_OF_TELOMERES	-0.38850332418113265	-0.6176238745684629	0.993993993993994	1.0	1.0	23/50	41.02%	FEN1;NHP2;NOP10;RPA3;TINF2;ACD;POLD2;TEN1;RPA2;RUVBL2;CHTF8;PCNA;DKC1;RFC2;GAR1;CCNA2;TERF2IP;RFC5;POLD4;PPP6C;RUVBL1;PRIM1;RFC4
989	c2	prerank	REACTOME_BETA_OXIDATION_OF_VERY_LONG_CHAIN_FATTY_ACIDS	-0.4133216175685095	-0.6177304179577857	0.9694092827004219	1.0	1.0	5/11	35.01%	ACOT8;DECR2;ACOT4;ECI2;ACAA1
990	c2	prerank	REACTOME_ABERRANT_REGULATION_OF_MITOTIC_EXIT_IN_CANCER_DUE_TO_RB1_DEFECTS	-0.39697989161408975	-0.6178143672224576	0.979757085020243	1.0	1.0	9/20	40.56%	ANAPC15;UBE2S;CDC26;ANAPC11;UBE2C;ANAPC16;UBE2D1;SKP2;CDC23
991	c2	prerank	WP_LTF_DANGER_SIGNAL_RESPONSE_PATHWAY	-0.4020121949051762	-0.6182301611604472	0.9765784114052953	1.0	1.0	1/17	19.43%	TREM1
992	c2	prerank	REACTOME_CASPASE_ACTIVATION_VIA_EXTRINSIC_APOPTOTIC_SIGNALLING_PATHWAY	-0.39556031132964337	-0.6185472667962411	0.9839034205231388	1.0	1.0	5/26	30.73%	FASLG;TRADD;DAPK1;FADD;CASP9
993	c2	prerank	REACTOME_RNA_POLYMERASE_I_TRANSCRIPTION_INITIATION	-0.3910827053038858	-0.6192898144166348	0.995	1.0	1.0	8/44	25.02%	GTF2H4;GTF2H5;POLR2F;POLR2L;POLR1D;POLR2K;POLR2E;POLR2H
994	c2	prerank	ABBUD_LIF_SIGNALING_2_UP	-0.40697372852976543	-0.619929565412043	0.9695697796432319	1.0	1.0	2/13	21.10%	DCN;DAB2
995	c2	prerank	WP_MET_IN_TYPE_1_PAPILLARY_RENAL_CELL_CARCINOMA	-0.3874081066893026	-0.6200039364702276	0.997	1.0	1.0	14/55	32.64%	JAK3;PAK3;INSL3;BAD;HRAS;RPL11;RAC1;CDC42;MAP2K2;NRAS;ARAF;CDKN1A;KRAS;PAK6
996	c2	prerank	REACTOME_SNRNP_ASSEMBLY	-0.3901758284518979	-0.6201577208131774	1.0	1.0	1.0	23/52	42.98%	SMN1;SNRPB;SNRPG;SNRPD3;GEMIN6;SNRPF;SNRPD1;SNRPE;GEMIN2;SMN2;SNRPD2;WDR77;PHAX;NCBP2;SEC13;PRMT5;GEMIN8;NUP50;CLNS1A;GEMIN4;NUP43;NUP37;SEH1L
997	c2	prerank	FERREIRA_EWINGS_SARCOMA_UNSTABLE_VS_STABLE_UP	-0.3846978972433485	-0.6203593303087823	1.0	1.0	1.0	45/148	39.03%	FEN1;MGAT4C;PSTPIP1;RGS16;RGS1;NCKAP1L;RPS26;CDKN3;MRPL51;RAN;SAP30;HMGN2;LSM5;POLR2F;SNRPD3;C4orf3;ERH;UBE2T;RPA3;MRPL20;SNRPD1;MRPL42;SPCS3;ERCC1;ZNF330;ZWINT;HMGB2;TGFB3;GMNN;SNRPA1;CLPTM1L;SDCBP;CCNA2;RBM17;WDR83OS;DAZAP1;NUSAP1;DNTTIP2;CDC6;PDE4A;CCNB1;CCT6A;XRCC3;DLGAP5;PROSER1
998	c2	prerank	FUJII_YBX1_TARGETS_DN	-0.3847974755394903	-0.6206724430882146	1.0	1.0	1.0	84/187	44.20%	DTNA;BMP7;FEN1;CRISPLD1;COL2A1;MLLT11;NRM;CXCL16;CKS1B;CDKN3;TK1;DMKN;FABP5;RRM2;CENPN;GPX3;DTYMK;SSU72;EI24;PHF19;TAF9B;HMGB3;MAD2L1;ITGAE;COTL1;YWHAH;GINS2;SLC25A19;CRIPT;NUDT15;DUT;ODC1;UBAC1;BPGM;TIMM8A;MAD2L2;CDT1;SPA17;BAG2;ZWINT;CBX1;DKK1;SSRP1;MYBL2;SSR1;NCBP2;MICB;UNC119B;NUSAP1;TIPIN;PTGES;CDC6;CALU;CCT5;EIF4EBP2;XRCC3;DFFA;RFC5;FBXO5;DEPDC1;UNG;MCM7;SKP2;HADH;RAP2A;TCF19;CDC23;CDC25A;P…
999	c2	prerank	REACTOME_TAK1_DEPENDENT_IKK_AND_NF_KAPPA_B_ACTIVATION	-0.3904851687614668	-0.6213925232263473	0.994	1.0	1.0	22/44	48.03%	NOD2;S100A12;RPS27A;UBA52;UBB;RELA;HMGB1;UBE2N;TIFA;NKIRAS2;NFKBIB;IRAK1;SAA1;NFKBIA;UBC;IKBKG;IKBIP;NLRX1;RIPK2;NKIRAS1;TP53;USP18
1000	c2	prerank	WP_PHOTODYNAMIC_THERAPYINDUCED_NFE2L2_NRF2_SURVIVAL_SIGNALING	-0.3968462113289084	-0.6214517483851223	0.9838220424671386	1.0	1.0	12/23	41.92%	CES1;GSTP1;NQO1;NQO2;MAPK13;HMOX1;ABCG2;ABCC6;GCLM;MAPK12;KEAP1;JUN
1001	c2	prerank	RASHI_RESPONSE_TO_IONIZING_RADIATION_2	-0.38798906559301594	-0.6214645359665938	1.0	1.0	1.0	49/119	43.12%	CISH;ALOX12;TRDC;IRF6;OR4E2;GJB5;CSRP2;TAGLN2;RELA;B4GALNT1;S100A13;BAX;C19orf48;PHLDA3;BTG1;ZWINT;TRIB3;TUBB2A;OSER1;LGALS3;SDHAF1;PCGF2;CDKN1A;BCL10;RNPS1;KRT19;ANXA1;SOCS2;CEBPD;PKP3;MGLL;GALC;NFKBIB;RAB5B;CLDN4;TNIP1;TGIF1;JUNB;PRSS23;SQSTM1;NFKBIA;IFNGR2;PLSCR1;GNAI3;IRF1;RHOU;TACSTD2;PLK2;RLIM
1002	c2	prerank	WP_DNA_MISMATCH_REPAIR	-0.39753975250784135	-0.6215201986315946	0.9778894472361809	1.0	1.0	13/23	46.13%	POLE4;POLE3;RPA3;POLD2;RPA2;PCNA;RFC2;RFC5;POLD4;RFC4;RPA1;RFC1;MSH6
1003	c2	prerank	BIOCARTA_MCALPAIN_PATHWAY	-0.40219621798634747	-0.6216720673810356	0.973630831643002	1.0	1.0	9/18	42.71%	ACTA1;HRAS;CAPNS1;TLN1;PRKAR1B;PRKAR2B;PRKAR1A;PRKAR2A;CAPN2
1004	c2	prerank	KIM_GLIS2_TARGETS_DN	-0.43148615730959605	-0.6218813884074567	0.9259694477085781	1.0	1.0	2/6	35.45%	STRADB;BFAR
1005	c2	prerank	WANG_RECURRENT_LIVER_CANCER_DN	-0.4051853811353512	-0.621889815050036	0.9685598377281948	1.0	1.0	1/16	12.85%	SPACA3
1006	c2	prerank	MILI_PSEUDOPODIA	-0.3920121317975301	-0.6223030946220884	0.9939879759519038	1.0	1.0	17/45	38.47%	ZBTB12;CCND2;COA5;CCDC34;C1orf216;CYB5R3;CCNG1;BMI1;DYNLT3;DYNLL2;DKC1;INPP1;BBIP1;HNRNPA3;RAB13;SSB;HTATSF1
1007	c2	prerank	DAVIES_MULTIPLE_MYELOMA_VS_MGUS_DN	-0.39975241644115667	-0.6230665756667164	0.9849699398797596	1.0	1.0	8/25	32.26%	VNN2;NPC2;TMSB4X;MARCKS;CAP1;LITAF;DOK1;GLUL
1008	c2	prerank	REACTOME_ARACHIDONATE_PRODUCTION_FROM_DAG	-0.4390484499232895	-0.6232498473673296	0.9180929095354523	1.0	1.0	4/5	50.45%	MGLL;DAGLA;ABHD12;ABHD6
1009	c2	prerank	PID_MET_PATHWAY	-0.3900595783079276	-0.6232807159454897	1.0	1.0	1.0	3/78	7.65%	SNAI1;F2RL2;SH3GL2
1010	c2	prerank	FAELT_B_CLL_WITH_VH_REARRANGEMENTS_DN	-0.39312287004657076	-0.6233117613787228	0.998	1.0	1.0	21/47	32.12%	TMEM147;LDOC1;KRT10;GTF3A;PSMD8;ATP6V1G1;MRPL40;SOD1;EID1;DCTN3;NDUFC1;LYRM1;PRPS1;GLO1;TMX4;YWHAQ;TMED10;PFN2;XBP1;FKBP1B;MOAP1
1011	c2	prerank	TSUNODA_CISPLATIN_RESISTANCE_DN	-0.39327584782952596	-0.6242692668210327	0.996996996996997	1.0	1.0	20/46	44.26%	FOLR3;S100P;CRIP1;ESRP2;CASP9;KRT7;C4BPB;IGFBP4;ID1;CTSB;PTGES;RABEPK;SORD;CD74;SLC3A2;NPR3;PDE3A;ASS1;FSTL3;LCMT2
1012	c2	prerank	MELLMAN_TUT1_TARGETS_DN	-0.39224117316424373	-0.6245085331920759	0.996996996996997	1.0	1.0	20/46	38.14%	PACSIN1;RAC3;BNIP3;AKR7A2;PRDX1;SHANK3;NQO1;TALDO1;GSTK1;MGST3;NUDT21;PACSIN3;IDH2;HAGH;GSTA4;HMOX1;AKR1C3;APOE;SCARA3;AKR1A1
1013	c2	prerank	REN_ALVEOLAR_RHABDOMYOSARCOMA_DN	-0.3868467881731886	-0.6252176655436449	1.0	1.0	1.0	221/396	46.94%	PDGFRB;ADAMTS2;FAP;PRKD1;MMP2;COL8A2;PSMD9;LEPROT;TWIST1;VKORC1;THBS2;CD248;PRR13;HEBP2;RRAS;IFT20;DAB2;SH3BGRL3;CLIC1;NTAN1;RAB32;RHOC;SEC61B;S100A10;AP2S1;CSTB;PRAF2;ID3;AP1S1;ARPC5;SERP1;GLRX;TNFRSF12A;TAGLN2;CAV1;UBE2A;ATOX1;CLTB;RAC1;ATP6V0E1;TGFB1I1;ARHGDIA;TSPO;PGRMC1;VAMP3;LY6E;CST3;GLIPR1;PEA15;TMEM9B;GNAI2;CAV2;TPGS2;FXYD5;DUSP14;FTSJ1;CBR1;GSTO1;ARPC3;S100A6;ARPC1B;S100A13;PRDX4;LRRC59…
1014	c2	prerank	STAMBOLSKY_TARGETS_OF_MUTATED_TP53_DN	-0.39225933873468966	-0.6254457821015984	0.998	1.0	1.0	3/50	13.24%	CAPN8;LBP;TMEM52B
1015	c2	prerank	DITTMER_PTHLH_TARGETS_UP	-0.3906778153844653	-0.6255136953997849	1.0	1.0	1.0	54/106	41.74%	CYCS;MSRB1;GPX4;TIMM17A;TPI1;AP2S1;LSM5;NDUFA13;AP1S1;VAMP8;HAX1;VDAC2;RBX1;B4GALT3;LARP6;GRHPR;CDCA3;UBE2C;MARCKS;CKS2;RAB4A;RAB8A;UROD;TYMS;AP2M1;BSG;AREG;SRSF3;RNPS1;RANGRF;PTS;DUSP5;ANXA5;PAIP1;CDK1;ANXA1;CAPZA2;USP1;ARF4;FLOT1;PHYH;UQCRC1;RAB13;ANXA11;PEG10;NUDT4;TNIP1;RFC5;PRSS23;ANXA7;HSD17B11;RFC4;CST4;GNAI3
1016	c2	prerank	IBRAHIM_NRF2_UP	-0.3863895795783729	-0.625596859537695	1.0	1.0	1.0	198/496	43.73%	ARRDC4;PPP2CA;AKR1B10;DNAJB4;DGKG;HPD;SEL1L3;TUBB3;ISY1;PEX19;BMP6;SULT1A1;F2RL2;SMG8;METTL7B;MROH7-TTC4;TMED7;LINC00942;TVP23C;SLC6A15;NR0B1;TIMM17A;FTL;FTH1;TXNRD1;SERP1;TNFRSF12A;ARPC2;VDAC2;SET;YWHAB;MTPN;ASF1A;ODC1;PEA15;GHITM;CBR1;PRDX1;B4GALNT1;ADI1;TMED2;PRDX6;EIF5;CCDC59;TUBA4A;KIAA1191;EIF2S2;MTHFD2;RPL7L1;BAG2;MANF;NQO1;AP3S2;SLC16A1;NQO2;CEBPG;TOMM34;ZNF330;NCL;TRIB3;MCUR1;HTATIP2;SRP…
1017	c2	prerank	MARIADASON_RESPONSE_TO_CURCUMIN_SULINDAC_7	-0.4110848499413227	-0.6256429223964038	0.9742798353909465	1.0	1.0	8/14	47.26%	RPL41;ADIRF;PCBP1;PPP1R8;DRAM2;KAT7;DDX21;TP53
1018	c2	prerank	TANG_SENESCENCE_TP53_TARGETS_DN	-0.3923178650854686	-0.6260019603334561	0.998	1.0	1.0	11/53	27.84%	TCF4;IGFBP5;ZFY;ADH1B;TREM1;TK1;NRGN;PTTG1;UBE2C;CENPA;BIRC5
1019	c2	prerank	REACTOME_AURKA_ACTIVATION_BY_TPX2	-0.3924583718754181	-0.6260893546611999	1.0	1.0	1.0	30/70	42.13%	TUBB4A;HAUS7;SSNA1;DYNLL1;TUBG1;DCTN3;HAUS4;CETN2;TUBB;TUBA4A;AURKA;YWHAE;TUBB4B;MAPRE1;NEK2;CDK1;HAUS1;DCTN2;ACTR1A;PLK1;PPP2R1A;DCTN1;TUBA1A;PRKACA;CEP41;HAUS8;PRKAR2B;HSP90AA1;TPX2;HAUS2
1020	c2	prerank	NUNODA_RESPONSE_TO_DASATINIB_IMATINIB_UP	-0.39863097453143864	-0.6261378328574682	0.9839679358717435	1.0	1.0	17/29	46.26%	CCND2;CDK4;MYC;E2F4;CASP6;GADD45B;CCNA2;CDK9;RAD50;XRCC3;CCNE1;NFKBIA;CDC25A;CCND3;MCL1;CASP7;CDC25B
1021	c2	prerank	CAIRO_HEPATOBLASTOMA_UP	-0.388775866119816	-0.6262417558286613	1.0	1.0	1.0	44/199	32.72%	COL15A1;TBCE;EMCN;PRKD1;LGR5;FRRS1L;CD24;PLVAP;PRR15L;TIA1;TDGF1;BEX1;TAX1BP3;CLIC1;HSPB1;PDCD2;POLR1D;CDK4;ITGAE;PSMD10;CKB;SAC3D1;CETN2;MARCKS;ILF2;RAB4A;TOMM20;NSDHL;HSPA2;CBX1;DKK1;ARL4A;SQLE;EPCAM;PPP1CC;BAMBI;RANGRF;FKBP1B;TOR3A;CYP51A1;GLUL;MLEC;GMNN;GSTA4
1022	c2	prerank	DACOSTA_UV_RESPONSE_VIA_ERCC3_XPCS_DN	-0.391638502257474	-0.626441094405913	1.0	1.0	1.0	3/81	7.94%	CDH2;PLCB4;HOXB2
1023	c2	prerank	IBRAHIM_NRF1_UP	-0.3872121192096973	-0.6266135242101384	1.0	1.0	1.0	178/402	42.51%	PPP2CA;AKR1B10;SEL1L3;TUBB3;SH3BGRL2;ISY1;ZC3H11A;ALDOA;FAT2;KCNA2;YRDC;PDAP1;GPX3;TIMM17A;BNIP3;NOP16;FTL;CDV3;FTH1;NACA;PSMB5;GSTP1;GAPDH;PGRMC1;SET;NIP7;ALDH1B1;FXYD5;HNRNPA1;TPM3;PRDX1;MRFAP1;B4GALNT1;HTRA3;ANP32E;LRRC59;AKR1B1;PRDX6;WDR77;KIAA1191;EIF2S2;SBDS;MTHFD2;MRPS22;BAG2;MANF;CACYBP;SLC16A1;AAMP;NQO2;PPIF;GRPEL1;UBE2L3;MCUR1;GNPNAT1;C9orf78;MRGBP;TRMT6;CHCHD3;TALDO1;PRPF31;TMED10;SYAP…
1024	c2	prerank	MILI_PSEUDOPODIA_HAPTOTAXIS_DN	-0.38750801056947143	-0.6268134413015122	1.0	1.0	1.0	205/641	39.75%	LOXL3;PDGFRB;EFNA1;DTNA;AQP1;SNAI1;STC2;KDELR2;TMBIM4;COL1A2;S1PR3;ANKRD39;CLDN9;MMP2;SLC19A1;TSPAN11;EPPK1;NCAM1;SLC35F6;SYS1;CYB561D2;GDNF;TMED7;TMX2;SMPD3;CTSD;S1PR2;GJB3;NRM;SIGMAR1;RAET1L;CKLF;DNAJC22;ORAI1;RPS9;SSR3;RPS24;RPL30;ATP6V0B;ST6GALNAC4;TNFRSF12A;SLC43A3;RPL12;TOR2A;TLCD1;LY6E;JAGN1;CST3;ALG12;DAD1;SRI;SYNGR2;WIZ;ICMT;ARMC9;PHB2;TMEM97;RPS17;TSSC4;PRDX4;CREB3;NDST2;PCOLCE;TYMS;UBI…
1025	c2	prerank	REACTOME_FOXO_MEDIATED_TRANSCRIPTION_OF_CELL_DEATH_GENES	-0.4102037926801146	-0.6270891830898425	0.9784172661870504	1.0	1.0	1/16	12.07%	FASLG
1026	c2	prerank	REACTOME_CARNITINE_METABOLISM	-0.41078300247935245	-0.6273196400172447	0.9700103412616339	1.0	1.0	1/14	14.68%	CPT1B
1027	c2	prerank	WP_ANDROGEN_RECEPTOR_SIGNALING_PATHWAY	-0.39232482585823275	-0.6279241415062148	1.0	1.0	1.0	30/86	37.39%	RLN1;KLK3;NR0B2;AR;RAN;STUB1;PARK7;CAV1;SMARCE1;RAC1;SUMO1;TGFB1I1;DSTN;UBE2I;PRDX1;RELA;CDC42;RHOA;BAG1;CCND1;PSMC3IP;CDKN1A;PAK6;FHL2;DAXX;FKBP4;RNF6;CALR;NCOA4;CARM1
1028	c2	prerank	WP_UNFOLDED_PROTEIN_RESPONSE	-0.40050552806606715	-0.6281139913425527	0.9839034205231388	1.0	1.0	12/24	44.55%	CASP1;DDIT3;XBP1;BID;PPP1R15A;PMAIP1;EIF2S1;ATF4;TXNIP;BBC3;RTCB;BCL2L11
1029	c2	prerank	REN_BOUND_BY_E2F	-0.3945291729564034	-0.6282373290788278	0.998	1.0	1.0	27/55	46.05%	FEN1;TK1;SUPT4H1;HMGB3;MAD2L1;PTTG1;RPA3;DUT;HMGB1;CENPA;PCNA;BUB3;CDK1;RFC2;CCNA2;UMPS;CDC6;UNG;CBX5;CDC25A;RFC4;CSTF1;MCM5;BRD2;DBF4;MCM3;MCM6
1030	c2	prerank	NOUZOVA_TRETINOIN_AND_H4_ACETYLATION	-0.3909359580299726	-0.6283974056418895	1.0	1.0	1.0	39/128	37.84%	LINC00877;FGF13;HCK;PSMA6;GOSR2;BANF1;TRAPPC1;POP4;DPH3;TADA3;MTPN;EIF1AD;NELFE;NAA20;MRPS18B;NUDT2;CHMP2B;CAP1;ERCC1;THUMPD3;CHMP4B;NDUFA5;SPAG7;ZFPL1;CDC123;PSMC4;PDCD10;NUDT5;DEDD;MCTS1;MPV17;RALY;CDCA5;EIF3H;GOLT1B;TXNL1;ENSA;SERINC3;ARL14EP
1031	c2	prerank	REACTOME_IRAK2_MEDIATED_ACTIVATION_OF_TAK1_COMPLEX	-0.42226335191892156	-0.6294105496813612	0.9635974304068522	1.0	1.0	3/10	24.55%	RPS27A;UBA52;UBB
1032	c2	prerank	REACTOME_RIP_MEDIATED_NFKB_ACTIVATION_VIA_ZBP1	-0.407724757837216	-0.6294797099120601	0.9775510204081632	1.0	1.0	5/17	36.49%	ZBP1;RELA;MYD88;NKIRAS2;NFKBIB
1033	c2	prerank	MOOTHA_PYR	-0.43625773277670554	-0.6300608417283187	0.937641723356009	1.0	1.0	3/7	35.35%	PDK4;PDHB;PDHA1
1034	c2	prerank	REACTOME_PROTEIN_METHYLATION	-0.4193267810494016	-0.630275126079179	0.9698231009365245	1.0	1.0	7/13	39.03%	RPS2;CALM1;METTL21A;EEF1A1;ETFB;EEF2;HSPA8
1035	c2	prerank	REACTOME_CARGO_TRAFFICKING_TO_THE_PERICILIARY_MEMBRANE	-0.39748652865914047	-0.6303115626989397	0.999	1.0	1.0	18/49	40.24%	SMO;BBS1;BBS10;ARL3;RAB8A;CYS1;MKKS;RAB11A;UNC119B;ARF4;BBS7;BBIP1;CCT5;CCT2;TCP1;CCT4;BBS12;CCT3
1036	c2	prerank	GOBERT_OLIGODENDROCYTE_DIFFERENTIATION_UP	-0.3899307316915091	-0.631218567878607	1.0	1.0	1.0	208/532	42.06%	RDM1;MDP1;FRAT1;MYB;FEN1;HSPB6;PLAGL1;CD38;ISY1;TESC;ZBTB12;TGIF2;SMO;LGR5;CACNG4;ARHGAP19;GJC3;CDH6;ZFP41;TMEM47;CENPW;SRM;LSM2;CKS1B;DCTPP1;LSM4;CLIC1;CDKN3;DYNLL1;TK1;HIRIP3;STUB1;CENPM;PDLIM1;RRM2;CENPN;SKA1;BATF3;HMGN2;CSRP2;LSM5;STMN1;SIVA1;PAFAH1B3;CCDC34;TPM1;GEMIN6;RBMX2;THYN1;PHF19;IFRD2;HMGB3;MAD2L1;PTTG1;TEX30;UBE2T;GINS2;GPATCH4;DUT;ENKD1;ODC1;SLC25A10;HAUS4;CDCA3;PTGES2;UBE2C;GEMIN2…
1037	c2	prerank	BIDUS_METASTASIS_UP	-0.39138608415434617	-0.6313177163868355	1.0	1.0	1.0	97/205	43.44%	PPP2CA;FEN1;FNDC5;SRSF12;PAGE2;ARX;YBX1;RRM2;CENPN;SRSF9;EIF1;HMGB3;MAD2L1;MEAF6;ODC1;TSR2;SNRPD1;PSMD10;MRPL42;UBE2C;MARCKS;PTP4A1;CENPA;TYMS;BIRC5;FEM1A;CEBPG;VBP1;SRSF2;SSRP1;PCBP1;KCTD6;VDAC1;SQLE;NRAS;AURKA;PTGES3;YWHAE;AMD1;NCBP2;GMNN;WBP11;COPS8;SRSF1;PAIP1;HNRNPH3;DKC1;CDK1;KNSTRN;GID8;ARPP19;CCNA2;AZI2;SMS;TMEM33;ELAVL1;LCA5L;NUSAP1;HNRNPA2B1;EIF4E;EIF4A3;DNAAF2;CCNB2;CDC6;TARDBP;NONO;CC…
1038	c2	prerank	REACTOME_CYTOPROTECTION_BY_HMOX1	-0.396097521766722	-0.6318714308752633	0.999	1.0	1.0	23/64	33.68%	HBA1;ALB;HBB;COX16;CYCS;COX7A2L;COX6B1;COX20;COX5A;NDUFA4;COX6C;COX7B;COX7C;COX5B;COX4I1;BLVRB;COX11;SURF1;HDAC3;BLVRA;HMOX2;HMOX1;TACO1
1039	c2	prerank	GRAESSMANN_RESPONSE_TO_MC_AND_DOXORUBICIN_DN	-0.3904999735201451	-0.6319809786273809	1.0	1.0	1.0	263/721	39.63%	MDP1;DNAJC14;CGNL1;BCL2L2;SEMA6D;GCSH;CCL20;NEURL4;DDX19B;MRPL12;TMLHE;ZBTB12;NOTCH4;PAK3;STEAP4;GRHL2;SLC39A3;ZIK1;SLC35A3;ZMYM6;CD200;CELA1;FXN;TIA1;U2AF1L4;SMR3B;LRRC8C;CPT1B;VANGL2;VSX2;TFAP4;TIMM10;MT1F;PPDPF;PLP2;POLR2I;RRP8;VTI1B;JTB;DCTPP1;NDUFAF4;NOP10;UBE2S;SNAPIN;TMEM126A;MTHFS;MRPL50;TK1;PTRHD1;NUDT16L1;DTYMK;C20orf27;C1QBP;NUTF2;SKA1;EXOSC5;RPL30;COX17;DYNLT1;NXT1;GEMIN6;PEX11A;TMEM2…
1040	c2	prerank	WP_CYSTEINE_AND_METHIONINE_CATABOLISM	-0.4171084552651557	-0.6325010108350474	0.9690721649484536	1.0	1.0	2/14	23.50%	BHMT;MPST
1041	c2	prerank	WP_LEPTIN_SIGNALING_PATHWAY	-0.39553507528271825	-0.6325631083403599	1.0	1.0	1.0	19/76	30.55%	CISH;LEP;IL1RN;NOS3;BAD;EIF4EBP1;RPS6;HRAS;RAC1;ELK1;CFL2;RELA;CDC42;BAX;RHOA;CCND1;GSK3A;MAP2K2;RPS6KA1
1042	c2	prerank	IIZUKA_LIVER_CANCER_PROGRESSION_L0_L1_UP	-0.4131291064499485	-0.6328737822202715	0.9673135852911133	1.0	1.0	9/15	46.08%	TUBB2B;CNBP;S100A2;PTPN18;ZFPL1;SULT2B1;RGPD8;FAM189A2;RMND5A
1043	c2	prerank	KEGG_PROPANOATE_METABOLISM	-0.4023496521191957	-0.6332519483033936	0.991991991991992	1.0	1.0	1/31	3.04%	LDHC
1044	c2	prerank	MUELLER_COMMON_TARGETS_OF_AML_FUSIONS_UP	-0.41955128262189456	-0.6334134151131597	0.9680741503604532	1.0	1.0	5/13	28.98%	ARF5;PAFAH1B3;CD99;CITED2;SNX17
1045	c2	prerank	REACTOME_SIGNALING_BY_FLT3_ITD_AND_TKD_MUTANTS	-0.4148467065615178	-0.6346371778466485	0.9724208375893769	1.0	1.0	8/16	42.06%	NOX4;HRAS;NRAS;CDKN1A;KRAS;FLT3;PIM1;GRB2
1046	c2	prerank	SENESE_HDAC1_TARGETS_UP	-0.39273552589440835	-0.6347756344551972	1.0	1.0	1.0	41/419	23.97%	NXT2;CA2;LINC00520;TRIML2;ARL14;MMP1;C6orf58;CCL20;LDB2;ZNF655;TCN1;BCL2A1;ALPL;CCND2;ZBED2;COL22A1;STX16;NETO1;RBM14;FOXD1;SERPINB2;CHRNA9;SLC6A15;AADAC;SLAMF7;IL13RA2;BMP2;SERPINB8;YRDC;HMGA1;RAC2;RPL27A;RGS4;APH1A;SSR3;ST6GALNAC4;CDV3;GLRX;TNFRSF12A;SLC43A3;TAF9B
1047	c2	prerank	BIOCARTA_MITOCHONDRIA_PATHWAY	-0.40955439199690613	-0.6348189760666091	0.9725330620549338	1.0	1.0	8/19	38.74%	ENDOG;BAX;BIK;BAK1;CASP9;BID;CASP6;DFFA
1048	c2	prerank	BIOCARTA_GLEEVEC_PATHWAY	-0.4071465194160824	-0.6349441182272438	0.9828282828282828	1.0	1.0	3/23	22.16%	PIK3CG;BAD;HRAS
1049	c2	prerank	REACTOME_TRNA_MODIFICATION_IN_THE_MITOCHONDRION	-0.4340531097368824	-0.6352336076661648	0.9473106476399561	1.0	1.0	5/8	47.65%	HSD17B10;TRMU;GTPBP3;TRMT10C;PUS1
1050	c2	prerank	REACTOME_SEMA4D_MEDIATED_INHIBITION_OF_CELL_ATTACHMENT_AND_MIGRATION	-0.4340560753584193	-0.6358545379827926	0.9457964601769911	1.0	1.0	3/8	27.37%	RRAS;RAC1;RHOA
1051	c2	prerank	BOYAULT_LIVER_CANCER_SUBCLASS_G123_UP	-0.40090084397433634	-0.6358935171369958	0.995	1.0	1.0	26/45	47.20%	CD24;FABP5;RBM3;SNRPB;MRPL9;SNRPD1;SNRPE;SAC3D1;CACYBP;CBX1;DUSP12;NT5DC2;CCNB2;PEG10;ISG20L2;CCT3;RFC4;KPNA2;HAT1;PNMA1;TMPO;POGK;KIF20A;ACLY;UBAP2L;CKAP4
1052	c2	prerank	MARCHINI_TRABECTEDIN_RESISTANCE_DN	-0.40220114351042774	-0.6360599730149676	0.998	1.0	1.0	3/44	15.52%	CNTN2;COL3A1;GABRA5
1053	c2	prerank	REACTOME_TELOMERE_C_STRAND_LAGGING_STRAND_SYNTHESIS	-0.40486552336375076	-0.6368332712295405	0.9929859719438878	1.0	1.0	19/33	46.19%	FEN1;RPA3;TINF2;ACD;POLD2;TEN1;RPA2;CHTF8;PCNA;RFC2;TERF2IP;RFC5;POLD4;PRIM1;RFC4;RPA1;TERF1;RFC1;DSCC1
1054	c2	prerank	DACOSTA_UV_RESPONSE_VIA_ERCC3_TTD_UP	-0.4009924866053008	-0.6373179272152261	0.999	1.0	1.0	26/55	39.89%	STX16;MRPS12;BAD;PGF;PDAP1;MRPL28;BAK1;FKBP2;AAMP;CDK16;GALK1;PPIF;EPOR;UBL4A;BSG;MYBL2;MPDU1;MDK;PDLIM7;KISS1;IGFBP6;ADO;CALR;SAT1;CBX4;MVD
1055	c2	prerank	DE_YY1_TARGETS_DN	-0.3986707755096803	-0.6373668839907543	1.0	1.0	1.0	3/91	5.03%	BTG4;FGF13;EPHA3
1056	c2	prerank	ELVIDGE_HYPOXIA_UP	-0.3963391901098725	-0.6375634230373609	1.0	1.0	1.0	8/163	12.35%	DTNA;STC2;RNASE4;IGFBP5;HEY1;SCNN1B;SH3GL3;UPK1A
1057	c2	prerank	KRIGE_RESPONSE_TO_TOSEDOSTAT_6HR_UP	-0.3934954444936898	-0.6375731624048615	1.0	1.0	1.0	208/845	36.10%	MORC2-AS1;ARRDC4;PHGDH;ALOX5AP;HCG18;NME1;ARHGAP30;STC2;PSTPIP1;SEL1L3;AJUBA;CACNA2D4;HCST;CD37;RGS16;TCF4;ARHGAP9;ADRB1;GGPS1;DNAJC12;BCL2A1;LIN7A;ZNF536;SLC38A5;KCNE3;MYO1G;HCK;PTPRC;S100P;MS4A3;SLC39A3;STX16;BCL11A;CHKB;TAGAP;IL1RN;TMEM52B;KIF21B;RPL10L;PLEK;S100A9;ARHGAP11B;PRG2;CSTA;ELANE;RET;IL18RAP;SHPK;TUBA3E;CLEC7A;USP27X;GAL;TIMM10;MLLT11;HEBP2;MT1F;PPDPF;NPM3;GGACT;PLP2;ISOC2;RNF7;NDUF…
1058	c2	prerank	MARKS_HDAC_TARGETS_UP	-0.41093990604394726	-0.6376626569070104	0.9768145161290323	1.0	1.0	10/21	40.86%	FASLG;BAD;GLRX;TXN;BAK1;CASP9;GADD45B;DFFA;CCNE1;TXNIP
1059	c2	prerank	WHITE_NEUROBLASTOMA_WITH_1P36.3_DELETION	-0.4111625033747385	-0.6378356164756614	0.9758308157099698	1.0	1.0	6/19	28.99%	AJAP1;HES2;ICMT;RPL22;ESPN;CAMTA1
1060	c2	prerank	REACTOME_HDR_THROUGH_HOMOLOGOUS_RECOMBINATION_HRR	-0.4011666142938123	-0.6379498865897351	0.999	1.0	1.0	27/66	42.39%	SLX1B;RHNO1;SLX1A;POLE4;POLE3;RPS27A;UBA52;RMI2;UBB;RPA3;RAD1;POLD2;RPA2;PCNA;RFC2;RAD51C;RAD50;MUS81;XRCC3;RFC5;POLD4;NBN;UBC;HUS1;RFC4;RAD51AP1;KAT5
1061	c2	prerank	REACTOME_SYNTHESIS_OF_DIPHTHAMIDE_EEF2	-0.4398773787406788	-0.6383154553718372	0.9485458612975392	1.0	1.0	5/8	40.03%	DPH2;DPH3;EEF2;DPH7;DPH5
1062	c2	prerank	REACTOME_CHROMOSOME_MAINTENANCE	-0.3987765736908655	-0.6385086647554579	0.999	1.0	1.0	42/87	41.02%	FEN1;POLR2I;CENPW;NHP2;POLR2J;NOP10;CENPM;CENPN;POLR2F;POLR2L;POLR2K;RPA3;POLR2E;POLR2H;POLR2C;TINF2;ACD;POLR2G;POLD2;TEN1;RPA2;CENPA;POLR2D;RUVBL2;NPM1;CHTF8;PCNA;DKC1;RFC2;CENPH;MIS18A;DAXX;GAR1;CCNA2;TERF2IP;RBBP7;RFC5;POLD4;PPP6C;RUVBL1;PRIM1;RFC4
1063	c2	prerank	ZWANG_CLASS_3_TRANSIENTLY_INDUCED_BY_EGF	-0.3966614626405758	-0.6388920309269591	1.0	1.0	1.0	13/210	19.03%	CLDN1;VSNL1;CCL20;SLC22A13;COBL;SIK1;STEAP4;KIAA0040;IL1RN;FOXA1;DCUN1D3;OLR1;RGS21
1064	c2	prerank	GRABARCZYK_BCL11B_TARGETS_UP	-0.39983093049613705	-0.6392033410779652	0.999	1.0	1.0	12/71	28.62%	HSH2D;CCR7;ITGB7;PRF1;ATP6V0E2;BNIP3;LGALS1;TMEM167A;GMFB;S100A4;NQO1;TIMP1
1065	c2	prerank	KIM_WT1_TARGETS_8HR_UP	-0.3981964247152708	-0.6395373892696541	1.0	1.0	1.0	68/164	42.34%	HSPA6;DNAJB4;ARC;BCL2A1;LEPROT;ZMYM6;ATP1A2;RGPD5;HMGA1;DAB2;EIF5A;RGS4;PHLDA2;GLRX;DNAJB1;RBM8A;TGFB1I1;ARHGDIA;SET;IL11;SFN;RSL1D1;PEA15;WT1;ATP9A;TUBA4A;ZYX;NBL1;TM4SF1;AREG;MAFF;SNAI2;PDLIM4;PA2G4;RAB40B;DUSP7;RHOF;CDR2L;ADM;DNAJB5;RAB14;HBEGF;HNRNPUL1;SPHK1;CARM1;MAP2K3;TPST2;TRIB1;PLEKHO1;METAP2;BTG3;KHSRP;JUNB;PIM1;STRN4;ACTN1;PLAUR;GEM;SOX9;MKNK2;ULBP2;HSP90AA1;JUN;EMP1;DOK4;CREB3L1;IVNS1…
1066	c2	prerank	BIOCARTA_PPARA_PATHWAY	-0.40502094459915616	-0.6397723112883448	0.999	1.0	1.0	6/51	21.77%	PIK3CG;NOS2;NR0B2;APOA2;MRPL11;SRA1
1067	c2	prerank	GALE_APL_WITH_FLT3_MUTATED_UP	-0.40174019482412543	-0.6403834023965722	0.999	1.0	1.0	2/55	9.76%	PLAGL1;STX16
1068	c2	prerank	COLLIS_PRKDC_SUBSTRATES	-0.4175283881978822	-0.640476707415202	0.9661885245901639	1.0	1.0	4/16	31.88%	IGHG1;PARP1;MYC;C1D
1069	c2	prerank	XU_RESPONSE_TO_TRETINOIN_AND_NSC682994_DN	-0.42530398600468206	-0.6405872474197593	0.9748953974895398	1.0	1.0	9/14	46.23%	EIF4EBP1;PRMT1;RUVBL2;MYC;EIF4E;NAE1;ABCE1;DDX18;RABGGTB
1070	c2	prerank	REACTOME_UBIQUINOL_BIOSYNTHESIS	-0.43986680611372686	-0.640851087707014	0.939120631341601	1.0	1.0	7/8	47.44%	COQ2;COQ9;COQ3;COQ6;COQ7;COQ5;PDSS1
1071	c2	prerank	TIEN_INTESTINE_PROBIOTICS_6HR_DN	-0.3977860426178215	-0.6409012425215205	1.0	1.0	1.0	63/162	39.97%	IQGAP2;ADSL;TCF4;IL1R2;MSX2;APOD;RNF5;RNF7;TAX1BP3;NTAN1;ARMCX6;RWDD1;AKTIP;MOCS2;COTL1;YEATS4;POLDIP2;HAUS4;EIF1B;NELFE;NDUFA6;ANP32E;MRPS14;CENPA;MMD;SRP19;UPP1;STEAP1;ACOT13;BTG1;YPEL5;CIRBP;ACAA2;CHMP5;SAMM50;BAMBI;DIMT1;EMP2;DNAJB9;PTS;ATP6V1D;FHL2;AIMP2;ADM;DERA;PSMC1;CEBPD;UBE2D1;LCMT1;SRSF5;SNW1;APMAP;ETF1;GABARAPL1;RAD50;TTC1;SNX6;TUBB6;DHX29;RCHY1;CDC42EP3;CETN3;ACTN1
1072	c2	prerank	BOYLAN_MULTIPLE_MYELOMA_C_DN	-0.4012958584126106	-0.6411196261378178	0.997	1.0	1.0	3/55	14.11%	AK7;BCL11B;RGS1
1073	c2	prerank	REACTOME_TRNA_PROCESSING_IN_THE_MITOCHONDRION	-0.45657437625013164	-0.6411939244830681	0.8921694480102695	1.0	1.0	4/4	54.36%	HSD17B10;TRMT10C;ELAC2;TRNT1
1074	c2	prerank	IZADPANAH_STEM_CELL_ADIPOSE_VS_BONE_UP	-0.3999059527372121	-0.6411963495192621	1.0	1.0	1.0	50/122	40.31%	PSMB10;PLAGL1;NID2;ABCB4;CASP1;SERP2;IRX5;NETO1;CDH6;MT1G;MT1F;ORAI1;PHLDA2;MT1X;COTL1;MARCKSL1;ODC1;MT2A;LYRM2;MRPS6;BMI1;NQO1;SZRD1;UPP1;PSMB9;TUBB2A;SRGN;C15orf48;PSMB8;HMOX1;TP53I3;SERPINB1;SOCS2;HLA-B;PAICS;ALYREF;LAP3;AGA;AIFM2;TPST2;CLEC2B;DDX39A;ADORA2B;PDXK;AIM2;ITM2C;NAP1L1;MECOM;PTGR1;PDGFA
1075	c2	prerank	BENNETT_SYSTEMIC_LUPUS_ERYTHEMATOSUS	-0.41092279157292566	-0.6413180384732274	0.9879518072289156	1.0	1.0	18/26	51.36%	SERPING1;LY6E;IFITM3;IFI35;IRF7;ISG15;FPR2;TAP1;PLSCR1;OAS2;LGALS3BP;OASL;CKAP4;MX1;OAS1;IFIT3;TNFSF10;STAT1
1076	c2	prerank	GRYDER_PAX3FOXO1_ENHANCERS_IN_TADS	-0.3955915656424132	-0.6413510448523485	1.0	1.0	1.0	178/971	29.60%	FIP1L1;ALOX5AP;IRX1;SDK2;MYO18B;FGF7;ARHGAP15;STC2;PARM1;CGNL1;PRDM12;TMBIM4;C3orf70;SEL1L3;PCSK6;SETBP1;FBXL7;N4BP3;LZTS1;JAKMIP2;NRN1;MEX3B;COBL;GNAZ;VASH2;SHB;STXBP6;TAGLN3;SIK1;RGMA;KIAA1614;KANK4;SLC16A2;SYNDIG1;BCHE;NCAM1;PGBD5;CNTLN;CCND2;RGPD4;ACTC1;FGF8;CALCRL;MEGF10;STX16;PROX1;PKP1;MSX2;BCL11A;CHST8;NHEJ1;PTGFRN;CASQ2;REPIN1;VSTM4;PAX3;TVP23C;WSCD1;VIPR2;ELAVL2;ADAMTS1;SPSB4;VANGL2;NPM…
1077	c2	prerank	REACTOME_TFAP2_AP_2_FAMILY_REGULATES_TRANSCRIPTION_OF_GROWTH_FACTORS_AND_THEIR_RECEPTORS	-0.4240197315383988	-0.641400098106196	0.9712230215827338	1.0	1.0	1/14	16.67%	CGB8
1078	c2	prerank	MUELLER_COMMON_TARGETS_OF_AML_FUSIONS_DN	-0.4065022588046567	-0.641630735051109	0.981	1.0	1.0	1/31	2.82%	SERPINF1
1079	c2	prerank	POS_HISTAMINE_RESPONSE_NETWORK	-0.4109042523872639	-0.6418708671315183	0.982982982982983	1.0	1.0	15/28	46.20%	ADH7;TAX1BP3;EMILIN1;UPP1;PFN2;NNMT;ASNS;CAMK2N2;ARF4;CEBPB;CDK2AP1;JUN;G3BP1;TGFB1;LOXL1
1080	c2	prerank	MULLIGHAN_NPM1_MUTATED_SIGNATURE_2_UP	-0.4008793441183756	-0.6423096402860697	1.0	1.0	1.0	6/120	14.67%	RGSL1;TRPM8;ZFR2;HOXB2;GNRHR;HOXA7
1081	c2	prerank	REACTOME_REGULATION_OF_TP53_ACTIVITY	-0.39935213912025885	-0.6423867494728174	1.0	1.0	1.0	7/156	9.66%	CSNK2B;PPP2CA;MAP2K6;RHNO1;USP2;TAF7L;PRR5
1082	c2	prerank	OUYANG_PROSTATE_CANCER_PROGRESSION_UP	-0.41345966410120505	-0.6425899992109398	0.9697885196374623	1.0	1.0	4/19	30.13%	SYK;HRAS;CDC42;AVPI1
1083	c2	prerank	MAINA_HYPOXIA_VHL_TARGETS_UP	-0.4481996209728364	-0.6426980007616551	0.9373493975903614	1.0	1.0	6/6	55.20%	CDKN1C;CLDN4;SLC16A3;NREP;F3;SERPINE1
1084	c2	prerank	WANG_BARRETTS_ESOPHAGUS_DN	-0.4107471619514356	-0.642948708956129	0.9809236947791165	1.0	1.0	5/25	21.84%	FMO2;DSG1;KLK7;PLP2;ARF5
1085	c2	prerank	WAMUNYOKOLI_OVARIAN_CANCER_LMP_DN	-0.39794380975041443	-0.6430916662567089	1.0	1.0	1.0	11/184	12.81%	AJUBA;FBXL7;SPOCK2;BNC2;FGF13;TCF4;SBSPON;CPVL;SULF1;RUNX1T1;DCN
1086	c2	prerank	LEE_CALORIE_RESTRICTION_NEOCORTEX_DN	-0.4039160667450054	-0.6430948298267518	0.996	1.0	1.0	23/58	36.02%	ALOX5AP;IHH;APOB;GALT;C19orf53;CALM3;CDK4;RAC1;SKP1;RELA;POLR2G;EEF1D;ZYX;SLC6A8;GNG2;FZD5;BUB3;DUSP7;MDK;EEF2;EIF4A1;PHKG2;EIF2S1
1087	c2	prerank	FARDIN_HYPOXIA_9	-0.4475342771307045	-0.6430986637522066	0.949943117178612	1.0	1.0	4/7	38.60%	BNIP3;FAM162A;DDIT4;AK4
1088	c2	prerank	REACTOME_ALPHA_PROTEIN_KINASE_1_SIGNALING_PATHWAY	-0.4265580665473857	-0.6431449100383447	0.9572471324296142	1.0	1.0	5/11	40.86%	RPS27A;UBA52;UBB;TIFA;UBC
1089	c2	prerank	BLANCO_MELO_COVID19_SARS_COV_2_POS_PATIENT_LUNG_TISSUE_DN	-0.40131017989734563	-0.6434348410597617	1.0	1.0	1.0	51/161	39.62%	STARD10;ADAMTS2;PPP1R16B;RNF31;PYCR2;DTX4;ARHGEF15;BAALC;CRIP1;PPP1R14B;PRELID1;MAF1;FAM32A;SLC25A4;SFN;GMPPA;ZFAND2B;THOC6;S100A13;KLHDC3;C19orf48;TUBA4A;ASB1;ACTR1B;EIF4E2;NCAPH2;ITPA;ULK3;RSAD1;FBXW5;MOAP1;SNX11;GUCD1;GLT8D1;DPH7;WDR74;TMEM255B;MFAP1;RXRB;SPHK1;STC1;NES;MEIS1;ILVBL;RASSF1;SGSM3;THAP2;SIN3B;PCID2;HMCES;MCM7
1090	c2	prerank	ABRAHAM_ALPC_VS_MULTIPLE_MYELOMA_DN	-0.41604199766728284	-0.6434997507759694	0.9778002018163471	1.0	1.0	15/20	50.92%	TXN;CDK4;RELA;CDK5;MYC;CDC37;CDK9;CCNB1;CD47;TGFB1;PSEN2;TP53;XRCC5;IL6ST;TCF3
1091	c2	prerank	PID_INTEGRIN5_PATHWAY	-0.41619073712492377	-0.6436208388650803	0.9715157680569685	1.0	1.0	1/16	15.43%	ITGB7
1092	c2	prerank	BLUM_RESPONSE_TO_SALIRASIB_DN	-0.39869951935920567	-0.6437384523232752	1.0	1.0	1.0	151/327	41.95%	PDGFRB;IQGAP2;FEN1;CD37;TCF4;NNAT;NPTX1;TIA1;RBM14;NME4;MYCBP;MRPL23;PXMP2;CDKN3;RANBP1;TK1;HIRIP3;RRM2;GAMT;RGS4;SRP9;DTYMK;TPI1;HSPB1;NDUFA2;NDUFB3;LSM5;TUBG1;PDCD2;STMN1;PAFAH1B3;PGAM1;CYB5A;SLC9A3R1;HMGB3;SMARCE1;MAD2L1;PTTG1;GINS2;RPA3;DCK;DUT;RBX1;SNRPF;SLC25A10;SNRPD1;CKB;CNN3;UBE2C;OAZ2;CDKN2C;PRDX3;ITGB1BP1;CKS2;CARHSP1;PRPS1;TUBB;RAB4A;HMG20B;HMGB1;DEK;CENPA;TYMS;LDHA;NTHL1;PSMC3IP;CBX3…
1093	c2	prerank	LAU_APOPTOSIS_CDKN2A_UP	-0.4031733078216084	-0.6437595200966907	0.997	1.0	1.0	31/55	47.96%	CASP1;MYCBP;CYCS;BNIP3;NDUFA13;TNFRSF12A;FADD;MYBL2;CDKN1B;MYC;CDKN1A;PCNA;BCL10;BID;GMNN;TRAF4;E2F1;GADD45A;DAP;CIZ1;NFKBIA;BAG5;BNIP2;BCL2L11;PTRH2;PAK4;PAK2;RAD21;TP53;PDCD4;CASP2
1094	c2	prerank	GROSS_HYPOXIA_VIA_ELK3_AND_HIF1A_UP	-0.40148064228230124	-0.6441316930047243	1.0	1.0	1.0	65/133	46.57%	DNAJB4;LHX9;RGS16;SLC19A1;KIF5A;CYP21A2;ARX;PGF;BNIP3;TPI1;PGAM1;PRDX5;CRTC3;DUSP14;HILPDA;SLC37A4;ZNF330;TM4SF1;FAM162A;PNRC1;PHLDA1;SRGN;MPP2;BCL10;PSMC4;CNOT7;AIMP2;ARL6IP5;ANXA2;PGK1;PIM3;SDC4;LXN;CDC42SE1;HBEGF;SAT1;SPRY2;ATP7A;SLC2A1;ZFP36;AK4;TGIF1;CDC42EP3;NAP1L1;NFKBIA;GATA3;NAGPA;SELENBP1;DUSP4;GZF1;INSIG2;PLK2;AFG3L2;KLF4;ANKRD1;CHIC2;GPRC5A;NDRG1;EDN1;MXI1;RCAN1;SGK1;VWA1;JMJD6;ALDH1L2
1095	c2	prerank	REACTOME_INFECTION_WITH_MYCOBACTERIUM_TUBERCULOSIS	-0.41204941848953575	-0.6443330436301606	0.9899295065458208	1.0	1.0	15/27	45.75%	NOS2;RPS27A;UBA52;UBB;B2M;GSK3A;ENO1;CORO1A;PGK1;MAPK3;RAB7A;UBC;RAB5A;SFPQ;TRIM27
1096	c2	prerank	BIOCARTA_SKP2E2F_PATHWAY	-0.4340710168269104	-0.644753931602472	0.9600862998921251	1.0	1.0	6/10	39.76%	SKP1;CDC34;E2F1;CCNE1;SKP2;TFDP1
1097	c2	prerank	REACTOME_TRNA_MODIFICATION_IN_THE_NUCLEUS_AND_CYTOSOL	-0.4083889420097733	-0.6451139261285938	0.995	1.0	1.0	17/40	39.43%	TRMT12;LAGE3;TRMT5;TPRKB;TRMT112;TP53RK;FTSJ1;URM1;TRMT6;PUS3;OSGEP;CTU1;TRMT61A;CTU2;THG1L;QTRT1;METTL1
1098	c2	prerank	PID_SYNDECAN_4_PATHWAY	-0.408090744623593	-0.6456811561468636	0.9789368104312939	1.0	1.0	9/32	35.58%	F2;FGF6;NUDT16L1;RAC1;RHOA;GIPC1;MDK;SDCBP;SDC4
1099	c2	prerank	REACTOME_REPRESSION_OF_WNT_TARGET_GENES	-0.4270407663857247	-0.6457339017052516	0.9635416666666666	1.0	1.0	1/13	17.91%	TLE4
1100	c2	prerank	STEGMEIER_PREMITOTIC_CELL_CYCLE_REGULATORS	-0.4297578845853328	-0.6461655860114544	0.9510117145899893	1.0	1.0	6/11	39.69%	UBE2J2;RING1;SOCS2;FBXO5;SKP2;RNF32
1101	c2	prerank	MEBARKI_HCC_PROGENITOR_FZD8CRD_UP	-0.4001507266985502	-0.6465811464853918	1.0	1.0	1.0	119/503	33.94%	TDRKH;RDM1;LOXL3;LRRIQ1;MYB;KREMEN2;FHDC1;SPTB;INPP5J;BNC2;MEX3B;MYO3A;ELOVL2;SERPINB7;SLC19A1;OR2T12;MYCL;BDKRB1;ARHGAP19;SH3GL3;QRFPR;CCR7;ZYG11A;PAMR1;BCL11B;TREX2;ADAMTS8;LINC00942;PSG6;SLAMF7;ADAMTS5;CCDC74A;PPP4R4;CENPW;CKS1B;LSM4;CDKN3;CKLF;RANBP1;TK1;HIRIP3;CENPM;NRGN;RRM2;CENPN;DTYMK;C20orf27;SKA1;BATF3;TUBG1;ID3;STMN1;CCDC34;SFTA1P;PHF19;MAD2L1;PTTG1;C9orf40;TEX30;COTL1;YWHAH;USB1;UBE2T…
1102	c2	prerank	KEGG_MTOR_SIGNALING_PATHWAY	-0.4058070737996967	-0.6465880657838875	0.995	1.0	1.0	13/50	30.91%	IGF1;PIK3CG;EIF4E1B;EIF4EBP1;PGF;RPS6;MLST8;RPS6KB2;RPS6KA2;EIF4E2;RHEB;RPS6KA1;ULK3
1103	c2	prerank	PARENT_MTOR_SIGNALING_UP	-0.40056356465095266	-0.6475878828898636	1.0	1.0	1.0	163/539	38.90%	EFNA1;GAS2;PHGDH;FKBP1A;MAP2K6;EPB41L4A;CDK18;FABP4;DES;PRKD1;ADCY8;CTDNEP1;TNFRSF10C;TCF4;TFF3;CEBPA;SULT1A2;DNAAF1;BCHE;SERPIND1;CIDEC;CD53;F11;DNAJA4;GOSR2;PRODH2;AKR1C4;EFNA4;NCKAP1L;THNSL2;DEPDC5;LYRM9;CD86;CYP4F11;IL13RA2;MAGEC2;GALT;PPDPF;PDK4;MSRB1;SIX2;AMBRA1;EIF5A;TRADD;PDK2;CYP46A1;CSRP2;PCIF1;SUPT4H1;GLRX;SLC25A4;ECHDC3;ATP6V0E1;ADA;EID1;COPZ1;SKP1;SAP18;TINF2;RSL1D1;G0S2;ARL3;AKR7A2;…
1104	c2	prerank	DAVICIONI_PAX_FOXO1_SIGNATURE_IN_ARMS_UP	-0.406511791819988	-0.6475945001708362	0.998	1.0	1.0	5/56	20.84%	JAKMIP2;SULF1;VWA5A;TMEM47;PPP1R14B
1105	c2	prerank	CHEN_HOXA5_TARGETS_6HR_UP	-0.4411012452853592	-0.6477189257329017	0.9478827361563518	1.0	1.0	7/9	53.26%	SNAI2;GADD45B;SAT1;IER2;ZNF35;ZNF20;KLF10
1106	c2	prerank	WP_MAPK_CASCADE	-0.41064905257592677	-0.6477684422869112	0.98998998998999	1.0	1.0	15/33	42.06%	MAP2K6;RRAS;HRAS;ELK1;SIPA1;MAP2K2;NRAS;ARAF;LAMTOR3;KRAS;MAPK3;MAP2K3;MAPK12;JUN;GRB2
1107	c2	prerank	SEMBA_FHIT_TARGETS_DN	-0.4409256506545341	-0.6480237457079604	0.9483726150392817	1.0	1.0	2/9	27.84%	DTYMK;BIRC5
1108	c2	prerank	REACTOME_CELL_CYCLE	-0.4005325273105419	-0.6481235795452165	1.0	1.0	1.0	188/610	34.93%	PSMA8;CSNK2B;PPP2CA;PSMB10;FEN1;AJUBA;TUBB3;FBXL7;CTDNEP1;TUBAL3;CHMP4A;PSMD9;FKBP6;TUBA4B;RHNO1;CCND2;PSMA6;SYCE3;TUBB1;TUBA3D;PRDM9;TUBB4A;HAUS7;TUBA3E;ZNF385A;ANAPC15;POLR2I;CENPW;B9D2;NHP2;POLR2J;CKS1B;RPS27;POLE4;NOP10;SSNA1;UBE2S;PSMB6;CDC26;DYNLL1;ANAPC11;TK1;BANF1;RAN;CENPM;RRM2;CENPN;PSMD8;POLE3;SKA1;MZT2B;EMD;TUBG1;RPS27A;POLR2F;POLR2L;UBA52;CDK4;PSMB5;MAD2L1;PTTG1;SUMO1;TUBB2B;RMI2;POL…
1109	c2	prerank	REACTOME_RHOJ_GTPASE_CYCLE	-0.40854135303353634	-0.6482888901680892	0.999	1.0	1.0	2/54	5.65%	DOCK8;PAK3
1110	c2	prerank	REACTOME_TP53_REGULATES_TRANSCRIPTION_OF_GENES_INVOLVED_IN_G1_CELL_CYCLE_ARREST	-0.4240988794482836	-0.6483024945659591	0.9641025641025641	1.0	1.0	12/14	52.10%	ZNF385A;PCBP4;CDKN1B;CDKN1A;E2F1;CCNA2;CCNE1;E2F8;TP53;CCNA1;CDK2;CCNE2
1111	c2	prerank	REACTOME_RNA_POLYMERASE_II_PRE_TRANSCRIPTION_EVENTS	-0.4054864963783867	-0.6484884496809448	1.0	1.0	1.0	25/77	33.33%	TAF7L;GTF2H4;POLR2I;TAF10;POLR2J;GTF2H5;SUPT4H1;POLR2F;POLR2L;TAF9B;GTF2A2;POLR2K;POLR2E;POLR2H;POLR2C;NELFE;POLR2G;POLR2D;SSRP1;TCEA1;GTF2F1;NCBP2;TAF6;PAF1;TAF12
1112	c2	prerank	PID_PI3KCI_AKT_PATHWAY	-0.4126307055279226	-0.6485500061939025	0.988	1.0	1.0	13/35	31.37%	SLC2A4;BAD;MLST8;YWHAH;YWHAB;SFN;GSK3A;YWHAQ;YWHAZ;CDKN1B;CASP9;YWHAE;CDKN1A
1113	c2	prerank	REACTOME_ACTIVATION_OF_CASPASES_THROUGH_APOPTOSOME_MEDIATED_CLEAVAGE	-0.45398073143254014	-0.6488161906426783	0.928235294117647	1.0	1.0	2/6	30.73%	CYCS;CASP9
1114	c2	prerank	REACTOME_2_LTR_CIRCLE_FORMATION	-0.4578420859311588	-0.6490070060610136	0.9477272727272728	1.0	1.0	4/7	41.17%	HMGA1;BANF1;XRCC6;PSIP1
1115	c2	prerank	WEIGEL_OXIDATIVE_STRESS_BY_HNE_AND_TBH	-0.40648726031301025	-0.6492499718251927	0.999	1.0	1.0	4/57	14.97%	NME2;S100A1;EFNA4;ERCC5
1116	c2	prerank	REACTOME_BETA_OXIDATION_OF_OCTANOYL_COA_TO_HEXANOYL_COA	-0.456480352725338	-0.6494883960958572	0.9021065675340768	1.0	1.0	4/5	52.60%	ECHS1;HADH;HADHA;ACADM
1117	c2	prerank	REACTOME_INLA_MEDIATED_ENTRY_OF_LISTERIA_MONOCYTOGENES_INTO_HOST_CELLS	-0.4469524368817137	-0.6497396510380348	0.968682505399568	1.0	1.0	7/9	50.44%	RPS27A;UBA52;UBB;UBC;CDH1;SRC;CBLL1
1118	c2	prerank	PRAMOONJAGO_SOX4_TARGETS_UP	-0.4071654927274422	-0.6500394075831211	0.997	1.0	1.0	32/51	48.93%	STC2;BNIP3;BTG1;TNIP2;TRIB3;MYD88;MAFF;ADM;RBCK1;PLIN2;STC1;JUND;IER3;AK4;SMNDC1;NAP1L1;PHF1;ELF4;TRIM8;RIT1;JUN;DUSP4;INSIG2;BTN2A1;GPRC5A;NDRG1;MXI1;SOD2;TPBG;NAB2;ZFP36L1;CCNG2
1119	c2	prerank	WP_HOSTPATHOGEN_INTERACTION_OF_HUMAN_CORONAVIRUSES_APOPTOSIS	-0.41573440818740703	-0.6500912500656288	0.9727547931382442	1.0	1.0	7/21	33.14%	FASLG;BAD;FADD;BAX;CASP9;BID;MAPK13
1120	c2	prerank	KOINUMA_TARGETS_OF_SMAD2_OR_SMAD3	-0.401157864639808	-0.6502693936744556	1.0	1.0	1.0	186/791	33.82%	GNG10;NUDT18;EFNA1;NME1;LYPD1;FKBP1A;C1orf116;ARL14;ZFP91;NME2;CYP27C1;SETBP1;CGN;STON2;GRHL3;TSTD1;TCF4;SERPINB7;MYO5B;KRT14;SULT1A1;DNAJC25;SLX1B;ZBED2;SULT1A3;INO80C;BNC1;IRF6;DACT1;CASP1;PPT2;EDAR;FGD2;TMEM170A;PTGFRN;RGPD5;REPIN1;SYK;HOXA7;HCAR3;SDR16C5;HOXA3;SERPINB2;ABCB6;OLR1;CKMT1B;FAT2;DSG3;SERPINB8;PLP2;COQ2;VTI1B;POLR2J;LSM10;PFN1;RPL24;APOO;C11orf1;PDLIM1;RHOC;S100A10;PHLDA2;HSPE1;MZ…
1121	c2	prerank	REACTOME_WNT5A_DEPENDENT_INTERNALIZATION_OF_FZD4	-0.4246358109222256	-0.6503498869260641	0.9616977225672878	1.0	1.0	5/15	28.63%	AP2S1;CLTB;ARRB2;CLTA;AP2M1
1122	c2	prerank	KAMMINGA_EZH2_TARGETS	-0.4126462634865934	-0.6505445368694645	0.993	1.0	1.0	23/40	46.03%	MAD2L1;RPA3;AHCY;AURKA;PPP1CC;PCNA;NEK2;GMNN;CDCA5;NUSAP1;CCNB2;AURKB;NAP1L1;TFDP1;PRIM1;PRC1;KPNA2;MCM2;HAT1;MCM4;DBF4;MCM3;RFC1
1123	c2	prerank	SIG_INSULIN_RECEPTOR_PATHWAY_IN_CARDIAC_MYOCYTES	-0.4076383856556703	-0.6506323345832072	0.994	1.0	1.0	18/50	35.61%	F2RL2;SLC2A4;PARD6A;YWHAH;YWHAB;SFN;RPS6KA2;CDC42;CAP1;GSK3A;IGFBP1;YWHAQ;RPS6KA1;YWHAZ;YWHAE;SERPINB6;FLOT1;MAPK3
1124	c2	prerank	REACTOME_INTEGRATION_OF_PROVIRUS	-0.4494983217964568	-0.6506807670281339	0.9652173913043478	1.0	1.0	5/9	41.17%	HMGA1;BANF1;PPIA;XRCC6;PSIP1
1125	c2	prerank	REACTOME_DNA_REPAIR	-0.40421359543691193	-0.6507492245253894	1.0	1.0	1.0	117/274	42.39%	FEN1;ISY1;INO80B;SLX1B;RHNO1;INO80C;GTF2H4;MGMT;NHEJ1;SLX1A;ERCC5;POLR2I;POLR2J;ALKBH2;FANCF;POLE4;SUMO3;GTF2H5;POLE3;UBXN1;RPS27A;POLR2F;POLR2L;UBA52;HMGN1;SUMO1;RMI2;POLR2K;UBB;UBE2T;RPA3;POLR2E;POLR2H;POLR2C;TINF2;UBE2L6;RBX1;COPS6;UBE2I;MCRS1;INO80E;TFPT;CETN2;ACD;RAD1;RAD23A;POLR2G;SMUG1;POLD2;MAD2L2;ACTB;MPG;RPA2;POLR2D;GPS1;APEX1;NTHL1;NEIL2;PPP4C;ERCC1;UBE2V2;SUMO2;PPIE;UBE2N;FANCE;PARP1;…
1126	c2	prerank	VANTVEER_BREAST_CANCER_BRCA1_UP	-0.414175172552391	-0.6508548167537306	0.988988988988989	1.0	1.0	13/32	36.34%	VPREB3;ART3;REXO2;EEF1D;PIM2;MYC;SERBP1;RTCA;PACSIN3;TRIP6;THEMIS2;RRP1;DNTTIP2
1127	c2	prerank	PHONG_TNF_RESPONSE_NOT_VIA_P38	-0.40419116119703324	-0.6508842754599877	1.0	1.0	1.0	15/327	11.73%	EFNA1;CLDN1;CXCL10;TNFRSF9;MMP1;N4BP3;CD70;SHB;MMP2;BCL2A1;PLCB4;HEY1;TMEM204;PROX1;FXN
1128	c2	prerank	REACTOME_MAPK_TARGETS_NUCLEAR_EVENTS_MEDIATED_BY_MAP_KINASES	-0.4132908049844446	-0.6509759586179349	0.982982982982983	1.0	1.0	1/31	1.02%	PPP2CA
1129	c2	prerank	LASTOWSKA_NEUROBLASTOMA_COPY_NUMBER_DN	-0.4025231598943581	-0.6510556995002464	1.0	1.0	1.0	233/731	37.32%	FRAT1;BMP8B;RHCE;CD52;BTBD19;PTGFR;LDB3;TTC39A;JAKMIP3;CPLX1;TATDN2;DNALI1;HPDL;GLB1L2;SYT7;CHL1;ELAVL4;SHISA3;NDUFB8;TBCEL;MYCL;GRIA4;LEPROT;FNDC5;CHDH;NAALAD2;C11orf54;EVA1B;ZMYM6;GLB1L3;C1orf50;FABP3;WNT4;LRTOMT;INA;RUNX3;FGR;MOB3C;HPCAL4;DGAT2;ANAPC15;NDUFAF3;SMIM12;COA4;C1orf122;RPS25;PCBD1;LAMTOR1;SH3BGRL3;LSM10;RPL15;MRPL43;BAD;TMEM126A;ECHS1;MED8;PEF1;RPS3;C11orf1;ZNF436;RPL32;TIMM8B;FBXO…
1130	c2	prerank	REACTOME_FBXW7_MUTANTS_AND_NOTCH1_IN_CANCER	-0.46194000437962784	-0.6511314780326218	0.9038461538461539	1.0	1.0	2/5	25.35%	SKP1;RBX1
1131	c2	prerank	WAKABAYASHI_ADIPOGENESIS_PPARG_RXRA_BOUND_WITH_H4K20ME1_MARK	-0.4063320813869973	-0.6514000519671892	1.0	1.0	1.0	57/136	40.51%	TTYH2;FABP4;GCSH;PARL;PTGR2;MPC2;AGPAT2;MOCS2;NDUFS6;MLF2;JAGN1;GHITM;LSM12;FDX1;PLEKHF2;BCAT2;QDPR;LRRC8D;YPEL5;CHCHD3;ACAA2;KLF15;DGAT1;MTCH2;ETFB;FBXO8;REEP5;PEX5;STOM;PXMP4;CD302;AP3S1;ERP29;GUCD1;PAM16;SLC1A5;ABHD15;PIM3;BFAR;TMEM33;CHP1;SLC48A1;ALAD;PLA2G15;APMAP;ABHD1;PRNP;GINM1;IDH1;XRCC3;MSMO1;ATP1B3;CS;HADH;MKNK2;G3BP2;CHPT1
1132	c2	prerank	REACTOME_MYOCLONIC_EPILEPSY_OF_LAFORA	-0.4473257640503771	-0.6517352045275783	0.9560085836909872	1.0	1.0	4/9	31.23%	RPS27A;UBA52;UBB;GYG1
1133	c2	prerank	RICKMAN_METASTASIS_UP	-0.4043905236995668	-0.6517623447785893	1.0	1.0	1.0	69/315	31.24%	FIP1L1;USP51;PRKD1;SH3BGRL2;SEC14L4;TMLHE;PLCB4;PARL;CNPY2;METTL7B;ZNF764;DTX4;SALL2;C14orf132;EDAR;ZNF711;VSTM4;FGF19;BEX1;BEX5;C18orf21;ERVK3-1;PDZD11;FAM229B;MAGEE1;HIRIP3;ARMCX6;ACP1;GLRX5;EEF1B2;RBMX2;TAF9B;ISCA2;SUMO1;SNF8;AMZ2;TMEM18;PGRMC1;JAGN1;TCEAL8;CCNB1IP1;PSMD10;CDCA3;SVIP;PAIP2B;CETN2;RPL22;TMEM97;TCEAL4;NKAP;ATP9A;HEBP1;MMGT1;DPY30;MORN2;BOC;VBP1;ARL16;DDIT3;NCL;METTL21A;BEX2;TMX4…
1134	c2	prerank	KEGG_ADHERENS_JUNCTION	-0.40882852377859247	-0.651800302455298	1.0	1.0	1.0	3/68	9.27%	CSNK2B;SNAI1;ACTN3
1135	c2	prerank	RAMALHO_STEMNESS_UP	-0.40547987240936734	-0.6519423999390336	1.0	1.0	1.0	64/183	37.16%	GAS2;KCNAB3;GCSH;TGIF2;ERCC5;LSM2;MRPL34;DCTPP1;NDUFAF4;EIF4EBP1;GFER;DTYMK;COPRS;PDCD2;MRPL17;TXNRD1;MRPS2;YWHAH;UBE2T;MRPS10;YWHAB;JAGN1;RSL1D1;SNRPC;RPL22;MDFI;CCND1;PPIC;ZMYM4;UPP1;GLO1;TMEM183A;TXNDC9;FBXO8;CDKN1A;EIF4G2;SRSF3;GRWD1;COPS7A;KRAS;BYSL;LAPTM4A;FHL1;EIF3J;ACAT2;MPDU1;CRTAP;RCN1;TEAD2;F2R;PSMD11;PPA1;TRIP6;SOCS2;GCAT;COPS4;PIGX;WDR55;UMPS;PPP1R2;ZNF639;MRPL45;LAPTM4B;SNX12
1136	c2	prerank	WAKASUGI_HAVE_ZNF143_BINDING_SITES	-0.4119469674321364	-0.6524589219249087	0.998	1.0	1.0	11/52	29.48%	FEN1;GTF2H4;GTF2H5;RAD1;RAD23A;APEX1;NTHL1;NEIL2;ERCC1;UBE2N;FANCE
1137	c2	prerank	BURTON_ADIPOGENESIS_2	-0.40664322514280093	-0.6524689219449488	0.997	1.0	1.0	4/71	14.01%	SNAI1;TUBB3;PRR5;RBM14
1138	c2	prerank	VANTVEER_BREAST_CANCER_METASTASIS_DN	-0.40602574665348345	-0.6529374512176331	0.999	1.0	1.0	42/102	42.91%	GNAZ;RAB6B;IGFBP5;TMEM74B;TK1;CENPN;BNIP3;STMN1;HMGB3;MAD2L1;DCK;MRPL13;CKS2;CENPA;BIRC5;PSMD7;CDK16;AURKA;NMB;GGH;TSPYL5;ASNS;RRAGD;ADM;PGK1;NUSAP1;CTSV;CCNB2;DLGAP5;FBXO5;DEPDC1;CMC2;TMEM45A;RFC4;PRC1;PSMD2;IVNS1ABP;MTDH;PLEKHA1;NMU;TRIP13;ARMC1
1139	c2	prerank	KEGG_VALINE_LEUCINE_AND_ISOLEUCINE_DEGRADATION	-0.4113040073948164	-0.652958810676179	0.995995995995996	1.0	1.0	17/43	43.57%	BCKDHA;HMGCS2;ECHS1;HSD17B10;ALDH1B1;BCAT2;ACAA2;ACAT2;ACAA1;ACADS;ACAD8;HADH;ALDH9A1;ACAT1;ALDH2;DLD;ACADSB
1140	c2	prerank	SCIAN_CELL_CYCLE_TARGETS_OF_TP53_AND_TP73_UP	-0.448753656401075	-0.653097014006224	0.9433333333333334	1.0	1.0	4/8	36.02%	HRAS;SFN;CDKN1A;GAS2L1
1141	c2	prerank	REACTOME_TOLL_LIKE_RECEPTOR_9_TLR9_CASCADE	-0.4073358583732196	-0.6532177056680902	1.0	1.0	1.0	29/104	35.61%	PPP2CA;MAP2K6;PELI2;NOD2;S100A12;RPS27A;UBA52;UBB;SKP1;ELK1;RPS6KA2;RELA;MAPKAPK3;HMGB1;PELI3;ECSIT;TNIP2;UBE2N;MYD88;RPS6KA1;IRF7;DUSP3;DUSP7;MAPK7;TIFA;IRAK4;NKIRAS2;PPP2R1A;MAPK3
1142	c2	prerank	ISHIDA_TARGETS_OF_SYT_SSX_FUSIONS	-0.45673156989775243	-0.6532314339248568	0.9204275534441805	1.0	1.0	3/6	39.54%	BAX;DDIT3;NUPR1
1143	c2	prerank	KEGG_RIG_I_LIKE_RECEPTOR_SIGNALING_PATHWAY	-0.41070941741432077	-0.653273194451558	0.999	1.0	1.0	19/54	41.59%	CXCL10;IL12B;DDX3Y;TRADD;PIN1;RELA;FADD;SIKE1;IRF7;CASP10;MAPK13;AZI2;ISG15;NFKBIB;IRF3;MAPK12;NFKBIA;ATG5;ATG12
1144	c2	prerank	TERAO_AOX4_TARGETS_SKIN_UP	-0.41792547530299906	-0.6535850749823994	0.9809428284854563	1.0	1.0	1/27	0.81%	LRRC46
1145	c2	prerank	REACTOME_TRANSCRIPTIONAL_REGULATION_BY_TP53	-0.4046106418572041	-0.6537234430389415	1.0	1.0	1.0	148/351	41.04%	CSNK2B;SESN3;PPP2CA;MAP2K6;NLRC4;PLAGL1;TNFRSF10C;RHNO1;USP2;TAF7L;GTF2H4;PRR5;CASP1;ZNF385A;POLR2I;COX16;TAF10;POLR2J;LAMTOR1;CYCS;PRELID1;GTF2H5;COX7A2L;COX6B1;LAMTOR5;COX20;SUPT4H1;SETD9;RPS27A;PIN1;POLR2F;POLR2L;UBA52;TXNRD1;COX5A;TXN;PRDX5;TRIAP1;TAF9B;NDUFA4;MLST8;RMI2;POLR2K;PRMT1;YWHAH;LAMTOR2;UBB;TMEM219;RPA3;MEAF6;YWHAB;POLR2E;POLR2H;COX6C;POLR2C;COX7B;SFN;LAMTOR4;NELFE;TP53RK;PRDX1;COX…
1146	c2	prerank	REACTOME_SYNTHESIS_OF_GLYCOSYLPHOSPHATIDYLINOSITOL_GPI	-0.4261284245707105	-0.6540623553836673	0.9715447154471545	1.0	1.0	12/17	48.05%	DPM2;PIGH;PIGP;PIGC;PIGX;PIGV;PIGZ;PIGA;PIGO;PIGF;PIGQ;PIGW
1147	c2	prerank	LIANG_SILENCED_BY_METHYLATION_DN	-0.4445201010207275	-0.6545942028982291	0.9588607594936709	1.0	1.0	5/10	43.93%	CDKN3;HMGB2;CCNA2;MCM2;FOXM1
1148	c2	prerank	STEIN_ESRRA_TARGETS_DN	-0.4093383061473133	-0.654743205047157	0.999	1.0	1.0	44/93	42.68%	CLDN1;BMP7;SLCO1A2;CLDN3;DBNDD1;SIGMAR1;TRMT112;DGUOK;PEA15;RGS19;MXD4;CAV2;MARCKS;RABIF;ZNF514;SLC37A4;RFXANK;YPEL5;PMM1;MBD4;GNPDA1;DAXX;DCTD;EXOSC2;VANGL1;HLA-E;TUBB6;SSB;CST6;CSNK1G2;NAP1L1;PDCL;CIZ1;CDC23;BRD3;ASB6;PPL;PRPS2;BOP1;TRIM8;NR2F2;PRKAR2B;GATAD1;TFE3
1149	c2	prerank	PID_HDAC_CLASSII_PATHWAY	-0.4174158178308987	-0.6550704523613012	0.9849397590361446	1.0	1.0	11/33	31.90%	GATA1;RAN;SUMO1;YWHAB;UBE2I;TUBA1B;RFXANK;GNG2;TUBB2A;YWHAE;HDAC3
1150	c2	prerank	CHANG_POU5F1_TARGETS_DN	-0.4559583162775033	-0.6551530702132856	0.9415887850467289	1.0	1.0	5/7	48.89%	CST3;SOCS3;TXNL1;GRSF1;TFPI2
1151	c2	prerank	ZHONG_RESPONSE_TO_AZACITIDINE_AND_TSA_DN	-0.4129912289809434	-0.6551948510170326	1.0	1.0	1.0	23/63	35.99%	MAP2K6;LUZP2;RPL13A;PDCD2;ATRAID;TRMT5;LSM7;RBM8A;NDUFC1;RPL22;ANP32B;MOB1A;HDGF;PPIE;CIRBP;HMGB2;NUCKS1;HSPBP1;PAICS;CCNA2;RBMX;HNRNPA3;LYRM4
1152	c2	prerank	ODONNELL_TFRC_TARGETS_DN	-0.4079505407012637	-0.6552514762723108	1.0	1.0	1.0	40/121	39.84%	FGF22;VSNL1;FAP;XAGE3;NPNT;USP29;CASP14;GALT;CKS1B;CDKN3;RANBP1;RRM2;TCEAL3;CFL2;RAD1;CENPA;BIRC5;TMEM107;GINS3;MYBL2;AURKA;SAMM50;SURF1;CDK1;CD151;NRTN;C4orf46;CCNA2;PLK1;ZBTB6;CDC20;CDC6;TOX4;CCNB1;AURKB;DLGAP5;FBXO5;DEPDC1;APBB1;TAF5
1153	c2	prerank	REACTOME_UNWINDING_OF_DNA	-0.43564468820521046	-0.6552575602735738	0.9629629629629629	1.0	1.0	9/12	46.05%	GINS2;GINS3;GINS4;MCM7;MCM2;MCM5;MCM4;MCM3;MCM6
1154	c2	prerank	WHITFIELD_CELL_CYCLE_M_G1	-0.4078945068618833	-0.6554889708189222	1.0	1.0	1.0	38/120	33.31%	PPP2CA;ZPBP;CD24;CRYBA1;RPL13A;CDKN3;DYNLL1;NUDCD2;MRPS2;PTTG1;PTMS;MTPN;CNIH4;CWC15;DEXI;DCTN6;TMEM138;ILF2;CDC42;ANP32E;HMG20B;CCND1;MRPS18B;FAM189B;CBX3;ZFAS1;GRPEL1;RHEB;PLIN3;RAB3A;SRSF3;KRAS;AMD1;TROAP;MORF4L2;LYAR;NUCKS1;DKC1
1155	c2	prerank	TERAMOTO_OPN_TARGETS_CLUSTER_3	-0.4528470654074943	-0.65577887386484	0.9146757679180887	1.0	1.0	3/7	37.93%	NIP7;SEC22C;PEG10
1156	c2	prerank	REACTOME_MODULATION_BY_MTB_OF_HOST_IMMUNE_SYSTEM	-0.45089840728226815	-0.6560019542472787	0.9243986254295533	1.0	1.0	4/7	26.32%	RPS27A;UBA52;UBB;B2M
1157	c2	prerank	REACTOME_SMAC_XIAP_REGULATED_APOPTOTIC_RESPONSE	-0.45396455756714554	-0.6562311925411808	0.9347826086956522	1.0	1.0	2/7	30.73%	CYCS;CASP9
1158	c2	prerank	MACLACHLAN_BRCA1_TARGETS_DN	-0.4289024829420757	-0.6563306270552468	0.9693251533742331	1.0	1.0	10/16	42.06%	PIN1;BAX;BAK1;ACTB;ZYX;CD59;RXRB;CD9;CCNB1;GRB2
1159	c2	prerank	FOURNIER_ACINAR_DEVELOPMENT_LATE_2	-0.4071727009124307	-0.6566913755713211	1.0	1.0	1.0	147/272	46.13%	FEN1;KDELR2;GCSH;FGFBP1;TREX2;MT1F;CKS1B;NOP10;CDKN3;PFN1;RANBP1;RRM2;CENPN;POP7;POLE3;TUBG1;SNRPB;MRPL17;CALM1;GEMIN6;TNFRSF12A;TXN;MT1X;PTTG1;TPRKB;HMBS;PSMB2;YWHAH;ACTG1;ARHGDIA;GINS2;RPA3;NUDT15;DUT;ODC1;SNRPF;MRPL35;CDCA3;PRDX1;PRDX3;CKS2;HPS1;PREB;PRPS1;ANP32E;MT2A;ACTB;CENPA;BIRC5;LDHA;MANF;UPP1;CAP1;PLEK2;MRPL3;ZWINT;C11orf24;UBE2N;MCUR1;SQLE;AURKA;PTGES3;NT5DC2;EEF1E1;DNAJC9;RANGRF;CYP51…
1160	c2	prerank	REACTOME_REGULATION_OF_PLK1_ACTIVITY_AT_G2_M_TRANSITION	-0.41111194124057704	-0.656868546721979	1.0	1.0	1.0	38/85	42.13%	AJUBA;TUBB4A;HAUS7;SSNA1;DYNLL1;TUBG1;RPS27A;UBA52;UBB;DCTN3;SKP1;HAUS4;CETN2;TUBB;RAB8A;TUBA4A;AURKA;YWHAE;TUBB4B;MAPRE1;NEK2;CDK1;HAUS1;DCTN2;ACTR1A;PLK1;PPP2R1A;CCNB2;CCNB1;DCTN1;TUBA1A;PRKACA;CEP41;UBC;HAUS8;PRKAR2B;HSP90AA1;HAUS2
1161	c2	prerank	MULLIGAN_NTF3_SIGNALING_VIA_INSR_AND_IGF1R_DN	-0.4485140668666713	-0.6570182051991543	0.952329360780065	1.0	1.0	5/9	45.59%	PDK4;WDR45;HSD17B11;RAB9A;SH3BP5
1162	c2	prerank	WANG_CISPLATIN_RESPONSE_AND_XPC_DN	-0.4081704325314353	-0.6570890765408676	1.0	1.0	1.0	65/210	36.18%	DUSP2;TWF2;RAMP2;TNFAIP6;SLCO1A2;SERPING1;BNC1;KCNMB1;UMOD;MT1B;CD248;MLLT11;RRAS;RAC2;SSNA1;PDLIM1;MRPL40;TXNRD1;UROS;HAX1;SNAPC2;SRRD;CYBA;G0S2;GEMIN2;CDA;YBX3;BPGM;EIF3G;CDIPT;PNPLA4;NOP14;RFXANK;CDC42EP2;BTG1;RNH1;ERAL1;CNPY3;SEPHS2;GLIPR2;FNTA;CDKN1A;EBAG9;C1D;STOM;VAMP4;SNRNP27;SDHB;GSTA4;DEDD;TCEAL1;TMEM115;PAIP1;DNAJA2;BCS1L;SLC35A1;ADM;EIF4A1;SDCBP;CTNNAL1;WDR83OS;GADD45A;EIF2S1;UBE2D1;T…
1163	c2	prerank	LUND_SILENCED_BY_METHYLATION	-0.43353576359371526	-0.6571277487333903	0.9639546858908342	1.0	1.0	9/14	44.70%	POLR2H;ODC1;TMEM101;AMD1;HMOX1;MAP1LC3A;SDC4;SDC1;HES1
1164	c2	prerank	REACTOME_BETA_OXIDATION_OF_DECANOYL_COA_TO_OCTANOYL_COA_COA	-0.4591029139858665	-0.6572547641781705	0.9162735849056604	1.0	1.0	5/6	52.60%	ECHS1;HADH;MECR;HADHA;ACADM
1165	c2	prerank	WANG_CLIM2_TARGETS_UP	-0.40689512549383045	-0.6573702521902631	1.0	1.0	1.0	37/224	30.24%	C1QL1;MYB;BMP7;LDLRAD4;IGFBP5;KIF5A;JMJD7-PLA2G4B;KLF8;BCL11B;CASP1;IGFBP2;DTD2;CYP1A2;BVES;KLK7;BTF3;RPL10;DNAJC22;SIX2;SERP1;SDR42E1;PSMB2;NEDD8;EID2;NPR2;CAV2;ARRB2;HPS1;CCDC59;C19orf48;CDT1;DR1;PSMC3IP;YPEL3;CIRBP;PLEKHA3;ETNK2
1166	c2	prerank	REACTOME_GOLGI_ASSOCIATED_VESICLE_BIOGENESIS	-0.41059465645892473	-0.6575266227412209	0.995995995995996	1.0	1.0	23/56	42.32%	SH3GL2;VAMP2;SNAPIN;AP1M2;FTL;FTH1;AP1S1;VAMP8;BLOC1S4;ARF1;CLTA;NAPA;AP3S1;VAMP7;TXNDC5;YIPF6;TGOLN2;AP1S2;AP1M1;HSPA8;AP4B1;TPD52L1;SNX2
1167	c2	prerank	REACTOME_CILIUM_ASSEMBLY	-0.40867888325617857	-0.6579480242757307	1.0	1.0	1.0	50/188	34.93%	TUBB3;TUBAL3;SMO;TUBA4B;TUBB1;TUBA3D;TUBB4A;BBS1;HAUS7;TUBA3E;BBS10;B9D2;IFT20;SSNA1;DYNLL1;DYNLRB1;TUBG1;TMEM216;TUBB2B;DCTN3;TTC30A;HAUS4;ARL3;CETN2;TUBB;RAB8A;CYS1;TUBA1B;TUBA4A;TUBB2A;HSPB11;IFT57;MKKS;DYNLL2;YWHAE;TUBB4B;MAPRE1;NEK2;RAB11A;B9D1;TUBA1C;CDK1;UNC119B;HAUS1;ARF4;DCTN2;ACTR1A;BBS7;BBIP1;PLK1
1168	c2	prerank	REACTOME_P38MAPK_EVENTS	-0.434201116867781	-0.658050069567406	0.9633891213389121	1.0	1.0	11/13	51.01%	HRAS;MAPKAPK3;NRAS;KRAS;MAPK13;RALB;MAPK12;RALA;SRC;MAPKAPK2;MAPK11
1169	c2	prerank	WEST_ADRENOCORTICAL_TUMOR_UP	-0.4074724753564678	-0.6584300861993141	1.0	1.0	1.0	128/284	41.86%	PCSK6;JAKMIP2;ANKHD1;NR1H4;GRIN2C;FABP3;GNRHR;TMEM106C;PCYOX1L;LSM4;UBE2S;MED8;CENPM;RRM2;POLE3;ATP6V1G1;NUDT1;ATP6V0B;LSM5;FAM32A;MRPL18;TXN;PPIA;DNAJB1;PTTG1;POLR2K;GAPDH;ARPC5L;GNG5;COPE;CDCA3;ICMT;ARPC3;RAD1;TMEM97;DDA1;TARBP2;GLRX2;WDR77;TUBA1B;EIF2S2;MTHFD2;TWF1;UBL5;ENO1;SLC16A1;UBE2V2;CEBPG;PSMB7;ZWINT;GLO1;MCUR1;TUBB2A;SRPRB;VDAC1;SQLE;NRAS;YKT6;HMGB2;TXNDC9;AURKA;MLF1;TMED9;RTCA;TUBB4B;…
1170	c2	prerank	WP_GLYCOSYLATION_AND_RELATED_CONGENITAL_DEFECTS	-0.4218093491693968	-0.6587236826308042	0.9738693467336683	1.0	1.0	20/25	50.61%	DPM2;ALG12;DPM3;ALG3;GMPPB;MPDU1;MGAT2;DPAGT1;ALG2;MPI;ALG14;DOLK;ALG1;SRD5A3;DPM1;ALG9;ALG8;ALG6;MAGT1;B4GALT1
1171	c2	prerank	REACTOME_DISEASES_ASSOCIATED_WITH_N_GLYCOSYLATION_OF_PROTEINS	-0.42358103556842064	-0.658821065407106	0.9667003027245207	1.0	1.0	14/20	47.58%	ALG12;ALG3;MPDU1;MGAT2;DPAGT1;ALG2;NEU1;ALG14;ALG1;ALG9;CTSA;ALG8;RFT1;ALG6
1172	c2	prerank	GRYDER_PAX3FOXO1_ENHANCERS_KO_DOWN	-0.40745517037385115	-0.6589311889276628	1.0	1.0	1.0	57/421	25.07%	IRX1;PARM1;PRDM12;TMBIM4;C3orf70;SEL1L3;PCSK6;SETBP1;N4BP3;JAKMIP2;NRN1;GNAZ;SIK1;RGMA;KIAA1614;KANK4;BCHE;CCND2;RGPD4;FGF8;PROX1;PKP1;BCL11A;CHST8;REPIN1;PAX3;WSCD1;VIPR2;VANGL2;NPM3;NHP2;COX16;FANCF;PCBD1;RPL23A;HSBP1;PGF;DTD1;GTF3A;POLE3;SOD1;GLRX5;PAFAH1B3;DAPK1;SF3B5;NXT1;SSU72;POLR1D;SERP1;ARPC2;MOCS2;ABRACL;ACTG1;EID1;UBL7;THAP1;CSRP1
1173	c2	prerank	DAVICIONI_TARGETS_OF_PAX_FOXO1_FUSIONS_UP	-0.4075060372251735	-0.6590913648114793	1.0	1.0	1.0	49/242	29.65%	MME;JAKMIP2;TSPAN8;EPHA3;LEPROT;BCHE;CCND2;SULF1;DTX4;MSX2;PCDH17;NFASC;VSTM4;VWA5A;ADAMTS1;ADAMTS5;TMEM47;CAMK2N1;PPP1R14B;CIB1;PGF;ARF5;LDOC1;FABP5;NTAN1;RAB32;PSMD8;S100A10;AP2S1;ID3;SF3B5;CAV1;MAP1LC3B;TGFB1I1;CSRP1;PEA15;CAV2;FXYD5;CARHSP1;DDA1;S100A13;MMD;HEBP1;TIMP1;CAP1;DKK1;YPEL5;TPM4;KRT18
1174	c2	prerank	REACTOME_TP53_REGULATES_TRANSCRIPTION_OF_DNA_REPAIR_GENES	-0.4154989820854372	-0.6591468697806188	0.998	1.0	1.0	17/58	31.74%	GTF2H4;POLR2I;POLR2J;GTF2H5;SUPT4H1;POLR2F;POLR2L;POLR2K;POLR2E;POLR2H;POLR2C;NELFE;POLR2G;POLR2D;SSRP1;TCEA1;GTF2F1
1175	c2	prerank	STAMBOLSKY_RESPONSE_TO_VITAMIN_D3_UP	-0.4122108172172704	-0.6592543585997008	1.0	1.0	1.0	8/79	19.51%	CLDN1;SGPP2;PNMT;CLCA2;CYP24A1;CYLC1;S100A7;CNGA3
1176	c2	prerank	FLECHNER_BIOPSY_KIDNEY_TRANSPLANT_OK_VS_DONOR_UP	-0.4076218403164141	-0.6593127523532001	1.0	1.0	1.0	235/546	42.43%	WFDC2;HPGD;PTH1R;FABP4;KNG1;GCSH;COL1A2;SPARCL1;DDX19B;TSPAN8;COL3A1;SULT1A2;HBA1;LEPROT;ENPP2;PTPRC;CLDN10;HBD;IGKC;SFRP1;CDH11;C7;SLC34A1;HLA-DQA1;RBP4;CRYAB;FMO3;IGHG1;AOC1;MMP7;SLC17A3;HBB;VTI1B;JTB;CYCS;DYNLL1;HSBP1;RPL36AL;RAN;GTF3A;BNIP3;TXNL4A;LGALS1;PARK7;HSPE1;RBM3;ARPC5;SNRPD3;NACA;SERP1;GLRX;EIF3I;ISCA1;PTMA;TBCB;RAC1;HMGN1;ATP6V0E1;CNBP;YWHAH;ACTG1;DSTN;TSPO;SUB1;SAP18;DUT;ASF1A;HMGN…
1177	c2	prerank	DANG_MYC_TARGETS_DN	-0.41992917201467633	-0.6595088701114974	0.989	1.0	1.0	2/30	13.80%	CEBPA;ACP5
1178	c2	prerank	REACTOME_GLYCOGEN_METABOLISM	-0.42356007422864517	-0.6595257039975421	0.9748995983935743	1.0	1.0	5/25	24.55%	GYS2;RPS27A;CALM1;UBA52;UBB
1179	c2	prerank	DUTERTRE_ESTRADIOL_RESPONSE_6HR_UP	-0.40831749006395196	-0.6595296890792725	1.0	1.0	1.0	81/219	41.93%	SDK2;MYB;FEN1;STC2;ELOVL2;DNAJC12;HEY2;PGR;NPY1R;HR;KCNK5;IL17RB;RET;OLFM1;TFAP4;DPM2;RPL32;EXOSC5;TPM1;PEX11A;NR2C2AP;RRS1;SLC9A3R1;SLC47A1;GINS2;NIP7;ARL3;LONRF2;ISOC1;MRPS23;SLC16A1;BLVRB;PPIF;GINS3;AREG;MYC;PHLDA1;PCNA;AMD1;TGM2;HSPB8;LYAR;NOP2;DKC1;IGFBP4;BCS1L;E2F1;WDR46;FKBP4;SLC29A1;SLC1A5;PAICS;CALCR;C1QTNF6;PKIB;NMRK1;CELSR2;PTGES;CDC6;OSTF1;NOLC1;SLC22A5;XRCC3;BRI3BP;ZNF185;TMA16;ABCE1…
1180	c2	prerank	PHONG_TNF_TARGETS_UP	-0.41320073253960704	-0.6595876317373656	0.996	1.0	1.0	27/62	44.21%	CCL20;EGR2;KLRC1;BMP2;NKX3-1;IL11;BTG1;DUSP5;CEBPD;SDC4;FJX1;IER3;ZFP36;BTG3;JUNB;IER2;GEM;NFKBIA;IFNGR2;JUN;IRF1;ZFP36L2;PLK2;PLAU;MCL1;IER5;PTX3
1181	c2	prerank	REACTOME_NEGATIVE_EPIGENETIC_REGULATION_OF_RRNA_EXPRESSION	-0.4163597269224996	-0.6599068640113775	0.993	1.0	1.0	11/46	25.22%	GTF2H4;RRP8;GTF2H5;SAP30;POLR2F;POLR2L;POLR1D;POLR2K;POLR2E;POLR2H;SAP18
1182	c2	prerank	BIOCARTA_MET_PATHWAY	-0.41844913967206665	-0.6599480444341759	0.9819819819819819	1.0	1.0	2/32	12.81%	PIK3CG;ACTA1
1183	c2	prerank	REACTOME_RNA_POLYMERASE_III_TRANSCRIPTION	-0.4188676308451013	-0.6602062353453599	0.993	1.0	1.0	14/41	26.24%	POLR3K;POLR3GL;SNAPC5;GTF3A;GTF3C6;POLR2F;POLR2L;POLR1D;SNAPC2;POLR2K;POLR3H;POLR2E;POLR2H;POLR3D
1184	c2	prerank	ZHAN_V1_LATE_DIFFERENTIATION_GENES_UP	-0.4235569896903933	-0.6602177515700562	0.9879759519038076	1.0	1.0	8/31	29.50%	PF4;HSD17B8;DYNLT1;CST3;MARCKS;RHOA;S100A4;KIAA0513
1185	c2	prerank	BIOCARTA_CALCINEURIN_PATHWAY	-0.4287233039612743	-0.6618103301953681	0.9727272727272728	1.0	1.0	7/18	35.56%	NFATC4;CALM3;CALM1;MARCKS;CDKN1A;CALM2;NFATC1
1186	c2	prerank	PETRETTO_CARDIAC_HYPERTROPHY	-0.41958435350322865	-0.6619351277894369	0.987987987987988	1.0	1.0	2/34	7.89%	ENPP2;MFAP5
1187	c2	prerank	PID_IGF1_PATHWAY	-0.4217207682353067	-0.6621054945109182	0.97997997997998	1.0	1.0	1/28	2.99%	PRKD1
1188	c2	prerank	PID_CERAMIDE_PATHWAY	-0.41726896582128137	-0.6621468087696141	0.993993993993994	1.0	1.0	18/44	40.32%	SMPD3;CTSD;BAD;CYCS;TRADD;RELA;FADD;BAX;MAP2K2;PRKCZ;MYC;BID;MAPK3;ASAH1;TNFRSF1A;PRKRA;PDGFA;NFKBIA
1189	c2	prerank	REACTOME_CELL_CYCLE_CHECKPOINTS	-0.4097418286759302	-0.6622169397713983	1.0	1.0	1.0	125/245	44.36%	PSMA8;PPP2CA;PSMB10;PSMD9;RHNO1;PSMA6;ZNF385A;ANAPC15;B9D2;RPS27;UBE2S;PSMB6;CDC26;DYNLL1;ANAPC11;CENPM;CENPN;PSMD8;SKA1;RPS27A;UBA52;PSMB5;MAD2L1;RMI2;PSMB2;YWHAH;UBB;RPA3;YWHAB;PSMB3;PSMB1;SFN;PSMD10;UBE2C;PSMA4;RAD1;PSMA5;RPA2;CENPA;PSMA7;BIRC5;PSMD7;ANAPC16;UBE2V2;PSMB4;PSMB9;PSMB7;ZWINT;UBE2N;YWHAQ;PCBP4;PSME2;PSMC5;YWHAZ;CDKN1B;PPP1CC;DYNLL2;YWHAE;CDKN1A;PSMA2;PSME1;SKA2;MAPRE1;PKMYT1;NUDC;…
1190	c2	prerank	ROVERSI_GLIOMA_COPY_NUMBER_UP	-0.4143069482778845	-0.6623385335732097	0.999	1.0	1.0	7/91	16.62%	SPATA16;F2;SYT13;CBLC;PIK3CG;GALNT8;VIPR2
1191	c2	prerank	REACTOME_CLEC7A_INFLAMMASOME_PATHWAY	-0.4635683396963103	-0.6623603005633196	0.9085580304806565	1.0	1.0	2/6	26.65%	PYCARD;RELA
1192	c2	prerank	WP_JOUBERT_SYNDROME	-0.41489076135925096	-0.6625772397370586	0.999	1.0	1.0	23/73	37.67%	ZNF423;BBS1;PDE6B;ARR3;B9D2;TMEM216;ARL3;ARMC9;CETN2;TMEM138;RHOA;RAB8A;PARP1;RHEB;PDE6A;B9D1;TMEM17;BBS7;SHH;TMEM237;ATF4;NPHP1;RAD50
1193	c2	prerank	CROONQUIST_IL6_DEPRIVATION_DN	-0.4137600852950054	-0.6626080911418935	1.0	1.0	1.0	50/92	45.74%	MYRF;PTPRC;HMGA1;CKS1B;CDKN3;TK1;GPX4;RRM2;DTYMK;STMN1;MAD2L1;PTTG1;DUT;UBE2C;CKS2;ANP32E;CENPA;TYMS;GALK1;ZWINT;MYBL2;HMGB2;AURKA;PCNA;GGH;CDK1;SNRPA1;CCNA2;PLK1;GALE;CDC20;CCNB2;CDC6;PTP4A3;CCNB1;AURKB;MCM7;SKP2;CDC25A;KPNA2;MCM2;TPX2;OIP5;TRIP13;FOXM1;MCM4;SEPHS1;WEE1;HMMR;MCM3
1194	c2	prerank	DER_IFN_BETA_RESPONSE_UP	-0.4145842484370519	-0.6626515613768394	1.0	1.0	1.0	45/101	42.75%	CSRP3;PSMB10;CYCS;RHOC;SRP9;ATP6V0B;SKP1;B2M;GMFB;SSBP1;BAG1;BTG1;PSMB9;SRSF2;PARP1;IFI35;BST2;PSME1;CD164;PSMB8;HLA-A;HLA-C;IFI6;CEBPD;RBMX;PMAIP1;ISG15;HLA-E;PDXK;XRCC6;NAP1L1;EIF2B1;TAP1;PLAUR;HADH;PPP5C;PLSCR1;TRIM21;IFIT5;DDX1;NMI;GBP1;OAS2;IRF1;ZFP36L2
1195	c2	prerank	MATTHEWS_AP1_TARGETS	-0.428536513548074	-0.6627353134805696	0.9625126646403243	1.0	1.0	9/17	40.05%	STMN1;CAV1;BCL3;VIM;MGST1;SPRY1;HBEGF;MVD;PLAUR
1196	c2	prerank	WP_INHIBITION_OF_EXOSOME_BIOGENESIS_AND_SECRETION_BY_MANUMYCIN_A_IN_CRPC_CELLS	-0.42715507942462416	-0.6629158171805317	0.9667003027245207	1.0	1.0	8/18	36.61%	RRAS;HRAS;NRAS;ARAF;MRAS;KRAS;MAPK3;RAB5B
1197	c2	prerank	ELVIDGE_HIF1A_TARGETS_DN	-0.4149011955020468	-0.6632027770372186	1.0	1.0	1.0	5/87	12.35%	RNASE4;IGFBP5;SCNN1B;SH3GL3;UPK1A
1198	c2	prerank	FISCHER_G1_S_CELL_CYCLE	-0.41135342199951846	-0.6633558156078507	1.0	1.0	1.0	7/178	7.37%	MAP2K6;MYB;FEN1;MNX1;PRKD1;CDH10;MATN1
1199	c2	prerank	REACTOME_CELL_CYCLE_MITOTIC	-0.4102791367396145	-0.6636597107120114	1.0	1.0	1.0	201/486	41.86%	PSMA8;CSNK2B;PPP2CA;PSMB10;FEN1;AJUBA;TUBB3;FBXL7;CTDNEP1;TUBAL3;CHMP4A;PSMD9;TUBA4B;CCND2;PSMA6;TUBB1;TUBA3D;TUBB4A;HAUS7;TUBA3E;ANAPC15;B9D2;CKS1B;RPS27;POLE4;SSNA1;UBE2S;PSMB6;CDC26;DYNLL1;ANAPC11;TK1;BANF1;RAN;CENPM;RRM2;CENPN;PSMD8;POLE3;SKA1;MZT2B;EMD;TUBG1;RPS27A;UBA52;CDK4;PSMB5;MAD2L1;PTTG1;SUMO1;TUBB2B;PSMB2;UBB;GINS2;CHMP2A;RPA3;DCTN3;SET;SKP1;PSMB3;PSMB1;MZT2A;RBX1;HAUS4;UBE2I;PSMD10;…
1200	c2	prerank	WP_PURINE_METABOLISM_AND_RELATED_DISORDERS	-0.42441435416742	-0.6637266347964259	0.973816717019134	1.0	1.0	11/21	37.92%	ADSL;APRT;ADA;DGUOK;PRPS1;ITPA;TPMT;IMPDH1;PAICS;HPRT1;PNP
1201	c2	prerank	REACTOME_TRANSLESION_SYNTHESIS_BY_POLK	-0.43136733970719665	-0.6638384666048726	0.9714285714285714	1.0	1.0	13/17	46.03%	RPS27A;UBA52;UBB;RPA3;MAD2L2;RPA2;PCNA;RFC2;RFC5;UBC;RFC4;RPA1;RFC1
1202	c2	prerank	AGUIRRE_PANCREATIC_CANCER_COPY_NUMBER_DN	-0.41245366676048667	-0.664607018941115	1.0	1.0	1.0	93/220	41.32%	TMBIM4;ALPL;CRYBA4;MGAT3;NCR1;GOSR2;SH3BP1;DEPDC5;HEBP2;TOMM22;CACNB3;SUMO3;ZNF593;RPS6;IL20RA;CCDC28A;TXNL4A;PFDN5;HMGN2;POLR2F;STMN1;TXN2;MPST;SNRPD3;SNX3;KCTD17;YWHAH;LSM3;COPZ1;YEATS4;ASF1A;PLGRKT;MCRS1;AK2;HNRNPA1;CD63;LYPLA2;SMAGP;DCTN6;SMUG1;ISOC1;APOL3;CCDC59;TWF1;PPIL6;ORMDL2;BTG1;RRAGA;PTTG1IP;C6orf120;TSPYL1;SMPD2;SMARCB1;RPS6KA1;PRPF31;MFSD5;AMD1;C12orf29;CD164;MAK16;TAF12;KDELR3;TMBI…
1203	c2	prerank	BENPORATH_CYCLING_GENES	-0.41071311849284037	-0.6646836958282591	1.0	1.0	1.0	247/605	43.07%	ARL6IP1;FKBP1A;PPP2CA;MAP2K6;DNAJB4;FEN1;MNX1;GCSH;MUC1;TFF3;IDI2;HORMAD1;ADH4;CXCL14;ZPBP;KMO;CD24;RHNO1;ARHGAP19;SH3GL2;SLC17A2;HLA-DOA;PDXP;ERN2;SV2B;CRYBA1;A2M;OLR1;CTSD;ADAMTS1;BMP2;A1BG;RPS25;CKS1B;RPL13A;CDKN3;UBE2S;RPL27A;DYNLL1;ZNF593;RAN;CENPM;HRAS;RRM2;SSR3;SAP30;CDK20;GRK6;ARHGDIB;TXNRD1;MRPS2;DNAJB1;HMGB3;VPS25;RBM8A;MAD2L1;PTTG1;PTMS;YWHAH;USB1;ORMDL1;UBE2T;ZNF414;GINS2;CDC42EP1;RNF…
1204	c2	prerank	KEGG_BASAL_TRANSCRIPTION_FACTORS	-0.41957596708782957	-0.6647081689949945	0.986	1.0	1.0	2/35	8.73%	TAF7L;GTF2H4
1205	c2	prerank	WP_DNA_REPAIR_PATHWAYS_FULL_NETWORK	-0.4155115939970501	-0.6649650910191435	1.0	1.0	1.0	25/114	29.60%	FEN1;GTF2H4;MGMT;NHEJ1;ERCC5;FANCF;POLE4;GTF2H5;POLE3;RPA3;RBX1;CETN2;RAD23A;SMUG1;POLD2;HMGB1;MPG;RPA2;APEX2;APEX1;NTHL1;NEIL2;ERCC1;FANCE;PARP1
1206	c2	prerank	REACTOME_DEX_H_BOX_HELICASES_ACTIVATE_TYPE_I_IFN_AND_INFLAMMATORY_CYTOKINES_PRODUCTION	-0.4584705595929347	-0.6650464017508908	0.9156214367160775	1.0	1.0	3/7	30.58%	RELA;MYD88;IRF7
1207	c2	prerank	REACTOME_REGULATION_OF_FZD_BY_UBIQUITINATION	-0.42965704584415676	-0.6651938472596891	0.9566094853683148	1.0	1.0	4/20	24.55%	LGR5;RPS27A;UBA52;UBB
1208	c2	prerank	REACTOME_RHOG_GTPASE_CYCLE	-0.41746056763350103	-0.6652697480920866	0.999	1.0	1.0	15/71	27.04%	IQGAP2;MCF2L;MCF2;ARHGDIG;LAMTOR1;HSPE1;EMD;ARHGDIB;CAV1;ARHGDIA;RHOG;VAMP3;CDC42EP1;NDUFS3;CDC42
1209	c2	prerank	DESERT_STEM_CELL_HEPATOCELLULAR_CARCINOMA_SUBCLASS_UP	-0.41193432307879313	-0.6653932274163066	1.0	1.0	1.0	69/232	33.39%	CCL20;COL1A2;GNAZ;MEP1A;ENPP2;VNN2;SULF1;SALL2;POSTN;SPINK1;ALDOA;PLP2;DAB2;CLIC1;RPL8;RPSA;RPS3;CENPM;PHLDA2;S100A11;RPLP2;PAFAH1B3;ARPC2;CDK4;PTTG1;ITGAE;PRMT1;MID1IP1;MARCKSL1;UBE2I;UBE2C;MARCKS;S100A6;CKS2;PLEKHF2;HILPDA;ILF2;TOMM20;CENPA;MMD;MTHFD2;CBX3;ENO1;PSRC1;DKK1;NCL;SSRP1;LGALS3;YWHAZ;CAPG;FBL;EPCAM;PPP1CC;NT5DC2;BAMBI;MAPRE1;AMD1;TROAP;TMED3;TUBA1C;ANXA5;MAPK13;ASRGL1;GNPDA1;CTSC;DKC…
1210	c2	prerank	SMIRNOV_RESPONSE_TO_IR_6HR_UP	-0.41310320316997706	-0.6654498291774366	1.0	1.0	1.0	55/160	38.32%	ABCA12;DNAJB4;LAMP3;RGS16;CD70;LDLRAD4;APOBEC3C;HCAR3;MT1F;TAX1BP3;PGF;HRAS;GAMT;GNB2;ID3;EI24;MT1X;TRIAP1;MLF2;MRPL49;NUDT15;SAC3D1;DUSP14;NINJ1;CDC42;CCNG1;PHLDA3;CHMP3;C11orf24;DDIT3;CCDC90B;ZP3;CDKN1A;FDXR;SPARC;FHL2;WRAP73;TRAF4;INPP1;TP53I3;TP53TG1;F2R;RAD51C;SOCS2;PBLD;ORAI3;PMAIP1;GADD45A;CLP1;CES2;RAP2B;APTX;IER3;MOSPD1;CGRRF1
1211	c2	prerank	HOSHIDA_LIVER_CANCER_SUBCLASS_S2	-0.4150367498540057	-0.6655103179146815	1.0	1.0	1.0	20/110	27.59%	TBCE;NR5A2;TIA1;COL2A1;SLC6A2;AFP;RPS25;RPS27;RPL27;RPL24;RPS5;RPS19;RPS24;ACP1;SUMO1;SNRPE;PRDX3;RAB4A;RPL31;DEK
1212	c2	prerank	GARGALOVIC_RESPONSE_TO_OXIDIZED_PHOSPHOLIPIDS_GREEN_DN	-0.4243271532045674	-0.6656756181222265	0.9708249496981891	1.0	1.0	1/22	8.23%	ART4
1213	c2	prerank	WP_CANNABINOID_RECEPTOR_SIGNALING	-0.42371621608340876	-0.6660490248204968	0.9719438877755511	1.0	1.0	2/28	18.99%	CNR1;ADORA2A
1214	c2	prerank	REACTOME_NR1H2_NR1H3_REGULATE_GENE_EXPRESSION_TO_LIMIT_CHOLESTEROL_UPTAKE	-0.4754434910775385	-0.666143944298886	0.9021065675340768	1.0	1.0	5/5	52.47%	NR1H2;RXRB;NR1H3;RXRA;MYLIP
1215	c2	prerank	REACTOME_DEUBIQUITINATION	-0.41253310243014946	-0.6662411446318405	1.0	1.0	1.0	75/233	36.15%	PSMA8;PSMB10;INO80B;PSMD9;USP2;INO80C;PSMA6;IL33;USP26;NOD2;ATXN3L;AR;TAF10;PSMB6;RNF128;PSMD8;JOSD2;RPS27A;UBA52;PSMB5;VDAC2;TAF9B;SNX3;PSMB2;TADA3;FKBP8;UBB;PSMB3;PSMB1;NEDD8;PSMD10;MCRS1;INO80E;ARRB2;TFPT;PSMA4;RAD23A;PSMA5;TOMM20;RHOA;RNF135;ACTB;PSMA7;PSMD7;ADRM1;PSMB4;PSMB9;PSMB7;TNIP2;VDAC1;MAT2B;PSME2;PSMC5;MYC;PSMA2;PSME1;VDAC3;PSMC4;OTUB1;PSMB8;PSME3;CDK1;PSMC3;BECN1;PSMD11;PSMD13;RCE1;…
1216	c2	prerank	ZHANG_BREAST_CANCER_PROGENITORS_UP	-0.41195612198526527	-0.6663119657386859	1.0	1.0	1.0	122/412	37.54%	SESN3;TCEANC;MYB;PLEKHB1;AJUBA;MME;CD38;ADAMTS20;STXBP6;ZNF544;HOOK1;CTTNBP2;GRHL2;CD24;PROM1;C11orf54;ZIK1;EMID1;WIF1;BCL11A;EDAR;ZNF700;KCTD15;POLR3K;RNF7;RPL15;EDARADD;CHCHD4;SNAPIN;RNF128;SMIM15;RPS3;RRM2;TIMM17A;SAP30;LAMTOR5;PARK7;MRPS33;LSM5;PIN1;STMN1;GEMIN6;LSM7;NDUFA4;POLR3H;RPA3;EID1;YWHAB;DCK;NDUFC1;MRPS18C;CAV2;PHB2;TMEM230;ANP32E;SSBP1;METTL9;PSAT1;BMI1;ZNF22;DPY30;VBP1;C1orf74;TSPA…
1217	c2	prerank	PID_FOXM1_PATHWAY	-0.4190607488120641	-0.6663272966752154	0.99	1.0	1.0	18/39	39.63%	MMP2;CKS1B;CDK4;CENPA;BIRC5;CCND1;GSK3A;MYC;NEK2;CDK1;CCNA2;PLK1;CCNB2;XRCC1;CCNB1;AURKB;CCNE1;SKP2
1218	c2	prerank	REACTOME_ARYL_HYDROCARBON_RECEPTOR_SIGNALLING	-0.4688112932432531	-0.6663324280350768	0.9228028503562945	1.0	1.0	3/6	36.79%	AIP;PTGES3;HSP90AB1
1219	c2	prerank	BIOCARTA_SAM68_PATHWAY	-0.46385457532879115	-0.6663700247290828	0.9078179696616102	1.0	1.0	4/6	38.23%	HRAS;CDK1;MAPK3;KHDRBS1
1220	c2	prerank	WP_ARSENIC_METABOLISM_AND_REACTIVE_OXYGEN_SPECIES_GENERATION	-0.4497515506661808	-0.6665439330817156	0.961864406779661	1.0	1.0	5/11	29.95%	COA3;SOD1;UQCRFS1;GSTO1;VDAC1
1221	c2	prerank	RODRIGUES_DCC_TARGETS_DN	-0.41532125206935366	-0.666585809312728	1.0	1.0	1.0	7/115	15.85%	IQGAP2;NR5A2;LGR5;NDUFB8;CCND2;HOXA3;VWA5A
1222	c2	prerank	BIOCARTA_EPO_PATHWAY	-0.42980408477097143	-0.6666846895095225	0.9727547931382442	1.0	1.0	4/19	29.56%	EPO;HRAS;ELK1;EPOR
1223	c2	prerank	SHIRAISHI_PLZF_TARGETS_DN	-0.45787626200441367	-0.6666951466805209	0.9519650655021834	1.0	1.0	1/9	14.35%	ARHGDIG
1224	c2	prerank	NUYTTEN_EZH2_TARGETS_DN	-0.4121736771153361	-0.667300303276783	1.0	1.0	1.0	394/949	41.06%	TDRKH;RDM1;TRIM29;CCDC136;PHGDH;FUT1;TWF2;MAP2K6;MYB;INHBB;THAP5;RASSF2;DOCK8;PTGFR;SLC16A14;NPM2;ZNF365;SCLY;PEX19;DLL3;ZNF544;HOOK1;SLC52A3;TRHDE;TMEM141;TMEM30B;TBL1Y;TREX2;PTGR2;PLA2G7;PACSIN1;OMA1;HOXA3;MUC5AC;ELOVL4;FAM131B;TMEM98;TIMM10;TMEM121;PARD6A;CENPW;SLC25A11;PITX1;PCYOX1L;RPS15A;CKS1B;MESP1;RPS13;MRPL11;RPL15;RPL27;CDKN3;UBE2S;IFI27L2;SNAPC5;RPL18;HCLS1;DNAJC22;LAGE3;MRPL50;EMC9;HS…
1225	c2	prerank	ROSTY_CERVICAL_CANCER_PROLIFERATION_CLUSTER	-0.41434290899806125	-0.6673950883221795	1.0	1.0	1.0	75/133	45.66%	CA2;FEN1;HMGA1;LSM4;EIF4EBP1;UBE2S;TK1;CENPM;RRM2;DTYMK;MRPS15;COMMD8;PAFAH1B3;MAD2L1;PTTG1;RPA3;TMSB10;CDCA3;SAC3D1;TPGS2;UBE2C;CKS2;ANP32E;CENPA;TYMS;BIRC5;PLEK2;ZWINT;HSPB11;MYBL2;HMGB2;AURKA;PAQR4;PCNA;NEK2;EBP;GGH;BID;GMNN;MAPK13;CDK1;E2F1;GINS4;CCNA2;PLK1;CDC20;NUSAP1;CCNB2;CDC6;CCNB1;AURKB;DLGAP5;FBXO5;PBK;ASF1B;CEP55;PRC1;KPNA2;MCM2;SPDL1;TPX2;RAD51AP1;OIP5;TMPO;SLC25A15;TRIP13;RACGAP1;E2…
1226	c2	prerank	LIU_SOX4_TARGETS_DN	-0.4138259522269711	-0.6674331380718399	1.0	1.0	1.0	109/300	39.80%	KCNE1;LILRB3;NME2;AGAP2;TBCE;PTGFR;BCL2L2;ABHD14A;CHKB;ELF5;FUT6;PRB3;HOXB13;HMGCS2;KCTD15;SLC25A11;HMGA1;MRPS12;KXD1;RPS28;UBE2M;RPL13;BNIP3;NKX3-1;AP2S1;DBI;SIVA1;UROS;PEX11A;PRMT1;NDUFS7;RGS14;VAMP3;COX7B;SORBS3;DDT;RPS6KB2;AKR7A2;PSMG1;AK2;DEXI;GEMIN2;CBR1;YDJC;ARPC3;PRDX3;RAD1;ITGB1BP1;HPS1;PLEKHF2;TMED2;ABHD17A;PPOX;NOL7;PNPLA4;TWF1;LDHA;PSMC3IP;ALKBH6;ENO1;NME3;PRRG4;CDK16;EIF4E2;MAGOH;UBE…
1227	c2	prerank	KIM_WT1_TARGETS_UP	-0.4144324128156484	-0.6674591086566783	1.0	1.0	1.0	12/213	14.11%	CA2;ZNF365;CDH2;ARC;HPGDS;COBL;SHB;SLPI;PRR5;IL2RA;RGPD5;FOXD1
1228	c2	prerank	REACTOME_SIGNALING_BY_BMP	-0.42871966363707126	-0.6677972289202383	0.9728643216080402	1.0	1.0	4/27	20.02%	GREM2;CHRDL1;ACVRL1;BMP2
1229	c2	prerank	WU_APOPTOSIS_BY_CDKN1A_NOT_VIA_TP53	-0.4473295111160154	-0.667840272784107	0.9503239740820735	1.0	1.0	3/10	36.83%	MYBL2;AIMP1;CDC6
1230	c2	prerank	WHITFIELD_CELL_CYCLE_G2	-0.41547639262269875	-0.6678954363697294	1.0	1.0	1.0	41/158	35.14%	MUC1;CXCL14;RHNO1;ARHGAP19;SV2B;BTNL9;ARHGAP11B;C5orf49;SAP30;DNAJB1;VPS25;MAD2L1;CDCA3;UBE2C;CDKN2C;FADD;TUBB;TUBA4A;TRIM69;TIMP1;PSRC1;CFD;HSPA2;TUBB2A;HMGB2;CDKN1B;NMB;LIX1L;TUBB4B;NNMT;BUB3;FAM110A;UBXN11;NUCKS1;RNF141;CDK1;ARHGEF39;MGAT2;CCNA2;ZNHIT2;RCCD1
1231	c2	prerank	STEIN_ESRRA_TARGETS_RESPONSIVE_TO_ESTROGEN_DN	-0.4200708309428948	-0.6679620126387856	0.986986986986987	1.0	1.0	18/38	43.72%	FEN1;OLFM1;GINS2;GINS3;PCNA;MICB;CELSR2;CDC6;BTG3;SKP2;PRSS23;CHRNA5;CDC25A;ZWILCH;RAB31;MCM2;TMPO;MCM5
1232	c2	prerank	BIOCARTA_EIF_PATHWAY	-0.4372085184063041	-0.6679768468552532	0.9611848825331971	1.0	1.0	9/16	36.22%	EIF1;EIF1AX;EIF5;EIF2S2;EIF4G2;EEF2;EIF4A1;EIF2S1;EIF4E
1233	c2	prerank	REACTOME_CIRCADIAN_CLOCK	-0.4197720595540527	-0.6680148041595501	0.999	1.0	1.0	10/69	25.00%	ELOVL3;SIK1;AVP;F7;RPS27A;UBA52;CRTC3;UBB;SKP1;PPP1CA
1234	c2	prerank	WP_BENZENE_METABOLISM	-0.46544369828648413	-0.6681262517003475	0.8967136150234741	1.0	1.0	3/6	46.10%	NQO1;DHDH;EPHX1
1235	c2	prerank	SCHAEFFER_PROSTATE_DEVELOPMENT_6HR_DN	-0.41279167654734544	-0.6683702299189994	1.0	1.0	1.0	108/433	34.34%	C1orf116;SP6;KDELR2;HOXA13;C3orf70;BCKDHA;IER3IP1;LSP1;S1PR3;LDB2;SENP3;SMOC2;ZHX1;ZNF410;UPK3A;MYCL;GRIA4;DZIP1;ANKHD1;SYT13;CNPY2;TRIM17;CLCA1;PTGFRN;SMTNL2;GYPC;CYP2F1;VANGL2;KDM5D;CAMK2N1;PRR13;PFN1;SCAND1;RPS19;APH1A;SAP30;AKTIP;TIMM17B;UQCC2;HCFC1R1;SRSF9;SERF2;ID3;ADIPOR1;PFDN2;SNRPD3;NDUFA4;PPIL1;PTMS;PSMB2;ARHGDIA;SDF2L1;SET;SKP1;PPP1CA;CSRP1;SNRPF;GNAI2;CUTA;AKR7A2;BCL2L12;TPM3;CCNI;RAD…
1236	c2	prerank	CROONQUIST_NRAS_SIGNALING_DN	-0.4196460193327074	-0.6690512256608823	1.0	1.0	1.0	40/68	46.83%	MYRF;HMGA1;CKS1B;CDKN3;TK1;GPX4;STMN1;PTTG1;DUT;UBE2C;EIF5;CENPA;ZWINT;MYBL2;HMGB2;AURKA;PCNA;CDK1;SNRPA1;RAD51C;CCNA2;PLK1;GALE;CDC20;CCNB2;CDC6;PTP4A3;CCNB1;AURKB;MCM7;MCM2;TPX2;OIP5;TRIP13;FOXM1;MCM4;WEE1;MCM3;NCAPH;KIF22
1237	c2	prerank	REACTOME_SUPPRESSION_OF_APOPTOSIS	-0.4573341723215411	-0.6691435631763021	0.9149659863945578	1.0	1.0	4/7	45.75%	GSK3A;MAPK3;SFPQ;TRIM27
1238	c2	prerank	JIANG_HYPOXIA_NORMAL	-0.4164012897676831	-0.6694708082595169	1.0	1.0	1.0	85/192	40.82%	MAP2K6;PSMB10;STC2;DDX19B;SYT13;GAL3ST1;HLF;CIDEB;PPP1R11;RSL24D1;BNIP3;AGPAT2;CAV1;ORMDL1;IMP3;PEA15;LARP6;CKB;HILPDA;CDC42;TOMM20;NOL3;EIF2S2;CITED2;UPP1;CDC34;BLVRB;YPEL5;NCL;MED10;RDH14;OSER1;SQLE;FAM162A;MYBL2;ARL1;PIM2;SESN2;SERBP1;MLF1;FBXO8;MVK;PI4K2A;RER1;CPNE1;STOM;TGM2;NIT1;GNPDA1;TSKU;HLA-A;CD2BP2;HMOX1;MDK;MAPK7;MAP1LC3A;CORO1A;PFDN1;SDCBP;IGFBP3;GADD45B;PPP1R15A;C2orf49;PLIN2;CD9;BN…
1239	c2	prerank	REACTOME_BIOSYNTHESIS_OF_THE_N_GLYCAN_PRECURSOR_DOLICHOL_LIPID_LINKED_OLIGOSACCHARIDE_LLO_AND_TRANSFER_TO_A_NASCENT_PROTEIN	-0.4175251723311088	-0.6695702763374071	0.997	1.0	1.0	36/74	42.19%	RENBP;FUOM;NEU4;ST6GALNAC1;DPM2;NUDT14;ST6GALNAC4;ALG12;SLC35C1;DPM3;GMPPA;NANS;ALG3;GMPPB;GNPNAT1;PMM1;MPDU1;ST3GAL3;ST3GAL4;SLC35A1;ALG5;DPAGT1;ALG2;NANP;MPI;NEU1;ALG14;DOLPP1;DOLK;CMAS;MVD;ALG1;SRD5A3;NAGK;UAP1;DPM1
1240	c2	prerank	WP_G1_TO_S_CELL_CYCLE_CONTROL	-0.41994710833630444	-0.66961037663926	0.999	1.0	1.0	34/64	46.05%	CREB3L3;CCND2;MYT1;CDK4;RPA3;CDKN2D;CDKN1C;CDKN2C;CREB3;RPA2;CCND1;CDKN1B;MYC;CDKN1A;PCNA;CDK1;E2F1;GADD45A;CCNB1;CCNE1;MCM7;TFDP1;CDC25A;PRIM1;TFDP2;MCM2;CREB3L1;CCND3;MCM5;RPA1;MCM4;WEE1;MCM3;MCM6
1241	c2	prerank	LINSLEY_MIR16_TARGETS	-0.4149111608973674	-0.6696489921835665	1.0	1.0	1.0	74/195	40.63%	PEX12;ZFP91;SLC39A5;TGIF2;RGMA;TBCEL;TNFSF12;PPT2;ITPRIPL2;TFAP4;YRDC;PPP1R11;MRPL43;ANAPC13;RNF128;COMMD6;RHOC;AKTIP;PHF19;IFRD2;SLC35A4;C9orf40;ARHGDIA;TUSC2;TMEM9B;BCL2L12;LYPLA2;UBAC1;SFR1;NOB1;TARBP2;BIK;ASNSD1;MED28;AP5S1;FAM189B;RFK;CYB561A3;TMEM109;RNH1;PLEKHA3;SPAG7;TPRG1L;LAPTM4A;PAF1;CDCA4;DEDD;UBTD1;MICB;PCMT1;E2F1;UBE2Q1;RCE1;DAZAP2;MGLL;EIF2S1;CCDC68;NUBP1;FASTK;M6PR;GNPDA2;OSCP1;US…
1242	c2	prerank	KRIGE_RESPONSE_TO_TOSEDOSTAT_24HR_UP	-0.4135680349844004	-0.6696972144834182	1.0	1.0	1.0	53/692	20.63%	MORC2-AS1;ARRDC4;PHGDH;ALOX5AP;HCG18;ARHGAP30;NCF1;STC2;TRAF3IP3;PSTPIP1;SEL1L3;AJUBA;CACNA2D4;HCST;CD37;LSP1;RGS16;TCF4;ARHGAP9;ADRB1;GGPS1;BCL2A1;LIN7A;ZNF536;KCNE3;MYO1G;HCK;SLA;PTPRC;S100P;STX16;CHKB;TAGAP;IL1RN;TMEM52B;KIF21B;RPL10L;TWIST1;PLEK;S100A9;ARHGAP11B;CSTA;RET;IL18RAP;ADORA2A;MOB3C;CLEC7A;USP27X;MLLT11;HEBP2;PPDPF;GGACT;PLP2
1243	c2	prerank	CHIANG_LIVER_CANCER_SUBCLASS_PROLIFERATION_UP	-0.4159421869608292	-0.6697349453098584	1.0	1.0	1.0	74/170	42.88%	FEN1;SEL1L3;PKDCC;MEP1A;DUSP9;CD24;S100P;SALL2;COLCA2;AFP;PLP2;CDKN3;SKA1;PAFAH1B3;MAD2L1;PTTG1;RMI2;MARCKSL1;CYBA;UBE2C;MARCKS;YBX3;CMTM3;FUNDC1;TUBA4A;BIRC5;MMD;ZFAS1;ZWINT;HMGB2;AURKA;NT5DC2;NEK2;TMED3;MAPK13;ASRGL1;CDK1;G6PD;VEGFB;SLC1A5;CCNA2;CDCA5;CDC20;NUSAP1;CCNB2;ETV4;CDC6;PTP4A3;SPHK1;CDCA7L;CCNB1;HDAC2;AURKB;DLGAP5;CCNE1;SLC16A3;FBXO5;DEPDC1;PKM;MECOM;TAP1;SOX9;PBK;ELF4;RFC4;CEP55;PRC1…
1244	c2	prerank	REACTOME_SIGNALING_BY_NOTCH1	-0.41983600655472963	-0.669792573036386	0.999	1.0	1.0	12/72	26.41%	HEY2;HEY1;DTX4;DTX1;TLE4;APH1A;RPS27A;UBA52;UBB;SKP1;RBX1;ARRB2
1245	c2	prerank	WP_INTERACTIONS_OF_NATURAL_KILLER_CELLS_IN_PANCREATIC_CANCER	-0.42554000279461723	-0.6698927788747959	0.9648946840521565	1.0	1.0	3/26	18.19%	NCR1;TIGIT;PRF1
1246	c2	prerank	REACTOME_INTERFERON_ALPHA_BETA_SIGNALING	-0.41998929871397567	-0.6702330918370618	0.995	1.0	1.0	26/60	44.18%	IRF4;IRF6;IRF8;IFITM2;IFITM3;IFI35;IRF7;BST2;IFI27;PSMB8;HLA-A;HLA-C;IFI6;HLA-B;SOCS3;ISG15;HLA-E;IRF3;ABCE1;IFIT5;ISG20;OAS2;IRF1;SOCS1;IFNAR1;OAS3
1247	c2	prerank	WP_GLYCOLYSIS_IN_SENESCENCE	-0.44573012584097305	-0.6703050510165045	0.9522821576763485	1.0	1.0	6/11	39.82%	GAPDH;LDHA;ENO1;G6PD;PGK1;PKM
1248	c2	prerank	REACTOME_MITOTIC_PROMETAPHASE	-0.41617586412804825	-0.6704545300017011	1.0	1.0	1.0	53/193	35.63%	CSNK2B;PPP2CA;TUBB3;TUBAL3;TUBA4B;TUBB1;TUBA3D;TUBB4A;HAUS7;TUBA3E;B9D2;RPS27;SSNA1;DYNLL1;CENPM;CENPN;SKA1;MZT2B;TUBG1;MAD2L1;TUBB2B;DCTN3;MZT2A;HAUS4;MZT1;CETN2;TUBB;TUBA1B;TUBA4A;CENPA;BIRC5;ZWINT;TUBB2A;PPP1CC;DYNLL2;YWHAE;TUBB4B;SKA2;MAPRE1;NEK2;NUDC;BUB3;TUBA1C;SEC13;CDK1;CENPH;HAUS1;DCTN2;ACTR1A;PLK1;PPP2R1A;CDCA5;CDC20
1249	c2	prerank	NAGASHIMA_NRG1_SIGNALING_UP	-0.4160350964797498	-0.6706552798135456	1.0	1.0	1.0	63/169	40.33%	DUSP2;LRRC15;ZNF365;ARC;ALOXE3;SIK1;EPPK1;EGR4;CYP24A1;SERPINB8;GAL;YRDC;PHLDA2;ID3;NR4A1;TNFRSF12A;DNAJB1;ARPC5L;SFN;HILPDA;EIF5;ZYX;DDIT3;TUBB2A;AVPI1;SLCO4A1;AREG;CASP9;MYC;MAFF;BCL10;SNAI2;DUSP5;FHL2;INPP1;ID1;ADM;GADD45B;PPP1R15A;PMAIP1;GADD45A;SERTAD3;HBEGF;NR4A2;SPHK1;KLF2;MAP2K3;TRIB1;TES;IER3;TUBB6;ZFAND5;ZFP36;CLDN4;CEBPB;CDC42EP3;JUNB;NAP1L1;ARG2;IER2;PLAUR;GEM;AEN
1250	c2	prerank	REACTOME_SIALIC_ACID_METABOLISM	-0.4243417695810723	-0.6707492089120807	0.975975975975976	1.0	1.0	2/31	12.31%	NEU4;ST6GALNAC1
1251	c2	prerank	BROWNE_HCMV_INFECTION_16HR_UP	-0.4154426600372073	-0.6708531283876377	1.0	1.0	1.0	44/212	34.45%	NXT2;LAMP3;PARM1;NACAD;PTGER2;PAK3;SLC15A2;RND2;KCNH2;ZFY;INA;RUNX3;OLFM1;BMP2;ZNF593;GPX3;POP7;SAP30;SLC9A3R1;TEX30;POLR2H;THAP11;BPGM;BAK1;DR1;RFK;SLC16A1;HSPA2;SLC6A8;SIKE1;ARL4A;YKT6;ARFIP2;MLF1;SSR1;MOAP1;PTS;DUSP7;PLEKHB2;PRPF19;RAD51C;SOCS2;IFI6;MAP3K13
1252	c2	prerank	LEE_BMP2_TARGETS_DN	-0.41407648464724517	-0.6714024204020266	1.0	1.0	1.0	357/847	42.27%	PHGDH;NME1;FRAT1;CYP11A1;FGF7;SNAI1;FEN1;IGSF11;ADAMTS2;PARM1;SEMA6D;PRKG2;CD38;NRN1;ELOVL2;DAAM2;SLC19A1;PKDCC;RBP7;SHISA3;DUSP9;CXCL14;KCND3;COL22A1;NOTUM;PDXP;DACT1;WNT4;KRTDAP;THEM5;DNAJA4;IHH;HAUS7;BHMT;AOC1;SLC30A2;SCT;BMP2;POLR3K;TIMM10;MLLT11;RRP8;CENPW;NHP2;SRM;CKS1B;DCTPP1;POLE4;CHCHD4;NDUFAF4;CYCS;DPH2;RANBP1;MRPL50;MED8;RAN;RAB32;RRM2;RPS9;APLN;TIMM17A;XPO5;C1QBP;NOP16;PHLDA2;RPS24;HS…
1253	c2	prerank	SHIN_B_CELL_LYMPHOMA_CLUSTER_3	-0.43176552969121557	-0.6717984681219119	0.9849548645937813	1.0	1.0	5/26	21.74%	CXCL13;CXCR6;FGR;CD86;HHEX
1254	c2	prerank	ZHANG_INTERFERON_RESPONSE	-0.42907441443437067	-0.6719847822282051	0.9668674698795181	1.0	1.0	16/23	52.58%	IFITM3;IFI27;RTP4;ISG15;IRF3;ISG20;OAS2;IRF1;OAS3;IFRD1;OASL;MX1;OAS1;IFI16;STAT1;IFIT2
1255	c2	prerank	REACTOME_NOTCH1_INTRACELLULAR_DOMAIN_REGULATES_TRANSCRIPTION	-0.4233694567446125	-0.6724442185878629	0.995	1.0	1.0	8/48	25.35%	HEY2;HEY1;TLE4;RPS27A;UBA52;UBB;SKP1;RBX1
1256	c2	prerank	NOJIMA_SFRP2_TARGETS_DN	-0.42951728408667234	-0.672561319285372	0.9708835341365462	1.0	1.0	6/24	36.02%	MMP7;PYCARD;CCND1;BST2;IGFBP4;GAS2L1
1257	c2	prerank	FLORIO_NEOCORTEX_BASAL_RADIAL_GLIA_DN	-0.417681586491097	-0.6727319242335414	1.0	1.0	1.0	29/180	27.84%	PHGDH;COL1A2;RFTN2;HBA1;SLC15A2;ARHGAP19;ANO5;APOD;SULT1C4;TMEM255A;FAM124B;MFAP4;TMEM47;CKS1B;CDKN3;TK1;CENPM;RRM2;SKA1;HMGN2;MAD2L1;PTTG1;UBE2T;CDCA3;UBE2C;CKS2;ANP32E;CENPA;BIRC5
1258	c2	prerank	BROWNE_INTERFERON_RESPONSIVE_GENES	-0.42269030433135146	-0.6727977777953389	0.998	1.0	1.0	3/65	11.21%	CXCL10;TYMP;CASP1
1259	c2	prerank	PID_AVB3_OPN_PATHWAY	-0.42736502732354786	-0.6732229977829596	0.9849699398797596	1.0	1.0	2/31	13.29%	MMP2;SYK
1260	c2	prerank	HIRSCH_CELLULAR_TRANSFORMATION_SIGNATURE_UP	-0.4175543884884669	-0.6733914178573133	1.0	1.0	1.0	109/234	44.21%	CSNK2B;LAMP3;MME;CSF3;RNF31;BCL2A1;HEXA;ZMYM6;KCNG1;OLR1;RPL36;BNIP3;MRPL9;GLRX;HAX1;EIF1;MTMR11;MID1IP1;MRPS18A;ARPC5L;DGUOK;LARP6;LYRM1;EIF1B;DCTN6;EVI2B;YBX3;CARHSP1;MPG;UPP1;TIMP1;TNIP2;ZFAND1;TM4SF1;IFI35;CD68;MYD88;SLCO4A1;NR1H2;IRF7;PNRC1;PHLDA1;PCGF1;VAMP4;SNRNP27;BCL3;HTRA2;MAK16;FHL2;NIT1;TRAF4;TMEM59;SERPINB1;CTSB;SOCS3;FST;GALE;IL7;PMAIP1;GSDMD;NARF;CREM;RNF41;STC1;KLF2;ITPKA;SAT1;PNP…
1261	c2	prerank	JIANG_VHL_TARGETS	-0.42158964380505276	-0.673705074244367	1.0	1.0	1.0	56/80	49.75%	ELANE;DGCR6L;RPLP0;RPL26L1;COTL1;PNKD;LSM3;TRAPPC2L;BCL7B;SPG21;PEA15;MRPS36;HILPDA;EIF3G;GMFB;MRPS6;ACOT13;HSPB11;MRPL15;RPS6KA1;TMEM50A;PAQR4;PCNA;C1D;MPHOSPH6;TROAP;RAB11A;SLC39A13;TBC1D13;OXA1L;AIMP1;RAB14;TES;PECR;SGSM3;BRIX1;SLC3A2;SIRT6;IRF1;AZIN1;INF2;IKBKE;PPP2R5D;TMEM222;PITRM1;ZNF395;PES1;PATZ1;TRIP10;NFE2L1;CAPN1;ENO2;CANX;ABCB8;LAMP1;STK24
1262	c2	prerank	LEE_METASTASIS_AND_RNA_PROCESSING_UP	-0.44115019636243535	-0.6737435690242367	0.9530612244897959	1.0	1.0	12/16	47.27%	FBL;SLBP;PA2G4;COIL;EXOSC8;HNRNPA2B1;DHX16;PABPC1;CSTF1;BOP1;RAE1;GRSF1
1263	c2	prerank	ELVIDGE_HIF1A_AND_HIF2A_TARGETS_DN	-0.4208031873010704	-0.6738075576001485	0.999	1.0	1.0	6/100	12.35%	RNASE4;IGFBP5;HEY1;SCNN1B;SH3GL3;UPK1A
1264	c2	prerank	REACTOME_RECOGNITION_AND_ASSOCIATION_OF_DNA_GLYCOSYLASE_WITH_SITE_CONTAINING_AN_AFFECTED_PURINE	-0.45803740719185004	-0.6741070087096571	0.947481243301179	1.0	1.0	6/10	45.68%	TINF2;ACD;MPG;TERF2IP;OGG1;TERF1
1265	c2	prerank	BAELDE_DIABETIC_NEPHROPATHY_DN	-0.41696249554537546	-0.6744188388124601	1.0	1.0	1.0	115/421	35.81%	IQGAP2;PHYHIP;HPGD;BMP7;PTH1R;COL4A6;MME;NPHS1;SPOCK2;ADORA1;COL3A1;SULT1A2;DDN;LEPROT;NTRK2;ARHGAP19;TCF21;KCND3;PSMA6;PTPN7;SULF1;CD200;FGF9;APOD;CASP1;POSTN;NFASC;IGFBP2;AIF1;TLE4;GJA5;KLK7;BMP2;F8A1;SEC61G;RGS10;CDV3;GTF2A2;HMGN1;ACTG1;DSTN;EID1;SET;SUB1;SKP1;MYL12A;UBE2L6;HMGN3;ODC1;G0S2;MYL9;DUSP14;HNRNPA1;CDKN1C;WT1;YBX3;TOMM20;GMFB;PRDX6;ATP9A;MED21;GDE1;MTHFD2;CITED2;TIMP1;HSPA2;TOMM34;P…
1266	c2	prerank	HIRSCH_CELLULAR_TRANSFORMATION_SIGNATURE_DN	-0.42077602796474456	-0.6745161686011322	0.999	1.0	1.0	33/97	33.53%	COL4A6;TCF4;S100A1;SFRP1;MLLT11;ANAPC15;ISOC2;COMMD8;ARHGDIB;CAV1;COTL1;PTMS;DSTN;ASF1A;HMGN3;MRPL20;C1orf216;DPM3;ADI1;RUSC1;BAG1;NQO1;NPM1;ADIRF;ZWINT;DKK1;SRSF2;MPC1;PDLIM4;SPARC;TCEAL1;RAMP1;PCMT1
1267	c2	prerank	WP_HEAD_AND_NECK_SQUAMOUS_CELL_CARCINOMA	-0.4225616606175598	-0.674536947963093	0.998	1.0	1.0	4/73	10.38%	FKBP1A;AJUBA;IRF6;PIK3CG
1268	c2	prerank	REACTOME_REGULATION_OF_LIPID_METABOLISM_BY_PPARALPHA	-0.42002615666404775	-0.6746421425721494	1.0	1.0	1.0	37/117	37.48%	GRHL1;NR1H4;SULT2A1;ABCB4;HMGCS2;AGT;CYP7A1;APOA2;MED8;TXNRD1;PEX11A;GLIPR1;G0S2;MED11;MED18;MED21;MED28;MED30;MED20;MED31;TRIB3;MED10;NR1H2;FADS1;CPT2;HDAC3;FHL2;MED19;GPS2;MED29;MED16;NFYB;RXRB;MED9;PLIN2;CARM1;CCNC
1269	c2	prerank	REACTOME_SARS_COV_1_INFECTION	-0.42426948789566316	-0.6749552852344262	0.994	1.0	1.0	20/51	34.03%	CHMP4A;TMPRSS2;ZCRB1;ST6GALNAC4;RPS27A;UBA52;CAV1;SUMO1;MAP1LC3B;UBB;CHMP2A;UBE2I;CHMP2B;GSK3A;CHMP3;CHMP4B;ST3GAL3;CHMP7;ST3GAL4;BECN1
1270	c2	prerank	REACTOME_DNA_STRAND_ELONGATION	-0.42841834711798593	-0.6749770895563981	0.9879518072289156	1.0	1.0	21/32	46.05%	FEN1;GINS2;RPA3;POLD2;RPA2;GINS3;PCNA;RFC2;GINS4;RFC5;POLD4;MCM7;PRIM1;RFC4;MCM2;MCM5;RPA1;MCM4;MCM3;RFC1;MCM6
1271	c2	prerank	VANOEVELEN_MYOGENESIS_SIN3A_TARGETS	-0.4188755855424269	-0.6749868934052212	1.0	1.0	1.0	74/210	37.59%	DUSP2;TRPV2;TBC1D24;ERF;SLC39A3;LIN28A;CDH6;ZNF667;NPPB;NRM;HMGA1;CKS1B;PPP1R11;SURF2;CHCHD4;COA5;RPSA;RPS9;GFER;POP7;NOP16;RPS24;FTL;MRPS33;BTBD6;TXNRD1;C6orf226;HAX1;MRPS16;VAMP3;GPANK1;RHBDD2;MRPS36;GNG5;MZT1;ARPC1B;PGLS;KIAA1191;CCDC71;MTRF1L;RNF181;PRRG4;TOMM34;ACTR1B;TBCA;TRMT6;N6AMT1;PHF5A;RIC8A;AHCY;CHTF8;ETFB;MFSD5;SCAMP2;VAMP4;ENOPH1;RCN1;DUSP7;DCLRE1B;ANXA5;HMOX1;CNPPD1;ERGIC3;DCTD;PBL…
1272	c2	prerank	GENTILE_UV_RESPONSE_CLUSTER_D7	-0.43004090257992683	-0.6751482808841778	0.9789579158316634	1.0	1.0	2/33	14.11%	EMG1;FOXD1
1273	c2	prerank	SMITH_TERT_TARGETS_UP	-0.4187827212819843	-0.6751608230889947	1.0	1.0	1.0	57/141	39.25%	PPP2CA;PSMD9;FOXD1;SULT1E1;IL13RA2;BMP2;PPP1R11;CDKN3;UBE2S;CLPP;HSD17B8;CYC1;DYNLT1;CDK4;MRPL49;UQCRFS1;BCL7B;DGUOK;LMO4;PIGH;NELFE;ILF2;RPP30;PYCR1;PSMD7;MTHFD2;SRP19;DR1;MCFD2;CEBPG;TOMM34;HERPUD1;CCDC85B;EPCAM;TCEA1;XBP1;SHMT2;UFM1;MICB;G6PD;SNRPA1;ASNS;PSMD11;DCTN2;SLC1A5;CEBPD;PSMD4;EIF2S1;DAP;SNW1;AIMP1;CDC6;GTF2E2;GPKOW;ZFP36;GSS;TGIF1
1274	c2	prerank	LIU_PROSTATE_CANCER_UP	-0.42231291114754577	-0.6753214564645897	0.999	1.0	1.0	24/92	31.11%	MAP2K6;NME2;GLYATL1;SLC19A1;RAB17;GJB1;PPP1R14B;APRT;PTRHD1;RPL22L1;SERP1;DNPH1;GGCT;MARCKSL1;ELK1;GADD45G;SLC35B2;PYCR1;MTHFD2;TSPAN13;SRPRB;FBP1;ECI2;EPCAM
1275	c2	prerank	WP_HISTONE_MODIFICATIONS	-0.42754137716781626	-0.6753807534639732	0.98998998998999	1.0	1.0	2/36	12.13%	SETBP1;SMYD1
1276	c2	prerank	REACTOME_METABOLISM_OF_NITRIC_OXIDE_NOS3_ACTIVATION_AND_REGULATION	-0.43989837137568105	-0.675507242626682	0.9591002044989775	1.0	1.0	9/15	41.80%	NOS3;CALM1;CAV1;DDAH2;SPR;NOSIP;CYGB;LYPLA1;HSP90AA1
1277	c2	prerank	REACTOME_SIGNALING_BY_MRAS_COMPLEX_MUTANTS	-0.46279137931610226	-0.6758265388976529	0.9453734671125975	1.0	1.0	4/8	31.13%	YWHAB;ARAF;MRAS;PPP1CC
1278	c2	prerank	FAELT_B_CLL_WITH_VH3_21_DN	-0.4254832058412265	-0.6760201485934014	0.99	1.0	1.0	26/48	41.64%	FCGR2B;HEBP2;PLP2;PSMD8;POP4;COX7A2;NPC2;SERP1;TSPO;YWHAB;SAP18;NDUFC1;PSMD10;LMO4;CDKN1B;MOAP1;TBCC;MICB;IFI6;SNW1;CTDSP2;ASAH1;ING1;RAB31;MKRN1;DDX1
1279	c2	prerank	PID_VEGFR1_PATHWAY	-0.43275810577178087	-0.6762477426778212	0.9758064516129032	1.0	1.0	1/26	2.06%	SHC2
1280	c2	prerank	WP_IL6_SIGNALING_PATHWAY	-0.42785376484895205	-0.6764279984302595	0.991	1.0	1.0	3/42	17.10%	HCK;VIP;AGT
1281	c2	prerank	WEIGEL_OXIDATIVE_STRESS_RESPONSE	-0.4297699129880322	-0.6768355849848137	0.977	1.0	1.0	9/33	27.12%	ADORA1;IGFBP2;HMGA1;BNIP3;DAPK1;DNPH1;ARHGDIA;CAPNS1;BAX
1282	c2	prerank	DAUER_STAT3_TARGETS_UP	-0.4270265340402732	-0.6769986957118507	0.992	1.0	1.0	3/44	17.10%	EFNA1;LBP;AGT
1283	c2	prerank	REACTOME_PEXOPHAGY	-0.4567961703974082	-0.67727003272848	0.9559613319011815	1.0	1.0	7/11	40.86%	RPS27A;UBA52;MAP1LC3B;UBB;PEX5;SQSTM1;UBC
1284	c2	prerank	WP_DUAL_HIJACK_MODEL_OF_VIF_IN_HIV_INFECTION	-0.47525683509206346	-0.6773060852619783	0.9140164899882215	1.0	1.0	2/6	25.35%	UBB;RBX1
1285	c2	prerank	REACTOME_COPII_MEDIATED_VESICLE_TRANSPORT	-0.42344388764379276	-0.6776973464627771	0.997	1.0	1.0	25/68	34.86%	LMAN1L;GOSR2;TRAPPC5;TRAPPC1;TRAPPC2L;RAB1B;TRAPPC4;TRAPPC6A;TRAPPC3;PREB;TMED2;CD59;CNIH1;MCFD2;NAPA;YKT6;AREG;TMED10;CTSZ;SEC13;CTSC;LMAN2;SEC22C;GORASP1;SAR1B
1286	c2	prerank	REACTOME_REGULATION_OF_TP53_ACTIVITY_THROUGH_ACETYLATION	-0.42999609977489595	-0.6779104840350381	0.982	1.0	1.0	1/29	1.07%	MAP2K6
1287	c2	prerank	WHITFIELD_CELL_CYCLE_G1_S	-0.42189425878825343	-0.6781393613325096	1.0	1.0	1.0	50/119	42.51%	HCG18;MAP2K6;MNX1;HORMAD1;PDXP;CTSD;ADAMTS1;HRAS;SSR3;CDK20;RMI2;ORMDL1;ZNF414;GINS2;ACD;APEX2;ESD;MED31;RNF113A;GINS3;ZMYND19;PCNA;VPS72;HSPB8;SLBP;GMNN;E2F1;SRSF7;FLAD1;TIPIN;TRMT2A;CDC6;BRD7;CDCA7L;PANK2;SEC62;ACYP1;TMEM243;CCNE1;UNG;SKP2;CDC25A;AP4B1;SDC1;MCM2;MDM1;IVNS1ABP;FANCG;ARGLU1;NUP43
1288	c2	prerank	SARRIO_EPITHELIAL_MESENCHYMAL_TRANSITION_UP	-0.4203474820246842	-0.6784998978474309	1.0	1.0	1.0	78/158	41.81%	TUBB3;GDA;RBM14;LRRC8C;SERPINB2;POLR3K;TIMM10;YRDC;CENPW;CKS1B;FABP5;CALM3;RRM2;TUBG1;STMN1;COX17;TNFRSF12A;PHF19;RRS1;MAD2L1;YWHAH;UBE2T;SDF2L1;GGCT;DCK;YEATS4;ARPC5L;ODC1;EIF1AD;ARPC1B;HILPDA;TUBB;MT2A;CENPA;TYMS;CCND1;PLEK2;ENO1;STEAP1;ZWINT;PHLDA1;TUBB4B;PCNA;PKMYT1;IDH2;ENOPH1;GMNN;FHL2;CDK1;RFC2;E2F1;CCNA2;PLK1;PGK1;CDCA5;CDC6;FJX1;EIF5A2;CCNB1;NT5E;TUBA1A;CCT4;RFC5;FBXO5;MCM7;CMC2;MBOAT7;T…
1289	c2	prerank	SCIBETTA_KDM5B_TARGETS_DN	-0.4262440175105986	-0.6786242678626123	1.0	1.0	1.0	46/77	46.63%	IGFBP2;GAL;MT1F;FABP5;HSD17B8;SNRPG;CAV1;TMEM14A;MT1X;CYB5A;ASF1A;SNRPD1;CDCA3;ITGB1BP1;PRPS1;TUBB;NOL3;PPOX;AURKA;NMB;FHL1;BUB3;PSME3;CDK1;ARL6IP5;ISG15;SCNN1A;FJX1;INSIG1;CCNB1;DHCR24;DLGAP5;GCA;FBXO5;SKP2;SOX9;PBK;PSIP1;IVNS1ABP;OIP5;LRCH4;UBR7;KDM5B;HMMR;NCAPH;LGALS3BP
1290	c2	prerank	SASSON_RESPONSE_TO_GONADOTROPHINS_DN	-0.42349037614073604	-0.678727414491819	0.999	1.0	1.0	33/85	40.21%	TP53I11;PRKD1;ACTA1;ACTG2;ACP5;RPRM;DAB2;RGS4;NPC2;DAPK1;DUSP14;CDKN1C;ATP9A;KRT18;TUBB2A;PI4K2A;ILK;RAB33B;BECN1;SMARCD1;ARL6IP5;PMAIP1;CAPZA1;HSD17B1;MAP2K3;TRIB1;AKAP12;TUBA1A;TLN1;ACTN1;STK17A;PDLIM3;GEM
1291	c2	prerank	SCIAN_INVERSED_TARGETS_OF_TP53_AND_TP73_DN	-0.4324329278431626	-0.6787426437385363	0.9819639278557114	1.0	1.0	16/30	45.24%	HBD;EIF1;RELA;BTG1;YWHAQ;ARF6;MORF4L2;BASP1;HNRNPA3;ETF1;ACTN1;IFNGR2;MAEA;DNAJB6;BAIAP2;TRIOBP
1292	c2	prerank	HORIUCHI_WTAP_TARGETS_DN	-0.42093082310038765	-0.6791262611464405	1.0	1.0	1.0	144/300	42.56%	GNG10;RASSF2;CDH2;NRARP;FSD1;TRBC2;SULT1B1;CHRNA1;LRRC8C;CDH5;DCXR;PLP2;CENPW;HMGA1;CKS1B;RPL15;LSM4;RPL13A;CDKN3;UBE2S;TK1;PGF;STUB1;CENPM;RRM2;RGS4;CENPN;RPL13;SLC25A5;C1QBP;C12orf57;UQCC2;RPL22L1;EEF1B2;BTBD6;CCDC86;PPIA;MAD2L1;PTTG1;RPL7A;PBDC1;MTPN;COX7B;ASF1A;ODC1;LIN7C;CDCA3;RPL3;UBE2C;CKS2;TMEM97;GMFB;AKR1B1;CENPA;TYMS;BIRC5;C11orf58;EBPL;ENY2;TWF1;LDHA;PSRC1;DKK1;GLO1;CRIP2;SRPRB;SQLE;MY…
1293	c2	prerank	REACTOME_FLT3_SIGNALING	-0.4302530993719799	-0.6792171212077056	0.9909819639278558	1.0	1.0	3/38	13.29%	HCK;SLA;SYK
1294	c2	prerank	HOFMANN_MYELODYSPLASTIC_SYNDROM_HIGH_RISK_UP	-0.4565454183066171	-0.6793860829062002	0.9409871244635193	1.0	1.0	6/10	42.49%	ELK1;COIL;CELSR2;OGG1;KLF11;PRKAR2A
1295	c2	prerank	WP_HOSTPATHOGEN_INTERACTION_OF_HUMAN_CORONAVIRUSES_MAPK_SIGNALING	-0.428131110446196	-0.6796322952990234	0.987	1.0	1.0	16/36	39.99%	MAP2K6;IFITM2;RPS6KA2;IFITM3;MAP2K2;DDIT3;RPS6KA1;BST2;IFI27;MAPK13;MAPK3;EIF4E;MAP3K11;MAP2K3;JUNB;MAPK12
1296	c2	prerank	DORN_ADENOVIRUS_INFECTION_24HR_DN	-0.4314123758011936	-0.679647650985358	0.980980980980981	1.0	1.0	19/39	40.32%	EFNA1;KLRC2;NR4A1;TXNRD1;TNFRSF12A;MFAP2;CCND1;SNAI2;FHL2;KRT19;SRSF1;TRAF4;SDCBP;SRSF5;MAP2K3;IER3;LIMA1;JUNB;NFKBIA
1297	c2	prerank	REACTOME_TRANS_GOLGI_NETWORK_VESICLE_BUDDING	-0.4246204646555589	-0.6797019153128872	0.997	1.0	1.0	33/72	42.69%	SH3GL2;VAMP2;CLVS2;SNAPIN;AP1M2;FTL;FTH1;AP1S1;VAMP8;CLTB;CHMP2A;BLOC1S4;ARF1;CLTA;NAPA;CLVS1;CTSZ;AP3S1;VAMP7;STX4;TXNDC5;YIPF6;M6PR;TGOLN2;AP1S2;AP4M1;AP1M1;HSPA8;DNASE2;AP4B1;TPD52L1;SNX2;SNAP23
1298	c2	prerank	QI_HYPOXIA	-0.4232918927026992	-0.6798171983684665	1.0	1.0	1.0	11/131	17.41%	EFNA1;KCNB1;NRN1;PCYT1B;FFAR4;PDXP;KIF21B;CRYAB;ABCB6;ALDOA;CDHR1
1299	c2	prerank	GAUSSMANN_MLL_AF4_FUSION_TARGETS_C_UP	-0.42326155372707763	-0.6799590609397888	1.0	1.0	1.0	13/163	17.22%	CXCL10;FAM20A;SH3BGRL2;TCF4;TXLNB;CLDN10;TCL1B;ACTN3;B3GALT1;FLT4;SMR3B;ZC3H11A;TRPM5
1300	c2	prerank	AGUIRRE_PANCREATIC_CANCER_COPY_NUMBER_UP	-0.4220415625511182	-0.6799924238797165	1.0	1.0	1.0	125/273	40.01%	NME1;FUT1;DKKL1;SLC26A4;NME2;EPN3;LHB;CELA2B;MYL10;SYT5;HLF;KCTD7;COA3;MRPS12;RPL27;RPL13A;PDK4;RPL18;KRT10;LSM1;RPS9;GNB2;ZNHIT1;PSMD8;PDK2;SLC39A4;AP2S1;MYL6;CYC1;FIS1;THEM6;SMARCE1;EXOSC4;NDUFS6;SNF8;PRMT1;MRPL13;TSEN34;EIF3K;VPS28;KDELR1;DDT;NPR2;SNRPD2;ARPC1B;BAX;CREB3;LRRC59;EEF1D;PSMA7;CLTA;NOSIP;MLX;PSMC3IP;RNF139;RUVBL2;ZDHHC24;CBX1;NAPA;DGAT1;SIRT2;ZNF652;NR1H2;SARS2;DUSP3;MYC;COX11;CNP…
1301	c2	prerank	BOYLAN_MULTIPLE_MYELOMA_PCA3_UP	-0.42472700145035824	-0.6801590229294278	0.999	1.0	1.0	6/79	16.64%	MEI4;AK7;PLA2G4A;CCND2;BCL11B;RET
1302	c2	prerank	AMUNDSON_RESPONSE_TO_ARSENITE	-0.4224066877286655	-0.6802534641356195	1.0	1.0	1.0	29/206	24.34%	DNAJB4;STC2;BCL2L2;SH2D3C;SPARCL1;NAALAD2;CNPY2;HEXA;ITGAX;RUNX3;TLE4;MT1B;B3GNT6;MT1G;IL10RA;MLLT11;MT1F;RPL27;EIF4EBP1;TIMM17A;PFDN5;ATP6V1G1;HSPE1;SOD1;ID3;MT1X;HNRNPAB;ATP6V0E1;HMBS
1303	c2	prerank	PID_LIS1_PATHWAY	-0.4323286032991578	-0.6805966920419172	0.9779116465863453	1.0	1.0	10/28	34.65%	PLA2G7;PAFAH1B3;DYNLT1;RAC1;CDC42;RHOA;CDK5;YWHAE;NUDC;LRPAP1
1304	c2	prerank	REACTOME_RHOH_GTPASE_CYCLE	-0.43168600423914427	-0.6806504642574598	0.984984984984985	1.0	1.0	14/35	34.95%	ZAP70;ARHGDIG;LAMTOR1;ARHGDIB;CAV1;ARHGDIA;VAMP3;TUBA1B;STOM;PAK6;NSFL1C;TMEM59;SLC1A5;VANGL1
1305	c2	prerank	PID_RET_PATHWAY	-0.4292191640631011	-0.6807176016998535	0.987	1.0	1.0	3/39	16.64%	GFRA1;GDNF;RET
1306	c2	prerank	REACTOME_TRANSCRIPTIONAL_REGULATION_BY_RUNX3	-0.42554260126969895	-0.6810161780224007	0.999	1.0	1.0	39/94	35.34%	PSMB10;RORC;PSMD9;PSMA6;RUNX3;PSMB6;PSMD8;RPS27A;UBA52;PSMB5;PSMB2;UBB;PSMB3;PSMB1;PSMD10;PSMA4;PSMA5;PSMA7;CCND1;PSMD7;PSMB4;PSMB9;PSMB7;PSME2;PSMC5;MYC;CDKN1A;PSMA2;PSME1;KRAS;PSMC4;PSMB8;PSME3;PSMC3;TEAD2;PSMD11;PSMD13;PSMC1;PSMD4
1307	c2	prerank	HOFMANN_CELL_LYMPHOMA_DN	-0.43098151364223747	-0.6812529261538272	0.986	1.0	1.0	14/38	36.37%	KLRC1;PDCD1;MAGEB1;HRAS;CYC1;MAD2L1;FADD;CDC34;CASP9;CASP10;MAPK7;DAXX;PMAIP1;IL11RA
1308	c2	prerank	REACTOME_DISEASES_OF_BASE_EXCISION_REPAIR	-0.48729319519934966	-0.6814684779451909	0.912883435582822	1.0	1.0	3/5	39.20%	NTHL1;NEIL1;OGG1
1309	c2	prerank	REACTOME_ANTIGEN_PROCESSING_UBIQUITINATION_PROTEASOME_DEGRADATION	-0.4219254404429267	-0.6814977701557725	1.0	1.0	1.0	67/301	29.62%	PSMA8;FBXL22;PSMB10;FBXL7;KLHL13;KLHL41;FBXL16;PSMD9;ASB17;TRIM71;ASB15;ASB10;FBXO40;PSMA6;ASB11;ASB18;FBXO15;UBE2W;SPSB4;KCTD7;TRIM50;RNF7;UBE2S;PSMB6;CDC26;ANAPC13;ANAPC11;STUB1;UBE2M;FBXO6;PSMD8;RPS27A;UBA52;UBE2D4;BTBD6;UBE2A;PSMB5;PSMB2;UBB;SKP1;PSMB3;PSMB1;UBE2L6;RBX1;PSMD10;RNF126;UBE2C;UBAC1;PSMA4;PSMA5;LRR1;UBE2J2;FBXW9;PSMA7;PSMD7;ASB1;TRIM69;ASB9;FBXL15;CDC34;UBE2V2;PSMB4;PSMB9;PSMB7;U…
1310	c2	prerank	SEIDEN_ONCOGENESIS_BY_MET	-0.4254552267410705	-0.6816651646986195	0.997	1.0	1.0	42/85	43.72%	SMN1;TSPAN8;COMMD3;RSL24D1;COMMD8;SERP1;SUB1;MMADHC;EIF5;NPM1;NSA2;SERBP1;RTCA;TCEA1;PNRC2;TMEM123;TMX1;CDK1;PCMT1;PAPOLA;HNRNPH2;HNRNPA3;AIDA;SCP2;AASDHPPT;CAPZA1;TRAM1;CCT6A;EEF1A2;MSMO1;LYPLA1;GNAI3;HSP90AA1;HAT1;DPM1;SERINC1;SH3BGRL;SRP72;MBIP;ANXA3;ACTR3;UGDH
1311	c2	prerank	GROSS_HYPOXIA_VIA_HIF1A_ONLY	-0.4741808180248278	-0.6817029771679668	0.9209621993127147	1.0	1.0	3/7	31.00%	SRA1;CITED2;MAFF
1312	c2	prerank	PEART_HDAC_PROLIFERATION_CLUSTER_UP	-0.4284269695947124	-0.6817553060129022	0.992	1.0	1.0	27/52	41.43%	CDKN3;ID3;TUSC2;DCTN3;FAM89B;PRDX1;CETN2;CKS2;CCNG1;MLX;CDC34;BTG1;SIRT2;PPP1CC;HDAC3;NEK2;CDC37;TPD52L2;CREG1;CDC6;INSIG1;DCTN1;CGRRF1;STAMBP;CCNE1;ING1;KPNA2
1313	c2	prerank	ZHANG_ANTIVIRAL_RESPONSE_TO_RIBAVIRIN_DN	-0.4299337593947172	-0.6822331249716238	0.989	1.0	1.0	3/45	17.58%	TNFRSF9;PTGER2;AADAC
1314	c2	prerank	WP_MRNA_PROTEIN_AND_METABOLITE_INDUCATION_PATHWAY_BY_CYCLOSPORIN_A	-0.47264155491245724	-0.6823134876320713	0.9249146757679181	1.0	1.0	4/7	41.69%	SLC1A5;ATF4;SLC3A2;KEAP1
1315	c2	prerank	REACTOME_GLYCOLYSIS	-0.42859054572666605	-0.6824946500495085	0.999	1.0	1.0	11/69	28.79%	PPP2CA;PGAM2;HK3;ALDOA;PKLR;TPI1;PGAM1;GAPDH;BPGM;PGP;ENO1
1316	c2	prerank	HOLLEMAN_DAUNORUBICIN_ALL_DN	-0.4666545377474023	-0.6825412689021297	0.9281767955801105	1.0	1.0	4/8	34.76%	PPDPF;NTAN1;MED28;PCBP2
1317	c2	prerank	SHIN_B_CELL_LYMPHOMA_CLUSTER_5	-0.4471471063434591	-0.6825953703078883	0.9591419816138917	1.0	1.0	8/15	40.47%	RAG2;CDK4;B2M;HMGB2;BCL3;SOCS3;CEBPB;HOXD1
1318	c2	prerank	PID_PRL_SIGNALING_EVENTS_PATHWAY	-0.43585977799233355	-0.6826796970493548	0.9618473895582329	1.0	1.0	12/23	39.14%	AGT;RHOC;RAC1;RHOA;PTP4A1;TUBA1B;CDKN1A;CCNA2;MAPK3;PTP4A3;ATF5;CCNE1
1319	c2	prerank	REACTOME_PHOSPHORYLATION_OF_THE_APC_C	-0.43683992981206177	-0.6828473735893372	0.9515151515151515	1.0	1.0	11/20	40.56%	ANAPC15;UBE2S;CDC26;ANAPC11;UBE2C;ANAPC16;CDK1;PLK1;UBE2D1;CCNB1;CDC23
1320	c2	prerank	REACTOME_TELOMERE_MAINTENANCE	-0.42828541886175864	-0.682874675354168	0.996	1.0	1.0	34/64	41.02%	FEN1;POLR2I;NHP2;POLR2J;NOP10;POLR2F;POLR2L;POLR2K;RPA3;POLR2E;POLR2H;POLR2C;TINF2;ACD;POLR2G;POLD2;TEN1;RPA2;POLR2D;RUVBL2;CHTF8;PCNA;DKC1;RFC2;DAXX;GAR1;CCNA2;TERF2IP;RFC5;POLD4;PPP6C;RUVBL1;PRIM1;RFC4
1321	c2	prerank	FISCHER_DIRECT_P53_TARGETS_META_ANALYSIS	-0.4233287007919747	-0.6829574848829703	1.0	1.0	1.0	78/287	36.31%	ABCA12;GRHL3;TNFRSF10C;RGS16;APOBEC3H;PADI4;SPATA18;CDH8;RGMA;ZNF423;TSPAN11;CLCA2;APOBEC3C;APOD;ICOSLG;POU3F1;ABCB6;ZNF385A;SRA1;RPS19;HRAS;ISCU;RPS27L;EI24;TRIAP1;PHPT1;FAM98C;MLF2;AMZ2;MRPL49;TLCD1;EFCAB10;POLR2H;SFN;FAM210B;SAC3D1;DUSP14;BLOC1S2;NINJ1;S100A2;BAX;PARD6G;PTP4A1;CCNG1;PHLDA3;RFK;GABARAPL2;ADIRF;BTG1;CCDC90B;SESN2;CHST14;CDKN1A;SERTAD1;PCNA;FDXR;BCL10;NDUFV3;CMBL;NTPCR;TRAF4;TSKU…
1322	c2	prerank	CHIARADONNA_NEOPLASTIC_TRANSFORMATION_KRAS_DN	-0.42557673239038885	-0.6834985508424993	1.0	1.0	1.0	8/135	9.25%	AQP1;PSTPIP1;RNASE4;COL1A2;SLPI;NDRG4;MFAP5;SLC39A3
1323	c2	prerank	REACTOME_TGF_BETA_RECEPTOR_SIGNALING_ACTIVATES_SMADS	-0.4294531188652717	-0.6835715142795443	0.992	1.0	1.0	13/46	32.13%	FKBP1A;ITGA8;STUB1;UBE2M;RPS27A;UBA52;UBB;PPP1CA;NEDD8;STRAP;PPP1CC;BAMBI;TGFB3
1324	c2	prerank	REACTOME_ACTIVATION_OF_BAD_AND_TRANSLOCATION_TO_MITOCHONDRIA	-0.4456086826757045	-0.6836634543388322	0.95562435500516	1.0	1.0	8/15	32.33%	BAD;YWHAH;YWHAB;SFN;YWHAQ;YWHAZ;YWHAE;BID
1325	c2	prerank	NUYTTEN_EZH2_TARGETS_UP	-0.42242386143593363	-0.6838838699873956	1.0	1.0	1.0	71/979	19.63%	NXT2;RAB42;ARL6IP1;ARRDC4;CLDN1;SUSD4;FKBP1A;CXCL10;C1orf116;C11orf96;TYMP;PPP2CA;FGF7;CCR1;DNAJB4;STC2;LAMP3;GCNT3;KCNB1;PLAGL1;PKIA;SETBP1;CCL20;GBP5;RTP3;TSPAN8;GNAZ;TCF4;EGR2;ZHX1;SERPINB7;FGFBP1;TMEM145;PLA2G4A;NID2;ANPEP;SLC16A2;BDKRB1;KMO;HRK;CD24;CGREF1;KIAA0040;USP41;ITIH5;TRIM6;CDH11;IRF6;WNT4;DHRS9;CASP1;PPT2;NPTX1;SPINK1;RBM11;PLA1A;CNRIP1;SERPINB2;DCUN1D3;MMP13;AGT;KLK10;MMP7;SPINK6;…
1326	c2	prerank	AMIT_EGF_RESPONSE_120_HELA	-0.4295601225819635	-0.6839064388271219	0.998	1.0	1.0	4/64	16.49%	MCF2L;SNAI1;FOXC2;RUNX3
1327	c2	prerank	DAZARD_UV_RESPONSE_CLUSTER_G24	-0.4408364208871383	-0.6840626854350703	0.9637826961770624	1.0	1.0	10/20	38.97%	S100A9;TM4SF1;TUBB2A;BAMBI;IFI27;PDLIM4;JUND;ZFP36;CLDN4;SULT2B1
1328	c2	prerank	JIANG_HYPOXIA_CANCER	-0.4310518621674583	-0.684147982060559	0.997	1.0	1.0	26/56	37.89%	SLA;COA3;SH3BGRL3;BET1L;MRPS34;SRSF9;ARPC5;SERP1;HAX1;ITGAE;UBL7;UBE2I;ARPC3;RPL22;HMG20B;EBPL;MRTO4;PPT1;AUP1;TGM2;UFM1;GOT2;ISG15;PRMT5;YIPF5;MANSC1
1329	c2	prerank	WP_ELECTRON_TRANSPORT_CHAIN_OXPHOS_SYSTEM_IN_MITOCHONDRIA	-0.4265186711124786	-0.6841939475404973	0.999	1.0	1.0	57/84	36.61%	NDUFB8;UQCR10;SLC25A6;NDUFS5;UQCRH;NDUFB2;COX7A2L;NDUFB10;UQCRQ;COX6B1;SLC25A5;NDUFA2;NDUFB3;UQCR11;COX7A2;NDUFA8;COX17;COX5A;SLC25A4;NDUFS8;NDUFA4;NDUFS6;NDUFB7;NDUFB5;NDUFS7;UCP2;UQCRFS1;NDUFB4;COX6C;COX7B;NDUFA3;NDUFC1;NDUFS3;NDUFA12;COX7C;NDUFAB1;NDUFA6;UQCRB;NDUFA1;NDUFB1;COX5B;SDHC;COX4I1;NDUFB9;NDUFB6;NDUFA5;COX11;SURF1;NDUFV3;SDHB;NDUFV2;NDUFS4;NDUFV1;COX8A;SCO1;NDUFA10;UQCRC1
1330	c2	prerank	REACTOME_MRNA_DECAY_BY_3_TO_5_EXORIBONUCLEASE	-0.44737794549023313	-0.6843918537598613	0.9489274770173647	1.0	1.0	10/16	42.74%	EXOSC5;EXOSC4;NT5C3B;EXOSC6;EXOSC1;DCPS;EXOSC2;EXOSC8;WDR61;EXOSC9
1331	c2	prerank	REACTOME_TRANSCRIPTION_OF_THE_HIV_GENOME	-0.42823172390237635	-0.6845853754026177	0.997	1.0	1.0	24/66	33.33%	TAF7L;GTF2H4;POLR2I;TAF10;POLR2J;GTF2H5;SUPT4H1;POLR2F;POLR2L;TAF9B;GTF2A2;POLR2K;POLR2E;POLR2H;POLR2C;NELFE;POLR2G;POLR2D;SSRP1;TCEA1;GTF2F1;NCBP2;TAF6;TAF12
1332	c2	prerank	JAIN_NFKB_SIGNALING	-0.4307229817011635	-0.6846405083978334	0.996	1.0	1.0	33/69	41.51%	CA2;PTPN7;TFAP4;RNF5;APRT;BNIP3;PMVK;HDDC2;PSMG1;BCAT2;ALG3;CBX3;ZNF415;ITPA;MYC;FBL;PSMA2;ARMC6;TM7SF2;CTSC;LMAN2;SLC29A1;UCHL3;PSPH;TPD52L2;RAD50;DCTN1;NAP1L1;PRR3;ZNF230;DECR1;CLNS1A;RCC1
1333	c2	prerank	WP_MELANOMA	-0.4285259907339208	-0.6846611153505017	0.995	1.0	1.0	28/68	37.25%	SHC2;GRM3;PREX2;CALML6;BAD;CALM3;HRAS;CALM1;CDK4;RAC1;ELK1;GADD45G;BAX;BAK1;CCND1;MAP2K2;NRAS;ARAF;LAMTOR3;CDKN1A;KRAS;E2F1;CALM2;GADD45B;GADD45A;MAPK3;STK19;PIK3R3
1334	c2	prerank	WP_CILIOPATHIES	-0.4257076952829681	-0.684732603097101	1.0	1.0	1.0	9/161	15.12%	RSPH1;AK7;DCDC2;RSPH4A;SMO;ZNF423;DNAAF1;CCDC39;BBS1
1335	c2	prerank	KOBAYASHI_EGFR_SIGNALING_24HR_DN	-0.42389028237245724	-0.6847553918107468	1.0	1.0	1.0	143/245	46.32%	NME1;FEN1;TCN1;TREX2;GJB3;POLR3K;SRM;CKS1B;CDKN3;UBE2S;CKLF;RANBP1;TK1;FABP5;CENPM;RRM2;CENPN;PHLDA2;TUBG1;TNFRSF12A;SLC43A3;MAD2L1;TEX30;GINS2;IL11;NUDT15;CDC42EP1;DUT;ODC1;SNRPD1;G0S2;CDCA3;UBE2C;CKS2;PRPS1;TUBB;CENPA;TYMS;BIRC5;CCND1;CDT1;POLR2D;PSAT1;UPP1;PSMC3IP;STEAP1;PSRC1;ZWINT;PPIF;DKK1;TUBB2A;GINS3;MYBL2;SLCO4A1;HMGB2;AREG;AURKA;MAFF;EEF1E1;TUBB4B;DNAJC9;PCNA;PKMYT1;NEK2;GMNN;CDCA4;DUSP…
1336	c2	prerank	WP_FLUOROACETIC_ACID_TOXICITY	-0.47322584881400104	-0.6850183696109025	0.8989037758830695	1.0	1.0	5/6	48.20%	CS;ALDH9A1;ALDH2;ACO2;ALDH3A2
1337	c2	prerank	MYLLYKANGAS_AMPLIFICATION_HOT_SPOT_16	-0.464139760678319	-0.6851230953108746	0.9443231441048034	1.0	1.0	1/9	11.47%	RUNX1T1
1338	c2	prerank	MARSHALL_VIRAL_INFECTION_RESPONSE_UP	-0.4691564063240788	-0.6853752565754857	0.9322404371584699	1.0	1.0	5/8	52.81%	ITGAE;DDIT4;ISG20;ZNRF1;ZRANB2
1339	c2	prerank	REACTOME_GAP_FILLING_DNA_REPAIR_SYNTHESIS_AND_LIGATION_IN_GG_NER	-0.4385151495844128	-0.6859727279804275	0.9679037111334002	1.0	1.0	15/25	41.02%	POLE4;POLE3;RPS27A;UBA52;UBB;RPA3;POLD2;RPA2;PCNA;RFC2;XRCC1;RFC5;POLD4;UBC;RFC4
1340	c2	prerank	JOHNSTONE_PARVB_TARGETS_2_UP	-0.4268452435489402	-0.6859784310455562	1.0	1.0	1.0	71/136	40.17%	FKBP1A;SEL1L3;RPL36A;TPT1;CFL1;CALM3;MAMDC2;TRAPPC1;S100A11;TXNRD1;AGPAT2;COTL1;ACTG1;GSTM3;ARHGDIA;LYSMD2;GRINA;LY6E;UBE2L6;RPL5;GNAI2;FXYD5;B2M;AKR1B1;SNAP29;SLC25A1;ACTB;ZYX;NDUFB1;RAB11B;CITED2;PLEK2;PCOLCE2;KRT18;BSG;EEF1A1;WBP2;YWHAE;IFI27;GPR137;MOAP1;CORO1B;OTUB1;RAMP1;G6PD;BASP1;HLA-A;CD151;IGFBP4;MDK;CLPTM1L;VEGFB;CMTM6;GRAMD1B;ERGIC3;IGFBP6;HLA-B;FST;CCRL2;GALC;ISG15;OAF;KRT8;CALR;EEF1…
1341	c2	prerank	AMIT_EGF_RESPONSE_480_HELA	-0.4263332202886842	-0.6860206525663746	1.0	1.0	1.0	85/156	45.30%	SH2D2A;SLC19A1;ACTC1;SLC35F6;FOXD1;HEBP2;MT1F;PPDPF;HMGA1;SH3BGRL3;RHOC;PHLDA2;RHOD;CDV3;USF2;TNFRSF12A;MT1X;ARHGDIA;IL11;LY6E;SORBS3;SFN;SNRPF;RNF126;EFHD2;RELA;MALL;MT2A;ZYX;CCND1;ERCC1;DHPS;PPIF;FAM50B;TM4SF1;TUBB2A;DGAT1;PCGF2;TUBB4B;TGM2;DUSP7;VASP;TRAF4;IGFBP4;INPP1;GRAMD1B;PDLIM7;LTBR;SLC1A5;PNO1;FST;DPAGT1;GPAA1;BIN1;RRP1;CDK9;HBEGF;GLRX3;SPHK1;STC1;MAP2K3;SYDE1;NUDT4;CYB561;MBD1;TNS4;ACT…
1342	c2	prerank	WP_SPHINGOLIPID_METABOLISM_IN_SENESCENCE	-0.4369164911790223	-0.6861563450508943	0.9759036144578314	1.0	1.0	10/28	38.82%	SMPD3;S1PR2;CDK4;CDKN1A;KDSR;CERS2;E2F1;SPHK1;ASAH1;RPP38
1343	c2	prerank	REACTOME_RND1_GTPASE_CYCLE	-0.4336690651513456	-0.6866835781786533	0.988	1.0	1.0	3/42	18.67%	STMN2;MUC13;VANGL2
1344	c2	prerank	GARGALOVIC_RESPONSE_TO_OXIDIZED_PHOSPHOLIPIDS_BROWN_UP	-0.4524845363008295	-0.6869409718897256	0.9531737773152965	1.0	1.0	9/14	40.13%	NQO1;IAH1;SQLE;CYP51A1;INSIG1;MSMO1;ADRB2;SQSTM1;PTGR1
1345	c2	prerank	WP_MICROTUBULE_CYTOSKELETON_REGULATION	-0.4323201474634275	-0.6870104828568726	0.988	1.0	1.0	2/46	5.82%	TPPP;F2RL2
1346	c2	prerank	DOANE_RESPONSE_TO_ANDROGEN_DN	-0.4258985788827636	-0.6870633392533555	1.0	1.0	1.0	54/227	32.10%	GNG10;SUSD4;ARVCF;KREMEN2;EPB41L4A;FBXL7;ERF;EFNB3;IGFBP5;KMO;TFF1;PELI2;IGFBP2;PRSS8;RRAS;PPDPF;TPT1;RPS2;TMEM106C;SIX2;MPP1;RRM2;RGS10;PHLDA2;HCFC1R1;PRAF2;PIN1;TAF9B;NOC4L;SLC29A3;SMYD5;CKB;PYCARD;IFITM3;MARCKS;CDKN2C;RAD1;CDC42;ANP32E;PTP4A1;FKBPL;SZRD1;CDC42EP2;TUBB2A;KHK;PCBP4;SGTA;PAQR4;CDKN1A;BAMBI;PEX5;IDH2;STOM;CRABP2
1347	c2	prerank	WP_TCA_CYCLE_AKA_KREBS_OR_CITRIC_ACID_CYCLE	-0.44391611265422876	-0.6871839938607032	0.9604060913705583	1.0	1.0	11/18	43.10%	MDH2;SDHC;IDH3B;IDH3G;IDH2;SDHB;SUCLG1;IDH3A;CS;ACO2;DLD
1348	c2	prerank	REACTOME_ASSEMBLY_OF_THE_HIV_VIRION	-0.44856611726214213	-0.6875555802498907	0.9511698880976602	1.0	1.0	7/16	29.89%	RPS27A;UBA52;PPIA;UBB;VPS28;MVB12A;VPS37D
1349	c2	prerank	SUNG_METASTASIS_STROMA_UP	-0.4275358445473672	-0.687836729679227	1.0	1.0	1.0	38/106	39.91%	SEL1L3;COL3A1;MGAT3;PTGFRN;CDH6;FBLN2;THBS2;TMEM47;THY1;FABP5;LARP6;KRT34;CKB;LMO4;CNN3;CD59;SLC16A1;DKK1;FHL1;SNAI2;CRABP2;SPARC;PPIB;SEC13;PRRG2;IFI6;PINK1;SDC4;CALR;CTDSP2;EMC10;BNIP3L;DHRS1;RFX5;CDC42EP3;JUNB;TKT;U2AF2
1350	c2	prerank	FEVR_CTNNB1_TARGETS_DN	-0.42517072163927605	-0.6878384170380154	1.0	1.0	1.0	218/527	42.06%	LIPT2;PHGDH;CA2;CLDN2;AQP1;PPP2CA;MYB;EPHB3;FEN1;LIPG;ADSL;ROR2;SMOC2;CYP3A43;SYT11;FGFBP1;SLC19A1;PKDCC;KCNE3;PLA2G4A;CCND2;PSMA6;SFRP1;HEMGN;AQP4;CES1;ADRA2A;SLC13A1;HBB;GJB3;AFP;NRM;CENPW;LSM2;BTF3;CDKN3;ZNF593;RRM2;RPL32;GFER;DTYMK;SLC25A5;NUTF2;SKA1;HMGN2;RPS24;COA6;ACP1;SCOC;CSRP2;CDV3;LSM5;STMN1;NXT1;NACA;RPL12;RRS1;HNRNPAB;HMGB3;ERH;HMGN1;FAM136A;PRMT1;ADA;VMA21;SET;SMYD5;DCK;MRPL13;IFITM…
1351	c2	prerank	REACTOME_FOXO_MEDIATED_TRANSCRIPTION	-0.43017320886407723	-0.6879379833839074	0.994	1.0	1.0	17/63	31.37%	FOXO6;ABCA6;FASLG;AGRP;CAV1;TXN;YWHAB;SFN;CITED2;BTG1;DDIT3;IGFBP1;YWHAQ;PCBP4;YWHAZ;CDKN1B;CDKN1A
1352	c2	prerank	CAFFAREL_RESPONSE_TO_THC_24HR_5_UP	-0.4424684567908147	-0.6879502496224913	0.984984984984985	1.0	1.0	22/29	46.69%	GAL;RPS2;TXNRD1;EXOSC4;ABRACL;CNBP;RBX1;CKS2;TUBB;MYL6B;FNTA;PSMA2;PCNA;CCNA2;NCOA4;PNP;KHSRP;NUCB2;RAB5A;EIF2A;CTSL;RNF10
1353	c2	prerank	REACTOME_APOPTOTIC_FACTOR_MEDIATED_RESPONSE	-0.44232505590112703	-0.6879729424072811	0.950253807106599	1.0	1.0	10/18	46.17%	CYCS;C1QBP;BAX;BAK1;CASP9;MAPK3;GSDMD;APIP;AVEN;CASP7
1354	c2	prerank	JEPSEN_SMRT_TARGETS	-0.4398481245261558	-0.6880868864010555	0.9819819819819819	1.0	1.0	11/33	35.30%	CGREF1;NTNG1;HMGA1;METRN;TNFRSF12A;ESD;TIMP1;PDLIM4;SPARC;HMOX1;APOE
1355	c2	prerank	AMIT_SERUM_RESPONSE_120_MCF10A	-0.42998824431519195	-0.6881446386629381	0.997	1.0	1.0	32/65	43.85%	CXCL10;SIK1;BMP2;YRDC;ESRP2;KRT10;ID3;CDKN1C;ISOC1;MAFF;CDR2L;ID1;GADD45B;GADD45A;SERTAD3;TESK1;SPHK1;RAP2B;PLAGL2;CSTF2;JUNB;PIM1;PLAUR;CIZ1;SOX9;SOWAHC;TRIM21;IFIT5;GBP1;PPP2R5D;MCL1;KLF4
1356	c2	prerank	BYSTRYKH_SCP2_QTL	-0.4873056527481548	-0.6882885955072159	0.8825710754017305	1.0	1.0	1/5	21.38%	PSMB6
1357	c2	prerank	REACTOME_INHIBITION_OF_THE_PROTEOLYTIC_ACTIVITY_OF_APC_C_REQUIRED_FOR_THE_ONSET_OF_ANAPHASE_BY_MITOTIC_SPINDLE_CHECKPOINT_COMPONENTS	-0.4386159514158012	-0.6884289923374818	0.9536290322580645	1.0	1.0	10/21	36.10%	ANAPC15;UBE2S;CDC26;ANAPC11;MAD2L1;UBE2C;ANAPC16;BUB3;CDC20;UBE2D1
1358	c2	prerank	AIYAR_COBRA1_TARGETS_DN	-0.4394848104361283	-0.6886503985149758	0.9758793969849247	1.0	1.0	15/29	41.55%	EPHB3;SPINK5;HSPB1;HNRNPAB;PRDX3;BAG1;SRSF2;DCPS;DCTN2;GOT2;HPRT1;CLDN4;APIP;PSMD12;MCM2
1359	c2	prerank	ZIRN_TRETINOIN_RESPONSE_UP	-0.44928644863743117	-0.6888171335734602	0.9564336372847011	1.0	1.0	1/18	6.43%	NID2
1360	c2	prerank	FARMER_BREAST_CANCER_CLUSTER_5	-0.44399043497252105	-0.6891194536380203	0.9653414882772681	1.0	1.0	1/19	8.61%	SMG8
1361	c2	prerank	BIOCARTA_DNAFRAGMENT_PATHWAY	-0.4623740192869761	-0.6891244984417534	0.9433962264150944	1.0	1.0	5/10	46.17%	ENDOG;HMGB1;HMGB2;DFFA;CASP7
1362	c2	prerank	MONNIER_POSTRADIATION_TUMOR_ESCAPE_DN	-0.4262811369857566	-0.6891584899323177	1.0	1.0	1.0	149/350	42.03%	RDM1;WFDC2;CCDC38;PSTPIP1;ABHD14A;NRARP;TMEM205;ARHGAP9;CLDN9;S100A1;COX7B2;LEPROT;KIAA0040;PLAC9;PLA2G7;ENDOU;VWA5A;FGF19;CLN5;ZNF729;CRIP1;GJB5;GJB3;RBM43;RRAS;NDUFAF3;S100A16;KXD1;RPL15;CLIC1;CKLF;TMEM37;COMMD6;APLN;BNIP3;FBXO6;PPP1R35;MYL6;C12orf57;NDUFB3;COX20;NDUFA13;ATRAID;POPDC3;LGALSL;TMSB4X;UROS;UBE2A;GSTP1;THOC7;UBE2T;TSPO;VMA21;C3orf14;UBALD2;ARL3;GRHPR;MZT1;GMPPA;ZFAND2B;MARCKS;TRAPP…
1363	c2	prerank	BIOCARTA_G2_PATHWAY	-0.44207992537107255	-0.6893604996365019	0.9789156626506024	1.0	1.0	11/24	37.94%	MYT1;YWHAH;CDKN2D;CDC34;YWHAQ;RPS6KA1;CDKN1A;CDK1;PLK1;GADD45A;CCNB1
1364	c2	prerank	REACTOME_SYNTHESIS_OF_SUBSTRATES_IN_N_GLYCAN_BIOSYTHESIS	-0.43109782948211245	-0.6894112025864856	0.995	1.0	1.0	29/59	42.19%	RENBP;FUOM;NEU4;ST6GALNAC1;DPM2;NUDT14;ST6GALNAC4;SLC35C1;DPM3;GMPPA;NANS;GMPPB;GNPNAT1;PMM1;ST3GAL3;ST3GAL4;SLC35A1;ALG5;NANP;MPI;NEU1;DOLPP1;DOLK;CMAS;MVD;SRD5A3;NAGK;UAP1;DPM1
1365	c2	prerank	REACTOME_DISEASES_ASSOCIATED_WITH_GLYCOSYLATION_PRECURSOR_BIOSYNTHESIS	-0.447759067136965	-0.6895153630145497	0.9529170931422722	1.0	1.0	10/15	43.06%	GALT;DPM2;DPM3;GALK1;GALE;MPI;DOLK;SRD5A3;DPM1;NUS1
1366	c2	prerank	BIOCARTA_PTDINS_PATHWAY	-0.4425739554106542	-0.6895770179825309	0.9708835341365462	1.0	1.0	7/23	30.42%	BTK;BAD;RAC1;ARF1;AP2M1;GSK3A;PRKCZ
1367	c2	prerank	WELCSH_BRCA1_TARGETS_DN	-0.4300097352172703	-0.6895962752963714	1.0	1.0	1.0	79/135	47.38%	GCSH;EMG1;SLC19A1;NOS2;GAL;SRM;MRPS12;HRAS;CYC1;AGPAT2;CDK4;DDT;SSBP1;NSDHL;CCND1;ALG3;CLTA;APEX1;MANF;NME3;GALK1;SLC6A8;SSRP1;RPIA;UBL4A;VDAC1;CCDC85B;MYC;BYSL;EIF2B2;FARSA;MLEC;CDC123;CDC37;SNRPA1;AIMP2;MGST1;EIF4H;SF3A3;FKBP4;SLC29A1;SLC1A5;PHKG2;DNTTIP2;STC1;RASSF7;HSF1;RABEPK;ANXA11;NOLC1;DHCR24;CCNE1;FDFT1;PRKACA;SLC39A7;BOP1;PRRC2A;RCC1;MCM2;EIF3E;CHD4;PABPC4;BMS1;SF3B2;MCL1;RRP1B;PKN1;BRD…
1368	c2	prerank	BOWIE_RESPONSE_TO_TAMOXIFEN	-0.445731953066822	-0.6900242675582926	0.9655521783181358	1.0	1.0	15/18	52.58%	IFI35;IRF7;IFI27;IFI6;ISG15;OAS2;IRF1;MX1;IFNGR1;OAS1;IFIT3;IFI16;STAT1;IFIT1;IFIT2
1369	c2	prerank	SCIBETTA_KDM5B_TARGETS_UP	-0.44538906290643493	-0.6901793631634234	0.9634517766497462	1.0	1.0	11/19	43.80%	DNAL4;CDIPT;DDIT3;OSER1;MPC1;CD2BP2;GADD45A;SAT1;RNF40;EHD1;RNASET2
1370	c2	prerank	WHITFIELD_CELL_CYCLE_LITERATURE	-0.4358878374300853	-0.6902214351077846	0.993	1.0	1.0	27/44	46.26%	CDKN3;RRM2;CDKN2D;CDKN2C;CKS2;CENPA;TYMS;BIRC5;AURKA;CDKN1A;PCNA;SLBP;CDK1;E2F1;CCNA2;PLK1;CDC20;CCNB2;CDC6;CCNB1;CCNE1;CDC25A;MCM2;RACGAP1;KIF20A;MCM6;CDC25B
1371	c2	prerank	LINDGREN_BLADDER_CANCER_WITH_LOH_IN_CHR9Q	-0.43082270427967395	-0.6902587648349421	1.0	1.0	1.0	25/106	29.71%	GNG10;DOCK8;TNFRSF10C;PRKCQ;KDM5D;DDX3Y;MRPL50;ISCU;SEC61B;POLE3;ATP6V1G1;ISCA1;ENDOG;SET;ARPC5L;RPL35;FAM120AOS;ANP32B;NANS;RBM18;CYB5D2;CREBL2;PSMB7;TOR1A;C9orf78
1372	c2	prerank	MONNIER_POSTRADIATION_TUMOR_ESCAPE_UP	-0.4266260314360053	-0.6902696808325448	1.0	1.0	1.0	80/385	31.57%	ZFP91;CNTN2;CGNL1;GLDC;SCIN;MRGPRF;BNC2;SENP3;MMP2;SLC19A1;KCNU1;ZNF560;DUSP9;IAPP;ENPP2;VPS33A;BLNK;AQP5;RNF183;GOSR2;PDPN;FAIM2;RBM14;KCNK5;CDH5;DNMT3L;AEBP1;RRP8;HMGA1;SRM;SUMO3;PDAP1;APH1A;XPO5;GTF3C6;MRPS15;FAM167B;TXN2;FAM32A;PRMT6;ADIPOR1;TXNRD1;TPM1;KCTD17;SLC35A4;MLST8;SMYD5;IL11;POLDIP2;MARCKSL1;ODC1;SLC25A10;CCNB1IP1;INO80E;RRP7A;FDX1;LRRC59;AKR1B1;CENPA;UBIAD1;MMD;NQO1;ZDHHC3;PPIF;ACT…
1373	c2	prerank	NUYTTEN_NIPP1_TARGETS_UP	-0.42628581707716223	-0.6906135224070548	1.0	1.0	1.0	105/690	27.98%	ARL6IP1;CLDN1;ANKRD34A;RHCE;DNAJB4;LAMP3;TBCE;PTGFR;FABP4;GCNT3;COL4A6;PRDM12;SETBP1;CSF3;CCL20;GBP5;HHIPL2;KCNJ8;FGF13;TSPAN8;TCF4;EGR2;SERPINB7;EPHA3;BCL2A1;PLA2G4A;NID2;SLC16A2;CGREF1;OGDHL;TRIM6;TIMM10B;CWH43;CASP1;PPT2;ACTG2;NPNT;CDH6;CNRIP1;SERPINB2;MMP13;DTD2;MMP7;TLE4;ARPP21;BEX1;MT1B;C5orf46;IL13RA2;TMEM47;MT1G;MLLT11;CHURC1;BBS10;PCBD1;RNF7;CCDC167;RGS4;TIMM17A;BNIP3;SKA1;COA6;COMMD8;SN…
1374	c2	prerank	PID_P73PATHWAY	-0.4304883467742076	-0.6907566542060407	0.998	1.0	1.0	26/77	35.53%	NTRK1;HEY2;CLCA2;NSG1;GATA1;AFP;PFDN5;PIN1;ADA;SFN;PEA15;RELA;WT1;S100A2;BAX;BAK1;MYC;CDKN1A;HAGH;DEDD;BUB3;CDK1;TP53I3;CCNA2;PLK1;BIN1
1375	c2	prerank	SANSOM_APC_MYC_TARGETS	-0.4281672832559276	-0.6907730502981491	1.0	1.0	1.0	60/228	33.93%	PHGDH;NME1;BMP7;ACER1;ABHD14A;ROR2;ANKRD39;ATP2A3;TGIF2;TMEM141;HNF1B;DCUN1D3;TRIM7;SIGMAR1;NHP2;ALKBH2;DPH2;IMPACT;C20orf27;CINP;SIVA1;TXN2;SF3B5;TNFRSF12A;NUBP2;SNRPF;COMMD9;UBALD1;TP53RK;NTMT1;RAD23A;TRAPPC6A;CENPA;SLC35B2;CCND1;WIPI2;PSRC1;PSMB9;SRSF2;MRPL38;TRMT6;BCL7C;TUBB2A;PMM1;ZMYND19;MYC;EXOSC1;NFKBIL1;MVK;BCAS3;AMMECR1;OTUB1;ATMIN;SHMT2;FZD5;DKC1;MAPK7;SGCB;KNSTRN;PRPF19
1376	c2	prerank	NELSON_RESPONSE_TO_ANDROGEN_UP	-0.432097685477987	-0.6908196551032357	0.998	1.0	1.0	7/78	17.15%	IQGAP2;HPGD;TMPRSS2;STEAP4;AZGP1;KLK3;ADAMTS1
1377	c2	prerank	REACTOME_RMTS_METHYLATE_HISTONE_ARGININES	-0.44286103064021076	-0.6913676783236705	0.98	1.0	1.0	15/30	39.06%	ACTL6B;RPS2;COPRS;PRMT6;CDK4;SMARCE1;PRMT1;WDR77;CCND1;SMARCB1;SMARCD1;PRMT5;ACTL6A;CARM1;RBBP7
1378	c2	prerank	FORTSCHEGGER_PHF8_TARGETS_DN	-0.42766580657437536	-0.6916671763477042	1.0	1.0	1.0	279/730	40.24%	NXT2;RAB42;TRIM29;AQP1;HSPA6;INHBB;TGM1;PSCA;COL4A6;MUC1;IER3IP1;ANKRD2;SETBP1;CGN;SPOCK2;ZNF655;FGF13;MYO5B;FGFBP1;PEX19;NFE2;STXBP6;JAK3;PLCB4;DOK7;FSD1;TNNC1;NDRG4;HRK;FAM25A;CD24;TMEM190;SUSD2;COL5A3;TMEM251;STX16;PAMR1;HR;SLX1A;ITPRIPL2;PHOSPHO2;TVP23C;CLN5;PRSS21;MOB3C;GJB5;IGFN1;GJB3;IFFO1;CAMK2N1;GGACT;YRDC;S100A16;RAC2;CIB1;TAX1BP3;BAD;RPS14;ANAPC13;RPL27A;TMEM139;DHRS11;MPP1;CHCHD7;MPLK…
1379	c2	prerank	STEARMAN_LUNG_CANCER_EARLY_VS_LATE_UP	-0.4306900358323431	-0.6917303572128374	1.0	1.0	1.0	39/122	38.64%	C22orf39;GFRA2;SMO;CD200;FXN;DDC;TIA1;EPHB6;IFT20;MOCS2;PRMT1;PGRMC1;EIF1AX;ARPC3;MTCH1;VPS4A;NME3;UBE2V2;TMCO1;C6orf120;NRAS;TPRG1L;RCN1;SRSF1;MPV17;JKAMP;SLC35A1;HNRNPC;RNF6;ZNF639;YIPF5;VPS26B;OGN;GTF2E2;THRA;GINM1;PJA1;CGGBP1;PAIP2
1380	c2	prerank	HUANG_GATA2_TARGETS_DN	-0.4339723390497451	-0.6918916560052942	0.997997997997998	1.0	1.0	24/67	39.63%	PARM1;PF4;KLF1;SLAMF1;ACTB;MTHFD2;MRPL38;LMO2;TMEM109;AURKA;PHLDA1;FHL1;SHMT2;ASNS;TRMT61A;DCTD;PIGT;GOLT1B;ETF1;TXNDC5;PLAGL2;SLC2A1;FAM3C;SKP2
1381	c2	prerank	WAMUNYOKOLI_OVARIAN_CANCER_GRADES_1_2_DN	-0.432403109344064	-0.69192985703893	0.997	1.0	1.0	11/67	26.66%	SBSPON;SERPING1;SULF1;SNCA;HBB;DAB2;TCEAL3;BNIP3;CAV1;IFITM2;WT1
1382	c2	prerank	LIAO_HAVE_SOX4_BINDING_SITES	-0.43803248579363485	-0.6924181422757348	0.985985985985986	1.0	1.0	3/41	15.84%	AKR1B10;NPNT;CKMT1B
1383	c2	prerank	KEGG_ERBB_SIGNALING_PATHWAY	-0.43181850218690443	-0.6924975590423919	0.999	1.0	1.0	5/86	10.38%	CAMK2B;SHC2;PAK3;CBLC;PIK3CG
1384	c2	prerank	REACTOME_TRANSPORT_OF_MATURE_TRANSCRIPT_TO_CYTOPLASM	-0.4324050526599833	-0.692609029168093	0.999	1.0	1.0	42/81	46.05%	FIP1L1;U2AF1L4;ZC3H11A;NXF2;SRSF9;NXT1;RBM8A;THOC7;THOC6;SARNP;SRSF2;MAGOHB;MAGOH;SRSF3;RNPS1;NCBP2;SLBP;SRSF1;SEC13;SRSF7;CHTOP;ALYREF;EIF4E;EIF4A3;SRSF5;DDX39A;CPSF4;POLDIP3;U2AF2;THOC3;NUP50;DHX38;FYTTD1;NUP43;NUP37;SEH1L;SRRM1;CDC40;RAE1;SRSF6;THOC5;AAAS
1385	c2	prerank	WP_IMATINIB_AND_CHRONIC_MYELOID_LEUKEMIA	-0.4462813283202647	-0.6927401201105278	0.9576185671039354	1.0	1.0	1/20	0.16%	PDGFRB
1386	c2	prerank	WANG_RESPONSE_TO_FORSKOLIN_UP	-0.4467570358951728	-0.6928638197705252	0.9565656565656566	1.0	1.0	8/23	31.55%	KLK3;CENPN;SPCS3;MED28;UBE2J1;TMEM50A;DYNLL2;FADS1
1387	c2	prerank	WINNEPENNINCKX_MELANOMA_METASTASIS_UP	-0.4292133505462728	-0.692944210743318	1.0	1.0	1.0	73/152	41.43%	NME1;KDELR2;PCDH17;CKS1B;CDKN3;RANBP1;TK1;RRM2;CENPN;SSR3;DTYMK;SNRPG;GEMIN6;DPH3;MRPS16;PTTG1;C9orf40;UBE2T;GINS2;RPA3;VMA21;MRPS10;GPN3;MRPL32;CNN3;CKS2;GLRX2;NANS;CENPA;TYMS;BIRC5;SRP19;ENY2;CACYBP;C8orf33;PSMC3IP;ZWINT;AURKA;TRUB2;PCNA;SKA2;SURF4;NEK2;GMNN;HTRA2;CDK1;KNSTRN;FAM98A;CHTOP;ARF4;PAICS;CTNNAL1;DNAJA1;RBMX;CDCA5;CCNB2;PLEKHG2;CREM;CDC6;MRPS5;CCT7;CCT5;CCNB1;NUDT4;DLGAP5;CCT4;RFC5;O…
1388	c2	prerank	BERTUCCI_INVASIVE_CARCINOMA_DUCTAL_VS_LOBULAR_UP	-0.44611993934491845	-0.6930454548899436	0.959718026183283	1.0	1.0	7/21	29.58%	MYBPC2;MIEN1;STUB1;NRGN;YWHAB;UBE2L3;RPIA
1389	c2	prerank	WP_OXIDATIVE_PHOSPHORYLATION	-0.4349436992134244	-0.6935441421645999	0.99	1.0	1.0	28/45	36.32%	NDUFB8;NDUFA4L2;NDUFS5;NDUFB2;NDUFB10;NDUFA2;NDUFA8;NDUFS8;NDUFA4;NDUFS6;NDUFB7;NDUFB5;NDUFS7;NDUFB4;NDUFA3;NDUFC1;NDUFS3;NDUFAB1;NDUFA6;NDUFB1;NDUFB9;NDUFB6;NDUFA5;NDUFV3;NDUFV2;NDUFS4;NDUFV1;NDUFA10
1390	c2	prerank	LAIHO_COLORECTAL_CANCER_SERRATED_DN	-0.43483611631440733	-0.693793119602778	0.998	1.0	1.0	4/82	13.16%	NIPSNAP3B;TRIM31;STX16;REPIN1
1391	c2	prerank	COULOUARN_TEMPORAL_TGFB1_SIGNATURE_UP	-0.4336861611655739	-0.693903367866252	1.0	1.0	1.0	27/105	34.24%	CXCL10;CRCT1;TBCEL;PALMD;TMX2;GJA5;AFP;IMPACT;EMD;TMSB4X;HMBS;NBEAL1;PIGH;MAL2;BCL2L14;BTG1;SLC6A8;SQLE;PLEKHA3;SLC40A1;AMD1;BCL3;PDCD10;VIM;ASNS;PDLIM7;SLC29A1
1392	c2	prerank	WU_HBX_TARGETS_2_UP	-0.44734593436418507	-0.6939801064379229	0.9567404426559356	1.0	1.0	7/21	31.34%	ANPEP;CDKN3;SLC25A5;GLRX;CCNG1;HMGB2;YWHAE
1393	c2	prerank	GROSS_HYPOXIA_VIA_ELK3_ONLY_DN	-0.43638990008069156	-0.6941866647288434	0.988	1.0	1.0	2/44	3.49%	CSF3;ABCG1
1394	c2	prerank	REACTOME_REGULATION_OF_BACH1_ACTIVITY	-0.4656444595563689	-0.6944450872697189	0.9408658922914467	1.0	1.0	5/11	25.35%	RPS27A;UBA52;UBB;SKP1;RBX1
1395	c2	prerank	FOROUTAN_PRODRANK_TGFB_EMT_UP	-0.4318331850637183	-0.6949019417758682	0.999	1.0	1.0	31/183	25.77%	ALOX5AP;ZNF365;MMP1;CDH2;TNFAIP6;SLN;TCF4;MMP2;SIK1;IGFBP5;CDH11;DACT1;POSTN;FOXD1;CHRNA9;BMP2;GAL;TAGLN;RGS4;NKX3-1;GNG11;TPM1;TAGLN2;MAP1LC3B;TGFB1I1;SRRD;IL11;GLIPR1;PEA15;LARP6;MYL9
1396	c2	prerank	REACTOME_RUNX3_REGULATES_NOTCH_SIGNALING	-0.45674517216338184	-0.6950681007378539	0.9537512846865365	1.0	1.0	1/14	16.49%	RUNX3
1397	c2	prerank	PID_TGFBR_PATHWAY	-0.4372195507233559	-0.695188452621711	0.994	1.0	1.0	14/53	32.13%	FKBP1A;PPP2CA;DACT2;PARD6A;DAB2;DYNLRB1;CAV1;PPP1CA;ARRB2;RHOA;STRAP;YWHAE;BAMBI;TGFB3
1398	c2	prerank	MORI_PRE_BI_LYMPHOCYTE_UP	-0.43397569016919074	-0.6953781417210385	0.996	1.0	1.0	43/75	43.91%	PHGDH;CKS1B;RAN;RRM2;HMGN2;DBI;STMN1;TXN;HNRNPAB;HMGB3;CDCA3;UBE2C;TUBB;ANP32E;PRDX4;TUBA1B;MTHFD2;PSAT1;SQLE;AURKA;SSBP4;CDKN1A;TUBB4B;NUCKS1;RAMP1;CDK1;SLC29A1;HSPBP1;SOCS2;MIF;CDCA5;CDC20;CCNB2;TUBA1A;MCM7;MGST2;PRC1;KPNA2;MCM2;EMP1;RACGAP1;E2F8;LEF1
1399	c2	prerank	SENESE_HDAC3_TARGETS_UP	-0.4302830031128887	-0.6954163770946548	1.0	1.0	1.0	32/463	20.02%	NXT2;EFNA1;ARL6IP1;CXCL10;IQGAP2;LINC00520;AKR1B10;ARL14;MMP1;PKIA;CCL20;RGS16;TCN1;XKR4;TM4SF18;IGFBP5;TRPM8;NDRG4;CCND2;SFRP1;CD180;STX16;STMN2;KLRC1;RBM14;CHRNA9;UBE2QL1;ZC3H11A;SLC6A15;AADAC;OLFM1;BMP2
1400	c2	prerank	GAJATE_RESPONSE_TO_TRABECTEDIN_DN	-0.454228335674607	-0.6954403085153824	0.9552390640895219	1.0	1.0	3/16	24.54%	ABCB6;CCDC86;ARHGDIA
1401	c2	prerank	REACTOME_CLASS_I_MHC_MEDIATED_ANTIGEN_PROCESSING_PRESENTATION	-0.4301767885704908	-0.6954835139564812	1.0	1.0	1.0	113/372	35.68%	PSMA8;FBXL22;NCF1;PSMB10;FBXL7;KLHL13;KLHL41;FBXL16;S100A1;PSMD9;ASB17;TRIM71;ASB15;ASB10;FBXO40;PSMA6;BTK;ASB11;NCF4;ASB18;CD207;FBXO15;S100A9;UBE2W;SPSB4;KCTD7;TRIM50;RNF7;UBE2S;PSMB6;SEC61G;CDC26;ANAPC13;ANAPC11;STUB1;UBE2M;SEC61B;FBXO6;PSMD8;RPS27A;UBA52;UBE2D4;BTBD6;VAMP8;UBE2A;PSMB5;PSMB2;UBB;SKP1;VAMP3;PSMB3;PSMB1;UBE2L6;RBX1;CYBA;PSMD10;RNF126;UBE2C;B2M;UBAC1;PSMA4;PSMA5;LRR1;HMGB1;UBE2J2…
1402	c2	prerank	ELVIDGE_HYPOXIA_BY_DMOG_UP	-0.4339941990309275	-0.6955829168850912	1.0	1.0	1.0	6/128	8.05%	DTNA;STC2;RNASE4;IGFBP5;HEY1;SCNN1B
1403	c2	prerank	LAU_APOPTOSIS_CDKN2A_DN	-0.4822340369532031	-0.6959289359642135	0.8689138576779026	1.0	1.0	5/5	51.79%	BAG1;FAIM;MCL1;AKT1;TIMP3
1404	c2	prerank	FOURNIER_ACINAR_DEVELOPMENT_EARLY_UP	-0.4530928158948392	-0.6959816307445932	0.9556004036326943	1.0	1.0	1/18	15.04%	IGFBP2
1405	c2	prerank	WP_HEPATITIS_C_AND_HEPATOCELLULAR_CARCINOMA	-0.43856010173353854	-0.6962848636895936	0.991	1.0	1.0	10/48	31.37%	MMP1;FASLG;NOS2;RRM2;RAC1;BIRC5;CCND1;CASP9;MYC;CDKN1A
1406	c2	prerank	NIKOLSKY_BREAST_CANCER_10Q22_AMPLICON	-0.4753203214127959	-0.6964129127826247	0.9217687074829932	1.0	1.0	3/8	29.25%	EIF5AL1;RPS24;PPIF
1407	c2	prerank	LIAO_METASTASIS	-0.43069959410154307	-0.696432659863976	1.0	1.0	1.0	111/504	31.23%	VSIG10L;FOXO6;SUSD4;PDZK1IP1;DTNA;AKR1B10;SOHLH2;GCNT3;SLC29A4;PLAGL1;SCN8A;ADSL;COL1A2;CIB2;ALPK3;MEP1A;DUSP9;FXYD3;COL11A2;SULT1C2;CTHRC1;ADAM33;DNAJA4;BCL11A;HLA-DQA1;BOLA2;SPINK1;PTGFRN;KCNH2;NPNT;TWIST1;KRT23;ZFP41;CKMT1B;ALDOA;ADAMTS5;AEBP1;LLGL1;PUSL1;RRAS;PLP2;HMGA1;SNAP25;SURF2;TAX1BP3;STOX2;PGF;DMKN;FABP5;CENPM;HRAS;DTYMK;SLC39A4;NUDT14;GRK6;SPON2;PDCD2;PAFAH1B3;POPDC3;NACA;PTMA;WDR54;P…
1408	c2	prerank	DIRMEIER_LMP1_RESPONSE_LATE_DN	-0.4446228932133899	-0.6965283167698199	0.973973973973974	1.0	1.0	14/28	29.19%	COL11A2;TAF10;RPL29;LSM2;RPS5;ARF5;RPS19;RPS11;RPLP0;ARHGDIB;FAU;GAPDH;BTG1;PSMB9
1409	c2	prerank	SCHLOSSER_SERUM_RESPONSE_DN	-0.43053511101053293	-0.696972762757794	1.0	1.0	1.0	218/667	37.25%	NXT2;GNG10;PHGDH;FCGR2A;HPCA;TBCE;CDK18;TRAF3IP3;GPM6A;OR2H2;SEL1L3;ADCY8;CIB2;COBL;PEX19;NFE2;CDH8;LDLRAD4;IGFBP5;PLA2G4A;KMO;VNN2;NHLH1;PTPRC;BLNK;IGKC;PRPH;TMEM251;IRF4;OVOL3;ADH6;ITIH1;CASP1;FASLG;TNNI3;FCN3;CCK;EPB42;LILRB4;NCKAP1L;MYL3;PMP2;DSG1;MMP7;EFS;MYH6;MT1G;CSH1;COQ2;POLR2J;SEC61G;PDK4;SNAPC5;TOMM7;COX7A2L;CALM3;NRGN;RGS4;SRP9;SEC61B;SLC25A5;ATP6V1G1;LAMTOR5;NDUFA2;SRSF9;COX7A2;LSM6;…
1410	c2	prerank	SASSON_RESPONSE_TO_FORSKOLIN_DN	-0.43436755083476075	-0.6971790584163389	0.996	1.0	1.0	33/84	40.21%	TP53I11;PRKD1;ACTA1;ACTG2;ACP5;RPRM;DAB2;TK1;RGS4;NPC2;DAPK1;DUSP14;CDKN1C;ATP9A;ACTB;KRT18;PI4K2A;ILK;RAB33B;SMARCD1;ARL6IP5;PMAIP1;CAPZA1;HSD17B1;MAP2K3;TRIB1;AKAP12;TUBA1A;STIP1;ACTN1;STK17A;PDLIM3;GEM
1411	c2	prerank	JI_RESPONSE_TO_FSH_UP	-0.4377299642776043	-0.697311248176432	0.997	1.0	1.0	28/61	42.03%	COL3A1;CASP1;CPT1B;CBR1;TRAPPC6A;PSMB4;PSMB9;IFI35;SQLE;FADS1;CYP51A1;EBP;PAF1;CASP6;TM7SF2;AKR1C3;ISG15;ACADS;MEIS1;FCGRT;FDFT1;SLC4A3;MVD;HNRNPDL;BRD3;PPL;FDPS;IDI1
1412	c2	prerank	PODAR_RESPONSE_TO_ADAPHOSTIN_UP	-0.43360782022392114	-0.6974477219393874	1.0	1.0	1.0	62/138	41.93%	HSPA6;DNAJB4;DGKG;DNAAF1;ITGAX;PLEK;CYTIP;MFAP4;MSX1;HSPB1;FTH1;GLRX;DNAJB1;MAP1LC3B;ASF1A;CDKN1C;PSAT1;STEAP1;CEBPG;YPEL5;DDIT3;TRIB3;TUBB2A;OSER1;PNRC1;MAFF;DNAJB9;IL23A;DUSP5;ANXA1;HMOX1;AKR1C3;ASNS;MGAT2;IGFBP3;PPP1R15A;PMAIP1;GADD45A;CREM;ATF4;JUND;KLF2;RAP2B;GABARAPL1;TRIB1;TES;SAT1;DDIT4;CLEC2B;ZFAND5;TUBA1A;GCLM;CEBPB;NAP1L1;SQSTM1;ARMCX3;SLC3A2;RAB9A;TMEM140;ISG20;JUN;GLA
1413	c2	prerank	REACTOME_ONCOGENIC_MAPK_SIGNALING	-0.4366995467914214	-0.6975953327147371	1.0	1.0	1.0	21/78	32.92%	CAMK2B;ITGA2B;CNKSR2;DUSP9;FAM131B;HRAS;CALM1;PEBP1;ACTG1;YWHAB;ARRB2;ACTB;AGTRAP;MAP2K2;NRAS;ARAF;MRAS;PPP1CC;KRAS;AGGF1;DUSP7
1414	c2	prerank	RORIE_TARGETS_OF_EWSR1_FLI1_FUSION_UP	-0.4471374991088562	-0.6978704263856917	0.9719157472417251	1.0	1.0	12/26	37.35%	CCND2;DAB2;PHLDA2;EMP3;DYNLT3;CCNO;MYC;MICB;ANXA1;HLA-C;GADD45B;HLA-E
1415	c2	prerank	REACTOME_NOTCH_HLH_TRANSCRIPTION_PATHWAY	-0.44519778631537843	-0.6979125930007305	0.962	1.0	1.0	1/28	4.43%	NOTCH4
1416	c2	prerank	WP_TARGET_OF_RAPAMYCIN_SIGNALING	-0.4427618579294233	-0.6984239133805671	0.975975975975976	1.0	1.0	9/35	30.91%	FKBP1A;PRR5;EIF4EBP1;RAC1;MLST8;CDC42;RRAGA;RHEB;ULK3
1417	c2	prerank	GRATIAS_RETINOBLASTOMA_16Q24	-0.45665496685646545	-0.6985746692259609	0.9572301425661914	1.0	1.0	7/17	29.50%	APRT;MAP1LC3B;TRAPPC2L;COX4I1;EMC8;CHMP1A;KIAA0513
1418	c2	prerank	NEBEN_AML_WITH_FLT3_OR_NRAS_DN	-0.46704247879927824	-0.6986759602080455	0.9505263157894737	1.0	1.0	8/12	45.39%	RPL28;RAC2;RPS3;LDHB;PKMYT1;SERPINH1;CCT8;WEE1
1419	c2	prerank	GROSS_HIF1A_TARGETS_UP	-0.48332137506353845	-0.6987504913749691	0.9108571428571428	1.0	1.0	1/7	17.32%	MRO
1420	c2	prerank	MORI_LARGE_PRE_BII_LYMPHOCYTE_UP	-0.4365479637014929	-0.698775226634563	0.998	1.0	1.0	51/84	43.61%	HMGA1;CKS1B;CDKN3;UBE2S;RAN;RRM2;SLC12A3;LGALS1;HMGN2;STMN1;TXN;HNRNPAB;HMGB3;ZNF358;CDCA3;CDKN2C;TUBB;ANP32E;PRDX4;HMGB1;CENPA;CBX1;MYBL2;AURKA;CDKN1A;TUBB4B;SLBP;BUB3;NUCKS1;RAMP1;CDK1;CALM2;SLC29A1;PSMC1;CCNA2;ALYREF;CDCA5;CDC20;CCNB2;CCNB1;TUBA1A;XRCC6;MCM7;CMC2;ASF1B;PRC1;KPNA2;MCM2;TMPO;RACGAP1;E2F8
1421	c2	prerank	WP_FERROPTOSIS	-0.4371842850023249	-0.6988257945423546	0.997	1.0	1.0	33/63	41.35%	NOX1;NOX4;COQ2;GPX4;HSPB1;FTL;FTH1;TXNRD1;VDAC2;MAP1LC3B;CISD1;SAT2;PCBP1;SLC40A1;CHMP5;VDAC3;HMOX1;MAP1LC3A;AKR1C3;PCBP2;SLC1A5;PHKG2;CHMP6;AIFM2;NCOA4;SAT1;PRNP;GCLM;GSS;FDFT1;SLC3A2;ATG5;SLC39A8
1422	c2	prerank	GENTILE_UV_RESPONSE_CLUSTER_D9	-0.44650503084068327	-0.698929075252537	0.9617706237424547	1.0	1.0	12/25	42.03%	AGTR1;RRS1;DNAJB1;TMEM97;CCNG1;CITED2;ADM;CCNA2;TGIF1;NAP1L1;DYRK2;IDI1
1423	c2	prerank	REACTOME_RAC2_GTPASE_CYCLE	-0.43633533539835756	-0.6989569624670369	0.999	1.0	1.0	16/85	25.49%	NCF1;SLITRK5;MCF2;NCF4;NCKAP1L;LAMTOR1;RAC2;BRK1;EMD;BAIAP2L1;CAV1;MTX1;ARHGDIA;VAMP3;CDC42EP1;CYBA
1424	c2	prerank	SCHLOSSER_MYC_TARGETS_REPRESSED_BY_SERUM	-0.43423185347936283	-0.6989734167926034	1.0	1.0	1.0	90/144	45.06%	SMN1;TFAP4;BTF3;CYCS;RANBP1;RAN;POLE3;NOP16;HSPE1;ACP1;EI24;SERP1;ISCA1;PGAM1;TXN;TRIAP1;MAD2L1;CNBP;PFDN4;SNRPF;PSMG1;HNRNPA1;YBX3;ANP32B;PRPS1;TOMM20;SSBP1;MTHFD2;ZC3H15;CBX3;MRPL3;SLC16A1;ZNF330;UBE2N;NDUFB6;TFAM;ITPA;SERBP1;COX11;PTGES3;EEF1E1;DIMT1;KDSR;LDHB;C12orf29;BUB3;SRSF1;TMX1;SRSF8;SEC13;DCTD;GLOD4;PNO1;EXOSC8;EIF2S1;ACTL6A;EIF4E;EIF4A3;NAE1;HPRT1;AASDHPPT;COPS2;ETF1;CCT5;NOLC1;CCT2;H…
1425	c2	prerank	VETTER_TARGETS_OF_PRKCA_AND_ETS1_UP	-0.45507035844139276	-0.6989752139081479	0.944672131147541	1.0	1.0	1/16	11.48%	BCL11A
1426	c2	prerank	REACTOME_M_PHASE	-0.4330439771816918	-0.6995417788675586	1.0	1.0	1.0	113/342	35.63%	PSMA8;CSNK2B;PPP2CA;PSMB10;TUBB3;CTDNEP1;TUBAL3;CHMP4A;PSMD9;TUBA4B;PSMA6;TUBB1;TUBA3D;TUBB4A;HAUS7;TUBA3E;ANAPC15;B9D2;RPS27;SSNA1;UBE2S;PSMB6;CDC26;DYNLL1;ANAPC11;BANF1;RAN;CENPM;CENPN;PSMD8;SKA1;MZT2B;EMD;TUBG1;RPS27A;UBA52;PSMB5;MAD2L1;PTTG1;SUMO1;TUBB2B;PSMB2;UBB;CHMP2A;DCTN3;SET;PSMB3;PSMB1;MZT2A;HAUS4;UBE2I;PSMD10;UBE2C;MZT1;RAB1B;CETN2;PSMA4;PSMA5;TUBB;VPS4A;TUBA1B;TUBA4A;CENPA;PSMA7;BIRC…
1427	c2	prerank	JAZAERI_BREAST_CANCER_BRCA1_VS_BRCA2_UP	-0.4408343280437998	-0.6995504354861488	0.989	1.0	1.0	22/46	39.28%	TATDN2;AFP;MPV17L2;BAD;PEF1;GNB2;SPCS3;SF3B4;NT5DC2;RNF167;MAPRE1;PAF1;TUFM;GCAT;ACTR1A;RALY;CALU;MAP2K3;MPI;DLGAP5;NAGA;FDFT1
1428	c2	prerank	SPIELMAN_LYMPHOBLAST_EUROPEAN_VS_ASIAN_DN	-0.43226893209063477	-0.6998825771316011	1.0	1.0	1.0	258/573	42.01%	PEX12;WFDC2;RASSF2;BCL2L2;PIP5K1B;SLC2A5;PKIA;CD38;ABCG1;PEX19;IGF1;PTPRC;CIDEC;TMPRSS3;PNOC;CD28;CD53;CHKB;GOSR2;GRM6;SYK;SLAMF1;GPR15;DOK2;SLAMF7;LILRB1;IL10RA;JTB;RAC2;RPL15;SUMO3;STOML2;COX7A2L;TIMM17A;SLC25A5;POLE3;ATP6V1G1;EXOSC5;RBM3;SNRPB;ARPC5;TXNRD1;SNX3;ATP6V0E1;MAP1LC3B;RPA3;MRPL49;DCTN3;PGRMC1;ARPC5L;POLR2C;PSMB1;NME6;UBE2L6;GLIPR1;ODC1;CCNB1IP1;GHITM;CD63;OAZ2;EIF1AX;ABT1;MRPS7;DCTN…
1429	c2	prerank	SESTO_RESPONSE_TO_UV_C6	-0.4422300264638189	-0.6999286777835944	0.984	1.0	1.0	28/37	47.85%	RRAS;CKS1B;HMGN2;CYB5A;DUT;HNRNPA1;CD99;POLD2;ARL4A;ECH1;CALB2;GALE;GADD45A;CELSR2;ATF4;JUND;DHCR24;XRCC6;PTGR1;ACAT1;FDPS;ACO2;TGFBI;ACY1;STK25;RGS2;MMP9;TPBG
1430	c2	prerank	KEGG_DNA_REPLICATION	-0.4438200019356464	-0.6999779121474071	0.982	1.0	1.0	25/36	46.05%	FEN1;POLE4;RNASEH2C;POLE3;RPA3;POLD2;SSBP1;RPA2;PCNA;RNASEH1;RFC2;RFC5;POLD4;MCM7;PRIM1;RFC4;MCM2;RNASEH2B;RNASEH2A;MCM5;RPA1;MCM4;MCM3;RFC1;MCM6
1431	c2	prerank	GRADE_COLON_AND_RECTAL_CANCER_UP	-0.43319215218483365	-0.7000499427755397	1.0	1.0	1.0	148/276	42.36%	NAA10;TBCE;GCSH;PLCB4;AZGP1;THY1;DGAT2;CHCHD2;RAN;RRM2;GTF3A;TPI1;HSPE1;SNRPB;MRPL17;PAFAH1B3;PFDN2;POLR1D;GEMIN6;MRPL9;PPIA;THEM6;MLST8;RMI2;CNBP;SET;LY6E;PSMB3;SAP18;PSMB1;NIP7;PSMG1;FAM210B;FXYD5;HNRNPA1;PRDX1;POMP;CKS2;CARHSP1;TMEM97;SFT2D3;HILPDA;PERP;NOB1;POLD2;PRDX4;HMGB1;EIF2S2;MTHFD2;POLR2D;SHISA5;EMC8;LDHA;TIMP1;DEF8;NPM1;MRPL3;AAMP;NQO2;VBP1;PSMB7;SRSF2;UBE2N;GLO1;SSRP1;ZFAND1;PDCD2L;M…
1432	c2	prerank	LANDIS_ERBB2_BREAST_TUMORS_65_UP	-0.4534630295654546	-0.7003535338358489	0.9736842105263158	1.0	1.0	1/21	2.50%	FHDC1
1433	c2	prerank	KIM_HYPOXIA	-0.4558942609698706	-0.7003951966789856	0.9570990806945863	1.0	1.0	7/17	38.43%	ALDOA;TPI1;LDHA;PDLIM4;PLIN2;BNIP3L;SLC2A1
1434	c2	prerank	GROSS_HYPOXIA_VIA_ELK3_UP	-0.4342979179316633	-0.7004240825977933	1.0	1.0	1.0	96/201	42.57%	ARL6IP1;AJUBA;RAMP2;NRARP;ABCG1;SMO;WBP1;PYCR2;BCL6B;CRYAB;SIGMAR1;HRAS;RRM2;APLN;DTYMK;DBI;RBM3;ACP1;STMN1;EI24;PGAM1;SLC9A3R1;SLC9A3R2;ARL6IP4;FAM89B;SAC3D1;CAV2;UBE2C;EIF1AX;MARCKS;CDKN2C;NDST2;RPA2;TUBA1B;CENPA;BIRC5;CCND1;PHLDA3;CREBL2;SRSF2;CRIP2;PFN2;TUBB4B;KDSR;CPT2;AMD1;NCBP2;PDRG1;DUSP7;TUBA1C;SRSF1;AK1;PCMT1;ST3GAL4;F2R;SRSF7;MGAT2;ACTR1A;ARPP19;CCNA2;CDCA5;SF3A1;CDC42SE1;SRSF5;CCNB2;T…
1435	c2	prerank	WEIGEL_OXIDATIVE_STRESS_BY_TBH_AND_H2O2	-0.44508141967130077	-0.7005112792622914	0.9769769769769769	1.0	1.0	12/35	33.84%	FMO1;CDH11;RPL13A;DYNLL1;BAK1;ACTB;TUBA1B;ZYX;RNH1;TCEA1;HLA-C;PPP1R8
1436	c2	prerank	KUWANO_RNA_STABILIZED_BY_NO	-0.4829378825165404	-0.7006147015926185	0.919392523364486	1.0	1.0	5/7	47.41%	ID3;HMOX1;GADD45B;CHIC2;RGS2
1437	c2	prerank	CHANDRAN_METASTASIS_TOP50_UP	-0.4464983577352714	-0.7009798259844605	0.9739478957915831	1.0	1.0	18/32	43.66%	ZNF605;UGT2B15;AR;SOD1;GRINA;EIF1AX;TUBA1B;NUCKS1;BASP1;PCBP2;AK4;CBX4;PABPC1;HSP90AA1;GRB2;G3BP1;YY1;HSPD1
1438	c2	prerank	BERENJENO_TRANSFORMED_BY_RHOA_REVERSIBLY_UP	-0.47902972385612574	-0.7010967606857436	0.9145394006659268	1.0	1.0	4/8	39.75%	MT2A;MGST3;DAP;SQSTM1
1439	c2	prerank	MORI_IMMATURE_B_LYMPHOCYTE_DN	-0.43724240740869724	-0.701173421749744	0.999	1.0	1.0	48/88	41.55%	CKS1B;CDKN3;RRM2;LGALS1;HMGN2;STMN1;TXN;HNRNPAB;HMGB3;DCK;CDCA3;UBE2C;CDKN2C;TUBB;ANP32E;PRDX4;HMGB1;TUBA1B;CENPA;MTHFD2;SLC16A1;CBX1;HMGB2;CDKN1A;TUBB4B;PCNA;NEK2;SLBP;RAMP1;CDK1;SLC29A1;CCNA2;CDCA5;CDC20;HNRNPA3;PCK2;NUSAP1;CCNB2;CCNB1;DLGAP5;TUBA1A;XRCC6;MCM7;PTGR1;PRIM1;PRC1;KPNA2;MCM2
1440	c2	prerank	BROWNE_HCMV_INFECTION_6HR_DN	-0.43443026248661604	-0.701431570542168	1.0	1.0	1.0	10/157	17.91%	TTC9;GAS2;GLB1L2;PLCB4;TCF21;AJAP1;MSX2;GOSR2;NTF3;TLE4
1441	c2	prerank	LUCAS_HNF4A_TARGETS_UP	-0.43884542066853427	-0.7015576083888309	0.995	1.0	1.0	14/57	30.01%	COBL;SLCO4C1;PRPH;ABCB4;CIDEB;C1orf115;DNAJC22;MPP1;DDAH2;SMAGP;WT1;TECR;ACOT13;PKIG
1442	c2	prerank	KEGG_PROGESTERONE_MEDIATED_OOCYTE_MATURATION	-0.43746610709847267	-0.701608505205473	0.999	1.0	1.0	10/82	21.66%	ADCY8;ADCY4;IGF1;PGR;PIK3CG;ADCY5;SPDYC;CDC26;ANAPC13;ANAPC11
1443	c2	prerank	BOYAULT_LIVER_CANCER_SUBCLASS_G3_UP	-0.43612602592411726	-0.7017282481748682	1.0	1.0	1.0	99/183	42.07%	NME1;NME2;ADSL;TRIM31;SMG8;SRM;CLIC1;RPL8;CKLF;SEC61G;CENPM;PHLDA2;PDCD2;FTH1;STMN1;CCDC86;TXN;MAD2L1;TPRKB;POLR2K;SUB1;EBNA1BP2;SRI;MRPL42;MARCKS;ITGB1BP1;SNRPD2;PLEKHF2;ANP32E;GMFB;LRRC59;MMD;MRTO4;DR1;CBX3;ENO1;UBE2V2;GPN1;NRAS;DUSP3;TMEM185B;PPP1CC;PTGES3;PFN2;MAPRE1;ENOPH1;PSMC4;TMX1;DKC1;PSME3;G6PD;SNRPA1;MPV17;PSMD11;NLE1;ARPP19;CCNA2;PGK1;PAPOLA;COIL;CYB5B;TSN;PRMT5;PGD;EIF3H;AGA;EIF2S1;G…
1444	c2	prerank	REACTOME_TP53_REGULATES_TRANSCRIPTION_OF_CELL_CYCLE_GENES	-0.4435836500395806	-0.701832760253555	0.995	1.0	1.0	24/48	41.04%	PLAGL1;ZNF385A;PRMT1;SFN;BAX;RGCC;NPM1;PCBP4;CDKN1B;AURKA;E2F4;CDKN1A;PCNA;CNOT7;CDK1;E2F1;CCNA2;GADD45A;CNOT3;CARM1;CCNB1;CCNE1;TFDP1;TFDP2
1445	c2	prerank	MILI_PSEUDOPODIA_CHEMOTAXIS_UP	-0.43842189390540626	-0.7018711379801948	0.998	1.0	1.0	34/80	38.54%	CPLX2;ZBTB12;CCND2;APOBR;COA5;PDAP1;COX20;CCDC34;ABRACL;NBEAL1;MTPN;C1orf216;CYB5R3;ANP32B;CCNG1;EIF2S2;BMI1;GLTP;DYNLT3;NCL;HSPB11;DYNLL2;AMMECR1;DKC1;INPP1;BBIP1;HMGN5;HNRNPA3;RAB13;ATF5;SSB;AKAP12;HTATSF1;CMC1
1446	c2	prerank	LIU_VMYB_TARGETS_UP	-0.43770521446882343	-0.7019015878049903	1.0	1.0	1.0	55/118	42.10%	NXT2;TRPV2;LYPD1;CA8;TMEM30B;FOXD1;IL17RB;ICAM3;FABP5;SAP30;TPI1;NUDT1;GLRX;CDC42EP1;EMP3;SAC3D1;RPS6KA2;ANP32E;MMD;BAG2;HSPA2;PCOLCE2;IMPA2;PIM2;KLHDC2;GMNN;ASRGL1;WDR46;MGAT2;LHX6;CTNNAL1;ABCG2;DNAJB5;NMRK1;AGA;NARF;BNIP3L;TUBB6;SLC31A2;SNX7;STK17A;PPM1E;IDS;SRD5A1;PLSCR1;PSIP1;ISG20;NAGPA;HSPA12A;ANKRA2;NMI;PRKAR2B;KLF11;NUCB2;MED4
1447	c2	prerank	NGUYEN_NOTCH1_TARGETS_DN	-0.4383144515634909	-0.7019800344487943	0.998	1.0	1.0	28/79	34.90%	STC2;ADSL;COL11A2;ERCC5;TGM3;CLIC1;SERP1;SMYD5;AANAT;MARCKS;CCNI;MTHFD2;APEX1;PSMB9;PPIF;HERPUD1;RPE;PDE6A;MYC;EEF1A1;XBP1;RING1;HTRA2;NOP2;BASP1;DAXX;MGAT2;GADD45B
1448	c2	prerank	PID_E2F_PATHWAY	-0.43745252802460494	-0.7020702209506429	0.996	1.0	1.0	34/73	43.81%	CEBPA;SULT2A1;CES3;CES5A;CES1;RANBP1;TK1;RRM2;UXT;HIC1;CDKN2C;TYMS;MYBL2;CDKN1B;MYC;E2F4;CDKN1A;CDK1;E2F1;CCNA2;PRMT5;CES2;CDC6;XRCC1;CCNE1;TFDP1;CBX5;CDC25A;TFDP2;TFE3;CCND3;YY1;PLAU;MCL1
1449	c2	prerank	MONTERO_THYROID_CANCER_POOR_SURVIVAL_UP	-0.4641518833383267	-0.702085325483102	0.9351464435146444	1.0	1.0	8/12	41.37%	RRM2;UBE2C;CENPA;BIRC5;NUSAP1;CCNB2;CEP55;PRC1
1450	c2	prerank	REACTOME_FRUCTOSE_CATABOLISM	-0.502418893281172	-0.7021563107442254	0.875	1.0	1.0	2/4	33.87%	KHK;GLYCTK
1451	c2	prerank	REACTOME_BETA_OXIDATION_OF_HEXANOYL_COA_TO_BUTANOYL_COA	-0.4948436660255763	-0.7025411101761884	0.884472049689441	1.0	1.0	3/5	40.09%	ECHS1;ACADS;HADH
1452	c2	prerank	REACTOME_DEFECTIVE_INTRINSIC_PATHWAY_FOR_APOPTOSIS	-0.4512278896179621	-0.7027020506022593	0.970912738214644	1.0	1.0	16/25	48.16%	FASLG;C1QBP;CAPNS1;PRDX1;CDK5;YWHAE;CDC25A;JUN;LMNA;CAPN2;BCL2L11;CDC25B;TP53;CAPN1;SOD2;CAST
1453	c2	prerank	KYNG_ENVIRONMENTAL_STRESS_RESPONSE_DN	-0.45665572075558614	-0.7029077227977711	0.9582909460834181	1.0	1.0	5/17	34.28%	SYK;HSD17B10;GNPNAT1;HNRNPC;USP1
1454	c2	prerank	REACTOME_GLUCOSE_METABOLISM	-0.4397898779244261	-0.7031955312737949	1.0	1.0	1.0	26/87	35.87%	PPP2CA;FBP2;PGAM2;HK3;ALDOA;PKLR;SLC25A11;TPI1;PGAM1;GAPDH;SLC25A10;BPGM;MDH2;SLC25A1;PGP;SLC37A4;ENO1;FBP1;G6PC3;GNPDA1;SEC13;GOT2;PGK1;MDH1;PPP2R1A;PCK2
1455	c2	prerank	REACTOME_DISEASES_OF_MITOTIC_CELL_CYCLE	-0.4440062179456399	-0.7034525472849663	0.97997997997998	1.0	1.0	20/38	41.04%	CCND2;ANAPC15;UBE2S;CDC26;ANAPC11;CDK4;CDKN1C;UBE2C;CCND1;ANAPC16;CDKN1B;CDKN1A;DAXX;E2F1;UBE2D1;CCNE1;SKP2;TFDP1;CDC23;TFDP2
1456	c2	prerank	REACTOME_RUNX3_REGULATES_P14_ARF	-0.4732424746153897	-0.7037747062948251	0.9357601713062098	1.0	1.0	3/10	31.76%	RUNX3;CCND1;KRAS
1457	c2	prerank	WOOD_EBV_EBNA1_TARGETS_UP	-0.43706996713351287	-0.7041243619819637	1.0	1.0	1.0	41/107	39.86%	ALDH3A1;INHBC;LGR5;TMPRSS3;CTSD;NEFH;F8A1;SIX2;CALM3;HSPE1;SPON2;TXNRD1;DNAJB1;ARHGDIA;GSTM4;DUSP14;HNRNPA0;S100A4;NQO1;SLCO4A1;MYC;EMP2;FHL1;GLUL;CTSC;INPP1;AKR1C3;SLC29A1;SF3A2;DPAGT1;PGD;BAG3;EEF1A2;SORD;TUBA1A;GCLM;GNAS;PTBP1;SKP2;UBE2E3;PRKRA
1458	c2	prerank	REACTOME_ACTIVATED_NOTCH1_TRANSMITS_SIGNAL_TO_THE_NUCLEUS	-0.45179422582577594	-0.7045081768869146	0.969939879759519	1.0	1.0	7/29	26.41%	DTX4;DTX1;APH1A;RPS27A;UBA52;UBB;ARRB2
1459	c2	prerank	IVANOVA_HEMATOPOIESIS_EARLY_PROGENITOR	-0.4363173162203313	-0.7045428441085715	1.0	1.0	1.0	129/406	36.90%	TDRKH;PSMA8;PRTN3;MYB;AKR1B10;PSMB10;NME2;GCSH;BCKDHA;RNF157;CRTAC1;ZNF536;S100A1;COMMD7;PTGER3;SLC6A20;BFSP2;LBP;UBASH3A;NRROS;ACSM2A;VIPR2;SHISA7;SDR9C7;TMEM98;FGF3;SOSTDC1;DIRAS2;PPP1R14B;MRPS12;CENPV;PPP1R11;EMILIN1;RPS20;SNAPC5;RPL18;ANAPC11;PDAP1;CENPM;DYNLRB1;PRMT6;HDHD2;C6orf226;TAGLN2;ECHDC3;CCDC86;CDK4;SNAPC2;ABRACL;TMED4;PFDN4;C8orf48;GPATCH4;VMA21;GGCT;CSRP1;GSTM4;MRPS26;C16orf91;TMEM…
1460	c2	prerank	REACTOME_ATF6_ATF6_ALPHA_ACTIVATES_CHAPERONES	-0.46942034500903085	-0.7046011215596393	0.9442691903259727	1.0	1.0	5/12	37.23%	DDIT3;XBP1;NFYB;CALR;ATF4
1461	c2	prerank	WP_METHIONINE_METABOLISM_LEADING_TO_SULFUR_AMINO_ACIDS_AND_RELATED_DISORDERS	-0.47195863733245147	-0.7047585863181951	0.9382198952879581	1.0	1.0	4/11	34.59%	BHMT;MAT2B;AHCY;GNMT
1462	c2	prerank	ZHAN_MULTIPLE_MYELOMA_CD2_DN	-0.445461743133294	-0.7050265114761857	0.984984984984985	1.0	1.0	17/44	36.73%	GPRC5D;JAK3;HMGA1;C1orf53;ZNF593;FABP5;TXN;POLR2H;LDHA;CHAC2;MRPS30;PPA1;GJB2;RRAGD;ANXA2;GPR37;THEM4
1463	c2	prerank	IIZUKA_LIVER_CANCER_PROGRESSION_G2_G3_DN	-0.47592972322542815	-0.705075961731412	0.9312977099236641	1.0	1.0	5/9	34.71%	CYBA;S100A13;PIM2;PPT1;DAZAP2
1464	c2	prerank	RODRIGUES_THYROID_CARCINOMA_ANAPLASTIC_DN	-0.43630997755212925	-0.7050899473621914	1.0	1.0	1.0	70/498	25.40%	C22orf39;KANSL1-AS1;NEB;SESN3;FGF7;SLC26A4;TBC1D24;PARM1;NIPSNAP3B;GPM6A;FHDC1;ABHD14A;PKIA;FAM83F;SH3BGRL2;FGF13;BTBD11;TCF4;KLHL41;TFF3;STXBP6;SULT1A2;SULT1A1;SLC6A13;EIF4EBP3;HEY1;SLC16A2;SBSPON;SULT1A3;FNDC1;ZNF711;AZGP1;BBS1;VWA5A;AGTR1;AMY1A;CLN5;GOLGA8N;TEF;TMEM150C;ATP6V0E2;MT1F;SMDT1;CISD3;MRPL54;HHEX;MAMDC2;GPX3;CCDC28A;COX20;SERF2;HDHD2;CALM1;SLC25A4;ECHDC3;PEBP1;GSTP1;TMED4;CRTC3;ZNF7…
1465	c2	prerank	CHEOK_RESPONSE_TO_MERCAPTOPURINE_UP	-0.46697693153904385	-0.7051298960100549	0.9350785340314136	1.0	1.0	8/12	47.26%	NME6;CKS2;TCEAL4;BYSL;EIF4A1;SNX2;SLC26A2;TP53
1466	c2	prerank	REACTOME_TRANSCRIPTIONAL_REGULATION_BY_THE_AP_2_TFAP2_FAMILY_OF_TRANSCRIPTION_FACTORS	-0.446910576453061	-0.7054806534455528	0.9819639278557114	1.0	1.0	16/37	36.20%	CGB8;TFAP2D;KCTD15;SUMO1;YEATS4;UBE2I;DEK;CITED2;NPM1;CITED4;MYBL2;MYC;CDKN1A;NOP2;APOE;CITED1
1467	c2	prerank	WP_EXERCISEINDUCED_CIRCADIAN_REGULATION	-0.4433605649701976	-0.7055437361042795	0.985	1.0	1.0	19/44	39.42%	TUBB3;GFRA1;SUMO3;GSTP1;SUMO1;GSTM3;G0S2;PSMA4;CBX3;BTG1;HERPUD1;EIF4G2;SF3A3;VAPA;DAZAP2;DNAJA1;NCOA4;HSPA8;CEBPB
1468	c2	prerank	WP_TGFBETA_SIGNALING_PATHWAY	-0.4400162699100024	-0.705570181931419	1.0	1.0	1.0	7/132	9.96%	MAP2K6;MMP1;COL1A2;SIK1;FOXH1;MAPK4;FOXP3
1469	c2	prerank	HAMAI_APOPTOSIS_VIA_TRAIL_UP	-0.43599081330311207	-0.7055867384638345	1.0	1.0	1.0	39/621	17.52%	CLDN1;PHGDH;IQGAP2;HPGD;BMP7;ARHGAP44;ZXDA;FAP;CHST9;SERPINF1;TRPM1;JAKMIP2;COL9A3;FGF13;TCF4;ZHX1;EIF4EBP3;IGF1;CTTNBP2;DZIP1;ANKHD1;ENPP2;KCNJ5;SULT1C2;ZNF257;CTHRC1;L1TD1;DNAJA4;CDH19;ST6GALNAC1;SPINK1;DCT;MLANA;CCK;OMA1;ERCC5;NOX4;ZNF700;LRRC4
1470	c2	prerank	PID_PDGFRB_PATHWAY	-0.438311991537901	-0.705596801449214	1.0	1.0	1.0	35/128	31.76%	PDGFRB;PPP2CA;BLK;PLA2G4A;HCK;SLA;PIK3CG;FGR;BRK1;TAGLN;HRAS;PIN1;ARPC5;ARPC2;SLC9A3R1;SLC9A3R2;RAC1;YWHAH;ARHGDIA;YWHAB;SFN;ELK1;ARPC3;ARPC1B;RAB4A;RHOA;SIPA1;MAP2K2;NRAS;YWHAQ;YWHAZ;MYC;YWHAE;DOK1;KRAS
1471	c2	prerank	PEART_HDAC_PROLIFERATION_CLUSTER_DN	-0.4426525956852568	-0.7057550690860224	0.997	1.0	1.0	34/69	41.16%	NME2;REPIN1;RBM14;CD3E;AIF1;HMGA1;DTYMK;S100A11;DNPH1;IFRD2;EMP3;UBE2C;WT1;SIPA1;ZNF330;ZWINT;AURKA;MYC;BST2;PA2G4;CTBP1;PFDN1;PLK1;PPP2R1A;NUBP1;CCNB2;SUV39H1;ATF5;CETN3;MCM7;NBN;USP16;TFDP2;NFIC
1472	c2	prerank	MISSIAGLIA_REGULATED_BY_METHYLATION_DN	-0.4393584377870889	-0.7058165681138652	1.0	1.0	1.0	64/114	43.93%	ARL6IP1;ARHGAP19;IFT20;CDKN3;RANBP1;TK1;CENPM;NRGN;DTYMK;HMGN2;STMN1;MTFP1;CAV1;HNRNPAB;HMGB3;RPA3;DUT;NDUFS3;LINC00667;HNRNPA1;UBE2C;CDKN2C;MDFI;ANP32B;POLD2;HMGB1;DEK;TYMS;CDT1;ZWINT;HMGB2;AURKA;FBL;SRSF3;NEK2;ACAT2;EBP;DCLRE1A;GMNN;CDK1;SNRNP40;PCBP2;PAICS;CCNA2;SNRPA;ALYREF;RBMX;EXOSC8;NUSAP1;CDC6;DLGAP5;RFC5;MECOM;PRIM1;RFC4;PSIP1;PRC1;RCC1;HAT1;TMPO;SHMT1;RNASEH2A;MCM5;FOXM1
1473	c2	prerank	MEISSNER_BRAIN_ICP_WITH_H3K4ME3	-0.44865235820509525	-0.7059978254198028	0.9658976930792377	1.0	1.0	3/29	17.55%	ZIK1;FOXS1;CCDC160
1474	c2	prerank	DUTERTRE_ESTRADIOL_RESPONSE_24HR_UP	-0.43705285753126655	-0.706035265204759	1.0	1.0	1.0	127/308	41.93%	NME1;MYB;FEN1;STC2;KCNK15;GLB1L2;FREM2;ELOVL2;GFRA1;TFF1;PGR;NPY1R;SULF1;TREX2;DEGS2;HR;KCNK5;IL17RB;CTSD;RET;SNRNP25;TFAP4;LSM4;TK1;CENPM;RRM2;CENPN;ARMCX6;EXOSC5;STMN1;CCDC34;NR2C2AP;SLC9A3R1;PTTG1;UBE2T;GINS2;RPA3;DUT;HAUS4;ARL3;UBE2C;LRR1;POLD2;TYMS;BIRC5;CDT1;PSMC3IP;MTFR2;CD320;ZWINT;PPIF;IMPA2;NCAPH2;GINS3;MYBL2;AREG;AURKA;PAQR4;PCNA;PKMYT1;XBP1;EBP;GGH;GMNN;CDCA4;TROAP;DHRS2;DCLRE1B;CDK1;…
1475	c2	prerank	KAMIKUBO_MYELOID_MN1_NETWORK	-0.454520228274641	-0.7063190771736296	0.9565656565656566	1.0	1.0	1/19	4.10%	TCF4
1476	c2	prerank	LANG_MYB_FAMILY_TARGETS	-0.4512295937954139	-0.7063285465295276	0.9649298597194389	1.0	1.0	13/29	39.97%	CD53;BET1L;SET;EMILIN2;CLTA;TIMM44;SLC25A3;CASP6;SLC1A5;CCT2;CBX4;HSPA8;ACTN1
1477	c2	prerank	FOSTER_KDM1A_TARGETS_DN	-0.43936913714282255	-0.7064077564162374	1.0	1.0	1.0	75/185	36.58%	RDM1;TGM1;CPLX1;BCKDHA;SCLY;ATP2A3;MSLNL;FKBP6;TMEM141;FUOM;FOXN4;CHKB;TIA1;ABCB6;DCXR;RAC3;NOS3;PARD6A;ECHS1;TK1;MRPL10;NDUFB11;SAP30;METRN;GRK6;PEX11A;SPRYD4;COTL1;NT5C3B;C3orf14;SUB1;POLDIP2;MZT2A;RPP25L;MRPL35;SOX15;PGLS;NDST2;ZNF579;CELF4;MTHFD2;AP2M1;SNN;RUVBL2;NME3;SNX17;WIPI2;DDIT3;ACOT8;CRIP2;MYD88;YKT6;SDHAF1;HAGHL;TGM2;KRT7;RARRES2;FAM110A;DDX27;SGCB;CORO1A;R3HDM4;NPEPL1;F2R;GCAT;ARPP1…
1478	c2	prerank	REACTOME_RESPIRATORY_ELECTRON_TRANSPORT_ATP_SYNTHESIS_BY_CHEMIOSMOTIC_COUPLING_AND_HEAT_PRODUCTION_BY_UNCOUPLING_PROTEINS	-0.4398661897888679	-0.7066343061780826	1.0	1.0	1.0	69/111	37.10%	NDUFB8;PM20D1;NDUFAF3;UQCR10;COX16;NDUFAF4;CYCS;NDUFS5;UQCRH;NDUFB2;COX7A2L;NDUFB10;NDUFB11;UQCRQ;COX6B1;NDUFA2;TMEM126B;NDUFB3;COX20;NDUFA13;UQCR11;CYC1;NDUFA8;COX5A;NDUFS8;NDUFA4;NDUFS6;NDUFB7;NDUFB5;NDUFS7;UCP2;UQCRFS1;NDUFB4;COX6C;COX7B;NDUFA3;NDUFC1;NDUFS3;NDUFA12;COX7C;NDUFAB1;NDUFA6;UQCRB;NDUFA1;NDUFB1;COX5B;SDHC;COX4I1;ECSIT;NDUFB9;NDUFB6;NDUFA5;COX11;ETFB;SURF1;TIMMDC1;NDUFV3;SDHB;TACO1;…
1479	c2	prerank	CHANDRAN_METASTASIS_TOP50_DN	-0.44574002619899533	-0.706750478325319	0.977977977977978	1.0	1.0	16/40	32.07%	SFRP1;ZDHHC4;TRAPPC1;RPS27L;RAB34;C12orf57;NR4A1;ROGDI;EFHD2;PHB2;MSRB2;TOMM20;CHMP4B;BOC;CIRBP;AGGF1
1480	c2	prerank	KYNG_RESPONSE_TO_H2O2_VIA_ERCC6_DN	-0.44723167919304596	-0.7069582207228541	0.990990990990991	1.0	1.0	27/43	43.38%	CRYAB;PFN1;PSMB6;RPS5;RPL21;ELOF1;DNAJB1;RPL7A;OAZ2;RPL31;CCND1;CDC34;CYP51A1;TP53I3;GAS2L1;CSTF2;BDH1;DFFA;UNG;NAP1L1;FLOT2;RCC1;GBP1;ITM2B;NEK3;ZFP36L2;COX6A1
1481	c2	prerank	MARKEY_RB1_ACUTE_LOF_UP	-0.4379763859868504	-0.707084783165868	1.0	1.0	1.0	119/223	43.72%	NAA10;ADSL;CDH2;GREM2;COX6B2;DLX1;CCK;CRABP1;HAS1;TMEM106C;CKS1B;DCTPP1;LSM4;CDKN3;UBE2S;PRADC1;RANBP1;LAGE3;ANAPC11;TK1;BANF1;RRM2;DTYMK;HMGN2;SCOC;SERF2;STMN1;EI24;DNPH1;CAV1;PTMA;IFRD2;HMGB3;HMGN1;MAD2L1;UBE2T;DSTN;LSM3;SET;CDCA3;TPGS2;CKS2;TIMM8A;ANP32B;PERP;TUBB;DEK;CENPA;TYMS;BIRC5;CDT1;NQO1;GSK3A;SRSF2;PARP1;CRIP2;HMGB2;AHCY;AURKA;ETFB;PTGES3;DNAJC9;PCNA;IFI27;AMD1;IDH2;NEK2;GMNN;NSMCE4A;N…
1482	c2	prerank	PID_ERBB2_ERBB3_PATHWAY	-0.44634516073861524	-0.7070993328220394	0.985	1.0	1.0	3/44	13.85%	CHRNE;NFATC4;CHRNA1
1483	c2	prerank	PID_HIF1_TFPATHWAY	-0.4419761256933229	-0.7071238871409318	0.996	1.0	1.0	5/66	16.72%	TFF3;LEP;EPO;NOS2;ALDOA
1484	c2	prerank	BAKKER_FOXO3_TARGETS_UP	-0.44379571307920135	-0.7072408178277517	0.988	1.0	1.0	4/53	14.68%	DNAJC12;CSF2RB;DCN;ARG1
1485	c2	prerank	FONTAINE_FOLLICULAR_THYROID_ADENOMA_UP	-0.44199060417177277	-0.7072890407823855	0.997	1.0	1.0	14/72	28.42%	FBXL16;FMO2;FLT4;KLF1;EPHB6;GALT;MT1A;PDLIM1;SWI5;KRT34;RPS6KA2;OAZ2;TOMM40;ECI1
1486	c2	prerank	KAYO_AGING_MUSCLE_DN	-0.4428316353767274	-0.7075896647316323	1.0	1.0	1.0	23/111	24.55%	BCL2L2;HPD;ERF;IGFBP5;DRD3;MATN1;PSMA6;SLC6A3;IRX5;CD1D;RPS25;UQCRH;RPL36AL;RPS18;RPS7;ACP1;POLR2F;DYNLT1;SNRPD3;TPM1;TMSB4X;VDAC2;UBB
1487	c2	prerank	BIOCARTA_PCAF_PATHWAY	-0.46577390241481864	-0.7075977540613622	0.9454354669464848	1.0	1.0	1/13	9.07%	IRF4
1488	c2	prerank	CARRILLOREIXACH_HEPATOBLASTOMA_VS_NORMAL_HYPERMETHYLATED_AND_DN	-0.4615109308487969	-0.7079412503336684	0.9574036511156186	1.0	1.0	8/18	34.36%	CYP7B1;A1BG;ESRP2;RHOD;SLC43A3;PLEK2;TSPYL5;PEMT
1489	c2	prerank	PID_ATR_PATHWAY	-0.4476547203032926	-0.7079560867410275	0.980980980980981	1.0	1.0	18/38	41.55%	PPP2CA;YWHAB;RAD1;RPA2;YWHAZ;RFC2;CCNA2;PLK1;PPP2R1A;TIPIN;CDC6;RFC5;MCM7;NBN;CDC25A;HUS1;RFC4;MCM2
1490	c2	prerank	BENPORATH_NANOG_TARGETS	-0.43774993544455565	-0.7079635539253627	1.0	1.0	1.0	253/924	33.44%	GNG10;PHGDH;LYPD1;DTNA;IGFLR1;CA2;TRIML2;BMP7;TMEM108;COL4A6;BCKDHA;AJUBA;RASGRF2;CDH2;PPP1R16B;VRTN;TMEM205;MYO3A;RPL17;RNF31;MMP2;RASL11B;MRAP2;PSMD9;COMMD7;HEY2;RAB17;ENPP2;SLX1B;GRHL2;NANOG;NAALAD2;COMMD3;INO80C;LEFTY1;SFRP1;ZIK1;PRDM14;SULF1;SALL2;SCGB3A2;CLN3;MOBP;RUNX1T1;TMEM170A;PDPN;TIA1;RBM14;LEFTY2;RAB25;IGFBP2;ZNF300;APOB;GYPC;VWA5A;DPPA4;TDGF1;UBE2W;PRSS8;FAM131B;ZIC1;KCNN2;ZSCAN10;Z…
1491	c2	prerank	REACTOME_SENESCENCE_ASSOCIATED_SECRETORY_PHENOTYPE_SASP	-0.4467988556088762	-0.7080486624016725	0.995	1.0	1.0	27/51	42.46%	VENTX;ANAPC15;UBE2S;CDC26;ANAPC11;RPS27A;UBA52;CDK4;UBB;CDKN2D;RPS6KA2;UBE2C;RELA;CDKN2C;ANAPC16;RPS6KA1;CDKN1B;CDKN1A;MAPK7;CCNA2;MAPK3;UBE2D1;CEBPB;CDC23;UBC;JUN;IGFBP7
1492	c2	prerank	NAM_FXYD5_TARGETS_DN	-0.45420193525577685	-0.708393939391655	0.9379450661241099	1.0	1.0	11/18	36.02%	UBE2W;HSPE1;FTH1;CRIPT;SNRPD1;FXYD5;ARL1;MLF1;PDHA1;RNF11;EIF2S1
1493	c2	prerank	PID_ER_NONGENOMIC_PATHWAY	-0.44694582515007025	-0.7084381223734701	0.982982982982983	1.0	1.0	2/40	4.59%	GNAZ;MMP2
1494	c2	prerank	REACTOME_VLDLR_INTERNALISATION_AND_DEGRADATION	-0.4625890207269365	-0.7084974572293627	0.9420142421159715	1.0	1.0	7/16	30.40%	AP2S1;RPS27A;UBA52;UBB;CLTA;AP2M1;NR1H2
1495	c2	prerank	KEGG_APOPTOSIS	-0.44274219381240076	-0.7085837576537145	0.999	1.0	1.0	5/84	12.07%	NTRK1;TNFRSF10C;PIK3CG;CSF2RB;FASLG
1496	c2	prerank	CHIANG_LIVER_CANCER_SUBCLASS_POLYSOMY7_DN	-0.45252734862303023	-0.7089431669188716	0.964824120603015	1.0	1.0	1/24	1.24%	AKR1B10
1497	c2	prerank	REACTOME_DAP12_SIGNALING	-0.4503766410905909	-0.709170373788369	0.9678391959798995	1.0	1.0	6/28	26.32%	BTK;SYK;KLRC2;HRAS;RAC1;B2M
1498	c2	prerank	WP_FATTY_ACID_BETAOXIDATION	-0.4513128467245503	-0.709202990655564	0.977977977977978	1.0	1.0	9/33	31.72%	CHKB;CPT1B;LIPF;ECHS1;TPI1;ECI1;CRAT;GCDH;CPT2
1499	c2	prerank	REACTOME_TRANSCRIPTIONAL_ACTIVITY_OF_SMAD2_SMAD3_SMAD4_HETEROTRIMER	-0.4466292869224971	-0.709344532091497	0.992	1.0	1.0	22/51	41.04%	COL1A2;TGIF2;ATP1B4;YBX1;RPS27A;UBA52;UBB;PARP1;MYC;E2F4;MAPK3;UBE2D3;CDK9;UBE2D1;SNW1;MEN1;CCNC;TGIF1;JUNB;TFDP1;UBC;TFDP2
1500	c2	prerank	FOROUTAN_TGFB_EMT_UP	-0.4410199415868211	-0.7096142847453761	0.999	1.0	1.0	32/190	25.77%	ALOX5AP;ZNF365;MMP1;CDH2;TNFAIP6;SLN;TCF4;MMP2;COL3A1;SIK1;IGFBP5;CDH11;DACT1;POSTN;FOXD1;CHRNA9;BMP2;GAL;TAGLN;RGS4;NKX3-1;GNG11;TPM1;TAGLN2;MAP1LC3B;TGFB1I1;SRRD;IL11;GLIPR1;PEA15;LARP6;MYL9
1501	c2	prerank	GARY_CD5_TARGETS_UP	-0.4392502445669156	-0.7096206992724184	1.0	1.0	1.0	113/440	32.83%	PHGDH;CD52;CADPS;CD37;SPARCL1;LSP1;WNT10A;RGS16;TSTD1;TCF4;CD70;NLRP11;SPIB;BCL2A1;SULT1A1;SYNGR3;FNIP1;IL10;VAMP2;SLC35A3;STX16;CCR7;SPIC;TAGAP;IL21R;KIF21B;RGS1;LILRB4;PLEK;RUNX3;ZC3H11A;INHBE;FGR;NOS3;HMGA1;NME4;PPP1R14B;RPL13A;ALKBH7;CALM3;MIF4GD;GNB2;HSD17B8;HCFC1R1;ST6GALNAC4;NPC2;MPST;GCHFR;CAMLG;MAP1LC3B;TMED4;ARHGDIA;TSPO;GRINA;UCP2;MID1IP1;SET;MRPL2;BCKDK;GNAI2;CCNB1IP1;KDELR1;FXYD5;CAP…
1502	c2	prerank	HOSHIDA_LIVER_CANCER_LATE_RECURRENCE_UP	-0.44797492299737524	-0.7099659138340654	0.991	1.0	1.0	5/57	18.18%	TCF4;CLDN10;PF4;CD3D;DSC3
1503	c2	prerank	BEIER_GLIOMA_STEM_CELL_DN	-0.44387154099131576	-0.7100055013447494	0.996	1.0	1.0	21/63	36.78%	BCL2L2;HLA-DQB1;HLA-DQA1;LRCH2;BMP2;FBXO6;FTH1;YWHAB;DDAH2;CCND1;GLTP;DUSP3;PORCN;BASP1;MORN4;INPP1;IGFBP3;MGLL;HBEGF;AMIGO1;GPN2
1504	c2	prerank	DUTERTRE_ESTRADIOL_RESPONSE_24HR_DN	-0.43928606256834773	-0.7100239859405019	1.0	1.0	1.0	28/484	12.68%	EFNA1;CLDN1;SESN3;ENTPD3;BMP7;CMYA5;MME;CGN;N4BP3;SH3BGRL2;CDH2;ABCG1;S1PR3;GSTM2;GRHL3;CLDN9;TMPRSS2;HCAR1;RASEF;LDLRAD4;CD24;USP2;PRR5;IRF6;MSX2;UPK1A;KCNJ3;CAPN13
1505	c2	prerank	GAZDA_DIAMOND_BLACKFAN_ANEMIA_MYELOID_UP	-0.45186336825247586	-0.7104264922984831	0.9679037111334002	1.0	1.0	1/28	0.83%	CA2
1506	c2	prerank	REACTOME_RAB_GEFS_EXCHANGE_GTP_FOR_GDP_ON_RABS	-0.44228969416429753	-0.7106570542615045	0.999	1.0	1.0	5/87	9.70%	DENND2D;RAB39A;RAB6B;RINL;DENND1C
1507	c2	prerank	KIM_MYCL1_AMPLIFICATION_TARGETS_DN	-0.4597437443506576	-0.7106749156092704	0.9450661241098678	1.0	1.0	6/18	34.95%	GRHL2;MT1X;GSTM4;NRAS;CMTM6;VANGL1
1508	c2	prerank	REACTOME_REGULATION_OF_PTEN_LOCALIZATION	-0.48352197388704043	-0.7107147460635421	0.9305103148751357	1.0	1.0	3/9	24.55%	RPS27A;UBA52;UBB
1509	c2	prerank	BIOCARTA_DEATH_PATHWAY	-0.4519375510495722	-0.7107638003068673	0.963963963963964	1.0	1.0	1/29	0.36%	GAS2
1510	c2	prerank	GHO_ATF5_TARGETS_DN	-0.46547468165801603	-0.7108175881744411	0.9463019250253293	1.0	1.0	13/16	49.91%	RRAS;YWHAH;TECR;TMED9;ID1;SLC2A1;BTN3A2;TRIP13;CCND3;DUSP1;KIF20A;RPN1;RND3
1511	c2	prerank	GARCIA_TARGETS_OF_FLI1_AND_DAX1_UP	-0.4467943790362521	-0.7109738974953522	0.985	1.0	1.0	3/47	14.68%	SYNGR1;IGFBP5;CPT1B
1512	c2	prerank	CORRE_MULTIPLE_MYELOMA_UP	-0.44339342576849583	-0.7110821736294863	0.996	1.0	1.0	9/66	23.61%	ABCA6;CD200;RGS7BP;SERPINB2;AADAC;C2CD4A;EIF4EBP1;RGS4;GLRX
1513	c2	prerank	OISHI_CHOLANGIOMA_STEM_CELL_LIKE_UP	-0.44072306968994907	-0.7111668190427873	1.0	1.0	1.0	87/327	33.25%	SYNGR1;PHGDH;SPTBN5;RRH;GGPS1;PEX19;HOOK1;FXYD2;PGBD5;ITIH5;GCNT4;PROX1;HNF1B;SCTR;GAL3ST1;TM4SF4;APCS;AQP4;IL17RB;CRYAB;AGT;DEPDC5;SLC13A1;TOMM22;RNF5;ANKEF1;PCBD1;PSMB6;IMPACT;NDUFB2;SRP9;TIMM17A;MPC2;NDUFA2;POLR2F;DNPH1;SAYSD1;MRPS16;THAP1;MRPL2;CDC42EP1;MRPL46;UFC1;MRPL35;ALDH1B1;SNRPE;ZSCAN16;CAV2;BPGM;TRAPPC4;TIMM8A;SSR2;ZSCAN2;MRPL24;RAB4A;TOMM20;MRPS14;PPOX;SDHC;ASB1;TCTA;TMCO1;YIPF3;MED2…
1514	c2	prerank	TOMIDA_METASTASIS_DN	-0.46890650753188273	-0.711408022318186	0.9391124871001032	1.0	1.0	10/14	41.16%	DLX4;NR4A1;GLRX;EIF1;KRT18;LGALS3;TRIP6;SAT1;FOXC1;CDH1
1515	c2	prerank	LANDIS_ERBB2_BREAST_TUMORS_65_DN	-0.45427688482418016	-0.7116746286326463	0.97997997997998	1.0	1.0	16/36	40.84%	HEPH;DPT;GPX3;CHCHD10;MARCKS;ACAA2;GYG1;CPT2;ACAA1;PHYH;PTGES;DERL1;ATP1B3;HADH;CHPT1;SOWAHC
1516	c2	prerank	REACTOME_TNF_RECEPTOR_SUPERFAMILY_TNFSF_MEMBERS_MEDIATING_NON_CANONICAL_NF_KB_PATHWAY	-0.4659058202537142	-0.7117116155096159	0.9521871820956256	1.0	1.0	1/16	8.00%	TNFSF12
1517	c2	prerank	REACTOME_SIGNALING_BY_RHO_GTPASES_MIRO_GTPASES_AND_RHOBTB3	-0.4402402699754172	-0.7119838636268675	1.0	1.0	1.0	96/643	25.80%	IQGAP2;MCF2L;ARHGAP30;PPP2CA;NCF1;WIPF3;ARHGAP44;DOCK8;ARHGAP15;NOXO1;TUBB3;RASGRF2;TUBAL3;ARHGAP9;NOX1;SLITRK5;PAK3;DDX4;TUBA4B;KIF5A;ARHGAP19;ACTC1;ZAP70;RND2;MCF2;BTK;STMN2;MUC13;ARHGEF15;NOX3;TUBB1;NCF4;FGD2;TAGAP;TUBA3D;SH3BP1;PREX2;ARHGDIG;TUBB4A;NCKAP1L;S100A9;SLITRK3;ARHGAP11B;ROPN1;PPP1R14A;KLK3;DSG1;TUBA3E;VANGL2;AR;RAC3;CDC42EP5;PARD6A;B9D2;LAMTOR1;RAC2;RPS27;TAX1BP3;PFN1;CFL1;DYNLL1;B…
1518	c2	prerank	BIOCARTA_RAB_PATHWAY	-0.47045896125804015	-0.712036246590681	0.94824016563147	1.0	1.0	5/13	32.82%	ACTA1;RAB4A;RAB8A;RAB3A;RAB11A
1519	c2	prerank	UROSEVIC_RESPONSE_TO_IMIQUIMOD	-0.46227693507945256	-0.7123272025196482	0.9474747474747475	1.0	1.0	11/18	47.57%	IFI35;IRF7;MICB;IDO1;IFI6;ISG15;SECTM1;ISG20;OAS2;OASL;MX1
1520	c2	prerank	WP_UREA_CYCLE_AND_METABOLISM_OF_AMINO_GROUPS	-0.45585494716933406	-0.7124123649340722	0.9434343434343434	1.0	1.0	10/20	39.85%	ARG1;SRM;GAMT;ODC1;CKB;PYCR1;SMS;NAGS;ARG2;SARDH
1521	c2	prerank	KOKKINAKIS_METHIONINE_DEPRIVATION_96HR_DN	-0.445390416482839	-0.7125874390401172	0.998	1.0	1.0	36/72	41.80%	NME1;FEN1;NME2;TK1;TRADD;CALM1;TNFRSF12A;IFRD2;PMVK;CDA;MPG;BIRC5;UPP1;CEBPG;DDIT3;CDK5;GSTK1;NT5C;IRF7;MGST3;MYC;EBP;RTP4;CDK1;CCNB2;PNP;CCNB1;AK4;AURKB;OGG1;IRAK1;NFKBIA;CDC25A;CDH1;MGST2;HSP90AA1
1522	c2	prerank	SOTIRIOU_BREAST_CANCER_GRADE_1_VS_3_DN	-0.44820703923253263	-0.7128789174495469	0.989	1.0	1.0	3/48	15.12%	RNASE4;RGPD5;BBS1
1523	c2	prerank	LINDGREN_BLADDER_CANCER_CLUSTER_2A_DN	-0.44368014338961725	-0.7129998493803488	1.0	1.0	1.0	52/130	38.21%	GNG10;IQGAP2;PLAGL1;RNASE4;PRKCQ;SLFN11;MS4A4A;MT1B;DDX3Y;DAB2;FAM200B;ISCU;POLE3;SERF2;ISCA1;MT1X;SET;GLIPR1;MT1E;FAM120AOS;CNN3;CFL2;MT2A;PSMB7;LMO2;C9orf78;OSER1;BEX2;TMX4;CCDC50;DNAJB9;CD302;GSTA4;ANXA5;AK1;SGCB;SDCBP;SOCS3;CTNNAL1;ALG2;DUSP22;PRPF4;HABP4;RAB14;PTGES;RNF41;GABARAPL1;TES;PMP22;ZFAND5;TGOLN2;AP1S2
1524	c2	prerank	REACTOME_THE_CITRIC_ACID_TCA_CYCLE_AND_RESPIRATORY_ELECTRON_TRANSPORT	-0.4428681732323904	-0.7132008423277579	1.0	1.0	1.0	92/161	37.80%	LDHC;NDUFB8;PM20D1;SLC16A8;NDUFAF3;UQCR10;COX16;NDUFAF4;CYCS;PDK4;NDUFS5;UQCRH;NDUFB2;COX7A2L;NDUFB10;NDUFB11;UQCRQ;COX6B1;PDK2;MPC2;NDUFA2;TMEM126B;NDUFB3;COX20;NDUFA13;UQCR11;CYC1;NDUFA8;COX5A;NDUFS8;NDUFA4;NDUFS6;NDUFB7;NDUFB5;NDUFS7;UCP2;UQCRFS1;NDUFB4;COX6C;COX7B;NDUFA3;NDUFC1;NDUFS3;NDUFA12;COX7C;NDUFAB1;NDUFA6;MDH2;UQCRB;NDUFA1;NDUFB1;COX5B;SDHC;COX4I1;LDHA;SLC16A1;ECSIT;GSTZ1;NDUFB9;GLO1;…
1525	c2	prerank	RAMJAUN_APOPTOSIS_BY_TGFB1_VIA_MAPK1_DN	-0.48986851055637215	-0.7132309067248763	0.927683615819209	1.0	1.0	6/8	37.75%	NR4A1;DDIT3;TRIB3;BID;E2F1;ATF5
1526	c2	prerank	REACTOME_JNK_C_JUN_KINASES_PHOSPHORYLATION_AND_ACTIVATION_MEDIATED_BY_ACTIVATED_HUMAN_TAK1	-0.4525890932378354	-0.713256227003214	0.9504550050556118	1.0	1.0	5/22	29.41%	NOD2;RPS27A;UBA52;UBB;UBE2N
1527	c2	prerank	REACTOME_RHOB_GTPASE_CYCLE	-0.44824099619711993	-0.7133295340275194	0.996	1.0	1.0	4/68	14.35%	MCF2L;ACTC1;MCF2;ARHGDIG
1528	c2	prerank	PID_MYC_PATHWAY	-0.457360326186916	-0.7134574504488423	0.9618473895582329	1.0	1.0	1/25	1.02%	PPP2CA
1529	c2	prerank	FIRESTEIN_CTNNB1_PATHWAY	-0.45169247701797655	-0.7136400314672954	0.9769539078156313	1.0	1.0	2/31	15.65%	SYT11;SRPK3
1530	c2	prerank	JIANG_AGING_HYPOTHALAMUS_DN	-0.4523736141467004	-0.7137100213226001	0.981	1.0	1.0	17/33	43.20%	VSNL1;VTI1B;GPX4;ATP9A;AP2M1;ATP6V1E1;GDI1;DNAJA2;MGAT2;APOE;RAB18;CS;STIP1;UBC;ACHE;ACO2;FSTL1
1531	c2	prerank	RIZ_ERYTHROID_DIFFERENTIATION	-0.4457597623918953	-0.7138309686651486	0.999	1.0	1.0	31/80	40.18%	POU2F3;FEN1;FOXH1;GCM2;GATA1;POLR2J;HMGN2;SUPT4H1;SMARCE1;CDKN2D;YBX3;HMGB1;CENPA;BMI1;CBX3;MYBL2;HMGB2;C1D;MBD4;E2F1;ID1;NFYB;MAX;HSF1;CCNC;AURKB;ETAA1;RAB7A;MCM7;TFDP1;HNRNPDL
1532	c2	prerank	REACTOME_EGFR_DOWNREGULATION	-0.45294771666324707	-0.7138698997334469	0.9739217652958877	1.0	1.0	2/31	8.79%	SH3GL2;SH3GL3
1533	c2	prerank	KAPOSI_LIVER_CANCER_MET_UP	-0.4605836198688352	-0.7139312756095544	0.9408163265306122	1.0	1.0	11/18	39.44%	HMGA1;CD63;CKS2;ARPC1B;HILPDA;MDFI;CAP1;ANXA5;MAPK3;TUBB6;DENR
1534	c2	prerank	BOYAULT_LIVER_CANCER_SUBCLASS_G1_UP	-0.4447378480881443	-0.714185660464575	0.999	1.0	1.0	17/106	26.90%	MYRF;TJP3;RPL17;PRR15L;TIA1;ZNF551;ZNF468;TAX1BP3;RPS19;NTAN1;RPLP0;SAYSD1;RBM8A;F11R;B4GALT3;RABIF;HNRNPA0
1535	c2	prerank	WP_FAS_LIGAND_PATHWAY_AND_STRESS_INDUCTION_OF_HEAT_SHOCK_PROTEINS	-0.4504673646120975	-0.7142478140482797	0.984	1.0	1.0	14/42	33.89%	FASLG;ACTA1;CYCS;HSPB1;ARHGDIB;ACTG1;FADD;MAPKAPK3;ACTB;PARP1;CASP9;CASP10;CASP6;DAXX
1536	c2	prerank	BUYTAERT_PHOTODYNAMIC_THERAPY_STRESS_DN	-0.4418435597571389	-0.7146090781952376	1.0	1.0	1.0	236/609	35.92%	PEX12;TRMT12;LYPD1;INHBB;PSMB10;FABP4;GALNT14;ZNF365;ABHD14A;PCSK6;FGFBP1;TGIF2;BCL2A1;IGFBP5;SPIN2A;TMEM251;HNF1B;BOLA2;CYP24A1;FOXD1;CLN5;TLE4;ATP6V0E2;SNRNP25;POLR3K;TIMM10;RGS7;MLLT11;THTPA;ANAPC15;POLR2I;PARD6A;SLC25A11;NHP2;COA4;UQCR10;COX16;MYCBP;ISOC2;PITX1;PCYOX1L;FANCF;LSM2;DPM2;MRPL34;RAC2;PXMP2;DCTPP1;F8A1;SURF2;CDKN3;CKLF;ANAPC13;ICAM3;SCAND1;LAGE3;EMC9;TAGLN;HHEX;DHRS11;POP5;NRGN;RR…
1537	c2	prerank	REACTOME_RECOGNITION_OF_DNA_DAMAGE_BY_PCNA_CONTAINING_REPLICATION_COMPLEX	-0.4529856331735677	-0.7147691361406625	0.9699097291875627	1.0	1.0	17/30	41.02%	POLE4;POLE3;RPS27A;UBA52;UBB;RPA3;RBX1;POLD2;RPA2;PCNA;RFC2;USP1;RFC5;POLD4;UBE2B;UBC;RFC4
1538	c2	prerank	REACTOME_TRANSPORT_OF_MATURE_MRNAS_DERIVED_FROM_INTRONLESS_TRANSCRIPTS	-0.4503373587260505	-0.7147761385238871	0.987	1.0	1.0	1/41	0.29%	FIP1L1
1539	c2	prerank	REACTOME_HIV_LIFE_CYCLE	-0.4442993993974287	-0.7148067695481665	1.0	1.0	1.0	47/143	33.44%	FEN1;CHMP4A;TAF7L;GTF2H4;CD4;CCR5;POLR2I;HMGA1;TAF10;POLR2J;RANBP1;BANF1;GTF2H5;RAN;SUPT4H1;RPS27A;POLR2F;POLR2L;UBA52;PPIA;TAF9B;GTF2A2;POLR2K;UBB;CHMP2A;POLR2E;POLR2H;POLR2C;VPS28;NELFE;POLR2G;VPS4A;POLR2D;MVB12A;CHMP2B;CHMP3;CHMP4B;SSRP1;VPS37D;CHMP5;TCEA1;GTF2F1;NCBP2;TAF6;SEC13;TAF12;CHMP7
1540	c2	prerank	BASAKI_YBX1_TARGETS_UP	-0.44273441447781686	-0.7148665847467908	1.0	1.0	1.0	154/272	43.22%	FEN1;AJUBA;WNT10A;FGFBP1;PLCB4;NID2;FOLR3;MT1G;MT1F;RRAS;CENPW;CDKN3;PSMB6;TK1;MED8;HINT1;PRELID1;DHRS11;CENPM;KRT10;CENPN;DTYMK;SLC39A4;RHOD;COX20;PDCD2;SIVA1;POLR2L;TNFRSF12A;CDK2AP2;CAV1;MT1X;PHF19;RRS1;IFRD2;GSTP1;NDUFS6;MAD2L1;PTTG1;COTL1;TPRKB;YWHAH;GINS2;C3orf14;ARPC5L;SFN;LARP6;COMMD4;CDCA3;SAC3D1;UBE2C;CDA;PGAM5;DCUN1D5;ILF2;S100A2;RUSC1;LRR1;GLRX2;MT2A;WDR77;TUBA4A;CENPA;TYMS;BIRC5;DR1;…
1541	c2	prerank	REACTOME_UB_SPECIFIC_PROCESSING_PROTEASES	-0.4433164646646164	-0.7149355981172197	1.0	1.0	1.0	75/159	41.69%	PSMA8;PSMB10;PSMD9;USP2;PSMA6;IL33;USP26;AR;TAF10;PSMB6;RNF128;PSMD8;RPS27A;UBA52;PSMB5;VDAC2;TAF9B;SNX3;PSMB2;TADA3;FKBP8;UBB;PSMB3;PSMB1;PSMD10;ARRB2;PSMA4;PSMA5;TOMM20;PSMA7;PSMD7;ADRM1;PSMB4;PSMB9;PSMB7;VDAC1;MAT2B;PSME2;PSMC5;MYC;PSMA2;PSME1;VDAC3;PSMC4;OTUB1;PSMB8;PSME3;PSMC3;BECN1;PSMD11;PSMD13;RCE1;PSMC1;CCNA2;USP21;PSMD4;CDC20;FOXO4;PSMF1;PSMD6;SKP2;ADRB2;PSMD3;RUVBL1;NFKBIA;PSMD12;CDC25…
1542	c2	prerank	REACTOME_HEME_SIGNALING	-0.45065048234833	-0.7150477488792256	0.99	1.0	1.0	4/48	19.95%	HBA1;APOB;CLEC1B;HBB
1543	c2	prerank	BOYAULT_LIVER_CANCER_SUBCLASS_G12_DN	-0.4641621460889256	-0.7151137137983581	0.94129763130793	1.0	1.0	7/15	36.88%	HLF;ADI1;QDPR;TSKU;PIK3C2G;ABCG2;FAH
1544	c2	prerank	BORCZUK_MALIGNANT_MESOTHELIOMA_UP	-0.44261425651881425	-0.7151322665758224	1.0	1.0	1.0	168/293	42.23%	NME1;FKBP1A;EMG1;TMED7;TUBA3E;THBS2;NHP2;HMGA1;RPS15A;CKS1B;JTB;F8A1;UBE2S;PSMB6;SEC61G;TK1;RAN;LDOC1;RAB32;KRT10;SAP30;PSMD8;MPC2;LAMTOR5;PARK7;AP2S1;DBI;NUDT1;S100A11;UROS;EIF3I;UBE2A;CDK4;TRIAP1;RAC1;GTF2A2;MAD2L1;MRPL28;PGRMC1;SKP1;DCK;VAMP3;SNRPF;PSMD10;UBE2C;FTSJ1;CDKN2C;THAP11;RAD1;CKS2;TMEM97;ILF2;S100A2;RAB4A;PRDX4;SSBP1;CCNG1;MED21;SLC25A1;PYCR1;MOB1A;DYNLT3;CBX3;PPP4C;MRPL3;HDGF;VBP1;P…
1545	c2	prerank	NAKAMURA_METASTASIS_MODEL_UP	-0.45242101307613986	-0.7153768771118482	0.987	1.0	1.0	23/42	39.30%	HPDL;NTRK2;GJB3;HCLS1;HIRIP3;DPCD;ACD;NOB1;MALL;CMTM3;TOLLIP;TUBB2A;DUSP3;DYNLL2;BLVRA;DUSP5;HTRA2;PGK1;HS3ST1;STX4;TUBB6;LAPTM5;SLC16A3
1546	c2	prerank	PID_TAP63_PATHWAY	-0.45086938188960135	-0.7153779976713639	0.995	1.0	1.0	3/53	6.86%	EGR2;SPATA18;CLCA2
1547	c2	prerank	WP_MAMMARY_GLAND_DEVELOPMENT_PATHWAY_INVOLUTION_STAGE_4_OF_4	-0.47790546431462144	-0.715401229229274	0.9314040728831725	1.0	1.0	8/10	49.57%	BAX;MYC;E2F1;SOCS3;CDH1;TP53;MMP9;IL6ST
1548	c2	prerank	THEILGAARD_NEUTROPHIL_AT_SKIN_WOUND_DN	-0.44409207357701824	-0.7155013559602104	1.0	1.0	1.0	47/222	28.18%	SELPLG;FKBP1A;TWF2;LSP1;ABCG1;S1PR4;BARX2;NFE2;SLC19A1;STX16;NCF4;CBFA2T3;CSF3R;CSTA;LILRA2;CXCR2;ATP6V0E2;MYCBP;POLR2J;HCLS1;ICAM3;HHEX;HSBP1;SRP9;GNB2;UQCR11;ARHGDIB;CALM1;RASGRP2;TADA3;RGS14;SET;PPP1CA;GNAI2;RGS19;CDKN2D;ARPC3;RABIF;PRDX3;FADD;ARPC1B;MAPKAPK3;TUBA1B;TUBA4A;CDIPT;COX5B;CITED2
1549	c2	prerank	REACTOME_NEF_MEDIATED_DOWNREGULATION_OF_MHC_CLASS_I_COMPLEX_CELL_SURFACE_EXPRESSION	-0.4793861832116694	-0.7155425151712412	0.9317697228144989	1.0	1.0	6/10	38.86%	AP1M2;AP1S1;B2M;HLA-A;AP1S2;AP1M1
1550	c2	prerank	MOOTHA_FFA_OXYDATION	-0.4590722597024802	-0.7156864203196799	0.9537223340040242	1.0	1.0	13/23	41.22%	CPT1B;ECHS1;HSD17B10;ECI1;NCAPH2;ACAA2;CRAT;CPT2;ACADS;NBN;HADH;DECR1;ACAT1
1551	c2	prerank	DAZARD_RESPONSE_TO_UV_SCC_UP	-0.4467639883773232	-0.7157062746438734	1.0	1.0	1.0	56/99	43.61%	SLC11A1;CCL20;TAGLN3;TMED7;ACKR2;ANAPC15;MYCBP;RRM2;PSMD8;HSD17B8;ARHGDIB;SNX3;SKP1;SRI;TPGS2;CDKN1C;B2M;PRDX3;SSBP1;PFDN6;CITED2;TWF1;DYNLT3;YWHAZ;PTGES3;SSR1;RCN2;SRSF1;CDK1;RAD51C;RALB;ANXA2;PGK1;PAPOLA;PMAIP1;GADD45A;UBE2D3;AIMP1;HPRT1;HSP90AB1;JUND;CCNC;AP1S2;PDIA6;RFC5;NAP1L1;PLSCR1;RTN4;ITM2B;PRKAR1A;SH3BGRL;IGFBP7;TACSTD2;ANXA3;TSC22D3;GLUD2
1552	c2	prerank	FINETTI_BREAST_CANCERS_KINOME_BLUE	-0.4610762886957943	-0.7158010796554064	0.9475277497477296	1.0	1.0	2/21	16.64%	NRK;RET
1553	c2	prerank	RUIZ_TNC_TARGETS_DN	-0.44423398494254507	-0.7158123724703176	1.0	1.0	1.0	76/138	43.93%	LYPD1;FEN1;STC2;CD24;SERPINB2;OLR1;POLR3K;DCTPP1;RRM2;POP7;TPM1;TNFRSF12A;CAV1;CCDC86;MT1X;MAD2L1;YWHAH;GINS2;ODC1;PEA15;CAV2;UBE2C;RRP7A;CKS2;TMEM97;PRPS1;EIF5;TYMS;BIRC5;MRTO4;OGFRL1;ZWINT;DKK1;GINS3;TUBB4B;DNAJC9;POLR1E;GMNN;FHL2;DKC1;CDK1;E2F1;CALM2;USP1;CCNA2;FST;EXOSC8;EIF2S1;TIPIN;CDC6;PNP;TUBB6;AURKB;CCNE1;CDC42EP3;MCM7;MEST;CDC25A;PRIM1;PBK;ZWILCH;ASF1B;RFC4;LPXN;SERPINE2;MCM2;SPDL1;RAD5…
1554	c2	prerank	MOHANKUMAR_HOXA1_TARGETS_UP	-0.4423660479500052	-0.7158303046934007	1.0	1.0	1.0	123/376	36.83%	SMN1;CAMK2B;TTC39A;TATDN2;CACNA2D4;RGS16;ELOVL2;TGIF2;LIN7A;NTRK3;HOOK1;PADI2;CNTLN;NXPH3;PARL;SULF1;TBX21;LINC00474;IRX5;KCNJ3;PTGFRN;GATA4;ADCY5;CTSD;QPRT;AR;GAL;TFAP4;AP1M2;RRM2;TIMM17A;NUTF2;RPS4X;ADIPOR1;PSMB5;DNAJB1;HMBS;PRMT1;GSTM3;GPN3;PGRMC1;SPG21;UBE2L6;MARCKSL1;BCKDK;G0S2;CLN8;DUSP14;ICMT;RAB1B;PRDX3;ARPC1B;TMED2;TUBB;ANP32E;LRRC59;PTP4A1;EIF5;VPS4A;WDR77;BCAT2;CCDC71;TOMM40;LDHA;MMGT1…
1555	c2	prerank	BLANCO_MELO_BRONCHIAL_EPITHELIAL_CELLS_INFLUENZA_A_DEL_NS1_INFECTION_DN	-0.4435927113498503	-0.71585545548764	1.0	1.0	1.0	50/167	36.83%	UCN2;PHGDH;FEN1;GCNT3;UPK3B;EPN3;TUBAL3;RHNO1;CES3;PRR15L;FOXA2;TEF;TFAP4;CDKN3;ZNF90;TK1;CENPM;RRM2;SKA1;CCDC34;PTTG1;UBE2T;GINS2;CDCA3;UBE2C;HILPDA;CAMK1;BIRC5;CDT1;MTFR2;PSRC1;ZWINT;MYBL2;ZNF324B;AURKA;FADS1;PKMYT1;NEK2;TROAP;SLC46A1;E2F1;GINS4;CCNA2;PLK1;GPATCH11;CDCA5;NUSAP1;CCNB2;SUV39H1;CDC6
1556	c2	prerank	BIOCARTA_MALATEX_PATHWAY	-0.4907684289929427	-0.7159819378313976	0.9277899343544858	1.0	1.0	6/8	46.14%	SLC25A11;SLC25A1;MDH1;PDHA1;CS;ACLY
1557	c2	prerank	PID_TRAIL_PATHWAY	-0.457271098015136	-0.716108548569043	0.970912738214644	1.0	1.0	1/28	3.59%	TNFRSF10C
1558	c2	prerank	WU_APOPTOSIS_BY_CDKN1A_VIA_TP53	-0.44851887291154896	-0.7163285134889921	0.992	1.0	1.0	29/51	46.81%	TUBB3;TUBB4A;FAT2;UBE2T;UBE2C;TYMS;NPM1;HMGB2;AURKA;CDKN1A;CDK1;HNRNPA2B1;CCNB1;AURKB;DLGAP5;TUBA1A;PBK;CEP55;PRC1;MCM2;SPDL1;TPX2;RACGAP1;MCM4;PARP2;MCM3;MCM6;CDC25B;TCN2
1559	c2	prerank	WP_NEOVASCULARISATION_PROCESSES	-0.45231000603316185	-0.7163413512829052	0.976	1.0	1.0	3/37	18.71%	NOTCH4;FLT4;ACVRL1
1560	c2	prerank	COATES_MACROPHAGE_M1_VS_M2_UP	-0.4480891083213575	-0.7163938564307306	0.997	1.0	1.0	18/82	25.40%	GDA;CXCL14;PTGER3;FGD2;HLA-DQA1;KCNJ10;CNRIP1;AIF1;TIFAB;MARCO;ATP6V0E2;HDDC3;RPL14;DYNLT1;TUBB2B;ADA;HMGN3;MARCKSL1
1561	c2	prerank	RODRIGUES_NTN1_AND_DCC_TARGETS	-0.45575307856305186	-0.7164762653205088	0.9679037111334002	1.0	1.0	8/31	27.91%	CDH17;MSX2;MT1F;MT1X;MT1E;CDKN1C;MT2A;MMD
1562	c2	prerank	WELCSH_BRCA1_TARGETS_UP	-0.4450349110924738	-0.7166322706664027	1.0	1.0	1.0	79/189	38.77%	KDELR2;TUBB3;PTCRA;LEPROT;ENPP2;FGF9;ZNF711;FOXD1;RRAS;PCBD1;RRM2;RHOC;TIMM17A;BNIP3;RBM3;NPC2;NDUFA4;CLTB;PGRMC1;VAMP3;MYL12A;HMGN3;CYBA;B2M;NDUFA12;YBX3;CKS2;TMED2;TUBB;RAB4A;KLHDC3;RAB8A;DEK;SDHC;CITED2;PPIC;DR1;PPP4C;GSTZ1;ACTR1B;CIRBP;TXNDC9;SEPHS2;EPCAM;TMED10;CDKN1A;SRSF3;ARF6;SSR1;ECH1;HAGH;COPS8;TCEAL1;ANXA5;CDK1;TAF12;GPS2;MICB;TMBIM6;ANXA1;MPV17;SUCLG1;SERPINB1;INPP5K;MGAT2;ANXA2;UBE2D…
1563	c2	prerank	DEURIG_T_CELL_PROLYMPHOCYTIC_LEUKEMIA_DN	-0.4446164922362954	-0.7167382047315609	1.0	1.0	1.0	25/299	19.80%	CD52;HPGD;TRAF3IP3;SEL1L3;PPP1R16B;GNLY;SYT11;CD160;CXCR5;PTPRC;APOBEC3C;TRDC;CD28;TBX21;CASP1;KLRC1;TRBC2;KIF21B;CD244;CD3D;CD84;PRF1;XCL1;CD2;CTLA4
1564	c2	prerank	SONG_TARGETS_OF_IE86_CMV_PROTEIN	-0.45137354500346033	-0.716752605435968	0.991	1.0	1.0	33/52	44.27%	MYRF;TMEM106C;TK1;MAD2L1;PTTG1;DCK;TYMS;CDT1;ZWINT;MYBL2;TFAM;HMGB2;DNAJC9;PCNA;CDK1;RFC2;E2F1;RAD51C;SLC29A1;PPIH;FLAD1;UMPS;PNP;BTG3;CCNE1;UNG;MCM7;DDX23;MCM2;TPX2;MCM5;FOXM1;RPA1
1565	c2	prerank	REACTOME_RESOLUTION_OF_D_LOOP_STRUCTURES	-0.45597326082557765	-0.7167801760438584	0.973	1.0	1.0	2/33	13.92%	SLX1B;SLX1A
1566	c2	prerank	MANN_RESPONSE_TO_AMIFOSTINE_DN	-0.4828353110432622	-0.7168312771712082	0.9134720700985761	1.0	1.0	6/9	40.04%	RRM2;HMGN2;TWF1;KRAS;CCNB1;HNRNPK
1567	c2	prerank	YAO_TEMPORAL_RESPONSE_TO_PROGESTERONE_CLUSTER_6	-0.449797073872233	-0.7168736654885344	0.996	1.0	1.0	20/73	31.88%	EFNA1;BLNK;C16orf89;TMEM30B;AKR1C4;IGHG1;TMEM106C;IFI27L2;SUPT4H1;USE1;CDKN1C;PERP;HTRA3;CFD;BTG1;KRT18;CRIP2;CAPG;EPCAM;TPRG1L
1568	c2	prerank	MAYBURD_RESPONSE_TO_L663536_DN	-0.45131240027656516	-0.7168952783492251	0.989	1.0	1.0	32/52	45.66%	PROX1;RPL15;CYCS;C4orf3;MRPL42;MED21;HMGB1;ACTB;YWHAQ;AMD1;BUB3;PSME3;CDK1;SRSF7;TMEM50B;LAPTM4B;CCNC;PEG10;NOLC1;GNPDA2;PCID2;STK17A;PLSCR1;DDOST;IFNAR1;CCZ1;S1PR5;SRRM1;SNX5;SLC30A5;PPA2;HMMR
1569	c2	prerank	REACTOME_DOWNREGULATION_OF_SMAD2_3_SMAD4_TRANSCRIPTIONAL_ACTIVITY	-0.45492268875309405	-0.7170695792518411	0.964964964964965	1.0	1.0	10/31	36.43%	TGIF2;ATP1B4;RPS27A;UBA52;UBB;PARP1;MAPK3;UBE2D3;UBE2D1;SNW1
1570	c2	prerank	MULLIGHAN_NPM1_MUTATED_SIGNATURE_1_UP	-0.4446724075952002	-0.7172487311075564	1.0	1.0	1.0	37/238	27.61%	TRAF3IP3;SEL1L3;RGSL1;NFE2;TRPM8;CHGB;LEPROT;ZFR2;HOXB2;POU3F1;GNRHR;ITGAX;HOXA7;PDCD1;HOXA3;CNR1;CD84;UGT2B15;EMC9;KRT10;CCDC28A;RWDD1;TMEM14A;EXOSC4;ARL6IP4;DCK;POLR2C;COMMD4;CLN8;AK2;GHITM;RAD1;SLC46A3;TRAPPC3;HMGB1;RAB38;SLC39A1
1571	c2	prerank	REACTOME_P75_NTR_RECEPTOR_MEDIATED_SIGNALLING	-0.4484906546661468	-0.7173091057923279	1.0	1.0	1.0	7/96	14.55%	MCF2L;RASGRF2;NGFR;MCF2;ARHGEF15;FGD2;MAG
1572	c2	prerank	CHARAFE_BREAST_CANCER_LUMINAL_VS_BASAL_DN	-0.44408959934579667	-0.7173910905412433	1.0	1.0	1.0	82/430	29.28%	TRIM29;IRX1;FKBP1A;PDZK1IP1;AKR1B10;DNAJB4;VSNL1;LIPG;FAP;SEL1L3;MME;SLPI;FGFBP1;TWIST2;KRT14;PLA2G4A;KRT16;BNC1;SFRP1;CASP1;PNLIPRP3;CRYAB;HOXA3;SERPINB2;RUNX3;SLC6A15;KLK10;TLE4;DSC3;DSG3;NKX1-2;MT1G;GJB3;MT1F;RAC2;STAT4;TAX1BP3;YBX1;CCDC28A;CAV1;ARPC2;MT1X;GSTP1;COTL1;ORMDL1;ADA;VAMP3;CRIPT;NUDT15;MYL12A;SFN;GLIPR1;EMP3;LARP6;MMADHC;SRI;REXO2;CAV2;FXYD5;GPX8;B2M;CBR1;CYB5R3;CFL2;YBX3;PERP;NOB1…
1573	c2	prerank	PATIL_LIVER_CANCER	-0.4431660157125066	-0.7178197706644405	1.0	1.0	1.0	219/612	36.04%	PDGFRB;EFNA1;CSNK2B;XAGE1A;FEN1;NME2;TBCE;SCN8A;ADSL;COL1A2;F13A1;RNF157;NPR1;CPLX2;TSPAN8;TCF4;MAPK8IP2;STXBP6;HORMAD1;LGR5;SLC6A13;IGSF1;ENPP2;CD24;RHNO1;S100P;IGF2BP1;CLN3;PPT2;TUBA3D;PTGFRN;IL21R;ALDOA;TMEM98;THY1;AFP;NRM;PLP2;CENPW;NHP2;HMGA1;TMEM106C;CKS1B;DPM2;IFT20;LSM4;CDKN3;CKLF;RPS20;LAGE3;TK1;RPS5;RPS19;RPSA;RPS16;FABP5;MAF1;CENPM;RRM2;UBE2M;RHOC;APH1A;XPO5;HMGN2;S100A10;CDKN2AIPNL;RP…
1574	c2	prerank	BURTON_ADIPOGENESIS_PEAK_AT_2HR	-0.4530257766608411	-0.7182227746160907	0.9829659318637275	1.0	1.0	20/43	39.46%	DNAJB4;TNFAIP6;FOXC2;EMD;ID3;NR4A1;DNAJB1;GADD45G;MYC;PHLDA1;CDR2L;ADM;CEBPD;PPP1R15A;BAG3;NR4A2;MAP2K3;IER3;ZFP36;JUNB
1575	c2	prerank	MARIADASON_REGULATED_BY_HISTONE_ACETYLATION_DN	-0.45224756154626883	-0.7182764779439207	0.982	1.0	1.0	12/40	34.68%	IGF2BP1;DCT;NRAP;USF2;UQCRFS1;PAIP2B;MTCH2;CERS2;MPDU1;PAF1;ST3GAL4;LUC7L2
1576	c2	prerank	HUPER_BREAST_BASAL_VS_LUMINAL_DN	-0.4496834844029825	-0.7184992646298325	0.992992992992993	1.0	1.0	26/56	34.78%	WFDC2;INHBB;ANPEP;PROM1;GABRP;FUT3;ADAMTS5;HMGA1;METRN;CNN3;MALL;BIK;PSMB9;DKK1;TPM4;KRT18;TM4SF1;IDH2;KRT81;PSMB8;KRT19;IGFBP4;KRT15;IL32;HLA-B;IGFBP3
1577	c2	prerank	SUBTIL_PROGESTIN_TARGETS	-0.4570641450612419	-0.7185534999899478	0.981	1.0	1.0	14/34	35.71%	NME2;AR;BNIP3;SAP30;HMGB3;POLR2K;CDKN1C;BCAS2;CCND1;RPS6KA1;ECI2;CEBPD;GADD45A;DNAH1
1578	c2	prerank	PID_AR_PATHWAY	-0.4502895051868246	-0.7185751226855882	0.991	1.0	1.0	10/61	26.45%	TCF4;TMPRSS2;CMTM2;KLK3;AR;NKX3-1;TGFB1I1;UBE2I;HNRNPA1;PRDX1
1579	c2	prerank	KEGG_INSULIN_SIGNALING_PATHWAY	-0.447090136202378	-0.7185952223854514	1.0	1.0	1.0	16/132	22.16%	SHC2;GYS2;FBP2;SLC2A4;PPP1R3A;CBLC;PIK3CG;HK3;CALML6;PKLR;EIF4E1B;BAD;EIF4EBP1;CALM3;RPS6;HRAS
1580	c2	prerank	BIOCARTA_RAN_PATHWAY	-0.5100970039262297	-0.7186249059666613	0.89375	1.0	1.0	2/5	21.92%	RANBP1;RAN
1581	c2	prerank	CHICAS_RB1_TARGETS_SENESCENT	-0.4443552295124134	-0.7188650749016454	1.0	1.0	1.0	152/525	34.85%	PHGDH;CXCL10;C11orf96;BEAN1;FEN1;LRRC15;SEL1L3;PLAGL1;ZG16B;CSF3;CCL20;LDB2;BTBD11;TM6SF1;SERPINB7;LRFN5;COL10A1;BCL2A1;SPATA18;TAGLN3;RFTN2;IGFBP5;HEY1;ANPEP;JAM2;SLFN11;C11orf54;IL33;MXRA5;GDNF;POSTN;BAALC;ACTG2;KCNG1;ITPRIPL2;CNRIP1;VWA5A;PRRT2;EFS;SERPINA9;BEX1;CRIP1;THBS2;TREM1;THY1;DGAT2;GAL;TMEM106C;MEA1;CENPV;EIF4EBP1;CKLF;RANBP1;NRGN;RRM2;TCEAL3;HMGN2;UQCC2;TUBG1;SNRPB;TRMT5;TMEM54;PTMA;…
1582	c2	prerank	LANDIS_ERBB2_BREAST_TUMORS_324_UP	-0.4480560740127235	-0.7195135071763069	1.0	1.0	1.0	47/142	34.35%	FRRS1;FHDC1;TSPAN8;WNK2;FXYD3;C11orf54;IRF6;NPNT;CLDN3;CLIC1;MIEN1;RRM2;ST6GALNAC4;NR4A1;SERP1;ABRACL;F11R;SKP1;DCK;CSRP1;LMO4;SMAGP;PERP;CYSTM1;CCND1;SRP19;BAG2;ZC3H15;CHMP2B;ATP6V1E1;ORMDL2;SS18L2;LITAF;EPCAM;MAPK8IP1;DOK1;XBP1;RCN2;EBP;TMED3;CTSC;CDK1;TRAF4;UNC119B;CALM2;SLC29A1;SOCS2
1583	c2	prerank	WP_ONECARBON_METABOLISM	-0.4576676564366492	-0.7195986472768412	0.964964964964965	1.0	1.0	9/29	32.83%	CHDH;BHMT;MTHFS;GLRX;TYMS;MTHFD2;MAT2B;AHCY;SHMT2
1584	c2	prerank	BURTON_ADIPOGENESIS_PEAK_AT_16HR	-0.45604157484461844	-0.7196795187387219	0.986986986986987	1.0	1.0	25/39	46.13%	FEN1;HMGA1;RRM2;MRPL18;IFRD2;DUT;PRPS1;PGP;HMGB2;GRWD1;CDC6;ABCF1;MCM7;ASF1B;HAT1;ASS1;MCM5;DDX21;ECM1;MCM4;SNX5;VCAN;MCM3;MCM6;MSH6
1585	c2	prerank	REACTOME_SARS_COV_2_INFECTION	-0.4452539262936382	-0.7197069520159962	1.0	1.0	1.0	96/269	34.86%	SMN1;CRB3;MGAT4C;GPC2;CHMP4A;TMPRSS2;VPS33A;RPS4Y1;NOD2;TLR8;MASP1;IL17F;RPS26;RPS8;RPS2;RPS15A;RPS25;RPS12;RPS27;RPS13;RPS14;RPS20;RPS5;RPS29;RPS23;RPS19;RPSA;RPS18;RPS16;RPS3;RPS28;RPS6;ISCU;RPS11;RPS9;RPS15;ZCRB1;RPS27L;RPS7;RPS24;RPS4X;RPS3A;ST6GALNAC4;RPS27A;SNRPB;SNRPG;UBA52;SNRPD3;GEMIN6;CAV1;SUMO1;MAP1LC3B;CNBP;FAU;PRMT1;YWHAH;UBB;CHMP2A;YWHAB;SFN;SNRPF;DAD1;UBE2I;SNRPD1;SNRPE;B2M;GEMIN2;…
1586	c2	prerank	PID_AR_NONGENOMIC_PATHWAY	-0.45658992446887603	-0.7200067317412568	0.965965965965966	1.0	1.0	8/31	29.77%	GNAZ;AR;HRAS;RAC1;GNAI2;CDC42;MAP2K2;GNG2
1587	c2	prerank	PEDERSEN_METASTASIS_BY_ERBB2_ISOFORM_7	-0.4458056339219076	-0.7202231327770154	1.0	1.0	1.0	60/367	26.19%	CLDN1;ENTPD3;BMP7;STC2;PARM1;MMP1;PKIA;SRCAP;TJP3;NR5A2;RGS16;BTBD11;TFF3;SHB;BCL2A1;LDLRAD4;CA8;FXYD3;ANKRD22;RHNO1;TMPRSS3;IL1R2;RIIAD1;NPNT;SYK;LINC00992;FAM131B;RPRM;MOB3C;TMEM150C;S100A16;PXMP2;CENPV;SH3BGRL3;DNAJC22;HIRIP3;CENPM;CENPN;GPX3;DTYMK;SAP30;RBM3;BATF;CCDC34;TRMT5;THYN1;CLTB;GINS2;IL11;DUT;CCDC71L;HMGN3;RPL5;HAUS4;AKR7A2;LMO4;CAV2;FXYD5;ZNF689;GPX8
1588	c2	prerank	REACTOME_NUCLEOTIDE_SALVAGE	-0.4593263498368627	-0.7204318752422424	0.9456740442655935	1.0	1.0	14/22	39.29%	TYMP;TK1;APRT;ADA;DCK;DGUOK;CDA;UPP1;UCK1;GMPR2;GMPR;HPRT1;PNP;UCKL1
1589	c2	prerank	BERENJENO_TRANSFORMED_BY_RHOA_DN	-0.4457336015881423	-0.7204896431801269	1.0	1.0	1.0	170/375	42.01%	PDGFRB;GAS2;EBF1;RNASE4;COL1A2;SPARCL1;TMEM205;SMOC2;TCF4;ZHX1;CD24;NAALAD2;CNPY2;POSTN;DCN;PLA2G7;CACNA1G;TWIST1;VKORC1;ELAVL2;EBF3;THBS2;AEBP1;MT1F;RRAS;BRI3;SNAPIN;PDK4;MIEN1;ARF5;DTD1;FIBP;GAMT;ZNF32;MPC2;HCFC1R1;CSRP2;NPC2;ID3;ATRAID;MYL12B;CAV1;CYB5A;LAMTOR2;GSTM3;CHMP2A;EID1;GRINA;CSRP1;VPS28;GNAI2;CNN3;MXD4;USE1;IFITM3;KAZALD1;MARCKS;RPL22;NDUFA6;S100A13;MAP1LC3B2;MT2A;RABAC1;PCOLCE;ACTB;…
1590	c2	prerank	REACTOME_RESOLUTION_OF_SISTER_CHROMATID_COHESION	-0.4473386276286725	-0.7205101189550408	1.0	1.0	1.0	37/118	35.63%	PPP2CA;TUBB3;TUBAL3;TUBA4B;TUBB1;TUBA3D;TUBB4A;TUBA3E;B9D2;RPS27;DYNLL1;CENPM;CENPN;SKA1;MAD2L1;TUBB2B;TUBA1B;TUBA4A;CENPA;BIRC5;ZWINT;TUBB2A;PPP1CC;DYNLL2;TUBB4B;SKA2;MAPRE1;NUDC;BUB3;TUBA1C;SEC13;CDK1;CENPH;PLK1;PPP2R1A;CDCA5;CDC20
1591	c2	prerank	ZHAN_MULTIPLE_MYELOMA_PR_UP	-0.4538476798883329	-0.7206661969336472	0.99	1.0	1.0	26/45	43.93%	SLC19A1;RRM2;SKA1;MPC2;CCDC34;UBE2T;UBE2C;TYMS;BIRC5;AURKA;NEK2;CDK1;NUSAP1;CCNB2;CCNB1;DLGAP5;ZWILCH;RFC4;PRC1;KPNA2;TPX2;TRIP13;RACGAP1;E2F8;SPC24;FOXM1
1592	c2	prerank	FLECHNER_PBL_KIDNEY_TRANSPLANT_REJECTED_VS_OK_UP	-0.4508084256666466	-0.7206882939576451	0.997	1.0	1.0	39/62	46.05%	SELPLG;IGKC;PLP2;TAX1BP3;TXNRD1;CDKN1C;B2M;DCTN6;AGPAT1;ANP32E;RPA2;CBX1;PARP1;TUBB2A;SPCS2;LITAF;TMED10;PCGF2;REEP5;ICAM2;MPV17;DAXX;DNPEP;GOT2;HNRNPA3;CD47;PSMD6;UBE2E3;IDS;PSMD14;SERPINE2;KPNA2;MTDH;TSC22D3;MTMR4;POLR1C;TAX1BP1;ZBTB14;MCM6
1593	c2	prerank	REACTOME_ERK_MAPK_TARGETS	-0.4643231491751686	-0.7207281838079007	0.9605263157894737	1.0	1.0	1/22	1.02%	PPP2CA
1594	c2	prerank	NUYTTEN_NIPP1_TARGETS_DN	-0.44556447274685157	-0.7208306223751748	1.0	1.0	1.0	232/800	34.58%	TRIM29;INHBB;ENTPD3;THAP5;EPHB3;KREMEN2;TTYH2;KDELR2;SLC16A14;HOXA13;FAM20A;AJUBA;SCIN;EPN3;ABCG1;VASH2;ATP2A3;SHB;SLPI;FGFBP1;TMPRSS2;WDR93;PEX19;DOK7;TUBA4B;FFAR4;LEPROT;GRHL2;ANPEP;TFF1;PHACTR3;SLC35F6;S100P;SLFN11;CTHRC1;LHX2;SCARA5;CDH11;TBL1Y;WNT4;TUBB1;NPTX1;RBP4;FOXA1;TMED7;SYK;PLA2G7;SPTSSB;TUBB4A;SDR16C5;MUC5AC;PAQR8;PRPS1L1;COL2A1;HOXB13;UBE2W;FAM131B;CRIP1;TBX2;CAMK2N1;DCXR;TMEM121;PL…
1595	c2	prerank	WP_COHESIN_COMPLEX_CORNELIA_DE_LANGE_SYNDROME	-0.457811090317178	-0.7209288715534939	0.972972972972973	1.0	1.0	1/30	1.02%	PPP2CA
1596	c2	prerank	RIEGE_DELTANP63_DIRECT_TARGETS_UP	-0.4500730700533557	-0.7214317816236554	1.0	1.0	1.0	28/132	30.05%	SLC2A9;VSNL1;BTBD11;FGFBP1;CYP27B1;RASSF6;IRF6;SNCA;CSTA;FAT2;NIPAL4;TRIM7;PPP4R4;FABP5;HRAS;ARHGDIB;GSTP1;PTTG1;DRAP1;SFN;S100A2;RAB38;TYMS;TOMM34;PPIF;SSRP1;NCAPH2;GINS3
1597	c2	prerank	MYLLYKANGAS_AMPLIFICATION_HOT_SPOT_13	-0.5079749434121177	-0.7214794263833166	0.864321608040201	1.0	1.0	5/5	49.22%	NONO;FOXO4;MTCP1;GPC3;TMEM185A
1598	c2	prerank	YIH_RESPONSE_TO_ARSENITE_C2	-0.4762327286642576	-0.7216856574859404	0.9364102564102564	1.0	1.0	1/14	5.10%	BCL2A1
1599	c2	prerank	SCHLOSSER_MYC_TARGETS_AND_SERUM_RESPONSE_DN	-0.4554809445752597	-0.7216979408443127	0.987	1.0	1.0	29/47	39.76%	RAN;FABP5;TIMM17A;RRS1;RSL1D1;ODC1;EBNA1BP2;EIF1AX;FTSJ1;PRDX4;BAG2;RPP40;NOP14;LDHA;HDGF;NCL;RPIA;MYC;FBL;BYSL;AMD1;PA2G4;DKC1;PAICS;MRPL19;UCHL3;PRNP;IRAK1;TFDP1
1600	c2	prerank	KEGG_PROSTATE_CANCER	-0.451141866367971	-0.72172086873788	0.998	1.0	1.0	22/88	31.76%	PDGFRB;CREB3L3;IGF1;SRD5A2;PIK3CG;KLK3;INSRR;AR;BAD;HRAS;NKX3-1;GSTP1;RELA;CREB3;CCND1;MAP2K2;NRAS;ARAF;CDKN1B;CASP9;CDKN1A;KRAS
1601	c2	prerank	NAGASHIMA_NRG1_SIGNALING_DN	-0.45574306540238274	-0.7220213797330779	0.991	1.0	1.0	3/49	13.35%	ARL14;FUT9;TIA1
1602	c2	prerank	HELLER_HDAC_TARGETS_UP	-0.4472284583359703	-0.7220986920215646	1.0	1.0	1.0	105/279	39.46%	MYRF;CXCL10;LAMP3;GPM6A;RNASE4;ACSBG1;SYT11;HBA1;ENPP2;NCAM1;NAALAD2;CGREF1;SH3GL3;PRPH;GATA4;SLC17A7;CACNA1G;ZBBX;MSX1;TMEM47;MT1F;RRAS;RNF128;TK1;CHCHD7;NRGN;CYP46A1;FTL;HCFC1R1;CSRP2;MT1X;TUBB2B;COTL1;UQCRFS1;GSTM4;MARCKSL1;MT1E;CDKN2D;CDKN1C;DDAH2;ARMC9;DPM3;MT2A;HMG20B;ABHD17A;BIRC5;S100A4;CDC34;CAMTA1;BLVRB;HSPA2;SLC6A8;PTTG1IP;TSPAN13;TSPAN4;CRIP2;MXRA7;TUBB2A;KHK;TTLL1;MGST3;MLF1;MAPK8IP1…
1603	c2	prerank	GALE_APL_WITH_FLT3_MUTATED_DN	-0.47273147584569786	-0.7221730051234972	0.946775844421699	1.0	1.0	9/15	35.39%	BAD;NDUFB7;DRAP1;PQBP1;RABAC1;ARF1;GPR137;HLA-B;NDUFV1
1604	c2	prerank	WP_MIRNA_REGULATION_OF_P53_PATHWAY_IN_PROSTATE_CANCER	-0.4621466830673401	-0.7224257849798016	0.9576612903225806	1.0	1.0	1/24	0.55%	SESN3
1605	c2	prerank	REACTOME_FORMATION_OF_RNA_POL_II_ELONGATION_COMPLEX	-0.4549492869293749	-0.7224776578584956	0.989	1.0	1.0	19/54	32.52%	GTF2H4;POLR2I;POLR2J;GTF2H5;SUPT4H1;POLR2F;POLR2L;POLR2K;POLR2E;POLR2H;POLR2C;NELFE;POLR2G;POLR2D;SSRP1;TCEA1;GTF2F1;NCBP2;PAF1
1606	c2	prerank	GROSS_HYPOXIA_VIA_HIF1A_UP	-0.451650396104932	-0.7226660523455334	0.996	1.0	1.0	39/74	43.66%	FRRS1;SLC19A1;NDUFB8;SRM;IMPACT;HRAS;RRM2;PSMB5;RPL5;TIMM9;ELOVL1;CACYBP;EXOSC1;AMD1;SHMT2;NOP2;SRSF1;PPID;F2R;SRSF7;MGAT2;ACOX2;SRSF5;TARDBP;MAP3K11;HSF1;USP46;SCAMP4;NSL1;MGAT4B;NAP1L1;CCT3;CDC23;TRIM21;KPNA2;GTF2E1;G3BP1;NUDT3;HSPD1
1607	c2	prerank	REACTOME_SIGNALING_BY_TGF_BETA_RECEPTOR_COMPLEX	-0.450528192641764	-0.722718039382056	1.0	1.0	1.0	33/93	37.48%	FKBP1A;CGN;COL1A2;TGIF2;ITGA8;ATP1B4;PARD6A;YBX1;STUB1;UBE2M;RPS27A;UBA52;UBB;F11R;PPP1CA;NEDD8;RHOA;PARP1;STRAP;PRKCZ;MYC;E2F4;PPP1CC;BAMBI;TGFB3;PPP1R15A;MAPK3;UBE2D3;CDK9;UBE2D1;SNW1;MEN1;CCNC
1608	c2	prerank	DOUGLAS_BMI1_TARGETS_DN	-0.4473621429032336	-0.7228614914571493	1.0	1.0	1.0	22/300	18.93%	TDRKH;ARL6IP1;SESN3;TNFRSF9;PARM1;GPM6A;C6orf58;COL1A2;WNT10A;RXFP2;COL3A1;MRGPRX3;TBCEL;ARHGAP19;NOL4;LIPI;CALCRL;MLC1;CTSD;SHPK;DSG3;BVES
1609	c2	prerank	HU_ANGIOGENESIS_DN	-0.45972986454668663	-0.722895893667016	0.9719719719719719	1.0	1.0	20/32	41.89%	RBMXL2;ATP6V1G1;SOD1;GTF2A2;HMGN1;POLR2K;RPA3;SET;PSMB1;CKS2;NDUFB6;GCDH;PFN2;VAPA;MDH1;HNRNPA2B1;ANXA7;SMYD2;CDK2AP1;EIF3M
1610	c2	prerank	IWANAGA_E2F1_TARGETS_INDUCED_BY_SERUM	-0.46838996875879624	-0.7231973326991449	0.9585858585858585	1.0	1.0	8/21	33.68%	HEY1;TPGS2;GEMIN2;HMGB2;DEPDC7;MAPRE1;GGH;CENPH
1611	c2	prerank	LOCKWOOD_AMPLIFIED_IN_LUNG_CANCER	-0.4489464337384952	-0.7232244226721126	1.0	1.0	1.0	105/202	42.03%	TDRKH;NPR1;ARHGAP9;BCL11B;C14orf132;KCNH2;CD84;ANAPC15;SMIM12;MRPL23;POLR2J;CKS1B;LAMTOR1;JTB;RPS27;MRPL11;SNAPIN;SEC61G;MAF1;GNB2;NUDT1;SIVA1;S100A11;CALM1;MRPL9;HAX1;CDK4;MRPL36;TMEM134;NDUFS6;RMI2;NDUFB5;MANBAL;PMVK;PPP1CA;POLR2H;LY6E;B4GALT3;COPS6;P2RY6;CAV2;TPM3;GEMIN2;CFL2;S100A6;FADD;RAD23A;SSR2;ILF2;AGPAT1;S100A13;SNAP29;SLC39A1;CCDC107;AP2M1;HDGF;PSMB4;DDIT3;AIP;CDK5;YKT6;GCDH;MYC;ALKBH4…
1612	c2	prerank	REACTOME_MITOTIC_G1_PHASE_AND_G1_S_TRANSITION	-0.4502675759559893	-0.723302096304972	1.0	1.0	1.0	81/148	41.63%	PPP2CA;PSMB10;PSMD9;CCND2;PSMA6;CKS1B;POLE4;PSMB6;TK1;RRM2;PSMD8;POLE3;RPS27A;UBA52;CDK4;PSMB5;PSMB2;UBB;RPA3;SKP1;PSMB3;PSMB1;PSMD10;CDKN2D;CDKN1C;PSMA4;CDKN2C;PSMA5;RPA2;TYMS;PSMA7;CCND1;PSMD7;CDT1;PSMB4;PSMB9;PSMB7;MYBL2;PSME2;PSMC5;CDKN1B;MYC;E2F4;CDKN1A;PSMA2;PCNA;PSME1;PSMC4;GMNN;PSMB8;PSME3;CDK1;PSMC3;E2F1;PSMD11;PSMD13;PSMC1;CCNA2;PSMD4;PPP2R1A;MAX;CDC6;CCNB1;PSMF1;CCNE1;PSMD6;FBXO5;MCM7;…
1613	c2	prerank	MOOTHA_TCA	-0.4737729518774315	-0.7235354591229428	0.9404517453798767	1.0	1.0	10/15	43.09%	MDH2;SDHC;IDH3B;IDH3G;IDH2;SDHB;SUCLG1;IDH3A;CS;ACO2
1614	c2	prerank	REACTOME_RETROGRADE_TRANSPORT_AT_THE_TRANS_GOLGI_NETWORK	-0.4574513951412728	-0.7237116148958783	0.991	1.0	1.0	18/48	38.15%	RAB6B;STX16;SYS1;SCOC;NAA38;STX10;VAMP3;NAPA;ARL1;PLIN3;ARFIP2;VAMP4;GCC1;ARFRP1;RGP1;RABEPK;M6PR;TGOLN2
1615	c2	prerank	GARY_CD5_TARGETS_DN	-0.4480926431456386	-0.7237893426635446	1.0	1.0	1.0	172/415	38.76%	NME1;DNAJB4;FEN1;ADSL;EMG1;KMO;ZNF506;BLNK;CNPY2;GPR183;CASP1;RUNX1T1;BCL11A;SIGLEC10;TLR10;TIA1;IRF8;RBM14;IKZF1;FCGR2B;SERPINA9;CD86;YRDC;MRPS12;DCTPP1;LSM10;PDCD5;MRPL50;HINT1;PRELID1;RAN;CHCHD7;KRT10;RRM2;MRPS11;DTYMK;POLE3;RBM3;SERF2;HCCS;COMMD5;SNRPD3;SSU72;COX5A;GEMIN6;TRMT5;ISCA1;MT1X;PSMB5;MRPS16;TAF9B;MRPL36;RBM8A;ATP6V0E1;PPIL1;NDUFB7;SDF2L1;GPATCH4;SLC25A19;MRPL32;SAP18;MRPL20;EBNA1BP…
1616	c2	prerank	NAKAMURA_METASTASIS_MODEL_DN	-0.46090203875657376	-0.7237909855754245	0.984	1.0	1.0	2/41	4.64%	NTSR1;FGFBP1
1617	c2	prerank	WANG_RECURRENT_LIVER_CANCER_UP	-0.46577998407503235	-0.7238761572845938	0.9431472081218274	1.0	1.0	8/19	31.80%	USH1C;SSR3;RPL10A;SYNGR2;CETN2;ZNF652;SH3GLB2;SKA2
1618	c2	prerank	BIOCARTA_AT1R_PATHWAY	-0.4610065469387099	-0.7239628487568129	0.9639278557114228	1.0	1.0	7/27	25.83%	AGT;AGTR1;CALM3;HRAS;CALM1;RAC1;ELK1
1619	c2	prerank	REACTOME_SIGNALING_BY_NOTCH	-0.45028687858865546	-0.7240139267117874	1.0	1.0	1.0	55/173	34.43%	PSMB10;ATP2A3;NOTCH4;PTCRA;PSMD9;HEY2;HEY1;PSMA6;DTX4;DTX1;FLT4;IKZF1;FCER2;TLE4;PSMB6;YBX1;APH1A;PSMD8;RPS27A;UBA52;PSMB5;PSMB2;UBB;SKP1;PSMB3;PSMB1;RBX1;PSMD10;ARRB2;PSMA4;PSMA5;TMED2;PSMA7;CCND1;PSMD7;PSMB4;PSMB9;PSMB7;PSME2;PSMC5;YWHAZ;MYC;PSMA2;PSME1;HDAC3;PSMC4;PSMB8;ST3GAL3;PSME3;PSMC3;MDK;E2F1;ST3GAL4;PSMD11;PSMD13
1620	c2	prerank	REACTOME_RESPIRATORY_ELECTRON_TRANSPORT	-0.4510576904128796	-0.7241976412977595	0.999	1.0	1.0	67/103	37.10%	NDUFB8;NDUFAF3;UQCR10;COX16;NDUFAF4;CYCS;NDUFS5;UQCRH;NDUFB2;COX7A2L;NDUFB10;NDUFB11;UQCRQ;COX6B1;NDUFA2;TMEM126B;NDUFB3;COX20;NDUFA13;UQCR11;CYC1;NDUFA8;COX5A;NDUFS8;NDUFA4;NDUFS6;NDUFB7;NDUFB5;NDUFS7;UQCRFS1;NDUFB4;COX6C;COX7B;NDUFA3;NDUFC1;NDUFS3;NDUFA12;COX7C;NDUFAB1;NDUFA6;UQCRB;NDUFA1;NDUFB1;COX5B;SDHC;COX4I1;ECSIT;NDUFB9;NDUFB6;NDUFA5;COX11;ETFB;SURF1;TIMMDC1;NDUFV3;SDHB;TACO1;NDUFAF2;NDUF…
1621	c2	prerank	BERTUCCI_MEDULLARY_VS_DUCTAL_BREAST_CANCER_DN	-0.4510243090587804	-0.7242578952449168	1.0	1.0	1.0	11/158	15.24%	C1orf116;AQP1;VSNL1;FAP;TMEM61;DACT3;EPHA3;LIN28A;KCNMB1;ACTG2;PPP1R1B
1622	c2	prerank	ZHOU_CELL_CYCLE_GENES_IN_IR_RESPONSE_6HR	-0.4538381374261923	-0.7243851718912816	0.999	1.0	1.0	47/80	43.72%	F10;DCTPP1;RANBP1;FABP5;DTYMK;SAP30;HMGB3;MAD2L1;TPRKB;UBE2T;GINS2;GPN3;DEK;RPA2;CENPA;CDT1;MTFR2;MAGOHB;NCAPH2;GINS3;MYBL2;HMGB2;DNAJC9;NEK2;DCLRE1A;GMNN;E2F1;USP1;PAICS;CCNA2;CDCA5;NUSAP1;SOD3;POC1A;DLGAP5;RFC5;FBXO5;MCM7;CMC2;HAUS8;RFC4;CEP55;MCM2;TRIP13;RACGAP1;E2F8;MCM5
1623	c2	prerank	OHASHI_AURKA_TARGETS	-0.5088526136658149	-0.7244654970122621	0.864963503649635	1.0	1.0	4/5	47.26%	CENPA;DLGAP5;CDC25B;TP53
1624	c2	prerank	DORN_ADENOVIRUS_INFECTION_48HR_DN	-0.4610512742902413	-0.7244789924022174	0.978978978978979	1.0	1.0	17/38	37.81%	EFNA1;KRT14;KLRC2;NR4A1;TXNRD1;TNFRSF12A;MFAP2;CCND1;SNAI2;FHL2;KRT19;SRSF1;TRAF4;SDCBP;SRSF5;MAP2K3;IER3
1625	c2	prerank	SOTIRIOU_BREAST_CANCER_GRADE_1_VS_3_UP	-0.4486365293622059	-0.7245989882449699	1.0	1.0	1.0	90/143	46.54%	NME1;FEN1;MRPL12;BOLA2;QPRT;TIMM10;CDKN3;UBE2S;LAGE3;RRM2;CENPN;NUTF2;NUDT1;SNRPG;STMN1;HCCS;TXNRD1;TXN;HMGB3;MAD2L1;PTTG1;POLR2K;COX7B;SNRPF;CDCA3;SNRPC;UBE2C;CKS2;TUBA1B;CENPA;PFDN6;PSMA7;BIRC5;ORMDL2;ZWINT;UBE2N;MYBL2;MRPL15;AURKA;DNAJC9;BYSL;PKMYT1;NEK2;TROAP;SHMT2;TUBA1C;CDK1;MIS18A;E2F1;CCNA2;PLK1;CDC20;NUSAP1;CCNB2;SLC52A2;CCT5;CCNB1;DDX39A;AURKB;DLGAP5;TUBA1A;FBXO5;HMCES;CMC2;STIP1;PSMD12…
1626	c2	prerank	SA_B_CELL_RECEPTOR_COMPLEXES	-0.45926376262735147	-0.7246038159038288	0.9506048387096774	1.0	1.0	5/24	25.83%	BLNK;SYK;HRAS;RAC1;ELK1
1627	c2	prerank	CREIGHTON_ENDOCRINE_THERAPY_RESISTANCE_5	-0.44874560175927153	-0.7246641960719482	1.0	1.0	1.0	32/442	17.91%	NXT2;TTC9;ZDHHC23;INHBB;BMP7;EPB41L4A;PARM1;KDELR2;NIPSNAP3B;C3orf70;MUC1;EPN3;FGF13;TCF4;ZHX1;ATP2A3;TMPRSS2;TTC6;RASL11B;MYCL;BLNK;CAPN9;TC2N;PRR15L;NXPH1;FUT9;PTGFRN;HCAR3;CEACAM7;RPRM;CCDC160;RAI2
1628	c2	prerank	SINGH_NFE2L2_TARGETS	-0.47510678515043825	-0.7249706703575928	0.9448491155046826	1.0	1.0	8/14	33.55%	GRK6;TXNRD1;TXN;GSTM4;PRDX1;NQO1;G6PD;HMOX1
1629	c2	prerank	REACTOME_RHO_GTPASE_CYCLE	-0.44907596491005286	-0.725239018230982	1.0	1.0	1.0	35/440	18.67%	IQGAP2;MCF2L;ARHGAP30;NCF1;WIPF3;ARHGAP44;DOCK8;ARHGAP15;NOXO1;RASGRF2;ARHGAP9;NOX1;SLITRK5;PAK3;DDX4;ARHGAP19;ACTC1;ZAP70;RND2;MCF2;STMN2;MUC13;ARHGEF15;NOX3;NCF4;FGD2;TAGAP;SH3BP1;PREX2;ARHGDIG;NCKAP1L;SLITRK3;ARHGAP11B;DSG1;VANGL2
1630	c2	prerank	PID_ILK_PATHWAY	-0.4564008748144355	-0.7252507052731075	0.976	1.0	1.0	16/45	33.25%	SNAI1;PARVG;PPP1R14A;PPP1R14B;NACA;RAC1;RHOG;MYL9;CDC42;ZYX;CCND1;RUVBL2;PARP1;AURKA;ILK;CDC37
1631	c2	prerank	REACTOME_S_PHASE	-0.4506714947148664	-0.7253920255419257	1.0	1.0	1.0	88/161	41.63%	PSMA8;PSMB10;FEN1;PSMD9;PSMA6;ANAPC15;CKS1B;POLE4;UBE2S;PSMB6;CDC26;ANAPC11;PSMD8;POLE3;RPS27A;UBA52;CDK4;PSMB5;PSMB2;UBB;GINS2;RPA3;SKP1;PSMB3;PSMB1;RBX1;PSMD10;UBE2C;PSMA4;PSMA5;POLD2;RPA2;PSMA7;CCND1;PSMD7;CDT1;ANAPC16;PSMB4;PSMB9;PSMB7;GINS3;PSME2;PSMC5;CDKN1B;MYC;E2F4;CDKN1A;PSMA2;PCNA;PSME1;PSMC4;GMNN;PSMB8;PSME3;PSMC3;RFC2;E2F1;PSMD11;PSMD13;GINS4;PSMC1;CCNA2;PSMD4;CDCA5;UBE2D1;MAX;CDC6;PS…
1632	c2	prerank	REACTOME_CYTOSOLIC_SENSORS_OF_PATHOGEN_ASSOCIATED_DNA	-0.45620814227477374	-0.7255139708963251	0.996	1.0	1.0	17/61	26.65%	DTX4;NLRP4;ZBP1;POLR3K;POLR3GL;RPS27A;POLR2F;POLR2L;UBA52;POLR1D;POLR2K;POLR3H;UBB;POLR2E;POLR2H;POLR3D;RELA
1633	c2	prerank	LE_EGR2_TARGETS_UP	-0.45073831293178496	-0.7255631755359067	0.998	1.0	1.0	44/103	39.62%	CHL1;CXCL14;SH3GL3;POU3F1;TMX2;NHP2;PPP1R14B;LSM2;CKS1B;RPL13A;RRM2;RBM3;CSRP2;MAD2L1;COTL1;UBE2T;RPA3;MARCKSL1;CDKN1C;MARCKS;CKS2;BIRC5;CCND1;CUEDC2;HMGB2;AURKA;NT5DC2;DNAJC9;CDK1;BASP1;USP1;CCNA2;PLK1;CDC20;NUSAP1;HNRNPA2B1;CCNB2;PLEKHO1;CCNB1;TUBB6;HDAC2;EDNRB;RFC5;MCM7
1634	c2	prerank	OLSSON_E2F3_TARGETS_DN	-0.45782521494995015	-0.7255926062462326	0.968937875751503	1.0	1.0	19/33	35.02%	MT1B;THTPA;MT1F;RRM2;BAIAP2L1;PTMA;MT1X;MAD2L1;PTTG1;CAV2;MAL2;MYBL2;NAPA-AS1;PCNA;VIM;NUCKS1;CDK1;PLK1;FST
1635	c2	prerank	REACTOME_SYNTHESIS_OF_PIPS_AT_THE_PLASMA_MEMBRANE	-0.45516015167022894	-0.7256885582627532	0.985	1.0	1.0	3/53	10.38%	PIP5K1B;INPP5J;PIK3CG
1636	c2	prerank	REACTOME_ATF6_ATF6_ALPHA_ACTIVATES_CHAPERONE_GENES	-0.4896778460118425	-0.7257163840303376	0.9391675560298826	1.0	1.0	5/10	37.23%	DDIT3;XBP1;NFYB;CALR;ATF4
1637	c2	prerank	WP_ETHANOL_EFFECTS_ON_HISTONE_MODIFICATIONS	-0.46102654782447494	-0.7258025835540567	0.9658634538152611	1.0	1.0	2/30	16.33%	SLC19A1;ADH1B
1638	c2	prerank	SANSOM_APC_TARGETS_REQUIRE_MYC	-0.45018369516977746	-0.7259255041435934	1.0	1.0	1.0	65/211	33.32%	PHGDH;NME1;BMP7;C17orf49;RNF157;ROR2;ANKRD39;TGIF2;TRDN;TMEM141;BCL11B;BCL11A;ARX;SIGMAR1;NHP2;PPP1R14B;ALKBH2;SRM;RPS13;DPH2;TK1;DTYMK;RNASEH2C;SKA1;CINP;SNRPG;SIVA1;TNFRSF12A;CCDC86;CDK4;WDR54;GINS2;SMYD5;SNRPF;TP53RK;NTMT1;TFPT;YBX3;RAD23A;RPL31;SLC35B2;EMC8;HES6;ERCC1;MRPL38;GNPNAT1;ZBED3;TUBB2A;PMM1;PCBP4;ZMYND19;MYC;FBL;EXOSC1;GRWD1;HAGHL;MVK;RANGRF;GTPBP6;BID;NSUN5;ATMIN;SHMT2;OSR2;GIPC1
1639	c2	prerank	MANALO_HYPOXIA_DN	-0.4492846717034817	-0.7260119932384764	1.0	1.0	1.0	144/271	42.98%	NME1;FEN1;TRAF3IP3;GCSH;EMG1;SCLY;SLC19A1;FXN;BOLA2;CPN2;POLR3K;COQ2;HMGA1;SRM;MRPS12;NDUFAF4;UBE2S;SNAPC5;RANBP1;POP5;RRM2;RGS4;CENPN;C20orf27;POP7;C1QBP;NOP16;MRPL40;TUBG1;PDCD2;RPL39L;POLR2L;SNRPD3;GEMIN6;RRS1;MAD2L1;FAM136A;HMBS;GINS2;MRPL46;ODC1;EBNA1BP2;SLC25A10;SNRPD1;ELK1;PSMG1;GEMIN2;CISD1;PRPS1;POLD2;GLRX2;RPP30;WDR77;UBIAD1;MRTO4;MCFD2;RPP40;PSMC3IP;ZWINT;PPIF;SRSF2;PARP1;GINS3;SLCO4A1…
1640	c2	prerank	BLANCO_MELO_INFLUENZA_A_INFECTION_A594_CELLS_DN	-0.4531213099127507	-0.7260880236264519	0.999	1.0	1.0	31/112	31.81%	ERF;CPLX2;CEBPA;PKDCC;WBP1;KIF12;MESP1;RPL8;IFI27L2;STUB1;MPLKIP;RPL36;SDSL;RPL39;FAM98C;C11orf68;NDUFA3;GPANK1;TSR2;ELK1;HNRNPA0;ZNF428;BAX;NDUFA1;SLC39A1;FKBP2;WDR18;KLHDC8B;CHTF8;MRM1;CACFD1
1641	c2	prerank	MORI_EMU_MYC_LYMPHOMA_BY_ONSET_TIME_UP	-0.45248258372322075	-0.7261559517917505	1.0	1.0	1.0	47/104	40.25%	MYB;EBF1;DDX47;CPLX2;LLGL1;HMGA1;RANBP1;CENPN;LSM6;SNRPB;CHCHD10;COX5A;ELOF1;ERH;GINS2;DCK;MRPS18A;INO80E;CISD1;PHB2;ZNF428;SUMO2;CBX1;SRSF2;SSRP1;ZBED3;AHCY;SMARCB1;MOAP1;JMJD4;CDCA4;FKBP3;CDK1;TRAF4;CDK9;TIPIN;DNAAF2;MED9;HPRT1;EIF4EBP2;AKAP12;INIP;OTUB2;MCM7;U2AF2;PTGR1;DYRK2
1642	c2	prerank	BANDRES_RESPONSE_TO_CARMUSTIN_MGMT_24HR_UP	-0.4928867252629752	-0.726267102195391	0.928416485900217	1.0	1.0	6/9	34.18%	SMPD2;SNRPB2;GDI1;FNTA;TMBIM6;SMARCD1
1643	c2	prerank	HUANG_FOXA2_TARGETS_DN	-0.46031010728985006	-0.726515676269705	0.9719719719719719	1.0	1.0	13/37	36.02%	SCEL;KLRC1;S100A4;CRIP2;CDKN1A;KRT81;SPARC;TGM2;CLIC3;CTSB;IGFBP6;ACOX2;GAS2L1
1644	c2	prerank	GENTILE_UV_HIGH_DOSE_UP	-0.47260747951725646	-0.7268382470231266	0.9485887096774194	1.0	1.0	11/19	44.02%	HTR6;IL11;PMAIP1;GADD45A;ISG15;HBEGF;SAT1;NUPR1;COX6A1;TSC22D3;FSTL3
1645	c2	prerank	REACTOME_GOLGI_CISTERNAE_PERICENTRIOLAR_STACK_REORGANIZATION	-0.4735104557728601	-0.7269652489799007	0.937178166838311	1.0	1.0	10/14	48.57%	RAB1B;CDK1;GORASP1;PLK1;MAPK3;CCNB2;CCNB1;GORASP2;RAB1A;RAB2A
1646	c2	prerank	BONOME_OVARIAN_CANCER_SURVIVAL_SUBOPTIMAL_DEBULKING	-0.45080821309583946	-0.727196370444784	1.0	1.0	1.0	43/476	19.41%	COL15A1;TYMP;TWF2;DNAJB4;CDK18;PITX3;RNASE4;SPARCL1;NTRK1;SERPINB7;IGFBP5;PTGER3;ENPP2;GSTM5;CGREF1;JAM2;FGF8;HEPH;CDHR5;KL;C7;RUNX1T1;CHST8;TREX2;GOSR2;PCDH17;GRM4;VCX;DCN;ADAMTS8;TMED7;SYK;LEFTY2;FOXC2;ABCA8;MEOX2;AGTR1;TLE4;TCF15;CILP;HOXD3;AVPR2;TMEM47
1647	c2	prerank	REACTOME_TRANSLESION_SYNTHESIS_BY_POLH	-0.47271992691056075	-0.7272239576225903	0.9411764705882353	1.0	1.0	13/18	46.03%	RPS27A;UBA52;UBB;RPA3;RPA2;PCNA;RFC2;RFC5;RCHY1;UBC;RFC4;RPA1;RFC1
1648	c2	prerank	BURTON_ADIPOGENESIS_7	-0.45902649995453887	-0.727252711252101	0.987	1.0	1.0	25/45	41.34%	S1PR3;FBLN2;THY1;PLP2;SSR3;TAGLN2;MARCKSL1;IFITM3;S100A6;CCND1;NQO1;TIMP1;SLC6A8;TPM4;PLAC8;SLC29A1;VAMP5;CTSV;NONO;PNP;TINAGL1;SYNPO;ACTN1;TMEM45A;SERPINE2
1649	c2	prerank	TSAI_DNAJB4_TARGETS_UP	-0.48233187634946545	-0.7274019413393317	0.9239583333333333	1.0	1.0	11/13	51.79%	SESN2;CDKN1A;SERPINB1;ISG15;TXNIP;OAS3;CCNG2;IFIT3;STAT1;IFIT1;TIMP3
1650	c2	prerank	REACTOME_RIPK1_MEDIATED_REGULATED_NECROSIS	-0.46239620809189896	-0.7274261539153091	0.968968968968969	1.0	1.0	13/29	41.80%	FASLG;STUB1;TRADD;RPS27A;UBA52;UBB;FADD;CDC37;SDCBP;FLOT1;UBC;FLOT2;HSP90AA1
1651	c2	prerank	DOANE_BREAST_CANCER_CLASSES_DN	-0.4620210389117395	-0.7275226456562849	0.96996996996997	1.0	1.0	2/32	6.37%	SMO;KRT16
1652	c2	prerank	REACTOME_ENOS_ACTIVATION	-0.4819038685823914	-0.7276757006937167	0.9251844046364595	1.0	1.0	9/11	45.71%	NOS3;CALM1;CAV1;DDAH2;SPR;CYGB;LYPLA1;HSP90AA1;AKT1
1653	c2	prerank	WONG_PROTEASOME_GENE_MODULE	-0.45688338274783785	-0.7277032171145507	0.984	1.0	1.0	27/49	41.63%	PSMB10;PSMB6;PSMD8;PSMB2;UBE2T;PSMB3;PSMD10;UBE2C;PSMA4;PSMA5;PSMA7;CDC34;PSMB4;PSMC5;PSME1;PSMB8;PSME3;PSMC3;USP1;CDC20;UCHL3;USP46;SQSTM1;PSMD3;PSMD12;PSMD14;PSMA1
1654	c2	prerank	DORN_ADENOVIRUS_INFECTION_32HR_DN	-0.46326150959285317	-0.7279249682959411	0.977977977977978	1.0	1.0	16/37	37.81%	EFNA1;KRT14;KLRC2;NR4A1;TXNRD1;TNFRSF12A;MFAP2;CCND1;FHL2;KRT19;SRSF1;TRAF4;SDCBP;SRSF5;MAP2K3;IER3
1655	c2	prerank	WP_ENVELOPE_PROTEINS_AND_THEIR_POTENTIAL_ROLES_IN_EDMD_PHYSIOPATHOLOGY	-0.4606015171321871	-0.7280197472299557	0.98	1.0	1.0	12/44	32.13%	ADCY8;ADCY4;ADCY5;CFL1;BANF1;HRAS;EMD;RHOA;MAP2K2;NRAS;KRAS;TGFB3
1656	c2	prerank	REACTOME_CYCLIN_D_ASSOCIATED_EVENTS_IN_G1	-0.4605790654403255	-0.7280408912395235	0.987	1.0	1.0	15/47	31.37%	PPP2CA;CCND2;CKS1B;RPS27A;UBA52;CDK4;UBB;SKP1;CDKN2D;CDKN1C;CDKN2C;CCND1;CDKN1B;E2F4;CDKN1A
1657	c2	prerank	MARTENS_BOUND_BY_PML_RARA_FUSION	-0.4514588989380259	-0.728054171661792	1.0	1.0	1.0	78/417	28.71%	PEX12;NME1-NME2;ALOX5AP;FRAT1;ARHGAP30;GRIP2;CDH23;CISH;SCUBE1;S1PR3;TESC;NFE2;CXCR5;SIK1;TPPP3;UPB1;B3GNT7;PSMD9;HCK;TRIM72;SLC7A10;AJAP1;CETP;ACP5;IRF8;TNFRSF4;PLEK;PGC;CTSD;RUNX3;OLIG1;FGR;SLC22A11;FCN1;NPAS4;HMGA1;MRPL34;RAC2;SH3BGRL3;RPL24;CCDC88B;BANF1;RSL24D1;RPS19;RPS6;RPS9;GTF3A;GNB2;RWDD1;NUTF2;GRK6;TAGLN2;RASGRP2;NDUFA4;EXOSC4;COTL1;F11R;SLC25A19;NUDT15;FAM89B;CUTA;RPS6KA2;EFHD2;IFITM3…
1658	c2	prerank	REACTOME_TOLL_LIKE_RECEPTOR_TLR1_TLR2_CASCADE	-0.45387806180694135	-0.7280782629616205	1.0	1.0	1.0	8/113	15.97%	PPP2CA;MAP2K6;S100A1;PELI2;BTK;NOD2;S100A9;S100A12
1659	c2	prerank	LIN_MELANOMA_COPY_NUMBER_UP	-0.4545785545883092	-0.7281124950939845	0.99	1.0	1.0	23/65	32.30%	KLF14;SCIN;FGF19;CPA1;FGF3;MLLT11;NDUFB2;MRPL9;FADD;ATP9A;CCND1;RPP40;AP3S2;RNF139;C6orf201;PSMB4;ARL4A;PMM1;ECI2;MYC;KRAS;IDH2;CERS2
1660	c2	prerank	ZHAN_VARIABLE_EARLY_DIFFERENTIATION_GENES_DN	-0.46178087462210377	-0.7281296345299624	0.9487437185929648	1.0	1.0	17/28	40.98%	COX17;TBCB;CDK4;BCL7B;GNAI2;SRI;RABIF;VDAC1;PSMC5;FBL;CNN2;SF3A3;PSMD4;CCT5;CCNB1;NAP1L1;ELF4
1661	c2	prerank	KARLSSON_TGFB1_TARGETS_UP	-0.4540160066384151	-0.7281320693934404	0.999	1.0	1.0	61/118	41.51%	PHGDH;TNFRSF9;GCSH;C16orf89;GJB3;SRM;CYCS;RRM2;EIF5A;C20orf27;RWDD1;SLC25A5;HSPE1;TPM1;GEMIN6;TNFRSF12A;ABRACL;SET;RSL1D1;NIP7;YBX3;GADD45G;TOMM20;PTP4A1;EIF5;WDR77;EIF2S2;ZYX;MRTO4;ESD;BAG2;ZC3H15;CACYBP;TIMP1;CDC34;NCL;TPM4;MYC;EEF1E1;MPHOSPH6;MAK16;SHMT2;LYAR;PPA1;ANXA2;UCHL3;EIF2S1;CTU2;NAE1;PPP1R2;NOLC1;CCT2;TCP1;IDH3A;ABCE1;SNX7;ACTN1;CCT3;GNL3;COQ10B;RCC1
1662	c2	prerank	LIANG_HEMATOPOIESIS_STEM_CELL_NUMBER_LARGE_VS_TINY_DN	-0.4598551575724323	-0.7285569018879376	0.975	1.0	1.0	11/38	32.31%	SLC19A1;NPTX1;SOWAHA;DTD1;S100A11;BCAT2;PPOX;SPRYD7;SCNM1;TCEA1;DESI1
1663	c2	prerank	BIOCARTA_MAL_PATHWAY	-0.4716657768688008	-0.728652057519336	0.9443882709807887	1.0	1.0	6/19	29.41%	ACTA1;HRAS;RAC1;CDC42;RHOA;MAP2K2
1664	c2	prerank	WP_SIGNAL_TRANSDUCTION_THROUGH_IL1R	-0.4628120531515574	-0.7286542185653971	0.974974974974975	1.0	1.0	2/32	12.35%	MAP2K6;IL1RN
1665	c2	prerank	OSMAN_BLADDER_CANCER_DN	-0.45026823633094426	-0.7287316765567171	1.0	1.0	1.0	107/374	29.87%	PPP2CA;NAA10;RASGRF2;ABCG1;ZNF544;ZNF506;DTX4;CD53;JMJD7-PLA2G4B;SYS1;TAGAP;ZNF677;GPR18;CMTM2;IRF8;IKZF1;FCGR2B;CYTIP;LYRM9;ELL3;RPL36A;RPL18A;RPL28;RPL29;RPS25;IFT20;RPS27;RPS13;RPL15;RPL13A;CKLF;PDCD4-AS1;MTHFS;RPL23A;RPS20;RPL35A;RPL10;RPL24;RPS5;RPSA;RPS18;RPS16;RPS3;OST4;RPS6;RPS11;RPL32;RPS15;RPL36;RPL13;RPL34;TSR3;RPL19;RPS7;RPS24;EMD;C12orf57;RPS4X;RPL14;RPS3A;SERF2;RPLP0;EEF1B2;RPLP2;UB…
1666	c2	prerank	EINAV_INTERFERON_SIGNATURE_IN_CANCER	-0.4639379376735352	-0.7288484211158428	0.9608826479438315	1.0	1.0	1/27	3.37%	ERG
1667	c2	prerank	WP_NUCLEOTIDE_EXCISION_REPAIR	-0.4606052700991152	-0.7289587862494051	0.984	1.0	1.0	12/44	28.92%	GTF2H4;ERCC5;POLE4;GTF2H5;POLE3;RPA3;RBX1;CETN2;RAD23A;POLD2;RPA2;ERCC1
1668	c2	prerank	REACTOME_METHIONINE_SALVAGE_PATHWAY	-0.5095181458881097	-0.7293269207187347	0.8924731182795699	1.0	1.0	4/6	40.72%	ADI1;ENOPH1;APIP;GOT1
1669	c2	prerank	HARRIS_HYPOXIA	-0.45626618258191143	-0.7295103283081358	0.993	1.0	1.0	39/78	40.05%	TFF3;EPO;IGFBP2;ALDOA;MMP13;FGF3;TAGLN;PGF;BNIP3;FTL;TXN;TH;GAPDH;CD99;PRPS1;BIK;LDHA;APEX1;ENO1;DDIT3;IGFBP1;CDKN1B;CDKN1A;TGFB3;TGM2;VIM;HMOX1;AK3;ADM;IGFBP3;PGK1;MIF;STC1;BNIP3L;SAT1;SLC2A1;XRCC6;PKM;PLAUR
1670	c2	prerank	REACTOME_RESPONSE_OF_MTB_TO_PHAGOCYTOSIS	-0.4688531863396743	-0.7297203030686253	0.9537223340040242	1.0	1.0	14/23	45.75%	NOS2;RPS27A;UBA52;UBB;GSK3A;ENO1;CORO1A;PGK1;MAPK3;RAB7A;UBC;RAB5A;SFPQ;TRIM27
1671	c2	prerank	ELVIDGE_HYPOXIA_DN	-0.456496327166366	-0.7298571222544218	0.999	1.0	1.0	65/140	39.23%	CA2;ADORA1;ATP2A3;CEBPA;RET;POLR3K;TOMM22;SRM;MRPS12;SUMO3;HHEX;EIF5A;CENPN;CDV3;CALM1;CCDC86;TAF9B;EXOSC4;NDUFS6;ARHGDIA;SDF2L1;ODC1;RPP25;NIP7;SLC35C1;BRMS1;LRRC59;BAK1;WDR77;GPS1;PPIF;GYG1;EEF1E1;AMD1;TOR3A;CORO1B;RNASEH1;SLC35B1;SRSF1;RRP15;PSME3;CORO1A;FKBP4;SLC29A1;SOCS2;MAZ;SNRNP40;PNO1;DNAJA1;CDC20;TMEM33;TMEM50B;GAS2L1;FLAD1;KLC2;ETF1;PIK3R3;TIMM23;SLC52A2;HSF1;ACOT7;CYB561;DHX29;IDH3A;D…
1672	c2	prerank	STEIN_ESRRA_TARGETS	-0.45135280678782325	-0.7303482410277167	1.0	1.0	1.0	229/492	41.77%	SYNGR1;CLDN1;CA2;TWF2;BMP7;FEN1;TJP3;EPN3;ATP2A3;CYP27B1;SULT1A2;SIK1;SYNGR3;HOOK1;NDRG4;RAB17;KCNK13;SLCO1A2;KIAA0040;LEFTY1;ZNF576;ZNF750;CYP24A1;FOXD1;CKMT1B;ATXN3L;TBX2;CLDN3;DBNDD1;ATP6V0E2;NPM3;SIGMAR1;RNF5;ISOC2;FANCF;MRPS12;MRPL34;DCTPP1;MRPL11;NDUFAF4;CYCS;APOO;DHRS11;ISCU;MRPS11;TIMM17A;MPC2;ST6GALNAC4;HCCS;NDUFA8;COX5A;SLC25A4;ISCA1;VDAC2;NDUFS8;NDUFB5;NDUFS7;TRMT112;ENDOG;UQCRFS1;MRPL…
1673	c2	prerank	REACTOME_SIGNALING_BY_BRAF_AND_RAF1_FUSIONS	-0.45885844707191403	-0.7303686038729643	0.996	1.0	1.0	17/62	32.07%	CAMK2B;ITGA2B;CNKSR2;FAM131B;HRAS;CALM1;PEBP1;ACTG1;YWHAB;ARRB2;ACTB;AGTRAP;MAP2K2;NRAS;ARAF;KRAS;AGGF1
1674	c2	prerank	CAIRO_HEPATOBLASTOMA_CLASSES_UP	-0.4510516545208627	-0.7304442075537441	1.0	1.0	1.0	312/574	42.49%	CSNK2B;NME1;NME2;GLDC;GCSH;ADSL;MRPL12;EMG1;UNC93A;UPK3A;SLCO4C1;MEP1A;DUSP9;IGSF1;SULT1C2;FXN;DDC;AFP;NPM3;RPS8;RPL18A;NHP2;HMGA1;RPL28;MYCBP;VTI1B;CHCHD2;LSM2;RPL15;LSM4;CLIC1;RPL8;CDKN3;RPS14;UBE2S;CKLF;SEC61G;RPL18;RANBP1;UQCRH;STOML2;RPL24;YBX1;RAN;RPS16;RPS3;RPS6;APRT;RPL11;RRM2;RPS9;CENPN;SSR3;RPL36;DTYMK;C20orf27;POP7;RPL23;RPL19;TPI1;RPL6;C1QBP;NOP16;TXNL4A;SLC39A4;GRK6;RPL14;ACP1;COMMD8…
[truncated: 4,984 more rows]
